# Supplementary material for: Cell cycle-driven transcriptome maturation confers multilineage competence to cardiopharyngeal progenitors
Source: EMBO J. 2025 Nov 3;44(24):7649–76. doi: 10.1038/s44318-025-00613-y (PMC12705688; doi:10.1038/s44318-025-00613-y)
Supplement: Supplementary file 3 — Dataset EV1 [file 44318_2025_613_MOESM3_ESM.xlsx]

## Sheet: HT2KY21_dictionary
KY_ID	KY21_ID	e_value	Indentical_Per
KY.Chr1.1	KY21.Chr1.1	1.7e-167	100
KY.Chr1.10	KY21.Chr1.11	0	100
KY.Chr1.1000	KY21.Chr1.680	4.42e-165	100
KY.Chr1.1001	KY21.Chr1.681	0	100
KY.Chr1.1002	KY21.Chr1.682	3.44e-45	100
KY.Chr1.1003	KY21.Chr1.683	0	100
KY.Chr1.1004	KY21.Chr1.684	0	100
KY.Chr1.1005	KY21.Chr1.685	0	100
KY.Chr1.1008	KY21.Chr1.687	1.54e-15	100
KY.Chr1.1009	KY21.Chr1.687	9.59e-37	100
KY.Chr1.1010	KY21.Chr1.687	3.42e-44	100
KY.Chr1.1011	KY21.Chr1.687	2.09e-48	100
KY.Chr1.1012	KY21.Chr1.688	5.33e-157	100
KY.Chr1.1013	KY21.Chr1.689	1.56e-166	100
KY.Chr1.1014	KY21.Chr1.690	1.23e-177	100
KY.Chr1.1015	KY21.Chr1.691	0	100
KY.Chr1.1016	KY21.Chr1.692	0	100
KY.Chr1.1017	KY21.Chr1.693	2.66e-145	100
KY.Chr1.1018	KY21.Chr1.694	0	100
KY.Chr1.1019	KY21.Chr1.695	0	100
KY.Chr1.1021	KY21.Chr1.696	0	100
KY.Chr1.1022	KY21.Chr1.697	0	100
KY.Chr1.1023	KY21.Chr1.698	1.66e-55	100
KY.Chr1.1024	KY21.Chr1.700	0	100
KY.Chr1.1027	KY21.Chr1.701	1.48e-30	100
KY.Chr1.1028	KY21.Chr1.702	6.29e-127	100
KY.Chr1.1029	KY21.Chr1.703	0	100
KY.Chr1.1030	KY21.Chr1.704	0	100
KY.Chr1.1031	KY21.Chr1.705	3.18e-151	100
KY.Chr1.1032	KY21.Chr1.706	0	100
KY.Chr1.1033	KY21.Chr1.707	0	100
KY.Chr1.1034	KY21.Chr1.708	0	100
KY.Chr1.1035	KY21.Chr1.709	0	100
KY.Chr1.1036	KY21.Chr1.710	0	100
KY.Chr1.1037	KY21.Chr1.711	0	100
KY.Chr1.1038	KY21.Chr1.712	5.36e-125	100
KY.Chr1.1039	KY21.Chr1.713	2.5e-65	100
KY.Chr1.1040	KY21.Chr1.714	6.5e-107	100
KY.Chr1.1041	KY21.Chr1.715	0	100
KY.Chr1.1042	KY21.Chr1.716	0	100
KY.Chr1.1043	KY21.Chr1.717	0	100
KY.Chr1.1044	KY21.Chr1.718	1.39e-50	100
KY.Chr1.1045	KY21.Chr1.719	0	100
KY.Chr1.1046	KY21.Chr1.720	0	100
KY.Chr1.1047	KY21.Chr1.721	6.45e-112	100
KY.Chr1.1048	KY21.Chr1.722	5.04e-120	100
KY.Chr1.1049	KY21.Chr1.723	0	100
KY.Chr1.1050	KY21.Chr1.724	8.67e-121	100
KY.Chr1.1051	KY21.Chr1.725	0	100
KY.Chr1.1052	KY21.Chr1.726	0	100
KY.Chr1.1053	KY21.Chr1.727	0	100
KY.Chr1.1054	KY21.Chr1.728	0	100
KY.Chr1.1055	KY21.Chr1.729	7.46e-129	100
KY.Chr1.1056	KY21.Chr1.731	9.23e-55	100
KY.Chr1.1057	KY21.Chr1.733	1.11e-171	100
KY.Chr1.1058	KY21.Chr1.734	0	100
KY.Chr1.1059	KY21.Chr1.736	1.18e-106	100
KY.Chr1.1060	KY21.Chr1.737	1.93e-100	100
KY.Chr1.1061	KY21.Chr1.738	0	100
KY.Chr1.1062	KY21.Chr1.739	0	100
KY.Chr1.1063	KY21.Chr1.740	1.62e-26	100
KY.Chr1.1064	KY21.Chr1.741	3.2e-37	100
KY.Chr1.1065	KY21.Chr1.742	0	100
KY.Chr1.1066	KY21.Chr1.743	1.06e-73	100
KY.Chr1.1067	KY21.Chr1.744	6.79e-120	100
KY.Chr1.1068	KY21.Chr1.745	0	100
KY.Chr1.1069	KY21.Chr1.746	0	100
KY.Chr1.1070	KY21.Chr1.748	0	100
KY.Chr1.1071	KY21.Chr1.750	0	100
KY.Chr1.1072	KY21.Chr1.751	0	100
KY.Chr1.1073	KY21.Chr1.752	0	100
KY.Chr1.1074	KY21.Chr1.753	0	100
KY.Chr1.1075	KY21.Chr1.754	0	100
KY.Chr1.1076	KY21.Chr1.755	1.68e-161	100
KY.Chr1.1077	KY21.Chr1.756	1.42e-45	100
KY.Chr1.1078	KY21.Chr1.757	0	100
KY.Chr1.1079	KY21.Chr1.758	0	100
KY.Chr1.1080	KY21.Chr1.759	0	100
KY.Chr1.1081	KY21.Chr1.760	3.06e-161	100
KY.Chr1.1082	KY21.Chr1.761	0	100
KY.Chr1.1086	KY21.Chr1.763	0	100
KY.Chr1.11	KY21.Chr1.12	0	100
KY.Chr1.1112	KY21.Chr1.765	1.01e-65	100
KY.Chr1.1113	KY21.Chr1.766	0	100
KY.Chr1.1114	KY21.Chr1.767	0	100
KY.Chr1.1115	KY21.Chr1.768	0	100
KY.Chr1.1116	KY21.Chr1.769	0	100
KY.Chr1.1117	KY21.Chr1.770	4.45e-55	100
KY.Chr1.1118	KY21.Chr1.771	0	100
KY.Chr1.1119	KY21.Chr1.773	0	100
KY.Chr1.1120	KY21.Chr1.774	0	100
KY.Chr1.1121	KY21.Chr1.775	0	100
KY.Chr1.1122	KY21.Chr1.776	0	100
KY.Chr1.1123	KY21.Chr1.778	0	100
KY.Chr1.1124	KY21.Chr1.779	0	100
KY.Chr1.1125	KY21.Chr1.780	0	100
KY.Chr1.1126	KY21.Chr1.781	0	100
KY.Chr1.1127	KY21.Chr1.783	0	100
KY.Chr1.1128	KY21.Chr1.784	0	100
KY.Chr1.1129	KY21.Chr1.784	9.69e-64	100
KY.Chr1.1130	KY21.Chr1.785	0	100
KY.Chr1.1131	KY21.Chr1.786	2.1e-171	100
KY.Chr1.1133	KY21.Chr1.787	0	100
KY.Chr1.1134	KY21.Chr1.788	0	100
KY.Chr1.1135	KY21.Chr1.789	0	100
KY.Chr1.1136	KY21.Chr1.790	0	100
KY.Chr1.1137	KY21.Chr1.791	0	100
KY.Chr1.1138	KY21.Chr1.792	0	100
KY.Chr1.1139	KY21.Chr1.793	0	100
KY.Chr1.1140	KY21.Chr1.794	0	100
KY.Chr1.1141	KY21.Chr1.795	1.67e-180	100
KY.Chr1.1142	KY21.Chr1.796	9.19e-160	100
KY.Chr1.1144	KY21.Chr1.797	4.79e-149	100
KY.Chr1.1145	KY21.Chr1.798	7.89e-89	100
KY.Chr1.1146	KY21.Chr1.799	1.24e-90	100
KY.Chr1.1147	KY21.Chr1.800	0	100
KY.Chr1.1148	KY21.Chr1.801	1.4e-171	100
KY.Chr1.1149	KY21.Chr1.802	3.43e-160	100
KY.Chr1.1150	KY21.Chr1.803	5.43e-45	100
KY.Chr1.1151	KY21.Chr1.804	2.1e-63	100
KY.Chr1.1152	KY21.Chr1.805	5.99e-147	100
KY.Chr1.1153	KY21.Chr1.806	0	100
KY.Chr1.1155	KY21.Chr1.809	1.84e-158	100
KY.Chr1.1156	KY21.Chr1.810	5.44e-39	100
KY.Chr1.1157	KY21.Chr1.811	0	100
KY.Chr1.1158	KY21.Chr1.812	0	100
KY.Chr1.1159	KY21.Chr1.813	4.07e-47	100
KY.Chr1.1160	KY21.Chr1.814	6.08e-173	100
KY.Chr1.1161	KY21.Chr1.815	0	100
KY.Chr1.1162	KY21.Chr1.816	0	100
KY.Chr1.1163	KY21.Chr1.817	3.88e-146	100
KY.Chr1.1164	KY21.Chr12.371	5.47e-15	96.774
KY.Chr1.1165	KY21.Chr7.554	1.45e-07	85.185
KY.Chr1.1166	KY21.Chr1.820	0	100
KY.Chr1.1167	KY21.Chr1.821	1.06e-45	100
KY.Chr1.1168	KY21.Chr1.822	0	100
KY.Chr1.1169	KY21.Chr1.823	0	100
KY.Chr1.1170	KY21.Chr1.820	1.38e-26	92.857
KY.Chr1.1171	KY21.Chr1.824	3.26e-88	100
KY.Chr1.1172	KY21.Chr1.825	5.58e-91	100
KY.Chr1.1173	KY21.Chr1.826	8.26e-51	100
KY.Chr1.1174	KY21.Chr1.827	0	100
KY.Chr1.1175	KY21.Chr1.828	0	100
KY.Chr1.1176	KY21.Chr1.829	4.08e-26	100
KY.Chr1.1177	KY21.Chr1.830	0	100
KY.Chr1.1179	KY21.Chr1.831	4.57e-52	100
KY.Chr1.1180	KY21.Chr1.832	1.24e-108	100
KY.Chr1.1181	KY21.Chr1.833	0	100
KY.Chr1.1182	KY21.Chr1.834	1.96e-48	100
KY.Chr1.1183	KY21.Chr1.835	2.79e-102	100
KY.Chr1.1184	KY21.Chr1.836	0	100
KY.Chr1.1185	KY21.Chr1.837	3.69e-143	100
KY.Chr1.1186	KY21.Chr1.838	0	100
KY.Chr1.1187	KY21.Chr1.839	0	100
KY.Chr1.1188	KY21.Chr1.840	1.32e-23	100
KY.Chr1.1189	KY21.Chr1.841	0	100
KY.Chr1.1191	KY21.Chr1.842	6.38e-112	100
KY.Chr1.1192	KY21.Chr1.843	0	100
KY.Chr1.1193	KY21.Chr1.844	4.85e-161	100
KY.Chr1.1194	KY21.Chr1.845	1.41e-47	100
KY.Chr1.1195	KY21.Chr1.846	6.54e-65	100
KY.Chr1.1196	KY21.Chr1.848	2.88e-51	100
KY.Chr1.1197	KY21.Chr1.847	0	100
KY.Chr1.1198	KY21.Chr1.849	0	100
KY.Chr1.1199	KY21.Chr1.850	0	100
KY.Chr1.12	KY21.Chr1.13	6.03e-167	100
KY.Chr1.1200	KY21.Chr1.851	0	100
KY.Chr1.1201	KY21.Chr1.852	0	100
KY.Chr1.1202	KY21.Chr1.853	4.41e-174	100
KY.Chr1.1203	KY21.Chr1.854	0	100
KY.Chr1.1204	KY21.Chr1.855	0	100
KY.Chr1.1205	KY21.Chr1.856	0	100
KY.Chr1.1206	KY21.Chr1.857	0	100
KY.Chr1.1207	KY21.Chr1.859	0	100
KY.Chr1.1208	KY21.Chr1.861	0	100
KY.Chr1.1209	KY21.Chr1.862	0	100
KY.Chr1.1210	KY21.Chr1.863	0	100
KY.Chr1.1211	KY21.Chr1.864	0	100
KY.Chr1.1212	KY21.Chr1.865	0	100
KY.Chr1.1213	KY21.Chr1.866	0	100
KY.Chr1.1214	KY21.Chr1.868	1.61e-32	100
KY.Chr1.1215	KY21.Chr1.869	0	100
KY.Chr1.1216	KY21.Chr1.870	1.57e-179	99.583
KY.Chr1.1217	KY21.Chr1.871	0	100
KY.Chr1.1218	KY21.Chr1.872	0	100
KY.Chr1.1219	KY21.Chr1.873	1.69e-56	100
KY.Chr1.1220	KY21.Chr1.874	2.7e-145	100
KY.Chr1.1221	KY21.Chr1.875	0	100
KY.Chr1.1222	KY21.Chr1.876	6.98e-171	100
KY.Chr1.1223	KY21.Chr1.878	0	100
KY.Chr1.1224	KY21.Chr1.879	0	100
KY.Chr1.1225	KY21.Chr1.880	0	100
KY.Chr1.1226	KY21.Chr1.882	0	100
KY.Chr1.1227	KY21.Chr1.883	0	100
KY.Chr1.1228	KY21.Chr1.884	4.09e-29	100
KY.Chr1.1229	KY21.Chr1.885	8.15e-145	100
KY.Chr1.1230	KY21.Chr1.886	0	100
KY.Chr1.1231	KY21.Chr1.887	0	100
KY.Chr1.1232	KY21.Chr1.889	0	100
KY.Chr1.1233	KY21.Chr1.890	1.07e-40	100
KY.Chr1.1234	KY21.Chr1.891	0	100
KY.Chr1.1235	KY21.Chr1.892	0	100
KY.Chr1.1236	KY21.Chr1.893	0	100
KY.Chr1.1237	KY21.Chr1.894	0	100
KY.Chr1.1238	KY21.Chr1.895	0	100
KY.Chr1.1239	KY21.Chr1.896	0	100
KY.Chr1.1240	KY21.Chr1.897	2.97e-153	100
KY.Chr1.1241	KY21.Chr1.898	2.3e-32	100
KY.Chr1.1242	KY21.Chr1.898	0	100
KY.Chr1.1243	KY21.Chr1.899	0	100
KY.Chr1.1244	KY21.Chr1.900	0	100
KY.Chr1.1245	KY21.Chr1.901	1.05e-152	100
KY.Chr1.1246	KY21.Chr1.902	2.1e-42	100
KY.Chr1.1247	KY21.Chr10.974	0	100
KY.Chr1.1248	KY21.Chr1.904	0	100
KY.Chr1.1249	KY21.Chr1.905	2.17e-170	100
KY.Chr1.1250	KY21.Chr1.906	0	100
KY.Chr1.1251	KY21.Chr1.907	7.11e-25	100
KY.Chr1.1252	KY21.Chr1.908	2.66e-21	100
KY.Chr1.1253	KY21.Chr1.909	0	100
KY.Chr1.1254	KY21.Chr1.910	1.54e-27	100
KY.Chr1.1255	KY21.Chr1.911	3.56e-59	100
KY.Chr1.1256	KY21.Chr1.912	0	100
KY.Chr1.1257	KY21.Chr1.913	0	100
KY.Chr1.1258	KY21.Chr1.914	1.77e-147	100
KY.Chr1.1259	KY21.Chr1.915	0	100
KY.Chr1.1260	KY21.Chr1.916	0	100
KY.Chr1.1261	KY21.Chr1.917	0	100
KY.Chr1.1262	KY21.Chr1.918	0	100
KY.Chr1.1263	KY21.Chr1.919	0	100
KY.Chr1.1264	KY21.Chr1.920	4.8e-143	100
KY.Chr1.1265	KY21.Chr1.921	0	100
KY.Chr1.1267	KY21.Chr1.923	0	100
KY.Chr1.1268	KY21.Chr1.924	0	100
KY.Chr1.1269	KY21.Chr1.925	0	100
KY.Chr1.127	KY21.Chr1.77	0	100
KY.Chr1.1270	KY21.Chr1.926	8.82e-166	100
KY.Chr1.1271	KY21.Chr1.927	4.13e-58	100
KY.Chr1.1272	KY21.Chr1.928	1.26e-82	100
KY.Chr1.1273	KY21.Chr1.929	2.62e-83	100
KY.Chr1.1274	KY21.Chr1.930	0	100
KY.Chr1.1275	KY21.Chr1.931	0	100
KY.Chr1.1276	KY21.Chr1.932	6.05e-129	100
KY.Chr1.1277	KY21.Chr1.933	9.15e-70	100
KY.Chr1.1278	KY21.Chr1.934	0	99.746
KY.Chr1.1279	KY21.Chr1.935	0	100
KY.Chr1.128	KY21.Chr1.80	3.78e-159	100
KY.Chr1.1280	KY21.Chr1.936	0	100
KY.Chr1.1281	KY21.Chr1.937	0	100
KY.Chr1.1282	KY21.Chr1.938	0	100
KY.Chr1.1283	KY21.Chr1.939	0	100
KY.Chr1.1284	KY21.Chr1.940	1.18e-39	100
KY.Chr1.1285	KY21.Chr1.941	0	100
KY.Chr1.1286	KY21.Chr1.942	2.3e-38	100
KY.Chr1.1287	KY21.Chr1.943	1.1e-46	100
KY.Chr1.1288	KY21.Chr1.944	0	100
KY.Chr1.1289	KY21.Chr1.945	0	100
KY.Chr1.129	KY21.Chr1.81	0	100
KY.Chr1.1291	KY21.Chr1.947	4.76e-93	100
KY.Chr1.1292	KY21.Chr1.949	0	100
KY.Chr1.1293	KY21.Chr1.950	0	100
KY.Chr1.1294	KY21.Chr1.951	0	100
KY.Chr1.1295	KY21.Chr1.952	0	100
KY.Chr1.1296	KY21.Chr1.953	0	100
KY.Chr1.1297	KY21.Chr1.954	0	100
KY.Chr1.1298	KY21.Chr1.955	0	100
KY.Chr1.1299	KY21.Chr1.956	0	100
KY.Chr1.13	KY21.Chr1.14	5.21e-75	100
KY.Chr1.130	KY21.Chr1.82	0	100
KY.Chr1.1300	KY21.Chr1.957	0	100
KY.Chr1.1301	KY21.Chr1.958	0	100
KY.Chr1.1302	KY21.Chr1.959	3.69e-106	100
KY.Chr1.1303	KY21.Chr1.960	2.82e-116	100
KY.Chr1.1304	KY21.Chr1.961	5.57e-98	100
KY.Chr1.1305	KY21.Chr1.963	0	100
KY.Chr1.1306	KY21.Chr1.964	0	100
KY.Chr1.1307	KY21.Chr1.965	0	100
KY.Chr1.1308	KY21.Chr1.966	0	100
KY.Chr1.1309	KY21.Chr1.967	0	100
KY.Chr1.131	KY21.Chr1.83	6.22e-78	100
KY.Chr1.1310	KY21.Chr1.968	3.16e-110	100
KY.Chr1.1311	KY21.Chr1.969	2.42e-81	100
KY.Chr1.1312	KY21.Chr1.970	0	100
KY.Chr1.1313	KY21.Chr1.971	7.21e-84	100
KY.Chr1.1314	KY21.Chr1.972	0	100
KY.Chr1.1315	KY21.Chr1.973	0	100
KY.Chr1.1316	KY21.Chr1.974	5.64e-150	100
KY.Chr1.1317	KY21.Chr1.975	2.61e-46	100
KY.Chr1.1318	KY21.Chr1.976	0	100
KY.Chr1.1319	KY21.Chr1.977	0	100
KY.Chr1.132	KY21.Chr1.84	0	100
KY.Chr1.1320	KY21.Chr1.978	2.19e-175	100
KY.Chr1.1323	KY21.Chr1.981	2.66e-176	100
KY.Chr1.1324	KY21.Chr1.982	0	96.214
KY.Chr1.1325	KY21.Chr1.983	0	100
KY.Chr1.1326	KY21.Chr1.984	3.95e-167	100
KY.Chr1.1327	KY21.Chr1.985	0	100
KY.Chr1.1328	KY21.Chr1.986	7.64e-78	100
KY.Chr1.1329	KY21.Chr1.987	0	100
KY.Chr1.133	KY21.Chr1.85	0	100
KY.Chr1.1330	KY21.Chr1.988	0	100
KY.Chr1.1332	KY21.Chr1.989	0	100
KY.Chr1.1336	KY21.Chr1.991	0	100
KY.Chr1.1337	KY21.Chr1.992	9.9e-50	100
KY.Chr1.1338	KY21.Chr1.993	0	100
KY.Chr1.1339	KY21.Chr1.994	0	100
KY.Chr1.134	KY21.Chr1.86	0	100
KY.Chr1.1340	KY21.Chr1.995	0	100
KY.Chr1.1341	KY21.Chr1.996	1.14e-101	100
KY.Chr1.1342	KY21.Chr1.997	0	97.391
KY.Chr1.1343	KY21.Chr3.1299	1.66e-175	100
KY.Chr1.1344	KY21.Chr1.998	2.83e-48	98.63
KY.Chr1.1345	KY21.Chr1.1001	0	100
KY.Chr1.1347	KY21.Chr1.1002	0	100
KY.Chr1.1348	KY21.Chr1.1003	6.39e-67	100
KY.Chr1.1349	KY21.Chr1.1004	0	100
KY.Chr1.1350	KY21.Chr1.1005	0	100
KY.Chr1.1351	KY21.Chr1.1006	0	100
KY.Chr1.1352	KY21.Chr1.1007	5.92e-44	100
KY.Chr1.1353	KY21.Chr1.1008	0	100
KY.Chr1.1354	KY21.Chr1.1009	0	100
KY.Chr1.1355	KY21.Chr1.1010	0	100
KY.Chr1.1356	KY21.Chr1.1011	0	100
KY.Chr1.1357	KY21.Chr1.1012	0	100
KY.Chr1.1358	KY21.Chr1.1013	0	100
KY.Chr1.1359	KY21.Chr1.1014	0	99.9
KY.Chr1.1360	KY21.Chr1.1016	0	100
KY.Chr1.1361	KY21.Chr1.1017	0	100
KY.Chr1.1362	KY21.Chr1.1018	0	99.703
KY.Chr1.1363	KY21.Chr1.1018	1.58e-36	98.438
KY.Chr1.1364	KY21.Chr1.1019	0	100
KY.Chr1.1365	KY21.Chr1.1020	0	100
KY.Chr1.1366	KY21.Chr1.1021	7.14e-45	100
KY.Chr1.1367	KY21.Chr1.1022	0	100
KY.Chr1.1368	KY21.Chr1.1023	4.73e-173	100
KY.Chr1.1369	KY21.Chr1.1024	0	100
KY.Chr1.137	KY21.Chr1.88	0	98.488
KY.Chr1.1370	KY21.Chr1.1025	0	100
KY.Chr1.1371	KY21.Chr1.1026	0	100
KY.Chr1.1372	KY21.Chr1.1027	0	100
KY.Chr1.1373	KY21.Chr1.1028	3.62e-44	100
KY.Chr1.1374	KY21.Chr1.1029	0	100
KY.Chr1.1375	KY21.Chr1.1030	1.92e-38	100
KY.Chr1.1376	KY21.Chr1.1031	0	100
KY.Chr1.138	KY21.Chr1.89	1.5e-83	100
KY.Chr1.1380	KY21.Chr1.1033	9.24e-63	100
KY.Chr1.1382	KY21.Chr1.1034	3.91e-146	100
KY.Chr1.1383	KY21.Chr1.1035	0	100
KY.Chr1.1384	KY21.Chr1.1036	5.04e-45	100
KY.Chr1.1385	KY21.Chr1.1037	0	100
KY.Chr1.1386	KY21.Chr1.1038	0	100
KY.Chr1.1387	KY21.Chr1.1039	1.58e-118	100
KY.Chr1.1388	KY21.Chr1.1040	0	100
KY.Chr1.1389	KY21.Chr1.1041	0	100
KY.Chr1.139	KY21.Chr1.90	0	100
KY.Chr1.1390	KY21.Chr1.1042	0	100
KY.Chr1.1391	KY21.Chr1.1043	4.68e-163	100
KY.Chr1.1392	KY21.Chr1.1044	0	100
KY.Chr1.1393	KY21.Chr1.1045	3.42e-81	100
KY.Chr1.1394	KY21.Chr1.1046	0	100
KY.Chr1.1395	KY21.Chr1.1047	0	100
KY.Chr1.1396	KY21.Chr1.1049	0	100
KY.Chr1.1398	KY21.Chr1.1050	8.86e-170	100
KY.Chr1.1399	KY21.Chr1.1051	0	100
KY.Chr1.14	KY21.Chr1.15	5.54e-168	100
KY.Chr1.140	KY21.Chr1.91	0	100
KY.Chr1.1400	KY21.Chr1.1052	0	100
KY.Chr1.1401	KY21.Chr1.1053	8.12e-39	100
KY.Chr1.1402	KY21.Chr1.1054	1.19e-44	100
KY.Chr1.1403	KY21.Chr1.1055	0	100
KY.Chr1.1404	KY21.Chr1.1056	0	100
KY.Chr1.1405	KY21.Chr1.1057	0	100
KY.Chr1.1406	KY21.Chr1.1058	0	100
KY.Chr1.1407	KY21.Chr1.1059	0	100
KY.Chr1.1408	KY21.Chr1.1060	0	100
KY.Chr1.1409	KY21.Chr1.1061	0	100
KY.Chr1.141	KY21.Chr1.92	0	100
KY.Chr1.1410	KY21.Chr1.1062	0	100
KY.Chr1.1411	KY21.Chr1.1063	0	100
KY.Chr1.1412	KY21.Chr1.1064	1.47e-80	100
KY.Chr1.1413	KY21.Chr1.1065	2.37e-49	100
KY.Chr1.1414	KY21.Chr1.1066	0	100
KY.Chr1.1415	KY21.Chr1.1067	0	100
KY.Chr1.1416	KY21.Chr1.1068	0	100
KY.Chr1.1417	KY21.Chr1.1069	0	100
KY.Chr1.1418	KY21.Chr1.1070	2.64e-164	100
KY.Chr1.1419	KY21.Chr1.1071	6.61e-54	98.718
KY.Chr1.142	KY21.Chr1.93	5.85e-62	100
KY.Chr1.1420	KY21.Chr1.1072	0	100
KY.Chr1.1421	KY21.Chr1.1073	0	100
KY.Chr1.1422	KY21.Chr1.1074	0	100
KY.Chr1.1423	KY21.Chr1.1075	0	100
KY.Chr1.1424	KY21.Chr1.1077	0	100
KY.Chr1.1425	KY21.Chr1.1078	6.4e-125	100
KY.Chr1.1426	KY21.Chr1.1079	2.96e-52	100
KY.Chr1.1427	KY21.Chr13.306	5.92e-05	59.524
KY.Chr1.1428	KY21.Chr1.1080	0	100
KY.Chr1.1429	KY21.Chr1.1081	1.17e-33	100
KY.Chr1.143	KY21.Chr1.94	0	100
KY.Chr1.1430	KY21.Chr1.1083	0	100
KY.Chr1.1432	KY21.Chr1.1085	0	100
KY.Chr1.1433	KY21.Chr1.1086	0	100
KY.Chr1.1434	KY21.Chr1.1087	9.61e-56	100
KY.Chr1.1435	KY21.Chr1.1088	0	100
KY.Chr1.1436	KY21.Chr1.1089	0	100
KY.Chr1.1437	KY21.Chr1.1090	2.23e-133	100
KY.Chr1.1438	KY21.Chr1.1091	0	100
KY.Chr1.1439	KY21.Chr1.1092	0	100
KY.Chr1.144	KY21.Chr1.95	0	100
KY.Chr1.1440	KY21.Chr1.1094	0	100
KY.Chr1.1442	KY21.Chr1.1095	0	100
KY.Chr1.1443	KY21.Chr1.1096	0	100
KY.Chr1.1444	KY21.Chr1.1097	1.29e-112	100
KY.Chr1.1445	KY21.Chr1.1098	0	100
KY.Chr1.1446	KY21.Chr1.1099	6.37e-80	100
KY.Chr1.1447	KY21.Chr1.1100	7.26e-82	100
KY.Chr1.1448	KY21.Chr1.1101	2.39e-85	100
KY.Chr1.1449	KY21.Chr1.1102	1.2e-119	100
KY.Chr1.145	KY21.Chr1.96	0	100
KY.Chr1.1450	KY21.Chr1.1103	0	100
KY.Chr1.1451	KY21.Chr1.1104	0	100
KY.Chr1.1452	KY21.Chr1.1105	9.9e-168	100
KY.Chr1.1453	KY21.Chr1.1106	0	100
KY.Chr1.1454	KY21.Chr1.1107	1.12e-109	100
KY.Chr1.1455	KY21.Chr1.1108	0	100
KY.Chr1.1456	KY21.Chr1.1109	0	96.431
KY.Chr1.1457	KY21.Chr1.1110	0	100
KY.Chr1.1458	KY21.Chr1.1111	6.32e-40	100
KY.Chr1.1459	KY21.Chr1.1112	0	100
KY.Chr1.146	KY21.Chr1.97	0	100
KY.Chr1.1460	KY21.Chr1.1114	0	100
KY.Chr1.1461	KY21.Chr1.1115	0	100
KY.Chr1.1462	KY21.Chr1.1116	3.93e-116	100
KY.Chr1.1463	KY21.Chr1.1116	1.22e-90	100
KY.Chr1.1464	KY21.Chr1.1117	0	100
KY.Chr1.1465	KY21.Chr1.1118	1.76e-51	100
KY.Chr1.1466	KY21.Chr1.1119	0	100
KY.Chr1.1467	KY21.Chr1.1120	0	100
KY.Chr1.1468	KY21.Chr1.1121	0	100
KY.Chr1.1469	KY21.Chr1.1124	0	100
KY.Chr1.147	KY21.Chr1.98	8.07e-120	100
KY.Chr1.1470	KY21.Chr1.1125	4.47e-24	100
KY.Chr1.1471	KY21.Chr1.1126	0	100
KY.Chr1.1472	KY21.Chr1.1127	2.58e-66	100
KY.Chr1.1473	KY21.Chr1.1128	0	100
KY.Chr1.1474	KY21.Chr1.1129	2.88e-48	100
KY.Chr1.1475	KY21.Chr1.1130	0	100
KY.Chr1.1476	KY21.Chr1.1131	0	100
KY.Chr1.1477	KY21.Chr1.1132	0	100
KY.Chr1.1478	KY21.Chr1.1133	0	100
KY.Chr1.1479	KY21.Chr1.1134	0	100
KY.Chr1.148	KY21.Chr1.99	3.77e-101	100
KY.Chr1.1480	KY21.Chr1.1135	0	100
KY.Chr1.1481	KY21.Chr1.1136	0	100
KY.Chr1.1482	KY21.Chr1.1137	5.17e-100	100
KY.Chr1.1483	KY21.Chr1.1138	0	100
KY.Chr1.1484	KY21.Chr1.1139	0	100
KY.Chr1.1485	KY21.Chr1.1140	1.01e-160	100
KY.Chr1.1486	KY21.Chr1.1141	0	100
KY.Chr1.1487	KY21.Chr1.1142	0	100
KY.Chr1.1489	KY21.Chr1.1144	2.79e-37	100
KY.Chr1.149	KY21.Chr1.100	0	100
KY.Chr1.1490	KY21.Chr1.1144	0	100
KY.Chr1.1491	KY21.Chr1.1145	2.5e-41	100
KY.Chr1.1492	KY21.Chr1.1146	0	100
KY.Chr1.1493	KY21.Chr1.1147	2.76e-140	100
KY.Chr1.1494	KY21.Chr1.1148	0	100
KY.Chr1.1495	KY21.Chr1.1149	0	100
KY.Chr1.1496	KY21.Chr1.1150	0	100
KY.Chr1.1497	KY21.Chr1.1151	0	100
KY.Chr1.1499	KY21.Chr1.1153	0	100
KY.Chr1.15	KY21.Chr1.16	5.57e-63	100
KY.Chr1.1500	KY21.Chr1.1154	0	100
KY.Chr1.1501	KY21.Chr1.1155	1.11e-40	100
KY.Chr1.1503	KY21.Chr1.1157	8.56e-150	100
KY.Chr1.1504	KY21.Chr1.1159	0	100
KY.Chr1.1505	KY21.Chr1.1160	0	100
KY.Chr1.1506	KY21.Chr1.1161	4.52e-25	100
KY.Chr1.1507	KY21.Chr1.1162	0	100
KY.Chr1.1508	KY21.Chr1.1163	0	100
KY.Chr1.1509	KY21.Chr1.1164	2.27e-102	100
KY.Chr1.151	KY21.Chr1.101	1.17e-179	100
KY.Chr1.1510	KY21.Chr1.1165	0	100
KY.Chr1.1511	KY21.Chr1.1166	1.12e-180	100
KY.Chr1.1512	KY21.Chr1.1167	5.04e-108	100
KY.Chr1.1513	KY21.Chr1.1168	0	100
KY.Chr1.1514	KY21.Chr1.1169	0	100
KY.Chr1.1515	KY21.Chr1.1170	0	100
KY.Chr1.1516	KY21.Chr1.1171	0	100
KY.Chr1.1517	KY21.Chr1.1172	0	100
KY.Chr1.1518	KY21.Chr1.1173	0	100
KY.Chr1.1519	KY21.Chr1.1174	0	100
KY.Chr1.152	KY21.Chr1.102	3.25e-174	100
KY.Chr1.1520	KY21.Chr1.1176	7.81e-158	100
KY.Chr1.1521	KY21.Chr1.1177	0	100
KY.Chr1.1522	KY21.Chr1.1178	2.52e-137	100
KY.Chr1.1523	KY21.Chr1.1179	6.67e-161	100
KY.Chr1.1525	KY21.Chr1.1181	0	100
KY.Chr1.1526	KY21.Chr1.1182	8.37e-171	100
KY.Chr1.1527	KY21.Chr1.1183	1.37e-170	100
KY.Chr1.1528	KY21.Chr1.1184	5.78e-170	100
KY.Chr1.1529	KY21.Chr1.1185	2.25e-169	100
KY.Chr1.153	KY21.Chr1.103	0	100
KY.Chr1.1530	KY21.Chr1.1187	0	100
KY.Chr1.1532	KY21.Chr1.1188	4.32e-59	100
KY.Chr1.1533	KY21.Chr1.1189	4.7e-148	100
KY.Chr1.1534	KY21.Chr1.1190	0	100
KY.Chr1.1535	KY21.Chr1.1191	0	100
KY.Chr1.1536	KY21.Chr1.1192	0	100
KY.Chr1.1537	KY21.Chr1.1193	0	100
KY.Chr1.1538	KY21.Chr1.1194	2.43e-109	100
KY.Chr1.1539	KY21.Chr1.1195	7.82e-107	100
KY.Chr1.154	KY21.Chr1.104	0	100
KY.Chr1.1540	KY21.Chr1.1196	1.12e-100	100
KY.Chr1.1541	KY21.Chr1.1197	2.79e-84	100
KY.Chr1.1542	KY21.Chr1.1198	0	100
KY.Chr1.1543	KY21.Chr1.1199	0	100
KY.Chr1.1544	KY21.Chr1.1200	0	100
KY.Chr1.1545	KY21.Chr1.1201	0	100
KY.Chr1.1546	KY21.Chr1.1202	9.02e-172	100
KY.Chr1.1547	KY21.Chr1.1203	0	100
KY.Chr1.1548	KY21.Chr1.1204	7.18e-88	100
KY.Chr1.1549	KY21.Chr1.1205	0	100
KY.Chr1.155	KY21.Chr1.105	0	100
KY.Chr1.1550	KY21.Chr1.1206	0	100
KY.Chr1.1551	KY21.Chr1.1207	3.55e-177	100
KY.Chr1.1552	KY21.Chr1.1208	0	100
KY.Chr1.1553	KY21.Chr1.1209	1.28e-112	100
KY.Chr1.1554	KY21.Chr1.1210	4.32e-50	100
KY.Chr1.1555	KY21.Chr1.1211	0	100
KY.Chr1.1556	KY21.Chr1.1212	0	100
KY.Chr1.1557	KY21.Chr1.1213	0	100
KY.Chr1.1558	KY21.Chr1.1214	6.99e-53	100
KY.Chr1.1559	KY21.Chr1.1215	0	100
KY.Chr1.1560	KY21.Chr1.1216	5.32e-45	100
KY.Chr1.1561	KY21.Chr1.1218	3.48e-70	100
KY.Chr1.1562	KY21.Chr1.1219	1.16e-75	100
KY.Chr1.1563	KY21.Chr1.1220	9.92e-70	100
KY.Chr1.1564	KY21.Chr1.1221	4.76e-39	100
KY.Chr1.1565	KY21.Chr1.1220	1.18e-63	100
KY.Chr1.1566	KY21.Chr1.1224	0	100
KY.Chr1.1568	KY21.Chr1.1225	2.02e-178	100
KY.Chr1.1569	KY21.Chr1.1226	0	100
KY.Chr1.157	KY21.Chr1.105	0	100
KY.Chr1.1570	KY21.Chr1.1227	0	100
KY.Chr1.1571	KY21.Chr1.1228	0	100
KY.Chr1.1572	KY21.Chr1.1229	0	100
KY.Chr1.1573	KY21.Chr1.1230	7.24e-67	100
KY.Chr1.1574	KY21.Chr1.1231	0	100
KY.Chr1.1575	KY21.Chr1.1232	7.41e-166	100
KY.Chr1.1576	KY21.Chr1.1233	0	100
KY.Chr1.1577	KY21.Chr1.1234	4.23e-135	100
KY.Chr1.1578	KY21.Chr1.1234	1.22e-170	100
KY.Chr1.1579	KY21.Chr1.1235	4.66e-159	100
KY.Chr1.158	KY21.Chr1.106	0	100
KY.Chr1.1580	KY21.Chr1.1236	1.23e-154	100
KY.Chr1.1581	KY21.Chr1.1237	0	100
KY.Chr1.1582	KY21.Chr1.1238	0	100
KY.Chr1.1583	KY21.Chr1.1239	0	100
KY.Chr1.1584	KY21.Chr1.1240	5.56e-22	100
KY.Chr1.1585	KY21.Chr1.1241	0	100
KY.Chr1.1586	KY21.Chr1.1242	0	100
KY.Chr1.1587	KY21.Chr1.1243	1.81e-127	100
KY.Chr1.1588	KY21.Chr1.1244	0	100
KY.Chr1.1589	KY21.Chr1.1245	0	100
KY.Chr1.159	KY21.Chr1.107	0	100
KY.Chr1.1590	KY21.Chr1.1246	1.46e-53	100
KY.Chr1.1591	KY21.Chr1.1247	2.74e-33	100
KY.Chr1.1592	KY21.Chr1.1248	0	100
KY.Chr1.1593	KY21.Chr1.1249	0	100
KY.Chr1.1594	KY21.Chr1.1250	0	100
KY.Chr1.1595	KY21.Chr1.1251	0	100
KY.Chr1.1596	KY21.Chr1.1252	9.7e-112	100
KY.Chr1.1597	KY21.Chr1.1253	5.88e-97	100
KY.Chr1.1598	KY21.Chr1.1254	2.05e-115	100
KY.Chr1.1599	KY21.Chr1.1255	9.01e-51	86.667
KY.Chr1.16	KY21.Chr1.18	0	100
KY.Chr1.160	KY21.Chr1.108	1.65e-170	100
KY.Chr1.1600	KY21.Chr1.1256	4.35e-14	100
KY.Chr1.1601	KY21.Chr1.1257	0	100
KY.Chr1.1602	KY21.Chr1.1258	0	100
KY.Chr1.1603	KY21.Chr1.1259	1.7e-98	100
KY.Chr1.1604	KY21.Chr1.1260	6.43e-27	100
KY.Chr1.1605	KY21.Chr1.1261	2.24e-59	100
KY.Chr1.1606	KY21.Chr1.1262	0	100
KY.Chr1.1607	KY21.Chr1.1263	0	100
KY.Chr1.1608	KY21.Chr1.1264	1.04e-95	100
KY.Chr1.1609	KY21.Chr1.1265	0	100
KY.Chr1.161	KY21.Chr1.109	0	100
KY.Chr1.1610	KY21.Chr1.1266	2.19e-146	100
KY.Chr1.1611	KY21.Chr1.1267	0	100
KY.Chr1.1612	KY21.Chr1.1268	0	100
KY.Chr1.1613	KY21.Chr1.1269	1e-55	100
KY.Chr1.1614	KY21.Chr1.1270	0	100
KY.Chr1.1615	KY21.Chr1.1271	0	100
KY.Chr1.1616	KY21.Chr1.1272	5.45e-73	100
KY.Chr1.1617	KY21.Chr1.1273	7.13e-49	100
KY.Chr1.162	KY21.Chr1.110	3.42e-133	100
KY.Chr1.1629	KY21.Chr1.1276	0	100
KY.Chr1.163	KY21.Chr1.111	1.92e-134	100
KY.Chr1.1634	KY21.Chr1.1277	0	100
KY.Chr1.1635	KY21.Chr1.1278	0	100
KY.Chr1.1636	KY21.Chr1.1279	0	100
KY.Chr1.1637	KY21.Chr1.1280	6.02e-131	100
KY.Chr1.1638	KY21.UAContig3.133	4.97e-91	92.568
KY.Chr1.1639	KY21.Chr1.1281	0	100
KY.Chr1.164	KY21.Chr1.113	0	100
KY.Chr1.1640	KY21.Chr1.1281	0	100
KY.Chr1.1641	KY21.Chr1.1282	7.16e-48	100
KY.Chr1.1642	KY21.Chr1.1283	0	100
KY.Chr1.1643	KY21.Chr1.1284	0	100
KY.Chr1.1645	KY21.Chr1.1285	0	100
KY.Chr1.1646	KY21.Chr1.1286	0	100
KY.Chr1.1647	KY21.Chr1.1287	0	100
KY.Chr1.1648	KY21.Chr1.1289	1.43e-141	100
KY.Chr1.1649	KY21.Chr1.1290	0	100
KY.Chr1.165	KY21.Chr1.114	2.2e-118	100
KY.Chr1.1650	KY21.Chr1.1291	0	100
KY.Chr1.1651	KY21.Chr1.1292	2.77e-155	100
KY.Chr1.1652	KY21.Chr1.1293	0	100
KY.Chr1.1653	KY21.Chr1.1294	1.41e-79	100
KY.Chr1.1654	KY21.Chr1.1296	0	100
KY.Chr1.1655	KY21.Chr1.1297	0	100
KY.Chr1.1656	KY21.Chr1.1298	0	100
KY.Chr1.1657	KY21.Chr1.1299	1.44e-61	100
KY.Chr1.1658	KY21.Chr1.1300	0	100
KY.Chr1.1659	KY21.Chr1.1301	0	100
KY.Chr1.166	KY21.Chr1.115	8.42e-92	100
KY.Chr1.1660	KY21.Chr1.1302	9.34e-150	100
KY.Chr1.1661	KY21.Chr1.1303	0	100
KY.Chr1.1662	KY21.Chr1.1304	3.91e-56	100
KY.Chr1.1663	KY21.Chr1.1305	2.68e-85	100
KY.Chr1.1664	KY21.Chr1.1306	0	100
KY.Chr1.1665	KY21.Chr1.1307	1.04e-69	100
KY.Chr1.1666	KY21.Chr1.1308	4.81e-113	100
KY.Chr1.1667	KY21.Chr1.1309	6.26e-82	100
KY.Chr1.1668	KY21.Chr1.1310	0	100
KY.Chr1.1669	KY21.Chr1.1311	0	100
KY.Chr1.167	KY21.Chr1.116	0	100
KY.Chr1.1670	KY21.Chr1.1312	0	100
KY.Chr1.1671	KY21.Chr1.1313	2.12e-59	100
KY.Chr1.1672	KY21.Chr1.1314	0	100
KY.Chr1.1673	KY21.Chr1.1315	1.55e-32	100
KY.Chr1.1674	KY21.Chr1.1316	0	100
KY.Chr1.1675	KY21.Chr1.1317	2.39e-63	100
KY.Chr1.1676	KY21.Chr1.1318	2.37e-58	100
KY.Chr1.1677	KY21.Chr1.1319	6.32e-45	100
KY.Chr1.168	KY21.Chr1.117	0	100
KY.Chr1.1680	KY21.Chr1.1320	0	100
KY.Chr1.1682	KY21.Chr1.1321	9.5e-95	100
KY.Chr1.1684	KY21.Chr1.1323	2.35e-98	100
KY.Chr1.1685	KY21.Chr1.1324	0	100
KY.Chr1.1686	KY21.Chr1.1325	0	100
KY.Chr1.1687	KY21.Chr1.1326	0	100
KY.Chr1.1688	KY21.Chr1.1327	4.63e-38	100
KY.Chr1.169	KY21.Chr1.118	0	100
KY.Chr1.1690	KY21.Chr1.1329	0	100
KY.Chr1.1691	KY21.Chr1.1330	0	100
KY.Chr1.1692	KY21.Chr1.1331	4e-51	100
KY.Chr1.1693	KY21.Chr1.1332	0	100
KY.Chr1.1694	KY21.Chr1.1333	3.81e-172	100
KY.Chr1.1695	KY21.Chr1.1334	0	100
KY.Chr1.1696	KY21.Chr1.1335	0	100
KY.Chr1.1697	KY21.Chr1.1336	0	100
KY.Chr1.1698	KY21.Chr1.1337	0	100
KY.Chr1.1699	KY21.Chr1.1338	0	100
KY.Chr1.17	KY21.Chr1.19	0	100
KY.Chr1.170	KY21.Chr1.118	0	100
KY.Chr1.1700	KY21.Chr1.1339	3.28e-160	100
KY.Chr1.1701	KY21.Chr1.1340	4.9e-40	100
KY.Chr1.1702	KY21.Chr1.1341	0	100
KY.Chr1.1703	KY21.Chr1.1342	0	100
KY.Chr1.1704	KY21.Chr1.1343	6.63e-61	100
KY.Chr1.1705	KY21.Chr5.87	2.47e-15	75.556
KY.Chr1.1706	KY21.Chr1.1344	0	100
KY.Chr1.1707	KY21.Chr1.1345	3.02e-139	100
KY.Chr1.1708	KY21.Chr1.1346	0	100
KY.Chr1.1709	KY21.Chr1.1347	0	100
KY.Chr1.171	KY21.Chr1.119	1.29e-110	100
KY.Chr1.1710	KY21.Chr1.1348	0	100
KY.Chr1.1711	KY21.Chr1.1349	0	100
KY.Chr1.1712	KY21.Chr1.1351	0	100
KY.Chr1.1713	KY21.Chr1.1352	0	100
KY.Chr1.1714	KY21.Chr1.1353	3.94e-40	100
KY.Chr1.1715	KY21.Chr1.1354	0	100
KY.Chr1.1716	KY21.Chr1.1355	1.6e-51	100
KY.Chr1.1717	KY21.Chr1.1356	0	100
KY.Chr1.1718	KY21.Chr1.1357	7.21e-80	100
KY.Chr1.1719	KY21.Chr1.1359	0	100
KY.Chr1.172	KY21.Chr1.120	3.23e-93	100
KY.Chr1.1720	KY21.Chr1.1360	0	100
KY.Chr1.1721	KY21.Chr1.1361	0	100
KY.Chr1.1722	KY21.Chr1.1362	1.35e-54	100
KY.Chr1.1723	KY21.Chr1.1362	0	100
KY.Chr1.1724	KY21.Chr1.1363	0	100
KY.Chr1.1725	KY21.Chr1.1364	0	100
KY.Chr1.1726	KY21.Chr1.1365	8.7e-111	100
KY.Chr1.1728	KY21.Chr1.1367	0	100
KY.Chr1.1729	KY21.Chr1.1368	2.62e-146	97.297
KY.Chr1.173	KY21.Chr1.121	1.7e-68	100
KY.Chr1.1730	KY21.Chr1.1368	0	100
KY.Chr1.1731	KY21.Chr1.1369	0	100
KY.Chr1.1732	KY21.Chr1.1370	0	100
KY.Chr1.1733	KY21.Chr1.1371	0	100
KY.Chr1.1734	KY21.Chr1.1372	0	100
KY.Chr1.1735	KY21.Chr1.1373	0	100
KY.Chr1.1736	KY21.Chr1.1374	0	100
KY.Chr1.1737	KY21.Chr1.1375	0	100
KY.Chr1.1738	KY21.Chr1.1376	6.98e-133	100
KY.Chr1.174	KY21.Chr1.122	2.62e-64	100
KY.Chr1.1740	KY21.Chr1.1378	0	100
KY.Chr1.1741	KY21.Chr1.1379	0	100
KY.Chr1.1742	KY21.Chr1.1380	0	100
KY.Chr1.1743	KY21.Chr1.1381	0	100
KY.Chr1.1744	KY21.Chr1.1382	0	100
KY.Chr1.1745	KY21.Chr1.1383	5.18e-77	100
KY.Chr1.1746	KY21.Chr1.1384	0	100
KY.Chr1.1747	KY21.Chr1.1386	2.56e-98	100
KY.Chr1.1748	KY21.Chr1.1387	0	100
KY.Chr1.1749	KY21.Chr1.1388	0	100
KY.Chr1.175	KY21.Chr1.123	6.12e-41	100
KY.Chr1.1750	KY21.Chr1.1389	0	100
KY.Chr1.1751	KY21.Chr1.1390	5.4e-67	100
KY.Chr1.1752	KY21.Chr1.1391	0	100
KY.Chr1.1753	KY21.Chr1.1392	0	100
KY.Chr1.1754	KY21.Chr1.1393	0	100
KY.Chr1.1755	KY21.Chr1.1394	5.68e-158	100
KY.Chr1.1756	KY21.Chr1.1395	0	100
KY.Chr1.1757	KY21.Chr1.1396	1.98e-60	100
KY.Chr1.1758	KY21.Chr1.1397	0	100
KY.Chr1.1759	KY21.Chr1.1398	4.72e-52	100
KY.Chr1.176	KY21.Chr1.124	0	100
KY.Chr1.1760	KY21.Chr1.1399	0	100
KY.Chr1.1761	KY21.Chr1.1400	0	100
KY.Chr1.1762	KY21.Chr1.1401	0	100
KY.Chr1.1763	KY21.Chr1.1402	0	100
KY.Chr1.1764	KY21.Chr1.1403	0	100
KY.Chr1.1765	KY21.Chr1.1404	0	100
KY.Chr1.1766	KY21.Chr1.1405	0	100
KY.Chr1.1767	KY21.Chr1.1406	0	100
KY.Chr1.1768	KY21.Chr1.1407	0	100
KY.Chr1.1769	KY21.Chr1.1408	0	100
KY.Chr1.177	KY21.Chr1.125	0	100
KY.Chr1.1770	KY21.Chr1.1409	0	100
KY.Chr1.1771	KY21.Chr1.1410	0	100
KY.Chr1.1772	KY21.Chr1.1411	0	100
KY.Chr1.1773	KY21.Chr1.1412	0	100
KY.Chr1.1774	KY21.Chr1.1413	9.5e-72	100
KY.Chr1.1775	KY21.Chr1.1414	0	100
KY.Chr1.1776	KY21.Chr1.1415	0	100
KY.Chr1.1777	KY21.Chr1.1416	0	100
KY.Chr1.1778	KY21.Chr1.1417	0	100
KY.Chr1.1779	KY21.Chr1.1418	0	100
KY.Chr1.178	KY21.Chr1.126	0	100
KY.Chr1.1780	KY21.Chr1.1419	3.67e-43	100
KY.Chr1.1781	KY21.Chr1.1418	0	100
KY.Chr1.1782	KY21.Chr1.1420	7.18e-56	100
KY.Chr1.1783	KY21.Chr1.1421	0	100
KY.Chr1.1784	KY21.Chr1.1423	0	100
KY.Chr1.1785	KY21.Chr1.1424	0	100
KY.Chr1.1786	KY21.Chr1.1425	0	100
KY.Chr1.1787	KY21.Chr1.1426	3.61e-70	100
KY.Chr1.1788	KY21.Chr1.1427	0	100
KY.Chr1.1789	KY21.Chr1.1428	0	100
KY.Chr1.179	KY21.Chr1.127	1.43e-57	100
KY.Chr1.1790	KY21.Chr1.1429	0	100
KY.Chr1.1791	KY21.Chr1.1430	0	100
KY.Chr1.1792	KY21.Chr1.1431	0	100
KY.Chr1.1793	KY21.Chr1.1432	0	100
KY.Chr1.1794	KY21.Chr1.1433	0	100
KY.Chr1.1795	KY21.Chr1.1434	0	100
KY.Chr1.1796	KY21.Chr1.1435	0	100
KY.Chr1.1797	KY21.Chr1.1436	0	100
KY.Chr1.1798	KY21.Chr1.1437	0	100
KY.Chr1.1799	KY21.Chr1.1438	4.11e-87	100
KY.Chr1.18	KY21.Chr1.19	2.54e-146	100
KY.Chr1.180	KY21.Chr1.128	0	100
KY.Chr1.1800	KY21.Chr1.1439	1.32e-42	100
KY.Chr1.1801	KY21.Chr1.1440	0	100
KY.Chr1.1802	KY21.Chr1.1441	0	100
KY.Chr1.1803	KY21.Chr1.1442	0	100
KY.Chr1.1804	KY21.Chr1.1443	6.45e-57	100
KY.Chr1.1805	KY21.Chr1.1444	0	99.689
KY.Chr1.1806	KY21.Chr1.1445	0	100
KY.Chr1.1807	KY21.Chr1.1446	0	100
KY.Chr1.1808	KY21.Chr1.1447	1.87e-153	100
KY.Chr1.1809	KY21.Chr1.1448	0	100
KY.Chr1.181	KY21.Chr1.129	0	100
KY.Chr1.1810	KY21.Chr1.1449	0	100
KY.Chr1.1811	KY21.Chr1.1450	0	100
KY.Chr1.1812	KY21.Chr1.1451	0	100
KY.Chr1.1813	KY21.Chr1.1452	0	100
KY.Chr1.1814	KY21.Chr1.1453	0	100
KY.Chr1.1815	KY21.Chr1.1455	0	100
KY.Chr1.1817	KY21.Chr1.1457	0	100
KY.Chr1.1818	KY21.Chr1.1458	0	100
KY.Chr1.1819	KY21.Chr1.1459	0	99.276
KY.Chr1.182	KY21.Chr1.130	0	100
KY.Chr1.1820	KY21.Chr1.1460	0	100
KY.Chr1.1821	KY21.Chr1.1461	2.72e-36	100
KY.Chr1.1822	KY21.Chr1.1462	2.51e-67	100
KY.Chr1.1823	KY21.Chr1.1463	0	100
KY.Chr1.1824	KY21.Chr1.1464	0	100
KY.Chr1.1825	KY21.Chr1.1465	0	100
KY.Chr1.1826	KY21.Chr1.1466	1.25e-54	100
KY.Chr1.1827	KY21.Chr1.1467	0	100
KY.Chr1.1828	KY21.Chr1.1468	0	100
KY.Chr1.1829	KY21.Chr1.1469	0	100
KY.Chr1.183	KY21.Chr1.131	0	100
KY.Chr1.1830	KY21.Chr1.1469	2.16e-71	98.182
KY.Chr1.1831	KY21.Chr1.1470	0	100
KY.Chr1.1832	KY21.Chr1.1471	0	100
KY.Chr1.1833	KY21.Chr1.1472	2.83e-90	100
KY.Chr1.1834	KY21.Chr1.1473	1.22e-40	100
KY.Chr1.1835	KY21.Chr1.1474	1.92e-54	100
KY.Chr1.1836	KY21.Chr1.1475	0	100
KY.Chr1.1837	KY21.Chr1.1476	0	100
KY.Chr1.1838	KY21.Chr1.1477	0	100
KY.Chr1.1839	KY21.Chr1.1478	1.04e-108	100
KY.Chr1.184	KY21.Chr1.132	0	100
KY.Chr1.1840	KY21.Chr1.1479	6.65e-164	100
KY.Chr1.1841	KY21.Chr1.1480	0	100
KY.Chr1.1843	KY21.Chr1.1482	1.72e-63	100
KY.Chr1.1844	KY21.Chr1.1483	6.4e-138	100
KY.Chr1.1845	KY21.Chr1.1484	1.66e-137	100
KY.Chr1.1846	KY21.Chr1.1485	0	100
KY.Chr1.1847	KY21.Chr1.1486	0	100
KY.Chr1.1848	KY21.Chr1.1487	6.61e-46	100
KY.Chr1.1849	KY21.Chr1.1488	0	100
KY.Chr1.185	KY21.Chr1.133	0	100
KY.Chr1.1850	KY21.Chr1.1489	0	100
KY.Chr1.1851	KY21.Chr1.1490	0	100
KY.Chr1.1852	KY21.Chr1.1491	5.63e-98	100
KY.Chr1.1853	KY21.Chr1.1492	0	100
KY.Chr1.1854	KY21.Chr1.1493	0	100
KY.Chr1.1855	KY21.Chr1.1494	7.57e-158	100
KY.Chr1.1856	KY21.Chr1.1495	6.15e-75	100
KY.Chr1.1858	KY21.Chr1.1497	0	100
KY.Chr1.186	KY21.Chr1.134	3.06e-17	100
KY.Chr1.1860	KY21.Chr1.1499	0	100
KY.Chr1.1861	KY21.Chr1.1500	0	100
KY.Chr1.1862	KY21.Chr1.1501	0	100
KY.Chr1.1863	KY21.Chr1.1502	0	100
KY.Chr1.1864	KY21.Chr1.1503	0	100
KY.Chr1.1865	KY21.Chr1.1504	0	100
KY.Chr1.1866	KY21.Chr1.1505	0	100
KY.Chr1.1867	KY21.Chr1.1506	8.35e-50	100
KY.Chr1.1869	KY21.Chr1.1507	0	100
KY.Chr1.187	KY21.Chr1.135	1.07e-56	100
KY.Chr1.1870	KY21.Chr1.1508	1.63e-126	100
KY.Chr1.1871	KY21.Chr1.1509	0	100
KY.Chr1.1872	KY21.Chr1.1510	0	100
KY.Chr1.1873	KY21.Chr1.1511	1.43e-18	100
KY.Chr1.1874	KY21.Chr1.1513	0	100
KY.Chr1.1875	KY21.Chr1.1514	0	100
KY.Chr1.1876	KY21.Chr1.1515	4.13e-124	100
KY.Chr1.1877	KY21.Chr1.1516	0	99.909
KY.Chr1.1878	KY21.Chr1.1516	0	100
KY.Chr1.1879	KY21.Chr1.1517	0	100
KY.Chr1.188	KY21.Chr1.136	0	100
KY.Chr1.1880	KY21.Chr1.1518	5.31e-169	100
KY.Chr1.1881	KY21.Chr1.1519	0	100
KY.Chr1.1882	KY21.Chr1.1520	0	100
KY.Chr1.1883	KY21.Chr1.1521	0	100
KY.Chr1.1884	KY21.Chr1.1522	6.74e-87	100
KY.Chr1.1885	KY21.Chr1.1522	0	99.859
KY.Chr1.1886	KY21.Chr1.1523	0	100
KY.Chr1.1887	KY21.Chr1.1524	9.32e-62	100
KY.Chr1.1888	KY21.Chr1.1525	4.5e-107	100
KY.Chr1.1889	KY21.Chr1.1526	0	100
KY.Chr1.189	KY21.Chr1.137	5.88e-75	100
KY.Chr1.1890	KY21.Chr1.1527	8.19e-110	100
KY.Chr1.1891	KY21.Chr1.1528	0	100
KY.Chr1.1892	KY21.Chr1.1529	0	100
KY.Chr1.1893	KY21.Chr1.1530	0	100
KY.Chr1.1894	KY21.Chr1.1531	0	100
KY.Chr1.1895	KY21.Chr1.1532	0	100
KY.Chr1.1896	KY21.Chr1.1533	0	100
KY.Chr1.1897	KY21.Chr1.1534	0	100
KY.Chr1.1898	KY21.Chr1.1535	0	100
KY.Chr1.1899	KY21.Chr1.1536	0	100
KY.Chr1.19	KY21.Chr1.20	0	100
KY.Chr1.190	KY21.Chr1.138	0	100
KY.Chr1.1900	KY21.Chr1.1537	1.01e-130	100
KY.Chr1.1901	KY21.Chr1.1538	0	100
KY.Chr1.1902	KY21.Chr1.1539	0	100
KY.Chr1.1903	KY21.Chr1.1540	1e-97	100
KY.Chr1.1904	KY21.Chr1.1541	0	100
KY.Chr1.1905	KY21.Chr1.1542	0	100
KY.Chr1.1906	KY21.Chr1.1543	0	100
KY.Chr1.1907	KY21.Chr1.1544	0	100
KY.Chr1.1908	KY21.Chr1.1545	0	100
KY.Chr1.1909	KY21.Chr1.1546	9.46e-45	100
KY.Chr1.191	KY21.Chr1.139	0	100
KY.Chr1.1910	KY21.Chr1.1548	0	100
KY.Chr1.1911	KY21.Chr1.1549	0	100
KY.Chr1.1912	KY21.Chr1.1550	1.12e-174	100
KY.Chr1.1913	KY21.Chr1.1552	0	100
KY.Chr1.1914	KY21.Chr1.1553	4.35e-33	100
KY.Chr1.1915	KY21.Chr1.1554	0	100
KY.Chr1.1916	KY21.Chr1.1555	5.12e-172	100
KY.Chr1.1917	KY21.Chr1.1556	0	100
KY.Chr1.1918	KY21.Chr1.1557	1.44e-65	100
KY.Chr1.192	KY21.Chr1.140	3.02e-173	100
KY.Chr1.1920	KY21.Chr1.1558	0	100
KY.Chr1.1921	KY21.Chr1.1559	0	100
KY.Chr1.1922	KY21.Chr1.1560	0	100
KY.Chr1.1923	KY21.Chr1.1561	0	86.374
KY.Chr1.1924	KY21.Chr1.1562	2.38e-162	100
KY.Chr1.1925	KY21.Chr1.1563	0	100
KY.Chr1.1926	KY21.Chr1.1564	0	100
KY.Chr1.1927	KY21.Chr1.1565	9.35e-37	100
KY.Chr1.1928	KY21.Chr1.1565	2.24e-20	100
KY.Chr1.1929	KY21.Chr1.1565	1.1e-25	100
KY.Chr1.193	KY21.Chr1.141	0	100
KY.Chr1.1930	KY21.Chr1.1565	1.65e-16	100
KY.Chr1.1931	KY21.Chr1.1565	0	99.703
KY.Chr1.1932	KY21.Chr1.1567	0	100
KY.Chr1.1933	KY21.Chr1.1568	0	79.228
KY.Chr1.1934	KY21.Chr1.1569	0	100
KY.Chr1.1935	KY21.Chr1.1570	0	100
KY.Chr1.1936	KY21.Chr1.1571	0	100
KY.Chr1.1937	KY21.Chr1.1572	0	100
KY.Chr1.1938	KY21.Chr1.1573	1.46e-126	100
KY.Chr1.1939	KY21.Chr1.1574	2.11e-89	100
KY.Chr1.194	KY21.Chr1.142	0	100
KY.Chr1.1940	KY21.Chr1.1575	1.51e-123	100
KY.Chr1.1941	KY21.Chr1.1576	0	100
KY.Chr1.1942	KY21.Chr1.1577	0	100
KY.Chr1.1943	KY21.Chr1.1578	2.81e-123	100
KY.Chr1.1944	KY21.Chr1.1579	4.02e-49	100
KY.Chr1.1945	KY21.Chr1.1580	1.42e-128	100
KY.Chr1.1946	KY21.Chr1.1581	0	100
KY.Chr1.1947	KY21.Chr1.1583	0	100
KY.Chr1.1948	KY21.Chr1.1584	0	100
KY.Chr1.1949	KY21.Chr1.1586	0	100
KY.Chr1.195	KY21.Chr1.143	0	100
KY.Chr1.1950	KY21.Chr1.1587	7.55e-65	100
KY.Chr1.1951	KY21.Chr1.1588	4.09e-51	100
KY.Chr1.1952	KY21.Chr1.1589	0	100
KY.Chr1.1953	KY21.Chr1.1590	0	100
KY.Chr1.1955	KY21.Chr1.1592	0	100
KY.Chr1.1956	KY21.Chr1.1593	0	100
KY.Chr1.1957	KY21.Chr1.1594	0	100
KY.Chr1.1958	KY21.Chr1.1595	0	100
KY.Chr1.1959	KY21.Chr1.1596	0	100
KY.Chr1.196	KY21.Chr1.144	0	100
KY.Chr1.1960	KY21.Chr1.1597	0	100
KY.Chr1.1961	KY21.Chr1.1598	0	100
KY.Chr1.1962	KY21.Chr1.1599	0	100
KY.Chr1.1963	KY21.Chr1.1599	0	99.655
KY.Chr1.1964	KY21.Chr1.1600	6.59e-179	100
KY.Chr1.1965	KY21.Chr1.1601	0	100
KY.Chr1.1966	KY21.Chr1.1602	0	100
KY.Chr1.1967	KY21.Chr1.1603	0	100
KY.Chr1.1968	KY21.Chr1.1604	0	100
KY.Chr1.1969	KY21.Chr1.1605	0	100
KY.Chr1.197	KY21.Chr1.145	0	100
KY.Chr1.1970	KY21.Chr1.1606	0	100
KY.Chr1.1971	KY21.Chr1.1607	2.33e-142	100
KY.Chr1.1972	KY21.Chr1.1608	0	100
KY.Chr1.1973	KY21.Chr1.1609	0	100
KY.Chr1.1975	KY21.Chr1.1612	0	100
KY.Chr1.1977	KY21.Chr1.1613	4.57e-175	100
KY.Chr1.1978	KY21.Chr1.1614	0	100
KY.Chr1.1979	KY21.Chr1.1615	5.07e-89	100
KY.Chr1.198	KY21.Chr1.146	1.73e-71	100
KY.Chr1.1980	KY21.Chr1.1616	0	100
KY.Chr1.1981	KY21.Chr1.1617	0	100
KY.Chr1.1982	KY21.Chr1.1618	0	100
KY.Chr1.1983	KY21.Chr1.1619	0	100
KY.Chr1.1984	KY21.Chr1.1620	0	100
KY.Chr1.1985	KY21.Chr1.1621	0	100
KY.Chr1.1986	KY21.Chr1.1622	0	100
KY.Chr1.1987	KY21.Chr1.1623	1.12e-46	100
KY.Chr1.1988	KY21.Chr1.1624	0	100
KY.Chr1.1989	KY21.Chr1.1625	0	100
KY.Chr1.199	KY21.Chr1.147	4.44e-129	100
KY.Chr1.1990	KY21.Chr1.1626	0	100
KY.Chr1.1991	KY21.Chr1.1627	3.43e-50	100
KY.Chr1.1992	KY21.Chr1.1628	0	100
KY.Chr1.1993	KY21.Chr1.1629	2.17e-48	100
KY.Chr1.1994	KY21.Chr1.1630	0	100
KY.Chr1.1995	KY21.Chr1.1631	3.04e-168	100
KY.Chr1.1996	KY21.Chr1.1632	1.24e-120	100
KY.Chr1.1997	KY21.Chr1.1633	1.45e-121	100
KY.Chr1.1998	KY21.Chr1.1634	0	100
KY.Chr1.2	KY21.Chr1.2	2.92e-82	100
KY.Chr1.20	KY21.Chr1.21	0	100
KY.Chr1.200	KY21.Chr1.148	0	100
KY.Chr1.2000	KY21.Chr1.1635	0	100
KY.Chr1.2001	KY21.Chr1.1634	4.98e-44	100
KY.Chr1.2002	KY21.Chr1.1636	0	100
KY.Chr1.2003	KY21.Chr1.1637	0	100
KY.Chr1.2005	KY21.Chr1.1639	0	100
KY.Chr1.2006	KY21.Chr1.1640	0	100
KY.Chr1.2007	KY21.Chr1.1641	3.99e-115	100
KY.Chr1.2008	KY21.Chr1.1642	2.77e-133	100
KY.Chr1.2009	KY21.Chr1.1643	8.4e-170	100
KY.Chr1.2010	KY21.Chr1.1644	1.01e-131	100
KY.Chr1.2011	KY21.Chr1.1645	5.13e-114	100
KY.Chr1.2012	KY21.Chr1.1646	0	100
KY.Chr1.2013	KY21.Chr1.1647	3.17e-71	99.048
KY.Chr1.2014	KY21.Chr1.1648	0	100
KY.Chr1.2015	KY21.Chr1.1649	0	100
KY.Chr1.2016	KY21.Chr1.1650	2.85e-44	100
KY.Chr1.2017	KY21.Chr1.1651	0	100
KY.Chr1.2018	KY21.Chr1.1652	1.18e-32	100
KY.Chr1.2019	KY21.Chr1.1653	0	100
KY.Chr1.202	KY21.Chr1.150	1.1e-112	100
KY.Chr1.2020	KY21.Chr1.1654	0	100
KY.Chr1.2021	KY21.Chr1.1655	0	100
KY.Chr1.2022	KY21.Chr1.1656	1.64e-147	100
KY.Chr1.2023	KY21.Chr1.1657	0	100
KY.Chr1.2024	KY21.Chr1.1658	0	100
KY.Chr1.2025	KY21.Chr1.1659	0	100
KY.Chr1.2026	KY21.Chr1.1660	0	100
KY.Chr1.2027	KY21.Chr1.1661	0	100
KY.Chr1.2028	KY21.Chr1.1662	0	100
KY.Chr1.2029	KY21.Chr1.1663	0	100
KY.Chr1.203	KY21.Chr1.151	0	100
KY.Chr1.2030	KY21.Chr1.1664	0	100
KY.Chr1.2031	KY21.Chr1.1665	4.32e-109	100
KY.Chr1.2032	KY21.Chr1.1666	4.69e-42	100
KY.Chr1.2033	KY21.Chr1.1667	0	100
KY.Chr1.2034	KY21.Chr1.1668	2.36e-80	100
KY.Chr1.2035	KY21.Chr1.1669	6.55e-85	100
KY.Chr1.2036	KY21.Chr1.1670	5.63e-87	100
KY.Chr1.2037	KY21.Chr1.1671	0	100
KY.Chr1.2038	KY21.Chr1.1672	0	100
KY.Chr1.2039	KY21.Chr1.1673	0	100
KY.Chr1.204	KY21.Chr1.152	0	100
KY.Chr1.2042	KY21.Chr1.1674	2.39e-146	100
KY.Chr1.2045	KY21.Chr1.1675	2.92e-28	100
KY.Chr1.2046	KY21.Chr1.1676	0	100
KY.Chr1.2047	KY21.Chr1.1677	1.86e-151	100
KY.Chr1.2048	KY21.Chr1.1680	5.69e-63	100
KY.Chr1.2049	KY21.Chr1.1679	0	100
KY.Chr1.205	KY21.Chr1.155	0	100
KY.Chr1.2050	KY21.Chr1.1681	0	100
KY.Chr1.2051	KY21.Chr1.1682	0	100
KY.Chr1.2052	KY21.Chr1.1683	0	100
KY.Chr1.2053	KY21.Chr1.1684	0	100
KY.Chr1.2054	KY21.Chr1.1685	0	100
KY.Chr1.2055	KY21.Chr1.1686	0	100
KY.Chr1.2056	KY21.Chr1.1687	0	100
KY.Chr1.2057	KY21.Chr1.1688	0	100
KY.Chr1.2058	KY21.Chr1.1689	1.07e-70	100
KY.Chr1.2059	KY21.Chr1.1690	0	100
KY.Chr1.206	KY21.Chr1.156	0	100
KY.Chr1.2060	KY21.Chr1.1691	5.7e-175	100
KY.Chr1.2061	KY21.Chr1.1692	0	100
KY.Chr1.2062	KY21.Chr1.1693	0	100
KY.Chr1.2063	KY21.Chr1.1694	0	100
KY.Chr1.2064	KY21.Chr1.1695	0	100
KY.Chr1.2065	KY21.Chr1.1696	0	100
KY.Chr1.2066	KY21.Chr1.1697	0	100
KY.Chr1.2067	KY21.Chr1.1698	0	100
KY.Chr1.2068	KY21.Chr1.1699	3.37e-40	100
KY.Chr1.2069	KY21.Chr1.1700	0	100
KY.Chr1.207	KY21.Chr1.157	0	100
KY.Chr1.2070	KY21.Chr1.1701	0	100
KY.Chr1.2071	KY21.Chr1.1703	0	100
KY.Chr1.2072	KY21.Chr1.1702	0	100
KY.Chr1.2073	KY21.Chr1.1704	2.53e-164	100
KY.Chr1.2074	KY21.Chr1.1705	0	100
KY.Chr1.2075	KY21.Chr1.1706	1.86e-55	100
KY.Chr1.2076	KY21.Chr1.1707	4.81e-88	93.939
KY.Chr1.2077	KY21.Chr1.1709	5.09e-73	100
KY.Chr1.2078	KY21.Chr1.1710	7.48e-108	100
KY.Chr1.2079	KY21.Chr1.1711	0	100
KY.Chr1.208	KY21.Chr1.158	5.93e-125	100
KY.Chr1.2080	KY21.Chr1.1712	1.65e-112	100
KY.Chr1.2081	KY21.Chr1.1713	3.35e-110	100
KY.Chr1.2082	KY21.Chr1.1714	2.91e-85	100
KY.Chr1.2083	KY21.Chr1.1715	0	100
KY.Chr1.2084	KY21.Chr1.1716	2.66e-126	100
KY.Chr1.2085	KY21.Chr1.1717	0	100
KY.Chr1.2086	KY21.Chr1.1718	1.7e-59	100
KY.Chr1.2087	KY21.Chr1.1719	3.12e-164	100
KY.Chr1.2088	KY21.Chr1.1720	5.75e-49	100
KY.Chr1.2089	KY21.Chr1.1721	3.1e-173	100
KY.Chr1.209	KY21.Chr1.159	0	100
KY.Chr1.2090	KY21.Chr5.85	6.85e-06	58.065
KY.Chr1.2091	KY21.Chr1.1722	0	100
KY.Chr1.2092	KY21.Chr1.1723	0	100
KY.Chr1.2093	KY21.Chr1.1724	0	100
KY.Chr1.2094	KY21.Chr1.1725	7.58e-157	100
KY.Chr1.2095	KY21.Chr1.1726	0	100
KY.Chr1.2096	KY21.Chr1.1727	4.59e-161	100
KY.Chr1.2097	KY21.Chr1.1728	0	100
KY.Chr1.2098	KY21.Chr1.1729	9.21e-38	100
KY.Chr1.2099	KY21.Chr1.1730	0	99.566
KY.Chr1.21	KY21.Chr1.22	0	100
KY.Chr1.210	KY21.Chr1.160	0	100
KY.Chr1.2100	KY21.Chr1.1731	9.08e-124	100
KY.Chr1.2101	KY21.Chr1.1732	1.05e-38	100
KY.Chr1.2102	KY21.Chr1.1733	3.07e-39	100
KY.Chr1.2103	KY21.Chr1.1734	0	100
KY.Chr1.2105	KY21.Chr1.1736	3.13e-62	100
KY.Chr1.2106	KY21.Chr1.1737	0	97.465
KY.Chr1.2107	KY21.Chr1.1738	2.2e-46	100
KY.Chr1.2108	KY21.Chr1.1740	0	100
KY.Chr1.2109	KY21.Chr1.1741	0	100
KY.Chr1.211	KY21.Chr1.161	1.89e-121	100
KY.Chr1.2110	KY21.Chr1.1742	0	100
KY.Chr1.2111	KY21.Chr1.1743	3.77e-76	100
KY.Chr1.2112	KY21.Chr1.1744	0	100
KY.Chr1.2113	KY21.Chr1.1745	0	100
KY.Chr1.2114	KY21.Chr1.1746	0	100
KY.Chr1.2115	KY21.Chr1.1747	0	100
KY.Chr1.2116	KY21.Chr1.1748	0	100
KY.Chr1.2117	KY21.Chr1.1749	0	100
KY.Chr1.2118	KY21.Chr1.1749	3.2e-100	100
KY.Chr1.2119	KY21.Chr1.1749	1.22e-144	96.618
KY.Chr1.212	KY21.Chr1.162	0	100
KY.Chr1.2120	KY21.Chr1.1750	0	100
KY.Chr1.2121	KY21.Chr1.1751	6.24e-171	100
KY.Chr1.2122	KY21.Chr1.1752	0	94.533
KY.Chr1.2123	KY21.Chr1.1753	9.2e-80	100
KY.Chr1.2124	KY21.Chr1.1754	0	100
KY.Chr1.2125	KY21.Chr1.1755	0	100
KY.Chr1.2126	KY21.Chr1.1756	0	100
KY.Chr1.2127	KY21.Chr1.1757	0	95.76
KY.Chr1.2128	KY21.Chr1.1758	0	100
KY.Chr1.2129	KY21.Chr1.1759	9.63e-67	100
KY.Chr1.213	KY21.Chr1.163	4.94e-36	100
KY.Chr1.2130	KY21.Chr1.1760	7.18e-77	100
KY.Chr1.2131	KY21.Chr1.1761	4.79e-156	100
KY.Chr1.2132	KY21.Chr1.1762	0	100
KY.Chr1.2133	KY21.Chr1.1763	0	100
KY.Chr1.2134	KY21.Chr1.1764	0	100
KY.Chr1.2135	KY21.Chr1.1765	0	99.853
KY.Chr1.2136	KY21.Chr1.1766	0	100
KY.Chr1.2137	KY21.Chr1.1767	1.14e-55	100
KY.Chr1.2138	KY21.Chr1.1768	0	100
KY.Chr1.2139	KY21.Chr1.1769	8.85e-119	100
KY.Chr1.214	KY21.Chr1.164	0	100
KY.Chr1.2140	KY21.Chr1.1770	1.53e-103	100
KY.Chr1.2141	KY21.Chr1.1771	0	100
KY.Chr1.2142	KY21.Chr1.1772	0	100
KY.Chr1.2143	KY21.Chr1.1773	0	100
KY.Chr1.2144	KY21.Chr1.1774	1.47e-52	100
KY.Chr1.2145	KY21.Chr1.1775	0	100
KY.Chr1.2146	KY21.Chr1.1776	0	100
KY.Chr1.2147	KY21.Chr1.1777	0	100
KY.Chr1.2148	KY21.Chr1.1778	2.06e-57	100
KY.Chr1.2149	KY21.Chr1.1779	0	100
KY.Chr1.215	KY21.Chr1.165	0	100
KY.Chr1.2151	KY21.Chr1.1781	0	100
KY.Chr1.2152	KY21.Chr1.1782	0	100
KY.Chr1.2153	KY21.Chr1.1783	0	100
KY.Chr1.2154	KY21.Chr1.1784	0	100
KY.Chr1.2155	KY21.Chr1.1785	8.79e-30	100
KY.Chr1.2156	KY21.Chr1.1786	0	100
KY.Chr1.2157	KY21.Chr1.1787	2.32e-101	100
KY.Chr1.2159	KY21.Chr1.1789	0	100
KY.Chr1.216	KY21.Chr1.166	3.89e-54	100
KY.Chr1.2160	KY21.Chr1.1790	0	100
KY.Chr1.2161	KY21.Chr1.1791	0	100
KY.Chr1.2162	KY21.Chr1.1792	1.34e-143	100
KY.Chr1.2163	KY21.Chr1.1793	8e-101	100
KY.Chr1.2164	KY21.Chr1.1794	1.85e-166	100
KY.Chr1.2165	KY21.Chr1.1795	0	100
KY.Chr1.2166	KY21.Chr1.1796	0	100
KY.Chr1.2167	KY21.Chr1.1797	0	100
KY.Chr1.2168	KY21.Chr1.1798	0	100
KY.Chr1.2169	KY21.Chr1.1799	0	100
KY.Chr1.217	KY21.Chr1.167	0	100
KY.Chr1.2170	KY21.Chr1.1800	4.88e-158	100
KY.Chr1.2171	KY21.Chr1.1801	4.84e-59	100
KY.Chr1.2172	KY21.Chr1.1802	0	99.781
KY.Chr1.2173	KY21.Chr1.1803	0	100
KY.Chr1.2174	KY21.Chr1.1804	0	100
KY.Chr1.2175	KY21.Chr1.1805	0	100
KY.Chr1.2176	KY21.Chr1.1806	2.13e-51	100
KY.Chr1.2177	KY21.Chr11.688	1.96e-97	100
KY.Chr1.2178	KY21.Chr1.1808	0	100
KY.Chr1.2179	KY21.Chr1.1809	0	98.415
KY.Chr1.218	KY21.Chr1.169	0	100
KY.Chr1.2180	KY21.Chr1.1810	0	100
KY.Chr1.2181	KY21.Chr10.192	0	100
KY.Chr1.2182	KY21.Chr1.1812	0	100
KY.Chr1.2183	KY21.Chr1.1813	0	100
KY.Chr1.2184	KY21.Chr1.1814	0	100
KY.Chr1.2185	KY21.Chr1.1816	0	100
KY.Chr1.2186	KY21.Chr1.1817	0	100
KY.Chr1.2187	KY21.Chr1.1818	2.86e-57	100
KY.Chr1.2188	KY21.Chr1.1819	0	100
KY.Chr1.2189	KY21.Chr1.1820	8.6e-61	97.849
KY.Chr1.2190	KY21.Chr1.1820	0	100
KY.Chr1.2191	KY21.Chr1.1821	0	100
KY.Chr1.2192	KY21.Chr1.1822	0	100
KY.Chr1.2193	KY21.Chr1.1823	0	100
KY.Chr1.2194	KY21.Chr1.1824	0	100
KY.Chr1.2195	KY21.Chr1.1825	0	100
KY.Chr1.2196	KY21.Chr1.1826	0	100
KY.Chr1.2197	KY21.Chr1.1827	3.92e-92	100
KY.Chr1.2198	KY21.Chr1.1828	3.46e-48	100
KY.Chr1.2199	KY21.Chr1.1829	4.33e-108	100
KY.Chr1.22	KY21.Chr1.23	0	100
KY.Chr1.220	KY21.Chr6.77	2.79e-23	91.111
KY.Chr1.2200	KY21.Chr1.1830	1.05e-46	100
KY.Chr1.2201	KY21.Chr1.1831	0	100
KY.Chr1.2202	KY21.Chr1.1832	0	100
KY.Chr1.2203	KY21.Chr1.1833	1.5e-64	100
KY.Chr1.2204	KY21.Chr1.1834	0	100
KY.Chr1.2205	KY21.Chr1.1835	9.39e-142	100
KY.Chr1.2206	KY21.Chr1.1836	5.11e-69	100
KY.Chr1.2207	KY21.Chr1.1837	2e-31	100
KY.Chr1.2209	KY21.Chr1.1838	0	98.042
KY.Chr1.221	KY21.Chr1.171	9.12e-158	100
KY.Chr1.2210	KY21.Chr1.1839	2.2e-40	100
KY.Chr1.2211	KY21.Chr1.1840	0	100
KY.Chr1.2213	KY21.Chr1.1842	0	100
KY.Chr1.2214	KY21.Chr1.1843	6.38e-75	100
KY.Chr1.2216	KY21.Chr1.1845	0	100
KY.Chr1.2217	KY21.Chr1.1846	0	100
KY.Chr1.2218	KY21.Chr1.1847	2.01e-119	100
KY.Chr1.2219	KY21.Chr1.1848	0	100
KY.Chr1.222	KY21.Chr1.172	0	100
KY.Chr1.2220	KY21.Chr1.1849	0	99.585
KY.Chr1.2221	KY21.Chr1.1850	0	100
KY.Chr1.2222	KY21.Chr1.1851	0	100
KY.Chr1.2223	KY21.Chr1.1852	0	100
KY.Chr1.2224	KY21.Chr1.1853	0	100
KY.Chr1.2225	KY21.Chr1.1854	0	100
KY.Chr1.2227	KY21.Chr1.731	1.12e-06	100
KY.Chr1.2228	KY21.Chr1.1856	0	100
KY.Chr1.2229	KY21.Chr1.1857	2.44e-153	100
KY.Chr1.223	KY21.Chr1.173	3.16e-163	100
KY.Chr1.2230	KY21.Chr1.1858	0	100
KY.Chr1.2231	KY21.Chr1.1859	0	100
KY.Chr1.2232	KY21.Chr1.1860	0	100
KY.Chr1.2233	KY21.Chr1.1861	0	100
KY.Chr1.2234	KY21.Chr1.1862	0	100
KY.Chr1.2235	KY21.Chr1.1863	0	100
KY.Chr1.2236	KY21.Chr1.1864	0	100
KY.Chr1.2237	KY21.Chr1.1865	0	100
KY.Chr1.2238	KY21.Chr1.1866	6.02e-92	100
KY.Chr1.2239	KY21.Chr1.1867	0	100
KY.Chr1.224	KY21.Chr1.174	2.86e-66	100
KY.Chr1.2240	KY21.Chr1.1868	4.96e-55	100
KY.Chr1.2241	KY21.Chr1.1869	0	100
KY.Chr1.2242	KY21.Chr1.1870	2.73e-87	100
KY.Chr1.2243	KY21.Chr1.1871	0	100
KY.Chr1.2244	KY21.Chr1.1872	6.32e-84	100
KY.Chr1.2245	KY21.Chr1.1873	5.99e-71	100
KY.Chr1.2246	KY21.Chr1.1874	0	100
KY.Chr1.2247	KY21.Chr1.1875	1.21e-39	100
KY.Chr1.2248	KY21.Chr1.1877	6.6e-55	100
KY.Chr1.2249	KY21.Chr1.1878	0	100
KY.Chr1.225	KY21.Chr1.175	2.17e-89	100
KY.Chr1.2250	KY21.Chr1.1879	0	100
KY.Chr1.2251	KY21.Chr1.1880	2.19e-82	100
KY.Chr1.2252	KY21.Chr1.1881	4.93e-55	100
KY.Chr1.2253	KY21.Chr1.1882	9.92e-51	100
KY.Chr1.2254	KY21.Chr1.1883	4.93e-87	100
KY.Chr1.2255	KY21.Chr1.1885	2.8e-41	100
KY.Chr1.2256	KY21.Chr1.1887	0	100
KY.Chr1.2257	KY21.Chr1.1888	1.1e-43	100
KY.Chr1.2258	KY21.Chr1.1890	0	100
KY.Chr1.2259	KY21.Chr1.1891	0	100
KY.Chr1.226	KY21.Chr1.176	4.33e-89	100
KY.Chr1.2260	KY21.Chr1.1892	0	100
KY.Chr1.2261	KY21.Chr1.1893	0	100
KY.Chr1.2263	KY21.Chr1.1895	0	100
KY.Chr1.2264	KY21.Chr1.1896	1.89e-97	100
KY.Chr1.2265	KY21.Chr1.1897	0	100
KY.Chr1.2266	KY21.Chr1.1898	0	100
KY.Chr1.2267	KY21.Chr1.1899	0	100
KY.Chr1.2268	KY21.Chr1.1900	0	100
KY.Chr1.2269	KY21.Chr1.1901	0	100
KY.Chr1.227	KY21.Chr1.177	0	100
KY.Chr1.2270	KY21.Chr1.1903	0	100
KY.Chr1.2271	KY21.Chr1.1904	1.42e-65	100
KY.Chr1.2272	KY21.Chr1.1905	0	100
KY.Chr1.2273	KY21.Chr1.1906	6.08e-71	100
KY.Chr1.2274	KY21.Chr1.1907	1.28e-59	100
KY.Chr1.2275	KY21.Chr1.1908	0	100
KY.Chr1.2276	KY21.Chr1.1909	7.42e-47	100
KY.Chr1.2277	KY21.Chr1.1910	8.79e-131	100
KY.Chr1.2278	KY21.Chr1.1910	0	96.654
KY.Chr1.2279	KY21.Chr1.1911	1.07e-42	100
KY.Chr1.228	KY21.Chr1.178	0	100
KY.Chr1.2280	KY21.Chr1.1912	1.95e-93	100
KY.Chr1.2281	KY21.Chr1.1913	6.51e-33	100
KY.Chr1.2282	KY21.Chr1.1914	1.26e-160	100
KY.Chr1.2283	KY21.Chr1.1915	0	100
KY.Chr1.2284	KY21.Chr1.1916	0	100
KY.Chr1.2285	KY21.Chr1.1917	1.93e-122	100
KY.Chr1.2286	KY21.Chr1.1918	0	100
KY.Chr1.2287	KY21.Chr1.1919	2.04e-24	100
KY.Chr1.2288	KY21.Chr1.1920	0	100
KY.Chr1.2289	KY21.Chr1.1921	0	100
KY.Chr1.229	KY21.Chr1.179	0	100
KY.Chr1.2290	KY21.Chr1.1922	0	100
KY.Chr1.2291	KY21.Chr1.1923	2.13e-35	100
KY.Chr1.2292	KY21.Chr1.1924	2.72e-24	100
KY.Chr1.2293	KY21.Chr1.1925	0	100
KY.Chr1.2294	KY21.Chr1.1926	0	100
KY.Chr1.2295	KY21.Chr1.1927	0	100
KY.Chr1.2296	KY21.Chr1.1928	0	100
KY.Chr1.2297	KY21.Chr1.1929	0	100
KY.Chr1.2298	KY21.Chr1.1930	0	100
KY.Chr1.2299	KY21.Chr1.1931	0	100
KY.Chr1.23	KY21.Chr1.24	2.02e-32	100
KY.Chr1.230	KY21.Chr1.180	4.74e-155	100
KY.Chr1.2300	KY21.Chr1.1932	0	100
KY.Chr1.2301	KY21.Chr1.1933	0	100
KY.Chr1.2302	KY21.Chr1.1934	0	100
KY.Chr1.2303	KY21.Chr1.1935	0	100
KY.Chr1.2304	KY21.Chr1.1936	2.56e-71	100
KY.Chr1.2305	KY21.Chr1.1937	2.64e-95	100
KY.Chr1.2306	KY21.Chr1.1938	0	100
KY.Chr1.2307	KY21.Chr1.1939	5.69e-62	100
KY.Chr1.2308	KY21.Chr1.1940	0	100
KY.Chr1.2309	KY21.Chr1.1941	5.73e-65	100
KY.Chr1.231	KY21.Chr1.181	1.14e-168	100
KY.Chr1.2310	KY21.Chr1.1942	0	100
KY.Chr1.2311	KY21.Chr1.1943	4.41e-55	100
KY.Chr1.2312	KY21.Chr1.1944	1.56e-33	100
KY.Chr1.2313	KY21.Chr1.1945	1.2e-127	100
KY.Chr1.2314	KY21.Chr1.1946	4.8e-117	100
KY.Chr1.2315	KY21.Chr1.1947	1.11e-53	100
KY.Chr1.2316	KY21.Chr1.1948	0	100
KY.Chr1.2317	KY21.Chr1.1949	1.47e-167	100
KY.Chr1.2318	KY21.Chr1.1950	0	100
KY.Chr1.2319	KY21.Chr1.1951	9.13e-40	100
KY.Chr1.232	KY21.Chr1.182	0	100
KY.Chr1.2320	KY21.Chr1.1952	0	100
KY.Chr1.2321	KY21.Chr1.1953	0	100
KY.Chr1.2322	KY21.Chr1.1954	0	100
KY.Chr1.2324	KY21.Chr1.1955	0	100
KY.Chr1.2325	KY21.Chr1.1956	2.95e-171	100
KY.Chr1.2326	KY21.Chr1.1957	0	100
KY.Chr1.2327	KY21.Chr1.1958	4.69e-87	100
KY.Chr1.2328	KY21.Chr1.1959	7.94e-49	100
KY.Chr1.2329	KY21.Chr1.1960	2.41e-95	100
KY.Chr1.233	KY21.Chr1.183	0	100
KY.Chr1.2330	KY21.Chr1.1961	0	100
KY.Chr1.2331	KY21.Chr1.1962	2.81e-58	100
KY.Chr1.2332	KY21.Chr1.1963	0	100
KY.Chr1.2333	KY21.Chr1.1964	0	100
KY.Chr1.2334	KY21.Chr1.1965	3.78e-90	100
KY.Chr1.2335	KY21.Chr1.1966	0	100
KY.Chr1.2336	KY21.Chr1.1967	5.64e-86	100
KY.Chr1.2337	KY21.Chr1.1969	0	100
KY.Chr1.234	KY21.Chr1.184	0	100
KY.Chr1.2340	KY21.Chr1.1970	0	100
KY.Chr1.2341	KY21.Chr1.1971	2.97e-94	100
KY.Chr1.2342	KY21.Chr1.1972	0	100
KY.Chr1.2343	KY21.Chr1.1973	0	100
KY.Chr1.2344	KY21.Chr1.1975	0	100
KY.Chr1.2345	KY21.Chr1.1976	0	100
KY.Chr1.2346	KY21.Chr1.1977	0	100
KY.Chr1.2347	KY21.Chr1.1978	0	100
KY.Chr1.2348	KY21.Chr1.1979	0	100
KY.Chr1.2349	KY21.Chr1.1980	0	100
KY.Chr1.235	KY21.Chr1.185	0	100
KY.Chr1.2350	KY21.Chr1.1981	0	100
KY.Chr1.2351	KY21.Chr1.1983	0	100
KY.Chr1.2353	KY21.Chr1.1984	0	100
KY.Chr1.2354	KY21.Chr1.1985	2.64e-131	100
KY.Chr1.2355	KY21.Chr1.1986	0	100
KY.Chr1.2356	KY21.Chr1.1987	0	92.879
KY.Chr1.2357	KY21.Chr1.1988	1.35e-97	100
KY.Chr1.2358	KY21.Chr1.1991	0	100
KY.Chr1.2359	KY21.Chr1.1992	0	100
KY.Chr1.236	KY21.Chr1.186	3.95e-42	100
KY.Chr1.2360	KY21.Chr1.1993	0	100
KY.Chr1.2361	KY21.Chr1.1994	2.02e-122	100
KY.Chr1.2362	KY21.Chr1.1995	0	100
KY.Chr1.2363	KY21.Chr1.1996	0	100
KY.Chr1.2364	KY21.Chr1.1997	0	100
KY.Chr1.2365	KY21.Chr1.1998	1.28e-49	100
KY.Chr1.2366	KY21.Chr1.1999	0	100
KY.Chr1.2367	KY21.Chr1.2000	0	100
KY.Chr1.2368	KY21.Chr1.2001	0	100
KY.Chr1.2369	KY21.Chr1.2002	1.55e-147	100
KY.Chr1.237	KY21.Chr1.187	3.84e-80	100
KY.Chr1.2370	KY21.Chr1.2003	0	100
KY.Chr1.2371	KY21.Chr1.2004	2.7e-130	100
KY.Chr1.2372	KY21.Chr1.2005	1.79e-98	100
KY.Chr1.2373	KY21.Chr1.2006	1.12e-63	100
KY.Chr1.2374	KY21.Chr1.2007	1.04e-162	80.449
KY.Chr1.2375	KY21.Chr1.2007	0	100
KY.Chr1.2376	KY21.Chr1.2008	0	100
KY.Chr1.2377	KY21.Chr1.2009	0	100
KY.Chr1.2378	KY21.Chr1.2010	0	100
KY.Chr1.2379	KY21.Chr1.2011	9.19e-120	100
KY.Chr1.238	KY21.Chr1.188	0	100
KY.Chr1.2380	KY21.Chr1.2012	0	100
KY.Chr1.2381	KY21.Chr1.2013	0	100
KY.Chr1.2382	KY21.Chr1.2014	0	100
KY.Chr1.2383	KY21.Chr1.2015	0	100
KY.Chr1.2384	KY21.Chr1.2016	0	100
KY.Chr1.2385	KY21.Chr1.2017	2.44e-93	100
KY.Chr1.2386	KY21.Chr1.2018	0	100
KY.Chr1.2387	KY21.Chr1.2019	0	100
KY.Chr1.2388	KY21.Chr1.2021	0	100
KY.Chr1.2389	KY21.Chr1.2022	0	100
KY.Chr1.239	KY21.Chr1.189	0	100
KY.Chr1.2390	KY21.Chr1.2023	0	100
KY.Chr1.2391	KY21.Chr1.2024	0	100
KY.Chr1.2392	KY21.Chr1.2025	0	100
KY.Chr1.2393	KY21.Chr1.2026	0	100
KY.Chr1.2394	KY21.Chr1.2027	0	100
KY.Chr1.2395	KY21.Chr1.2028	1.28e-177	100
KY.Chr1.2396	KY21.Chr1.2029	1.18e-146	100
KY.Chr1.2397	KY21.Chr1.2030	0	100
KY.Chr1.2398	KY21.Chr1.2031	0	100
KY.Chr1.2399	KY21.Chr1.2033	0	100
KY.Chr1.24	KY21.Chr1.25	0	100
KY.Chr1.240	KY21.Chr1.190	1.52e-125	100
KY.Chr1.2401	KY21.Chr1.2034	7.79e-18	100
KY.Chr1.2402	KY21.Chr1.2035	0	100
KY.Chr1.2403	KY21.Chr1.2036	0	100
KY.Chr1.2404	KY21.Chr1.2037	3.94e-155	100
KY.Chr1.2405	KY21.Chr1.2038	0	100
KY.Chr1.2406	KY21.Chr1.2039	0	100
KY.Chr1.2407	KY21.Chr1.2040	1.88e-27	100
KY.Chr1.2408	KY21.Chr1.2041	0	100
KY.Chr1.2409	KY21.Chr1.2042	0	100
KY.Chr1.241	KY21.Chr1.191	9.01e-166	100
KY.Chr1.2411	KY21.Chr1.2043	0	100
KY.Chr1.2413	KY21.Chr1.2045	0	100
KY.Chr1.2414	KY21.Chr1.2046	0	100
KY.Chr1.2415	KY21.Chr1.2047	0	100
KY.Chr1.2416	KY21.Chr1.2048	0	100
KY.Chr1.2417	KY21.Chr1.2049	0	100
KY.Chr1.2418	KY21.Chr1.2050	0	100
KY.Chr1.2419	KY21.Chr1.2051	0	100
KY.Chr1.242	KY21.Chr1.192	0	100
KY.Chr1.2420	KY21.Chr1.2052	0	100
KY.Chr1.2421	KY21.Chr1.2053	0	100
KY.Chr1.2422	KY21.Chr1.2054	0	96.436
KY.Chr1.2423	KY21.Chr1.2055	0	100
KY.Chr1.2424	KY21.Chr1.2056	3.58e-178	100
KY.Chr1.2425	KY21.Chr1.2057	0	100
KY.Chr1.2426	KY21.Chr1.2058	0	98.587
KY.Chr1.2427	KY21.Chr1.2059	9.79e-54	100
KY.Chr1.2428	KY21.Chr1.2060	0	100
KY.Chr1.2429	KY21.Chr1.2062	0	100
KY.Chr1.243	KY21.Chr1.192	0	99.16
KY.Chr1.2430	KY21.Chr1.2063	0	100
KY.Chr1.2431	KY21.Chr1.2064	0	100
KY.Chr1.2432	KY21.Chr1.2065	0	100
KY.Chr1.2433	KY21.Chr1.2066	0	100
KY.Chr1.2434	KY21.Chr1.2069	0	100
KY.Chr1.2435	KY21.Chr1.2070	0	100
KY.Chr1.2436	KY21.Chr1.2071	0	100
KY.Chr1.2437	KY21.Chr1.2072	0	100
KY.Chr1.2438	KY21.Chr1.2073	1.37e-48	100
KY.Chr1.2439	KY21.Chr1.2074	0	100
KY.Chr1.244	KY21.Chr1.196	0	100
KY.Chr1.2440	KY21.Chr1.2075	4.7e-49	100
KY.Chr1.2441	KY21.Chr1.2076	0	100
KY.Chr1.2442	KY21.Chr1.2077	0	100
KY.Chr1.2443	KY21.Chr1.2078	0	100
KY.Chr1.2444	KY21.Chr1.2079	0	100
KY.Chr1.2445	KY21.Chr1.2080	4.26e-178	100
KY.Chr1.2446	KY21.Chr1.2081	0	100
KY.Chr1.2447	KY21.Chr1.2082	1.19e-43	100
KY.Chr1.2448	KY21.Chr1.2083	1.35e-118	100
KY.Chr1.2449	KY21.Chr1.2084	1.13e-148	100
KY.Chr1.2450	KY21.Chr1.2085	0	100
KY.Chr1.2451	KY21.Chr1.2086	0	100
KY.Chr1.2452	KY21.Chr1.2087	1.61e-46	100
KY.Chr1.2453	KY21.Chr1.2088	0	100
KY.Chr1.2454	KY21.Chr1.2089	0	100
KY.Chr1.2455	KY21.Chr1.2090	0	100
KY.Chr1.2456	KY21.Chr1.2091	0	100
KY.Chr1.2457	KY21.Chr1.2092	1.76e-139	100
KY.Chr1.2458	KY21.Chr1.2093	0	100
KY.Chr1.2459	KY21.Chr1.2094	0	100
KY.Chr1.2460	KY21.Chr1.2095	0	73.938
KY.Chr1.2461	KY21.Chr1.2096	0	100
KY.Chr1.2462	KY21.Chr1.2097	0	100
KY.Chr1.2463	KY21.Chr1.2098	1.44e-66	100
KY.Chr1.2464	KY21.Chr1.2099	2.22e-156	100
KY.Chr1.2465	KY21.Chr1.2100	0	100
KY.Chr1.2466	KY21.Chr1.2101	0	100
KY.Chr1.2467	KY21.Chr1.2102	0	100
KY.Chr1.2468	KY21.Chr1.2103	0	99.724
KY.Chr1.2470	KY21.Chr1.2104	1.74e-115	100
KY.Chr1.2471	KY21.Chr1.2105	0	100
KY.Chr1.2472	KY21.Chr1.2106	2.11e-159	100
KY.Chr1.2473	KY21.Chr1.2107	0	94.021
KY.Chr1.2474	KY21.Chr1.2108	0	100
KY.Chr1.2475	KY21.Chr1.2109	1.89e-19	92.105
KY.Chr1.2476	KY21.Chr1.2110	0	100
KY.Chr1.2477	KY21.Chr1.2111	0	100
KY.Chr1.2478	KY21.Chr1.2112	0	100
KY.Chr1.2479	KY21.Chr1.2113	0	100
KY.Chr1.2480	KY21.Chr1.2114	0	100
KY.Chr1.2481	KY21.Chr1.2115	0	100
KY.Chr1.2482	KY21.Chr1.2116	0	100
KY.Chr1.2483	KY21.Chr1.2117	0	100
KY.Chr1.2484	KY21.Chr1.2119	0	100
KY.Chr1.2485	KY21.Chr1.2120	0	100
KY.Chr1.2486	KY21.Chr1.2121	0	100
KY.Chr1.2487	KY21.Chr1.2122	0	100
KY.Chr1.2488	KY21.Chr1.2123	1.26e-157	100
KY.Chr1.2489	KY21.Chr1.2124	0	100
KY.Chr1.2490	KY21.Chr1.2125	0	100
KY.Chr1.2491	KY21.Chr1.2126	0	100
KY.Chr1.2492	KY21.Chr1.2127	0	100
KY.Chr1.2493	KY21.Chr1.2129	0	100
KY.Chr1.2494	KY21.Chr1.2130	0	100
KY.Chr1.2495	KY21.Chr1.2130	3.71e-08	100
KY.Chr1.2496	KY21.Chr1.2130	2.13e-15	100
KY.Chr1.2497	KY21.Chr1.2131	0	88.352
KY.Chr1.2498	KY21.Chr1.2132	0	100
KY.Chr1.2499	KY21.Chr1.2133	5.65e-48	100
KY.Chr1.25	KY21.Chr1.26	0	100
KY.Chr1.2500	KY21.Chr1.2134	0	100
KY.Chr1.2501	KY21.Chr1.2135	0	100
KY.Chr1.2502	KY21.Chr1.2135	3.28e-106	99.346
KY.Chr1.2503	KY21.Chr1.2135	5.94e-76	99.115
KY.Chr1.2504	KY21.Chr1.2136	0	100
KY.Chr1.2505	KY21.Chr1.2137	0	100
KY.Chr1.2507	KY21.Chr1.2138	0	100
KY.Chr1.2508	KY21.Chr1.2138	0	97.379
KY.Chr1.2509	KY21.Chr1.2139	4.48e-81	100
KY.Chr1.2510	KY21.Chr1.2140	0	100
KY.Chr1.2511	KY21.Chr1.2141	0	99.847
KY.Chr1.2512	KY21.Chr1.2142	0	100
KY.Chr1.2513	KY21.Chr1.2141	7.96e-104	79.717
KY.Chr1.2515	KY21.Chr1.2143	0	100
KY.Chr1.2516	KY21.Chr1.2144	1.02e-105	100
KY.Chr1.2517	KY21.Chr1.2145	0	100
KY.Chr1.2518	KY21.Chr1.2146	1.53e-120	100
KY.Chr1.2519	KY21.Chr1.2146	2.36e-34	100
KY.Chr1.2520	KY21.Chr1.2146	1.31e-99	100
KY.Chr1.2521	KY21.Chr1.2147	0	98.003
KY.Chr1.2522	KY21.Chr1.2148	0	100
KY.Chr1.2523	KY21.Chr1.2149	4.06e-67	100
KY.Chr1.2524	KY21.Chr1.2150	8.77e-49	100
KY.Chr1.2525	KY21.Chr1.2151	0	100
KY.Chr1.2526	KY21.Chr1.2152	0	100
KY.Chr1.2527	KY21.Chr1.2153	0	100
KY.Chr1.2528	KY21.Chr1.2154	5.17e-90	100
KY.Chr1.2529	KY21.Chr1.2155	2.11e-42	100
KY.Chr1.2530	KY21.Chr1.2156	6.34e-54	100
KY.Chr1.2531	KY21.Chr1.2157	0	100
KY.Chr1.2532	KY21.Chr1.2158	3.46e-56	100
KY.Chr1.2533	KY21.Chr1.2159	1.36e-50	100
KY.Chr1.2534	KY21.Chr1.2160	0	100
KY.Chr1.2535	KY21.Chr1.2161	1.8e-110	100
KY.Chr1.2536	KY21.Chr1.2162	0	100
KY.Chr1.2537	KY21.Chr1.2164	1.27e-83	100
KY.Chr1.2538	KY21.Chr1.2165	5.55e-64	100
KY.Chr1.2539	KY21.Chr1.2166	0	100
KY.Chr1.2540	KY21.Chr1.2167	0	100
KY.Chr1.2541	KY21.Chr1.2168	0	100
KY.Chr1.2542	KY21.Chr1.2169	1.15e-22	100
KY.Chr1.2543	KY21.Chr1.2170	0	100
KY.Chr1.2544	KY21.Chr1.2171	0	100
KY.Chr1.2545	KY21.Chr1.2172	0	100
KY.Chr1.2546	KY21.Chr1.2173	0	100
KY.Chr1.2547	KY21.Chr1.2174	0	100
KY.Chr1.2548	KY21.Chr1.2175	1.88e-116	100
KY.Chr1.2549	KY21.Chr1.2176	0	100
KY.Chr1.2550	KY21.Chr1.2178	0	100
KY.Chr1.2551	KY21.Chr1.2182	0	89.153
KY.Chr1.2552	KY21.Chr1.2177	0	100
KY.Chr1.2553	KY21.Chr1.2183	3.72e-127	100
KY.Chr1.2554	KY21.Chr1.2184	0	97.262
KY.Chr1.2555	KY21.Chr1.2187	0	100
KY.Chr1.2556	KY21.Chr1.2186	6.09e-106	100
KY.Chr1.2557	KY21.Chr1.2188	0	100
KY.Chr1.2558	KY21.Chr1.2189	0	100
KY.Chr1.2559	KY21.Chr1.2190	0	100
KY.Chr1.2560	KY21.Chr1.2191	5.36e-63	100
KY.Chr1.2561	KY21.Chr1.2192	0	100
KY.Chr1.2562	KY21.Chr1.2193	0	100
KY.Chr1.2563	KY21.Chr1.2194	0	100
KY.Chr1.2564	KY21.Chr1.2195	0	100
KY.Chr1.2565	KY21.Chr1.2196	0	100
KY.Chr1.2566	KY21.Chr1.2197	1.34e-76	100
KY.Chr1.2567	KY21.Chr1.2198	0	100
KY.Chr1.2568	KY21.Chr1.2199	0	100
KY.Chr1.2569	KY21.Chr1.2200	0	100
KY.Chr1.2570	KY21.Chr1.2201	0	100
KY.Chr1.2571	KY21.Chr1.2202	0	100
KY.Chr1.2572	KY21.Chr1.2203	2.93e-52	100
KY.Chr1.2573	KY21.Chr1.2204	0	100
KY.Chr1.2574	KY21.Chr1.2205	0	100
KY.Chr1.2575	KY21.Chr1.2206	0	100
KY.Chr1.2576	KY21.Chr1.2207	8.28e-177	100
KY.Chr1.2577	KY21.Chr1.2208	5.26e-88	94.574
KY.Chr1.2578	KY21.Chr1.2209	0	100
KY.Chr1.2579	KY21.Chr1.2210	2.42e-58	100
KY.Chr1.2580	KY21.Chr1.2211	0	100
KY.Chr1.2581	KY21.Chr1.2212	0	99.821
KY.Chr1.2582	KY21.Chr1.2213	0	100
KY.Chr1.2583	KY21.Chr1.2214	0	100
KY.Chr1.2584	KY21.Chr1.2215	1.94e-41	100
KY.Chr1.2585	KY21.Chr1.2216	1.5e-137	100
KY.Chr1.2586	KY21.Chr1.2217	0	100
KY.Chr1.2587	KY21.Chr1.2218	0	100
KY.Chr1.2588	KY21.Chr1.2220	0	100
KY.Chr1.2589	KY21.Chr1.2221	0	100
KY.Chr1.2590	KY21.Chr1.2222	0	100
KY.Chr1.2591	KY21.Chr1.2223	0	100
KY.Chr1.2592	KY21.Chr1.2224	3.85e-54	100
KY.Chr1.2593	KY21.Chr1.2225	0	100
KY.Chr1.2594	KY21.Chr1.2226	0	100
KY.Chr1.2596	KY21.Chr1.834	1.84e-31	96.226
KY.Chr1.2597	KY21.Chr1.2229	2.55e-86	100
KY.Chr1.2598	KY21.Chr1.2230	6.78e-173	100
KY.Chr1.2599	KY21.Chr1.2231	1.84e-158	100
KY.Chr1.26	KY21.Chr1.27	0	100
KY.Chr1.2600	KY21.Chr1.2232	0	100
KY.Chr1.2601	KY21.Chr1.2233	0	100
KY.Chr1.2602	KY21.Chr1.2234	0	100
KY.Chr1.2603	KY21.Chr1.2235	0	100
KY.Chr1.2604	KY21.Chr1.2236	0	100
KY.Chr1.2605	KY21.Chr1.2237	1.15e-52	100
KY.Chr1.2606	KY21.Chr1.2238	0	100
KY.Chr1.2607	KY21.Chr1.2239	3.81e-143	100
KY.Chr1.2608	KY21.Chr1.2240	0	100
KY.Chr1.2610	KY21.Chr1.2241	0	100
KY.Chr1.2611	KY21.Chr1.2242	0	100
KY.Chr1.2612	KY21.Chr1.2243	9.99e-130	100
KY.Chr1.2613	KY21.Chr1.2244	1.09e-180	100
KY.Chr1.2614	KY21.Chr1.2245	2.27e-90	100
KY.Chr1.2615	KY21.Chr1.2246	0	100
KY.Chr1.2616	KY21.Chr1.2247	0	100
KY.Chr1.2617	KY21.Chr1.2248	0	98.225
KY.Chr1.2618	KY21.Chr1.2249	4.65e-138	100
KY.Chr1.2619	KY21.Chr1.2250	0	100
KY.Chr1.2620	KY21.Chr1.2251	3.55e-52	100
KY.Chr1.2621	KY21.Chr1.2252	8.61e-136	100
KY.Chr1.2622	KY21.Chr1.2253	4.68e-94	100
KY.Chr1.2623	KY21.Chr1.2254	0	100
KY.Chr1.2624	KY21.Chr1.2255	0	100
KY.Chr1.2625	KY21.Chr1.2257	0	100
KY.Chr1.2627	KY21.Chr1.2258	0	100
KY.Chr1.2628	KY21.Chr1.2259	0	100
KY.Chr1.2629	KY21.Chr1.2260	0	100
KY.Chr1.2630	KY21.Chr1.2261	0	100
KY.Chr1.2631	KY21.Chr1.2262	0	99.916
KY.Chr1.2632	KY21.Chr1.2263	3.23e-155	100
KY.Chr1.2633	KY21.Chr1.2264	0	100
KY.Chr1.2634	KY21.Chr1.2265	2.55e-44	100
KY.Chr1.2635	KY21.Chr1.2266	0	100
KY.Chr1.2636	KY21.Chr1.2267	5.98e-125	100
KY.Chr1.2637	KY21.Chr1.2268	3.13e-87	100
KY.Chr1.2638	KY21.Chr1.2269	0	100
KY.Chr1.2639	KY21.Chr1.2270	0	100
KY.Chr1.27	KY21.Chr1.28	0	100
KY.Chr1.28	KY21.Chr1.29	0	100
KY.Chr1.29	KY21.Chr1.30	0	100
KY.Chr1.3	KY21.Chr1.3	0	100
KY.Chr1.30	KY21.Chr1.31	0	100
KY.Chr1.31	KY21.Chr1.32	0	100
KY.Chr1.32	KY21.Chr1.33	0	100
KY.Chr1.33	KY21.Chr1.34	0	100
KY.Chr1.34	KY21.Chr1.35	0	100
KY.Chr1.35	KY21.Chr1.36	0	100
KY.Chr1.36	KY21.Chr1.37	0	100
KY.Chr1.37	KY21.Chr1.38	0	100
KY.Chr1.38	KY21.Chr1.39	0	100
KY.Chr1.39	KY21.Chr1.40	2.79e-50	100
KY.Chr1.4	KY21.Chr1.4	6.7e-145	94.667
KY.Chr1.40	KY21.Chr1.41	1.43e-69	100
KY.Chr1.41	KY21.Chr1.42	0	100
KY.Chr1.42	KY21.Chr1.43	0	100
KY.Chr1.43	KY21.Chr1.44	0	100
KY.Chr1.44	KY21.Chr1.45	0	100
KY.Chr1.45	KY21.Chr1.46	2.38e-120	100
KY.Chr1.47	KY21.Chr1.47	1.78e-92	100
KY.Chr1.48	KY21.Chr1.48	8.67e-172	100
KY.Chr1.49	KY21.Chr1.49	2.4e-59	100
KY.Chr1.5	KY21.Chr1.5	0	99.419
KY.Chr1.50	KY21.Chr1.50	2.43e-95	100
KY.Chr1.503	KY21.Chr1.197	0	92.147
KY.Chr1.504	KY21.Chr1.198	0	100
KY.Chr1.505	KY21.Chr1.199	0	100
KY.Chr1.507	KY21.Chr1.200	0	100
KY.Chr1.508	KY21.Chr1.202	0	100
KY.Chr1.51	KY21.Chr1.51	2.06e-72	100
KY.Chr1.510	KY21.Chr1.204	0	100
KY.Chr1.512	KY21.Chr1.206	0	100
KY.Chr1.513	KY21.Chr1.207	0	100
KY.Chr1.514	KY21.Chr1.208	0	100
KY.Chr1.515	KY21.Chr1.209	0	100
KY.Chr1.516	KY21.Chr1.211	0	100
KY.Chr1.517	KY21.Chr1.212	0	100
KY.Chr1.518	KY21.Chr1.213	0	100
KY.Chr1.519	KY21.Chr1.214	0	100
KY.Chr1.52	KY21.Chr1.52	0	100
KY.Chr1.520	KY21.Chr1.215	0	100
KY.Chr1.522	KY21.Chr1.216	0	100
KY.Chr1.523	KY21.Chr1.217	0	100
KY.Chr1.524	KY21.Chr1.218	4.04e-45	100
KY.Chr1.525	KY21.Chr1.219	0	100
KY.Chr1.526	KY21.Chr1.220	0	100
KY.Chr1.527	KY21.Chr1.221	0	100
KY.Chr1.528	KY21.Chr1.222	1.53e-133	100
KY.Chr1.529	KY21.Chr1.223	0	100
KY.Chr1.53	KY21.Chr1.53	6.66e-55	100
KY.Chr1.530	KY21.Chr1.224	3.53e-95	100
KY.Chr1.531	KY21.Chr1.225	3.93e-174	100
KY.Chr1.532	KY21.Chr1.226	9.13e-114	100
KY.Chr1.533	KY21.Chr1.227	0	100
KY.Chr1.534	KY21.Chr1.228	0	100
KY.Chr1.535	KY21.Chr1.229	0	100
KY.Chr1.536	KY21.Chr1.230	0	100
KY.Chr1.537	KY21.Chr1.231	1.25e-54	100
KY.Chr1.538	KY21.Chr1.232	1.18e-80	100
KY.Chr1.539	KY21.Chr1.233	0	100
KY.Chr1.54	KY21.Chr1.54	0	100
KY.Chr1.540	KY21.Chr1.234	0	100
KY.Chr1.541	KY21.Chr1.235	0	100
KY.Chr1.542	KY21.Chr1.236	2.95e-131	100
KY.Chr1.543	KY21.Chr1.237	0	100
KY.Chr1.544	KY21.Chr1.238	0	100
KY.Chr1.545	KY21.Chr1.239	0	100
KY.Chr1.546	KY21.Chr1.241	1.14e-147	100
KY.Chr1.547	KY21.Chr1.242	0	100
KY.Chr1.548	KY21.Chr1.243	0	100
KY.Chr1.549	KY21.Chr1.244	0	100
KY.Chr1.55	KY21.Chr1.55	1.19e-165	100
KY.Chr1.550	KY21.Chr1.245	0	100
KY.Chr1.552	KY21.Chr1.247	0	100
KY.Chr1.553	KY21.Chr1.248	0	100
KY.Chr1.554	KY21.Chr1.249	6.03e-171	100
KY.Chr1.555	KY21.Chr1.250	0	100
KY.Chr1.556	KY21.Chr1.251	0	100
KY.Chr1.557	KY21.Chr1.252	4.86e-53	100
KY.Chr1.558	KY21.Chr1.253	3.72e-57	100
KY.Chr1.559	KY21.Chr1.254	0	100
KY.Chr1.56	KY21.Chr1.56	0	100
KY.Chr1.560	KY21.Chr1.255	3.03e-55	100
KY.Chr1.561	KY21.Chr1.256	0	100
KY.Chr1.562	KY21.Chr1.257	0	100
KY.Chr1.563	KY21.Chr1.258	0	100
KY.Chr1.564	KY21.Chr1.259	0	100
KY.Chr1.565	KY21.Chr1.260	0	100
KY.Chr1.566	KY21.Chr1.261	0	100
KY.Chr1.567	KY21.Chr1.262	3.52e-144	100
KY.Chr1.568	KY21.Chr1.263	7.42e-150	100
KY.Chr1.569	KY21.Chr1.264	9.84e-41	100
KY.Chr1.57	KY21.Chr1.57	0	100
KY.Chr1.570	KY21.Chr1.265	2.07e-55	100
KY.Chr1.571	KY21.Chr1.266	3.52e-80	100
KY.Chr1.572	KY21.Chr1.267	6.49e-68	100
KY.Chr1.573	KY21.Chr1.270	5.79e-55	100
KY.Chr1.574	KY21.Chr1.271	6.27e-146	100
KY.Chr1.575	KY21.Chr1.272	0	100
KY.Chr1.576	KY21.Chr1.273	6.76e-11	100
KY.Chr1.577	KY21.Chr1.274	9.67e-163	100
KY.Chr1.578	KY21.Chr1.276	0	100
KY.Chr1.58	KY21.Chr1.58	2.83e-45	100
KY.Chr1.580	KY21.Chr1.278	0	100
KY.Chr1.582	KY21.Chr1.279	0	100
KY.Chr1.583	KY21.Chr1.280	0	100
KY.Chr1.584	KY21.Chr1.281	0	100
KY.Chr1.585	KY21.Chr1.283	1.48e-164	100
KY.Chr1.586	KY21.Chr1.284	0	100
KY.Chr1.587	KY21.Chr1.285	0	100
KY.Chr1.588	KY21.Chr1.286	4.34e-130	100
KY.Chr1.589	KY21.Chr1.287	0	100
KY.Chr1.59	KY21.Chr1.59	0	100
KY.Chr1.590	KY21.Chr1.288	5.82e-157	100
KY.Chr1.591	KY21.Chr1.289	0	100
KY.Chr1.592	KY21.Chr1.290	0	100
KY.Chr1.593	KY21.Chr1.291	0	100
KY.Chr1.594	KY21.Chr1.292	4.02e-71	100
KY.Chr1.595	KY21.Chr1.293	0	100
KY.Chr1.596	KY21.Chr1.294	0	100
KY.Chr1.597	KY21.Chr1.295	0	100
KY.Chr1.598	KY21.Chr1.296	0	100
KY.Chr1.599	KY21.Chr1.297	6.15e-62	100
KY.Chr1.6	KY21.Chr1.6	0	100
KY.Chr1.60	KY21.Chr1.60	0	100
KY.Chr1.600	KY21.Chr1.298	0	100
KY.Chr1.601	KY21.Chr1.299	0	100
KY.Chr1.602	KY21.Chr1.300	3.87e-166	100
KY.Chr1.603	KY21.Chr1.301	0	100
KY.Chr1.604	KY21.Chr1.302	0	100
KY.Chr1.605	KY21.Chr1.303	0	100
KY.Chr1.606	KY21.Chr1.304	0	99.926
KY.Chr1.607	KY21.Chr1.305	1.78e-64	100
KY.Chr1.608	KY21.Chr1.304	0	98.377
KY.Chr1.609	KY21.Chr1.306	8.19e-174	100
KY.Chr1.61	KY21.Chr1.61	0	100
KY.Chr1.610	KY21.Chr1.308	0	100
KY.Chr1.611	KY21.Chr1.309	4.98e-146	100
KY.Chr1.612	KY21.Chr1.310	8.05e-55	100
KY.Chr1.613	KY21.Chr1.311	2.82e-33	100
KY.Chr1.614	KY21.Chr1.312	1.98e-46	100
KY.Chr1.615	KY21.Chr1.313	0	100
KY.Chr1.616	KY21.Chr1.314	0	100
KY.Chr1.617	KY21.Chr1.315	1.03e-83	96.694
KY.Chr1.62	KY21.Chr1.62	0	100
KY.Chr1.620	KY21.Chr1.318	0	100
KY.Chr1.621	KY21.Chr1.319	0	100
KY.Chr1.622	KY21.Chr1.320	0	100
KY.Chr1.623	KY21.Chr1.321	5.11e-70	100
KY.Chr1.624	KY21.Chr1.322	0	100
KY.Chr1.625	KY21.Chr1.323	1.05e-44	100
KY.Chr1.626	KY21.Chr1.324	7.5e-87	100
KY.Chr1.627	KY21.Chr1.325	7.12e-116	100
KY.Chr1.628	KY21.Chr1.326	0	100
KY.Chr1.629	KY21.Chr1.327	5.27e-71	100
KY.Chr1.63	KY21.Chr1.63	0	100
KY.Chr1.630	KY21.Chr1.328	2.7e-69	100
KY.Chr1.631	KY21.Chr1.329	0	100
KY.Chr1.632	KY21.Chr1.330	0	100
KY.Chr1.633	KY21.Chr1.331	0	100
KY.Chr1.634	KY21.Chr1.333	0	100
KY.Chr1.635	KY21.Chr1.334	0	100
KY.Chr1.636	KY21.Chr1.335	0	100
KY.Chr1.637	KY21.Chr1.336	0	100
KY.Chr1.638	KY21.Chr1.337	3.91e-165	100
KY.Chr1.639	KY21.Chr1.338	0	100
KY.Chr1.64	KY21.Chr1.66	0	100
KY.Chr1.640	KY21.Chr1.339	0	100
KY.Chr1.641	KY21.Chr1.340	1.73e-138	100
KY.Chr1.642	KY21.Chr1.341	2.6e-148	99
KY.Chr1.643	KY21.Chr1.343	0	100
KY.Chr1.644	KY21.Chr1.344	0	100
KY.Chr1.645	KY21.Chr1.345	0	100
KY.Chr1.646	KY21.Chr1.346	0	100
KY.Chr1.647	KY21.Chr1.347	0	100
KY.Chr1.648	KY21.Chr1.348	0	100
KY.Chr1.649	KY21.Chr1.349	0	100
KY.Chr1.65	KY21.Chr1.67	0	100
KY.Chr1.650	KY21.Chr1.350	1.63e-158	100
KY.Chr1.651	KY21.Chr1.351	0	100
KY.Chr1.653	KY21.Chr1.352	0	100
KY.Chr1.654	KY21.Chr1.353	0	100
KY.Chr1.655	KY21.Chr1.354	0	100
KY.Chr1.656	KY21.Chr1.355	3.15e-73	100
KY.Chr1.657	KY21.Chr1.356	1.29e-53	100
KY.Chr1.658	KY21.Chr1.357	2.91e-176	100
KY.Chr1.659	KY21.Chr1.358	0	100
KY.Chr1.66	KY21.Chr1.68	6.98e-69	100
KY.Chr1.660	KY21.Chr1.359	0	100
KY.Chr1.661	KY21.Chr1.361	0	100
KY.Chr1.662	KY21.Chr1.362	6.88e-162	100
KY.Chr1.663	KY21.Chr1.363	0	100
KY.Chr1.664	KY21.Chr1.364	0	100
KY.Chr1.665	KY21.Chr1.365	0	100
KY.Chr1.666	KY21.Chr1.366	0	100
KY.Chr1.667	KY21.Chr1.367	3.55e-42	100
KY.Chr1.668	KY21.Chr1.368	0	100
KY.Chr1.669	KY21.Chr1.369	3.63e-51	100
KY.Chr1.67	KY21.Chr1.69	0	100
KY.Chr1.670	KY21.Chr1.370	2.58e-122	100
KY.Chr1.671	KY21.Chr1.371	0	100
KY.Chr1.672	KY21.Chr1.372	6.74e-74	100
KY.Chr1.673	KY21.Chr1.373	0	100
KY.Chr1.674	KY21.Chr1.374	0	100
KY.Chr1.675	KY21.Chr1.375	0	100
KY.Chr1.676	KY21.Chr1.376	0	99.305
KY.Chr1.677	KY21.Chr1.377	0	100
KY.Chr1.68	KY21.Chr1.70	0	100
KY.Chr1.680	KY21.Chr1.378	0	100
KY.Chr1.681	KY21.Chr1.379	0	100
KY.Chr1.682	KY21.Chr1.380	0	100
KY.Chr1.683	KY21.Chr1.381	0	100
KY.Chr1.684	KY21.Chr1.382	0	100
KY.Chr1.685	KY21.Chr1.383	1.43e-71	100
KY.Chr1.686	KY21.Chr1.384	0	100
KY.Chr1.687	KY21.Chr1.385	1.89e-49	100
KY.Chr1.688	KY21.Chr1.386	5e-41	100
KY.Chr1.689	KY21.Chr1.387	2.13e-19	100
KY.Chr1.69	KY21.Chr1.71	0	99.576
KY.Chr1.690	KY21.Chr1.388	9.03e-55	100
KY.Chr1.691	KY21.Chr1.389	6.35e-50	100
KY.Chr1.692	KY21.Chr1.390	0	100
KY.Chr1.693	KY21.Chr1.394	0	100
KY.Chr1.694	KY21.Chr1.393	0	100
KY.Chr1.695	KY21.Chr1.395	0	100
KY.Chr1.696	KY21.Chr1.396	7.28e-51	100
KY.Chr1.697	KY21.Chr1.397	0	100
KY.Chr1.698	KY21.Chr1.398	0	100
KY.Chr1.699	KY21.Chr1.399	0	100
KY.Chr1.7	KY21.Chr1.7	0	100
KY.Chr1.70	KY21.Chr1.72	0	100
KY.Chr1.700	KY21.Chr1.400	2.12e-49	100
KY.Chr1.701	KY21.Chr1.401	0	100
KY.Chr1.702	KY21.Chr1.402	0	100
KY.Chr1.704	KY21.Chr1.403	1.42e-99	97.887
KY.Chr1.705	KY21.Chr1.403	0	91.228
KY.Chr1.706	KY21.UAContig9.38	0	100
KY.Chr1.707	KY21.Chr1.405	0	100
KY.Chr1.708	KY21.Chr1.406	0	100
KY.Chr1.709	KY21.Chr1.847	0.000287	84.211
KY.Chr1.71	KY21.Chr1.73	0	100
KY.Chr1.710	KY21.Chr1.407	0	100
KY.Chr1.711	KY21.Chr1.408	4.55e-59	100
KY.Chr1.712	KY21.Chr1.409	0	100
KY.Chr1.713	KY21.Chr1.410	1.81e-168	100
KY.Chr1.714	KY21.Chr1.411	0	90.092
KY.Chr1.715	KY21.Chr1.412	2.79e-50	100
KY.Chr1.716	KY21.Chr1.413	0	82.734
KY.Chr1.717	KY21.Chr1.414	0	100
KY.Chr1.718	KY21.Chr1.415	0	100
KY.Chr1.719	KY21.Chr1.416	2.32e-87	100
KY.Chr1.72	KY21.Chr1.74	0	100
KY.Chr1.720	KY21.Chr1.417	0	100
KY.Chr1.721	KY21.Chr1.418	1.84e-151	100
KY.Chr1.722	KY21.Chr1.419	0	100
KY.Chr1.723	KY21.Chr1.421	0	100
KY.Chr1.724	KY21.Chr1.422	0	100
KY.Chr1.725	KY21.Chr1.423	0	100
KY.Chr1.726	KY21.Chr1.424	0	100
KY.Chr1.727	KY21.Chr1.425	0	100
KY.Chr1.728	KY21.Chr1.426	0	100
KY.Chr1.729	KY21.Chr1.427	0	100
KY.Chr1.730	KY21.Chr1.428	0	100
KY.Chr1.731	KY21.Chr1.429	0	100
KY.Chr1.732	KY21.Chr1.430	3.19e-150	100
KY.Chr1.733	KY21.Chr1.431	0	100
KY.Chr1.734	KY21.Chr1.432	0	100
KY.Chr1.735	KY21.Chr1.433	0	100
KY.Chr1.736	KY21.Chr1.434	0	100
KY.Chr1.737	KY21.Chr1.435	0	100
KY.Chr1.738	KY21.Chr1.436	5.79e-63	100
KY.Chr1.739	KY21.Chr1.437	0	100
KY.Chr1.740	KY21.Chr1.438	0	100
KY.Chr1.741	KY21.Chr1.439	1.03e-53	100
KY.Chr1.742	KY21.Chr1.440	1.4e-59	100
KY.Chr1.743	KY21.Chr1.441	0	100
KY.Chr1.744	KY21.Chr1.442	6.55e-132	100
KY.Chr1.745	KY21.Chr1.443	0	100
KY.Chr1.746	KY21.Chr1.444	9.78e-56	100
KY.Chr1.747	KY21.Chr1.445	1.58e-54	100
KY.Chr1.748	KY21.Chr1.446	0	100
KY.Chr1.749	KY21.Chr1.447	0	100
KY.Chr1.75	KY21.Chr1.75	2.15e-173	100
KY.Chr1.750	KY21.Chr1.448	0	100
KY.Chr1.751	KY21.Chr1.449	0	100
KY.Chr1.752	KY21.Chr1.450	0	100
KY.Chr1.753	KY21.Chr1.451	0	100
KY.Chr1.754	KY21.Chr1.452	0	100
KY.Chr1.755	KY21.Chr1.453	0	100
KY.Chr1.756	KY21.Chr1.454	4.84e-139	100
KY.Chr1.757	KY21.Chr1.455	1.06e-158	100
KY.Chr1.758	KY21.Chr1.456	0	100
KY.Chr1.759	KY21.Chr1.457	0	100
KY.Chr1.760	KY21.Chr1.458	0	100
KY.Chr1.761	KY21.Chr1.459	5.6e-170	100
KY.Chr1.762	KY21.Chr1.460	1.28e-51	100
KY.Chr1.763	KY21.Chr1.461	1.43e-68	100
KY.Chr1.764	KY21.Chr1.462	0	100
KY.Chr1.765	KY21.Chr1.463	0	100
KY.Chr1.766	KY21.Chr1.464	3.75e-116	100
KY.Chr1.767	KY21.Chr1.465	4.67e-113	100
KY.Chr1.768	KY21.Chr1.466	3.11e-113	100
KY.Chr1.769	KY21.Chr1.467	0	100
KY.Chr1.770	KY21.Chr1.468	2.47e-75	100
KY.Chr1.771	KY21.Chr1.469	0	100
KY.Chr1.773	KY21.Chr1.470	0	100
KY.Chr1.774	KY21.Chr1.471	2.22e-40	100
KY.Chr1.775	KY21.Chr1.472	2.01e-72	100
KY.Chr1.776	KY21.Chr1.473	0	100
KY.Chr1.777	KY21.Chr1.474	0	100
KY.Chr1.778	KY21.Chr1.475	0	100
KY.Chr1.779	KY21.Chr1.476	0	100
KY.Chr1.780	KY21.Chr1.477	0	100
KY.Chr1.781	KY21.Chr1.478	2.02e-66	100
KY.Chr1.782	KY21.Chr1.480	0	100
KY.Chr1.783	KY21.Chr1.481	3.46e-147	100
KY.Chr1.784	KY21.Chr1.482	0	100
KY.Chr1.785	KY21.Chr1.483	0	100
KY.Chr1.786	KY21.Chr1.484	0	100
KY.Chr1.792	KY21.Chr1.485	0	100
KY.Chr1.8	KY21.Chr1.8	5.33e-144	100
KY.Chr1.813	KY21.Chr1.487	0	100
KY.Chr1.814	KY21.Chr1.488	4.73e-154	99.51
KY.Chr1.815	KY21.Chr1.489	0	100
KY.Chr1.816	KY21.Chr1.490	0	100
KY.Chr1.817	KY21.Chr1.491	0	100
KY.Chr1.818	KY21.Chr1.492	5.76e-55	100
KY.Chr1.819	KY21.Chr1.493	0	100
KY.Chr1.820	KY21.Chr1.494	0	100
KY.Chr1.821	KY21.Chr1.495	0	100
KY.Chr1.822	KY21.Chr1.496	2.29e-44	100
KY.Chr1.823	KY21.Chr1.497	6.2e-34	100
KY.Chr1.824	KY21.Chr1.498	0	100
KY.Chr1.825	KY21.Chr1.498	0	98.476
KY.Chr1.826	KY21.Chr1.499	0	100
KY.Chr1.827	KY21.Chr1.500	1.74e-62	100
KY.Chr1.828	KY21.Chr1.501	7.46e-147	100
KY.Chr1.829	KY21.Chr1.502	1.43e-163	100
KY.Chr1.830	KY21.Chr1.503	0	100
KY.Chr1.831	KY21.Chr1.504	0	100
KY.Chr1.832	KY21.Chr1.505	0	100
KY.Chr1.837	KY21.Chr1.508	2.34e-47	100
KY.Chr1.838	KY21.Chr1.509	5.63e-158	100
KY.Chr1.839	KY21.Chr1.510	0	100
KY.Chr1.840	KY21.Chr1.511	5.49e-37	100
[truncated: 16,027 more rows]

## Sheet: Legend
Dataset EV1: KH-KY-KY21 dictionary
Connecting three generations of gene models and their associated names. The recently deprecated KY version is used throughout the manuscript.
