# Supplementary material for: Cell cycle-driven transcriptome maturation confers multilineage competence to cardiopharyngeal progenitors
Source: EMBO J. 2025 Nov 3;44(24):7649–76. doi: 10.1038/s44318-025-00613-y (PMC12705688; doi:10.1038/s44318-025-00613-y)
Supplement: Supplementary file 4 — Dataset EV2 [file 44318_2025_613_MOESM4_ESM.xlsx]

## Sheet: TVC5-14_all-genes_Gene-clusters
Uniq_Name	Gene ID	KH2013	KYname	KHname	Cluster
KY2019:KY.Chr12.574	KY2019:KY.Chr12.574	KH.C12.142	MMUT	SNZ1/2/3	7
Zbtb44-KY.Chr14.1190	KY2019:KY.Chr14.1190	KH.L106.6	ZBTB44	HP1BP3	7
KY2019:KY.Chr8.757	KY2019:KY.Chr8.757	KH.C8.603	PDIA6	TAG-320	7
Itga6-KY.Chr10.1430	KY2019:KY.Chr10.1430	KH.L130.1	ITGA6	ITGA3/6/7	7
Papss2-KY.Chr2.1401	KY2019:KY.Chr2.1401	KH.C2.187	PAPSS2	PAPSS/1/2	7
Tsta3-KY.Chr1.1897	KY2019:KY.Chr1.1897	KH.C1.611	TSTA3	KH2013:KH.C1.611_TSTA3	7
KY2019:KY.Chr1.711	KY2019:KY.Chr1.711	KH.L24.12	SLC22A2	KH2013:KH.L24.12	7
Pclo-KY.Chr7.125	KY2019:KY.Chr7.125	KH.L141.10	ASTL	KH2013:KH.L141.10	7
Svep1-KY.Chr7.983	KY2019:KY.Chr7.983	KH.C7.164	SVEP1	CD46	7
Sgsm3-KY.Chr10.1208	KY2019:KY.Chr10.1208	KH.L147.15	SGSM3	SGSM3	7
Ush2a-KY.Chr9.1090	KY2019:KY.Chr9.1090	KH.C9.147	USH2A	KH2013:KH.C9.147_KRTAP10-4/6/7	7
Ugp2-KY.Chr11.602	KY2019:KY.Chr11.602	KH.L116.28	UGP2	UGP/1/2	7
Fermt1-KY.Chr3.1603	KY2019:KY.Chr3.1603	KH.C1.121	FERMT2	FERMT1/2/3	7
Slc25a21-KY.Chr11.1305	KY2019:KY.Chr11.1305	KH.C11.199	SLC25A21	SLC25A21/38	7
Frem3-KY.Chr8.256	KY2019:KY.Chr8.256	KH.C8.751	FREM1	FREM1	7
Tes-KY.Chr2.1041	KY2019:KY.Chr2.1041	KH.C2.422	TES	TES	7
Lrp8-KY.Chr8.1305	KY2019:KY.Chr8.1305	KH.C8.344	VLDLR	LRP8	7
Klhl20-KY.Chr1.1958	KY2019:KY.Chr1.1958	KH.C1.1240	KLHL20	KH2013:KH.C1.1240_KLHL20	7
Ift27-KY.Chr1.2607	KY2019:KY.Chr1.2607	KH.S1231.1	IFT27	IFT27	7
KY2019:KY.Chr7.1158	KY2019:KY.Chr7.1158	KH.C7.269	MLX	Ci-R1CiGC09b24;	7
KY2019:KY.Chr4.1110	KY2019:KY.Chr4.1110	KH.L96.44	TRMT112	MMP23B	7
KY2019:KY.Chr11.121	KY2019:KY.Chr11.121	KH.S494.2	C1orf115	KH2013:KH.S494.2	7
KY2019:KY.Chr1.2380	KY2019:KY.Chr1.2380	KH.C1.188	TFF1	Ci-epi1	7
Celf3-KY.Chr6.59	KY2019:KY.Chr6.59	KH.C6.128	CELF3	CELF3/4/5/6	7
Plin2-KY.Chr7.566	KY2019:KY.Chr7.566	KH.C7.77	PLIN2	PLIN2/3/4/5	7
Sspo-KY.Chr8.306	KY2019:KY.Chr8.306	KH.C8.510	SSPO	KH2013:KH.C8.510_C36B7.5	7
KY2019:KY.Chr11.80	KY2019:KY.Chr11.80	KH.L95.5	EIF3A	KH2013:KH.L95.5	7
Wdr48-KY.Chr1.660	KY2019:KY.Chr1.660	KH.C1.1160	WDR48	WDR48	7
KY2019:KY.Chr3.1601	KY2019:KY.Chr3.1601	KH.S1993.2	CPZ	KH2013:KH.S1993.2	7
KY2019:KY.Chr10.1157	KY2019:KY.Chr10.1157	KH.S1641.1	ZMYND10	KH2013:KH.S1641.1	7
Prg4-KY.Chr13.107	KY2019:KY.Chr13.107	KH.L19.6	FAM186A	RP11-231C14.2/4	7
Matn2-KY.Chr1.2555	KY2019:KY.Chr1.2555	KH.L132.16	TTF2	KH2013:KH.L132.16_MATN2/4	7
Klhl9-KY.Chr2.2059	KY2019:KY.Chr2.2059	KH.C2.248	KLHL13	KLHL13/18/9	7
Kctd3-KY.Chr7.1215	KY2019:KY.Chr7.1215	KH.S675.1	ZC3H4	KH2013:KH.S675.1	7
KY2019:KY.Chr5.298	KY2019:KY.Chr5.298	KH.S1219.3	TMEM138	KH2013:KH.S1219.3	7
Sspo-KY.Chr8.323	KY2019:KY.Chr8.323	KH.C8.121	SSPO	KH2013:KH.C8.121_C36B7.5	7
Chst2-KY.Chr5.604	KY2019:KY.Chr5.604	KH.C5.537	CHST2	KH2013:KH.C5.537_CG9550	7
Tnr-KY.Chr6.590	KY2019:KY.Chr6.590	KH.S423.2	TNR	KH2013:KH.S423.2_CG30280	7
Pdlim7-KY.Chr6.646	KY2019:KY.Chr6.646	KH.L20.49	PDLIM7	PDLIM1/7	7
Cubn-KY.Chr13.230	KY2019:KY.Chr13.230	KH.S1321.1	BMP1	KH2013:KH.S1321.1_CLEC-54/55/56/57	7
KY2019:KY.Chr1.2371	KY2019:KY.Chr1.2371	KH.C1.29	EIF4EBP1	KH2013:KH.C1.29_EIF4EBP1	7
KY2019:KY.Chr11.360	KY2019:KY.Chr11.360	KH.C11.454	TFF3	KH2013:KH.C11.454	7
Gmppa-KY.Chr9.1126	KY2019:KY.Chr9.1126	KH.C9.204	GMPPA	Y47D9A.1	7
Foxred2-KY.Chr1.2413	KY2019:KY.Chr1.2413	KH.C1.312	FOXRED2	KH2013:KH.C1.312_FOXRED2	7
KY2019:KY.Chr7.1017	KY2019:KY.Chr7.1017	KH.C7.140	OSBP2	KH2013:KH.C7.140	7
Hspg2-KY.Chr3.1496	KY2019:KY.Chr3.1496	KH.C3.21	METTL26	KH2013:KH.C3.21_HSPG2	7
Vim-KY.Chr3.1290	KY2019:KY.Chr3.1290	KH.C3.781	VIM	KH2013:KH.C3.781_IFA-1/3/4	7
Umod-KY.Chr9.1057	KY2019:KY.Chr9.1057	KH.C9.3	UMOD	ZPD	7
Plg-KY.Chr7.527	KY2019:KY.Chr7.527	KH.C7.521	PLG	KH2013:KH.C7.521_NAS-16/17/23/25/27/28/29/31/32	7
Lrp6-KY.Chr5.780	KY2019:KY.Chr5.780	KH.C5.240	LRP6	KH2013:KH.C5.240_LRP5/8	7
Wipi2-KY.Chr3.1125	KY2019:KY.Chr3.1125	KH.C3.418	WIPI2	WIPI2	7
Hmcn1-KY.Chr5.393	KY2019:KY.Chr5.393	KH.L36.8	HMCN1	KH2013:KH.L36.8_HMCN1	7
KY2019:KY.Chr10.192	KY2019:KY.Chr10.192	KH.S522.1	ERV3-1	KH2013:KH.S522.1	7
KY2019:KY.Chr10.630	KY2019:KY.Chr10.630	KH.S511.1	UTP20	KH2013:KH.S511.1	7
KY2019:KY.Chr7.533	KY2019:KY.Chr7.533	KH.C7.354	ERICH6	KH2013:KH.C7.354	7
KY2019:KY.Chr6.327	KY2019:KY.Chr6.327	KH.C6.12	CFP	KH2013:KH.C6.12_THBS1/2	7
Col6a3-KY.Chr13.461	KY2019:KY.Chr13.461	KH.L92.8	COL6A5	KH2013:KH.L92.8_COCH	7
KY2019:KY.UAContig7.12	KY2019:KY.UAContig7.12	KH.S1236.3	SYNM	KH2013:KH.S1236.3	7
Asph-KY.Chr14.1132	KY2019:KY.Chr14.1132	KH.L155.3	ASPH	ASPH	7
KY2019:KY.Chr8.261	KY2019:KY.Chr8.261	KH.C8.164	ORF:[2..229/919]	KH2013:KH.C8.164	7
Klkb1-KY.Chr10.89	KY2019:KY.Chr10.89	KH.C10.144	TMPRSS2	KH2013:KH.C10.144	7
KY2019:KY.Chr1.220	KY2019:KY.Chr1.220	KH.S1366.1	ASCC2	KH2013:KH.S1366.1	7
KY2019:KY.Chr9.467	KY2019:KY.Chr9.467	KH.L22.56	A4GALT	KH2013:KH.L22.56_A4GALT	7
Thbs2-KY.Chr6.461	KY2019:KY.Chr6.461	KH.C6.164	THBS3	KH2013:KH.C6.164_THBS3/4	7
KY2019:KY.Chr1.1223	KY2019:KY.Chr1.1223	KH.S1524.1	ORF:[45..3041/3202]	F1NG90_CHICK	7
Rlbp1-KY.Chr11.799	KY2019:KY.Chr11.799	KH.C11.439	RLBP1	RLBP1	7
Uxs1-KY.Chr7.872	KY2019:KY.Chr7.872	KH.C7.154	UXS1	KH2013:KH.C7.154_UXS1	7
Adgrb1-KY.Chr6.359	KY2019:KY.Chr6.359	KH.C6.198	HMCN1	KH2013:KH.C6.198_HMCN1	7
Ncam1-KY.Chr12.342	KY2019:KY.Chr12.342	KH.L169.2	BCAM	CD276	7
Mettl24-KY.Chr11.34	KY2019:KY.Chr11.34	KH.L164.4	METTL24	KH2013:KH.L164.4_METTL24	7
Svep1-KY.Chr10.1201	KY2019:KY.Chr10.1201	KH.L147.25	TFF1	KH2013:KH.L147.25_F36H2.3	7
KY2019:KY.Chr2.1158	KY2019:KY.Chr2.1158	KH.C2.594	CSMD2	KH2013:KH.C2.594	7
KY2019:KY.Chr1.2385	KY2019:KY.Chr1.2385	KH.C1.525	BRD8	KH2013:KH.C1.525	7
Tagln2-KY.Chr4.994	KY2019:KY.Chr4.994	KH.C4.230	TAGLN2	KH2013:KH.C4.230_TAGLN/2/3	7
Camkk1-KY.Chr3.347	KY2019:KY.Chr3.347	KH.L44.2	CAMKK2	CAMKK1/2	7
Cldn16-KY.Chr5.436	KY2019:KY.Chr5.436	KH.C5.124	CLDN17	CLDN16/17/19	7
KY2019:KY.Chr14.524	KY2019:KY.Chr14.524	KH.C14.535	MYC	KH2013:KH.C14.535	7
Tll1-KY.Chr5.791	KY2019:KY.Chr5.791	KH.C5.21	OVCH2	KH2013:KH.C5.21_CUBN	7
Dst-KY.Chr6.209	KY2019:KY.Chr6.209	KH.L153.11	DST	DST	7
Fbln5-KY.Chr11.1118	KY2019:KY.Chr11.1118	KH.C11.331	FBLN5	ARG-1	7
Slc30a2-KY.Chr7.805	KY2019:KY.Chr7.805	KH.C7.109	SLC30A3	SLC30A2/8	7
KY2019:KY.Chr7.622	KY2019:KY.Chr7.622	KH.C7.51	EIF2AK4	KH2013:KH.C7.51	7
Tmprss11a-KY.Chr7.711	KY2019:KY.Chr7.711	KH.C7.58	TMPRSS9	NUP116	7
Matn4-KY.Chr14.958	KY2019:KY.Chr14.958	KH.C14.293	MATN1	KH2013:KH.C14.293_MATN1	7
Cfap206-KY.Chr1.144	KY2019:KY.Chr1.144	KH.L140.7	CFAP206	C6ORF165	7
KY2019:KY.Chr7.159	KY2019:KY.Chr7.159	KH.L141.68	SUSD4	KH2013:KH.L141.68	7
KY2019:KY.Chr4.77	KY2019:KY.Chr4.77	KH.C4.201	PMP22	KH2013:KH.C4.201	7
Sele-KY.Chr2.1014	KY2019:KY.Chr2.1014	KH.C2.20	SELP	KH2013:KH.C2.20	7
Rgr-KY.Chr12.155	KY2019:KY.Chr12.155	KH.L57.28	RGR	KH2013:KH.L57.28_RGR	7
Flvcr2-KY.Chr1.145	KY2019:KY.Chr1.145	KH.L140.6	FLVCR2	KH2013:KH.L140.6_FLVCR1/2	7
Actg2-KY.Chr1.2388	KY2019:KY.Chr1.2388	KH.C1.728	ACTA1	KH2013:KH.C1.728_ACTA1	6
Cav1-KY.Chr5.1031	KY2019:KY.Chr5.1031	KH.L4.23	CAV1	KH2013:KH.L4.23_CAV1/3	6
Actb-KY.Chr4.231	KY2019:KY.Chr4.231	KH.C4.239	ACTA1	ACTB	6
Actg2-KY.Chr1.2580	KY2019:KY.Chr1.2580	KH.S1440.1	ACTA1	KH2013:KH.S1440.1_ACTA1/2	6
Tpm1-KY.Chr3.1094	KY2019:KY.Chr3.1094	KH.C3.814	TPM1	KH2013:KH.C3.814_TPM1/2/3/4	6
Actg2-KY.Chr1.2387	KY2019:KY.Chr1.2387	KH.C1.242	ACTC1	KH2013:KH.C1.242_ACTA1/2	6
Unc45a-KY.Chr8.1389	KY2019:KY.Chr8.1389	KH.L17.2	UNC45B	UNC45A	6
Tpm1-KY.Chr3.1115	KY2019:KY.Chr3.1115	KH.C3.661	TPM1	KH2013:KH.C3.661_TPM1/2	6
Ybx3-KY.Chr1.945	KY2019:KY.Chr1.945	KH.C1.264	YBX1	YBX1/2	6
Casq2-KY.Chr4.1004	KY2019:KY.Chr4.1004	KH.C4.635	CASQ1	CASQ1/2	6
Actg2-KY.Chr4.230	KY2019:KY.Chr4.230	KH.C4.343	ACTA1	KH2013:KH.C4.343_ACTA1	6
Actg2-KY.Chr1.2113	KY2019:KY.Chr1.2113	KH.C1.242	ACTC1	KH2013:KH.C1.242_ACTA1/2	6
Actg2-KY.Chr1.1965	KY2019:KY.Chr1.1965	KH.C1.570	ACTC1	KH2013:KH.C1.570_ACTA1/2	6
Atp1a1-KY.Chr10.109	KY2019:KY.Chr10.109	KH.L157.5	ATP1A3	KH2013:KH.L157.5_ATP1A1/2/3/4	6
Nid2-KY.Chr11.337	KY2019:KY.Chr11.337	KH.C11.89	NID2	NID1/2	6
Ctsl-KY.Chr3.1458	KY2019:KY.Chr3.1458	KH.C3.124	CTSL	CPL-1	6
Dnaja1-KY.Chr3.1242	KY2019:KY.Chr3.1242	KH.C3.139	DNAJA1	DNAJA1/4	6
Myl7-KY.Chr8.907	KY2019:KY.Chr8.907	KH.C8.309	MYL5	KH2013:KH.C8.309_MYL10/2/7	6
Myl1-KY.Chr1.2011	KY2019:KY.Chr1.2011	KH.C1.20	MYL1	KH2013:KH.C1.20_K04C1.4	6
Myl7-KY.Chr8.906	KY2019:KY.Chr8.906	KH.C8.477	MYL5	KH2013:KH.C8.477_MYL10/2/7	6
Slmap-KY.Chr6.7	KY2019:KY.Chr6.7	KH.L59.5	UACA	SLMAP	6
Aldh1a1-KY.Chr4.295	KY2019:KY.Chr4.295	KH.C4.697	ALDH1A2	KH2013:KH.C4.697_ALD4/5/6	6
Srd5a1-KY.Chr11.725	KY2019:KY.Chr11.725	KH.S460.5	SRD5A1	KH2013:KH.S460.5_SRD5A1	6
Atp2a3-KY.Chr11.1017	KY2019:KY.Chr11.1017	KH.C11.99	ATP2A1	KH2013:KH.C11.99_ATP2A1/2	6
Myl1-KY.Chr1.2010	KY2019:KY.Chr1.2010	KH.C1.20	MYL1	KH2013:KH.C1.20_K04C1.4	6
Atp2a3-KY.Chr11.575	KY2019:KY.Chr11.575	KH.L116.92	ATP2A1	KH2013:KH.L116.92_ATP2A1/2	6
Atp2a3-KY.Chr11.572	KY2019:KY.Chr11.572	KH.L116.38	ATP2A1	KH2013:KH.L116.38_ATP2A1/2	6
Tnnc2-KY.Chr12.40	KY2019:KY.Chr12.40	KH.C12.417	TNNC2	KH2013:KH.C12.417_TNNC2	6
Col1a1-KY.Chr7.425	KY2019:KY.Chr7.425	KH.C7.633	COL1A2	COL1A1/2	6
Chadl-KY.Chr13.148	KY2019:KY.Chr13.148	KH.S447.2	CHADL	CHADL	6
Tmem38b-KY.Chr2.399	KY2019:KY.Chr2.399	KH.C2.306	TMEM38A	TMEM38B	6
Myl1-KY.Chr1.2008	KY2019:KY.Chr1.2008	KH.C1.1186	MYL1	KH2013:KH.C1.1186_K04C1.4	6
Actg2-KY.Chr7.868	KY2019:KY.Chr7.868	KH.C7.67	ACTA2	KH2013:KH.C7.67_ACTA1/2	6
Thbs2-KY.Chr3.1534	KY2019:KY.Chr3.1534	KH.C3.316	THBS3	KH2013:KH.C3.316_TSP	6
Tek-KY.Chr13.321	KY2019:KY.Chr13.321	KH.C13.19	TNXB	TIE1/2	6
Tnnt2-KY.Chr4.1167	KY2019:KY.Chr4.1167	KH.C4.57	TNNT2	TNNT1/2/3	6
Ttn-KY.Chr9.1127	KY2019:KY.Chr9.1127	KH.C9.208	TTN	KH2013:KH.C9.208_TTN	6
Tnni1-KY.Chr11.476	KY2019:KY.Chr11.476	KH.C11.673	TNNI1	TNNI1/2/3	6
Actg2-KY.Chr8.545	KY2019:KY.Chr8.545	KH.C8.649	ACTC1	KH2013:KH.C8.649_ACTA1/2	6
Smyd1-KY.Chr6.594	KY2019:KY.Chr6.594	KH.S423.6	SMYD1	SMYD1	6
Cav1-KY.Chr5.1030	KY2019:KY.Chr5.1030	KH.L4.43	CAV1	CAV-1	6
Naca-KY.Chr1.1948	KY2019:KY.Chr1.1948	KH.C1.203	NACA4P	CG	6
Myh2-KY.Chr11.771	KY2019:KY.Chr11.771	KH.C11.4	MYH6	KH2013:KH.C11.4_MYH1/13/2/3/4/6/7/8	6
Kpna4-KY.Chr4.943	KY2019:KY.Chr4.943	KH.C4.724	KPNA4	KPNA3/4	6
Tnc-KY.Chr9.861	KY2019:KY.Chr9.861	KH.C9.131	TNC	KH2013:KH.C9.131_TNC	6
Lmnb1-KY.Chr12.134	KY2019:KY.Chr12.134	KH.C12.103	LMNA	LMNB1/2	6
Rbm24-KY.Chr2.2288	KY2019:KY.Chr2.2288	KH.L9.27	RBM24	RBM24/38	6
Eif5-KY.Chr10.931	KY2019:KY.Chr10.931	KH.C10.135	EIF5	KH2013:KH.C10.135	6
Slc25a5-KY.Chr2.2303	KY2019:KY.Chr2.2303	KH.L9.23	SLC25A6	KH2013:KH.L9.23_SLC25A4/5/6	6
Myh2-KY.Chr2.1050	KY2019:KY.Chr2.1050	KH.C2.995	MYH7	KH2013:KH.C2.995_MYH1/13/2/3/4/6/7/8	6
Slc6a12-KY.Chr5.1058	KY2019:KY.Chr5.1058	KH.L4.33	SLC6A13	SLC6A11/13/8	6
Ehd2-KY.Chr11.1113	KY2019:KY.Chr11.1113	KH.C11.252	EHD1	EHD1/2/3/4	6
Ywhae-KY.Chr3.1540	KY2019:KY.Chr3.1540	KH.C3.258	YWHAE	BMH1/2	6
Chordc1-KY.Chr12.897	KY2019:KY.Chr12.897	KH.C12.442	CHORDC1	CHORDC1	6
Atp1b2-KY.Chr7.143	KY2019:KY.Chr7.143	KH.L141.8	ATP1B1	ATP1B1/2/3/4	6
Rbfox3-KY.Chr10.961	KY2019:KY.Chr10.961	KH.C10.250	RBFOX3	RBFOX1/2/3	6
Myl7-KY.Chr8.903	KY2019:KY.Chr8.903	KH.C8.859	MYL5	KH2013:KH.C8.859_MYL10/2/7	6
Polrmt-KY.Chr7.1238	KY2019:KY.Chr7.1238	KH.L51.9	POLRMT	POLRMT	6
Abcf2-KY.Chr3.1060	KY2019:KY.Chr3.1060	KH.C3.719	ABCF2	ABCF2	6
Sptbn2-KY.Chr3.1272	KY2019:KY.Chr3.1272	KH.C3.257	SPTBN1	SPTBN1/2/4	6
Myom1-KY.Chr2.2282	KY2019:KY.Chr2.2282	KH.L9.22	ADGRA3	MYOM1/2/3	6
P4ha1-KY.Chr1.2436	KY2019:KY.Chr1.2436	KH.C1.683	P4HA2	KH2013:KH.C1.683_P4HA1/2	6
Mkrn1-KY.Chr7.812	KY2019:KY.Chr7.812	KH.C7.172	MKRN1	MKRN1/3	6
KY2019:KY.Chr14.639	KY2019:KY.Chr14.639	KH.C14.330	ASB11	KH2013:KH.C14.330	6
Slc6a1-KY.Chr9.359	KY2019:KY.Chr9.359	KH.C9.406	SLC6A1	SLC6A1/5	6
Dnajb9-KY.Chr7.1014	KY2019:KY.Chr7.1014	KH.C7.436	DNAJC30	KH2013:KH.C7.436_DNAJC30	6
Cycs-KY.Chr3.1303	KY2019:KY.Chr3.1303	KH.C3.448	GRAMD1A	CYC1/7	6
Chrna1-KY.Chr7.710	KY2019:KY.Chr7.710	KH.C7.285	CHRNA1	CHRNA1	6
Ndrg1-KY.Chr11.351	KY2019:KY.Chr11.351	KH.C11.483	ADIPOR2	NDRG1/2/3/4	6
Plod1-KY.Chr1.1595	KY2019:KY.Chr1.1595	KH.C1.571	PLOD3	PLOD/1/2/3	6
Zswim8-KY.Chr1.1421	KY2019:KY.Chr1.1421	KH.L123.3	ZSWIM8	CG34401	6
Pakap-KY.Chr5.1061	KY2019:KY.Chr5.1061	KH.L4.22	AKAP2	AKAP2	6
Fkbp10-KY.Chr9.51	KY2019:KY.Chr9.51	KH.C9.778	FKBP9	FKBP10/9	6
Phldb2-KY.Chr3.1437	KY2019:KY.Chr3.1437	KH.C3.74	PHLDB2	PHLDB1/2	6
Fxr1-KY.Chr7.73	KY2019:KY.Chr7.73	KH.S363.6	FXR1	FXR1/2	6
Zfand5-KY.Chr3.122	KY2019:KY.Chr3.122	KH.S403.2	ZFAND5	ZFAND5/6	6
Hook1-KY.Chr5.1109	KY2019:KY.Chr5.1109	KH.L172.9	PUM2	KH2013:KH.L172.9	6
Sptan1-KY.Chr10.1342	KY2019:KY.Chr10.1342	KH.L5.1	SPTAN1	SPNA1/2	6
Cnot4-KY.Chr2.1520	KY2019:KY.Chr2.1520	KH.C2.1006	CNOT4	CNOT4	6
Sapcd2-KY.Chr9.328	KY2019:KY.Chr9.328	KH.C9.538	SAPCD2	2010317E24RIK	6
Pdcl3-KY.Chr14.135	KY2019:KY.Chr14.135	KH.L69.4	PDCL3	PDCL3	6
Mylk3-KY.Chr3.1260	KY2019:KY.Chr3.1260	KH.C3.693	MYLK3	MYLK2/3/4	6
Sh3rf3-KY.Chr7.1146	KY2019:KY.Chr7.1146	KH.C7.90	SH3RF3	SORBS1/2/3	6
Cap1-KY.Chr2.1442	KY2019:KY.Chr2.1442	KH.C2.223	CAP1	CAP1/2	6
Phrf1-KY.Chr10.1288	KY2019:KY.Chr10.1288	KH.L87.5	PHRF1	KH2013:KH.L87.5_PHRF1	6
Ube2c-KY.Chr3.1250	KY2019:KY.Chr3.1250	KH.C3.517	UBE2C	UBE2C	6
Cdh7-KY.Chr9.183	KY2019:KY.Chr9.183	KH.C9.72	CDH1	CDH1/13/15/2/3/4	6
Myo1h-KY.Chr4.850	KY2019:KY.Chr4.850	KH.C4.190	MYO1C	MYO1C	6
Tmx2-KY.Chr10.1110	KY2019:KY.Chr10.1110	KH.C10.494	TMX2	TMX2	6
Col4a6-KY.Chr1.1559	KY2019:KY.Chr1.1559	KH.S655.2	COL4A6	COL4A1/3/5	6
KY2019:KY.Chr4.458	KY2019:KY.Chr4.458	KH.C4.231	SPACA4	BX005256.5	6
Myh2-KY.Chr3.11	KY2019:KY.Chr3.11	KH.C2.995	MYH7	KH2013:KH.C2.995_MYH1/13/2/3/4/6/7/8	6
Edf1-KY.Chr5.891	KY2019:KY.Chr5.891	KH.L170.2	ARPP19	KH2013:KH.L170.2	6
Gdi2-KY.Chr12.516	KY2019:KY.Chr12.516	KH.C12.387	TXLNA	TXLNA	6
Ckm-KY.Chr7.313	KY2019:KY.Chr7.313	KH.L10.5	CKM	CG5144	6
Gmpr2-KY.Chr9.212	KY2019:KY.Chr9.212	KH.C9.263	GMPR	GMPR/2	6
Arid4b-KY.Chr3.717	KY2019:KY.Chr3.717	KH.C3.103	ARID4A	ARID4A	6
Ninj1-KY.Chr10.838	KY2019:KY.Chr10.838	KH.C10.125	NINJ1	KH2013:KH.C10.125	6
Csmd3-KY.Chr7.639	KY2019:KY.Chr7.639	KH.C7.504	CSMD3	KH2013:KH.C7.504_CD55	6
Palld-KY.Chr7.413	KY2019:KY.Chr7.413	KH.C7.21	PALLD	PALLD	6
Ptprt-KY.Chr5.1064	KY2019:KY.Chr5.1064	KH.L4.3	PTPRK	KH2013:KH.L4.3_PTPRK	6
Bche-KY.Chr12.972	KY2019:KY.Chr12.972	KH.C12.218	BCHE	KH2013:KH.C12.218_ACHE	6
Adprhl1-KY.Chr1.1806	KY2019:KY.Chr1.1806	KH.L18.134	ADPRHL1	ADPRHL1	6
H3c2-KY.Chr11.685	KY2019:KY.Chr11.685	KH.L154.5	HIST2H3D	KH2013:KH.L154.5_HIS-13/17/2/25/27/42/45/49/55/59/6/63/9	6
Dnajb14-KY.Chr1.2302	KY2019:KY.Chr1.2302	KH.C1.303	DNAJB12	DNAJB12/14	6
Plec-KY.Chr7.786	KY2019:KY.Chr7.786	KH.C7.377	DSP	DSP	6
Ctps2-KY.Chr12.451	KY2019:KY.Chr12.451	KH.C12.164	MEI4	CTPS/2	6
Cdh18-KY.Chr12.558	KY2019:KY.Chr12.558	KH.C12.14	CDH18	CDH10/11/12/18/19/20/22/24/5/6/7/8/9	6
Usp25-KY.Chr4.662	KY2019:KY.Chr4.662	KH.C4.29	USP25	USP25/28	6
Metap2-KY.Chr8.719	KY2019:KY.Chr8.719	KH.C8.548	METAP2	METAP2	6
Lrrfip2-KY.Chr9.680	KY2019:KY.Chr9.680	KH.C9.199	LRRFIP2	LRRFIP1/2	6
Ccnc-KY.Chr14.136	KY2019:KY.Chr14.136	KH.L69.3	CCNC	KH2013:KH.L69.3_CCNC	6
Actn1-KY.Chr11.1111	KY2019:KY.Chr11.1111	KH.C11.210	ACTN2	ACTN/1/2/3/4	6
Chmp4b-KY.Chr7.728	KY2019:KY.Chr7.728	KH.C7.232	CHMP4B	CHMP4C	6
Reck-KY.Chr13.101	KY2019:KY.Chr13.101	KH.L19.4	RECK	RECK	6
Arsj-KY.Chr4.855	KY2019:KY.Chr4.855	KH.C4.453	ARSJ	KH2013:KH.C4.453_CG32191	6
Ccdc43-KY.Chr7.673	KY2019:KY.Chr7.673	KH.C8.322	CCDC43	KH2013:KH.C8.322	6
Aldoc-KY.Chr5.979	KY2019:KY.Chr5.979	KH.L170.47	ALDOC	ALDOB	6
Chrnb2-KY.Chr7.967	KY2019:KY.Chr7.967	KH.C7.476	CHRNB2	KH2013:KH.C7.476_CHRNB1	6
Lmo7-KY.Chr9.664	KY2019:KY.Chr9.664	KH.C9.22	LMO7	LMO7	6
Myh2-KY.Chr3.13	KY2019:KY.Chr3.13	KH.L37.70	MYH7	KH2013:KH.L37.70_MYHZ1.1/2/3	6
Clptm1-KY.Chr5.664	KY2019:KY.Chr5.664	KH.C5.459	CLPTM1	CLPTM1	6
Ppp1r12a-KY.Chr2.81	KY2019:KY.Chr2.81	KH.C2.1014	ADRA1B	KH2013:KH.C2.1014	6
Mapk6-KY.Chr11.532	KY2019:KY.Chr11.532	KH.S606.2	MAPK6	CG32703	6
Clpx-KY.Chr12.304	KY2019:KY.Chr12.304	KH.C12.374	CLPX	CLPX	6
Meis1-KY.Chr10.902	KY2019:KY.Chr10.902	KH.C10.174	MEIS2	KH2013:KH.C10.174	6
Clk2-KY.Chr4.302	KY2019:KY.Chr4.302	KH.C4.579	CLK2	CLK2/3	6
Casz1-KY.Chr1.2168	KY2019:KY.Chr1.2168	KH.C1.669	CASZ1	CASZ1	6
Kcmf1-KY.Chr8.1153	KY2019:KY.Chr8.1153	KH.C8.74	KCMF1	KCMF1	6
Tmem47-KY.Chr4.246	KY2019:KY.Chr4.246	KH.C4.27	TMEM47	KH2013:KH.C4.27_TMEM47	6
Tcf12-KY.Chr3.781	KY2019:KY.Chr3.781	KH.C3.348	TMEM206	TCF12/3/4	6
Psat1-KY.Chr10.1143	KY2019:KY.Chr10.1143	KH.C10.40	PSAT1	PSAT1	6
Tmod1-KY.Chr8.175	KY2019:KY.Chr8.175	KH.L161.1	TMOD3	TMOD/1/2/3/4	6
Chsy3-KY.Chr4.57	KY2019:KY.Chr4.57	KH.C4.116	CHSY1	KH2013:KH.C4.116_CHSY1/3	6
Cdkn1b-KY.Chr2.18	KY2019:KY.Chr2.18	KH.S643.6	CDKN1B	KH2013:KH.S643.6_CDKN1B	6
Tnnc1-KY.Chr8.329	KY2019:KY.Chr8.329	KH.C8.251	TNNC1	KH2013:KH.C8.251_TNNC1	6
Dnajc4-KY.Chr3.96	KY2019:KY.Chr3.96	KH.L37.49	DNAJC4	DNAJC16/17	6
Flnc-KY.Chr12.719	KY2019:KY.Chr12.719	KH.C12.671	FLNC	FLNA	6
KY2019:KY.Chr9.285	KY2019:KY.Chr9.285	KH.C9.496	B3GALT2	KH2013:KH.C9.496	6
KY2019:KY.Chr1.2214	KY2019:KY.Chr1.2214	KH.C1.44	ANO7	KH2013:KH.C1.44	6
Jam3-KY.Chr10.275	KY2019:KY.Chr10.275	KH.C10.91	USP13	DPR/10/11/12/14/16/18/19/2/3/4/5/6/7/8/9	6
Akap1-KY.Chr4.305	KY2019:KY.Chr4.305	KH.C4.471	AKAP1	AKAP1	6
Tyw5-KY.Chr7.508	KY2019:KY.Chr7.508	KH.C7.259	TYW5	TYW5	6
Slc38a3-KY.Chr3.8	KY2019:KY.Chr3.8	KH.L164.1	SLC38A3	KH2013:KH.L164.1_AVT2	6
Bin1-KY.Chr7.225	KY2019:KY.Chr7.225	KH.C7.18	BIN1	BIN1/2	6
Ldb3-KY.Chr2.492	KY2019:KY.Chr2.492	KH.C2.204	PDLIM3	KH2013:KH.C2.204_PDLIM5/7	6
Ndufa12-KY.Chr1.936	KY2019:KY.Chr1.936	KH.C1.621	NDUFA12	KH2013:KH.C1.621	6
Slc25a44-KY.Chr1.2541	KY2019:KY.Chr1.2541	KH.L139.10	SLC25A44	SLC25A44	6
Reep2-KY.Chr1.2288	KY2019:KY.Chr1.2288	KH.C1.58	REEP2	REEP1/2/3/4	6
Notch1-KY.Chr1.1312	KY2019:KY.Chr1.1312	KH.L119.33	VWDE	KH2013:KH.L119.33_EYS	6
Smyd3-KY.Chr9.1055	KY2019:KY.Chr9.1055	KH.C9.385	SMYD3	SMYD3	6
Neo1-KY.Chr11.41	KY2019:KY.Chr11.41	KH.L164.5	NEO1	NEO1	6
Etfa-KY.Chr10.236	KY2019:KY.Chr10.236	KH.C10.232	ETFA	ETFA	6
Cpt1c-KY.Chr14.516	KY2019:KY.Chr14.516	KH.C14.412	TPH1	TPH1	6
Spag1-KY.Chr3.1014	KY2019:KY.Chr3.1014	KH.C3.374	SPAG1	SPAG1	6
Cyb5d2-KY.Chr11.471	KY2019:KY.Chr11.471	KH.S654.4	CYB5D2	CYB5D2	6
Plcd1-KY.Chr9.253	KY2019:KY.Chr9.253	KH.C9.186	PLCD4	KH2013:KH.C9.186_PLCD1/3/4	6
Hacd2-KY.Chr1.2337	KY2019:KY.Chr1.2337	KH.C1.948	HACD2	PTPLA	6
Kif1a-KY.Chr4.202	KY2019:KY.Chr4.202	KH.C4.708	KIF1B	KH2013:KH.C4.708_KIF1B	6
Hpcal1-KY.Chr1.897	KY2019:KY.Chr1.897	KH.C8.342	HPCAL1	HPCA	6
Ube2r2-KY.Chr3.1509	KY2019:KY.Chr3.1509	KH.C3.394	UBE2R2	KH2013:KH.C3.394_CDC34	6
Shmt1-KY.Chr1.2420	KY2019:KY.Chr1.2420	KH.C1.1290	SHMT2	SHMT2	6
Myo18a-KY.Chr11.766	KY2019:KY.Chr11.766	KH.C11.153	MYO18A	MYO18A	6
Myh2-KY.Chr3.12	KY2019:KY.Chr3.12	KH.C2.995	MYH7	KH2013:KH.C2.995_MYH1/13/2/3/4/6/7/8	6
Cdc25a-KY.Chr5.722	KY2019:KY.Chr5.722	KH.C5.12	CD2AP	CDC25A	6
Myf5-KY.Chr14.1058	KY2019:KY.Chr14.1058	KH.C14.307	MYF5	MYF5	6
Agl-KY.Chr1.1480	KY2019:KY.Chr1.1480	KH.L61.16	AGL	AGL	6
Fzr1-KY.Chr8.203	KY2019:KY.Chr8.203	KH.C8.355	FZR1	FZR1	6
Slc20a1-KY.Chr5.969	KY2019:KY.Chr5.969	KH.S1022.1	SLC20A1	KH2013:KH.S1022.1_SLC20A2	6
KY2019:KY.Chr3.326	KY2019:KY.Chr3.326	KH.L44.13	SHQ1	KH2013:KH.L44.13	6
Qk-KY.Chr12.929	KY2019:KY.Chr12.929	KH.S115.4	QKI	QKI	6
Ube2h-KY.Chr8.412	KY2019:KY.Chr8.412	KH.C8.301	UBE2H	UBE2H	6
Nrcam-KY.Chr1.1970	KY2019:KY.Chr1.1970	KH.C1.1017	NRCAM	NRCAM	6
Snai2-KY.Chr3.1382	KY2019:KY.Chr3.1382	KH.C3.751	SNAI2	ZKSCAN1/14/17/2/3/6	6
Prkab1-KY.Chr4.713	KY2019:KY.Chr4.713	KH.C4.123	PRKAB1	PRKAB1/2	6
Smim7-KY.Chr7.1133	KY2019:KY.Chr7.1133	KH.C7.535	SMIM7	C11H19ORF42	6
Cul5-KY.Chr12.548	KY2019:KY.Chr12.548	KH.C12.54	CUL5	CUL-5	6
Frmd6-KY.Chr4.401	KY2019:KY.Chr4.401	KH.C4.391	FRMD6	KH2013:KH.C4.391_FRMD4A	6
Vasp-KY.Chr11.473	KY2019:KY.Chr11.473	KH.C11.202	PKD2L2	EVL	6
Slc7a9-KY.Chr4.1063	KY2019:KY.Chr4.1063	KH.S618.5	SLC7A9	KH2013:KH.S618.5_MUP1/3	6
Picalm-KY.Chr1.562	KY2019:KY.Chr1.562	KH.C1.633	PICALM	PICALM	6
Isca1-KY.Chr5.210	KY2019:KY.Chr5.210	KH.C5.218	ISCA1	KH2013:KH.C5.218	6
Dus3l-KY.Chr2.2126	KY2019:KY.Chr2.2126	KH.C2.723	DUS3L	DUS3L	6
Dcun1d3-KY.Chr5.1041	KY2019:KY.Chr5.1041	KH.L4.21	DCUN1D3	DCUN1D3	6
Ndfip1-KY.Chr14.25	KY2019:KY.Chr14.25	KH.L40.3	NDFIP1	NDFIP1/2	6
KY2019:KY.Chr5.925	KY2019:KY.Chr5.925	KH.L152.35	ORF:[3..2831/2834]	SCAPER	6
Asb12-KY.Chr7.503	KY2019:KY.Chr7.503	KH.C7.502	ASB1	ASB1/12	6
Smtn-KY.Chr11.745	KY2019:KY.Chr11.745	KH.L154.10	SMTN	SMTN	6
Pklr-KY.Chr2.36	KY2019:KY.Chr2.36	KH.C2.265	PKM	PKLR	6
Acer2-KY.Chr12.326	KY2019:KY.Chr12.326	KH.S916.1	ACER2	ACER2	6
Stk19-KY.Chr12.578	KY2019:KY.Chr12.578	KH.C12.381	STK19	STK19	6
Camk2d-KY.Chr2.1287	KY2019:KY.Chr2.1287	KH.C2.758	CAMK2D	CAMK2D/1/2	6
Slc35g1-KY.Chr5.966	KY2019:KY.Chr5.966	KH.L170.14	SLC35G1	KH2013:KH.L170.14_SLC35G1	6
Nin-KY.Chr7.1022	KY2019:KY.Chr7.1022	KH.C7.61	NIN	BSG25D	6
KY2019:KY.Chr12.228	KY2019:KY.Chr12.228	KH.C12.201	LYPD3	KH2013:KH.C12.201_LYPD2	6
Tm9sf3-KY.Chr2.1103	KY2019:KY.Chr2.1103	KH.C2.345	TM9SF3	TM9SF3	6
Ash1l-KY.Chr4.307	KY2019:KY.Chr4.307	KH.C4.509	ASH1L	ASH1L	6
Coq8a-KY.Chr11.810	KY2019:KY.Chr11.810	KH.C11.207	COQ8A	ADCK3/4	6
Dyrk1b-KY.Chr10.1113	KY2019:KY.Chr10.1113	KH.C10.61	DYRK1A	DYRK1A	6
Myef2-KY.Chr1.1853	KY2019:KY.Chr1.1853	KH.L18.26	MYEF2	HNRNPM	6
KY2019:KY.UAContig44.9	KY2019:KY.UAContig44.9	KH.S1641.2	KL	KH2013:KH.S1641.2	6
Impad1-KY.Chr7.1242	KY2019:KY.Chr7.1242	KH.L51.6	IMPAD1	IMPAD1	6
KY2019:KY.Chr8.270	KY2019:KY.Chr8.270	KH.C8.174	HEXIM2	LGTN	6
KY2019:KY.Chr8.479	KY2019:KY.Chr8.479	KH.C8.199	PNMA3	KH2013:KH.C8.199	6
Pim3-KY.Chr2.479	KY2019:KY.Chr2.479	KH.C2.1103	PIM3	KH2013:KH.C2.1103	6
Sfrp5-KY.Chr1.1207	KY2019:KY.Chr1.1207	KH.L171.5	SFRP5	SFRP1/5	6
Fbxw11-KY.Chr5.510	KY2019:KY.Chr5.510	KH.C5.76	BTRC	BTRC	6
Zswim4-KY.Chr8.601	KY2019:KY.Chr8.601	KH.C8.263	ZSWIM6	ZSWIM4/5/6	6
Usp19-KY.Chr5.418	KY2019:KY.Chr5.418	KH.C5.626	USP19	USP19	6
Cdkal1-KY.Chr3.879	KY2019:KY.Chr3.879	KH.C3.425	CDKAL1	CDKAL1	6
Ndufv1-KY.Chr4.1304	KY2019:KY.Chr4.1304	KH.L152.18	NDUFV1	NDUFV1	6
Gpr161-KY.Chr5.841	KY2019:KY.Chr5.841	KH.C5.363	GPR161	KH2013:KH.C5.363_GPR161	6
Neb-KY.Chr1.2460	KY2019:KY.Chr1.2460	KH.C1.479	NEB	KH2013:KH.C1.479_NEB	6
Rgs4-KY.Chr9.384	KY2019:KY.Chr9.384	KH.C9.541	RGS4	RGS17/18/19/20	6
Cul3-KY.Chr1.1831	KY2019:KY.Chr1.1831	KH.L18.88	CUL3	CUL3	6
Rabif-KY.Chr10.841	KY2019:KY.Chr10.841	KH.C10.320	RABIF	KH2013:KH.C10.320_USP32/6	6
KY2019:KY.Chr12.265	KY2019:KY.Chr12.265	KH.L48.1	OR5D14	KH2013:KH.L48.1	6
Pxdn-KY.Chr7.660	KY2019:KY.Chr7.660	KH.C7.253	PXDN	PXDN	6
Mthfd2-KY.Chr14.473	KY2019:KY.Chr14.473	KH.C14.259	TSNAX	MTHFD2	6
Ercc6-KY.Chr6.648	KY2019:KY.Chr6.648	KH.L20.55	ERCC6	ERCC6	6
Rnf103-KY.Chr1.792	KY2019:KY.Chr1.792	KH.C1.426	SETBP1	RNF103	6
Acer2-KY.Chr2.452	KY2019:KY.Chr2.452	KH.C2.798	ACER2	KH2013:KH.C2.798_YPC1	6
Plekhg4-KY.Chr3.217	KY2019:KY.Chr3.217	KH.C3.347	PLEKHG4B	PLEKHG4	6
KY2019:KY.Chr2.1171	KY2019:KY.Chr2.1171	KH.C2.80	ORF:[77..2683/3488]	C2ORF55	6
Tcp11l1-KY.Chr2.1298	KY2019:KY.Chr2.1298	KH.C2.826	TCP11L1	TCP11L1/2	6
Gulp1-KY.Chr7.148	KY2019:KY.Chr7.148	KH.L141.31	GULP1	GULP1	6
Aebp2-KY.Chr14.493	KY2019:KY.Chr14.493	KH.C14.278	AEBP2	AEBP2	6
Epn2-KY.Chr9.1108	KY2019:KY.Chr9.1108	KH.C9.864	EPN2	KH2013:KH.C9.864_EPN1/2	6
Git2-KY.Chr3.361	KY2019:KY.Chr3.361	KH.L13.4	GIT2	GIT/1/2	6
Arhgef9-KY.Chr4.229	KY2019:KY.Chr4.229	KH.C4.435	ARHGEF9	ARHGEF4/9	6
D5Ertd579e-KY.Chr8.1362	KY2019:KY.Chr8.1362	KH.L11.2	KIAA0232	KIAA0232	6
Cep85-KY.Chr1.1369	KY2019:KY.Chr1.1369	KH.C1.1054	CEP85	CEP85	6
Trp53inp1-KY.Chr13.249	KY2019:KY.Chr13.249	KH.C13.127	TP53INP1	TP53INP1/2	6
Slc12a6-KY.Chr3.71	KY2019:KY.Chr3.71	KH.L37.3	SLC12A4	SLC12A4/5/6/7	6
Filip1-KY.Chr6.279	KY2019:KY.Chr6.279	KH.C6.226	FILIP1L	FILIP1	6
Ckmt2-KY.Chr5.693	KY2019:KY.Chr5.693	KH.S544.2	CKB	RAD54L	6
Ola1-KY.Chr8.494	KY2019:KY.Chr8.494	KH.C8.72	OLA1	OLA1	6
Rab14-KY.Chr9.67	KY2019:KY.Chr9.67	KH.C9.122	RAB14	RAB14	6
Man1c1-KY.Chr6.386	KY2019:KY.Chr6.386	KH.C6.41	MAN1A2	MAN1A/1/2	6
Alcam-KY.Chr4.32	KY2019:KY.Chr4.32	KH.C4.224	BTN2A2	ALCAM	6
Cpeb4-KY.Chr8.1365	KY2019:KY.Chr8.1365	KH.L11.1	CPEB3	CPEB2/3/4	6
Psap-KY.Chr12.895	KY2019:KY.Chr12.895	KH.C12.60	PSAP	SFTPB	6
Dpp7-KY.Chr9.65	KY2019:KY.Chr9.65	KH.C9.555	DPP7	DPP7	6
Naalad2-KY.Chr2.2186	KY2019:KY.Chr2.2186	KH.S346.8	NAALAD2	C35C5.2	6
Calm1-KY.Chr8.999	KY2019:KY.Chr8.999	KH.C8.573	CALM1	KH2013:KH.C8.573_CALM1/2	6
Sec14l5-KY.Chr11.723	KY2019:KY.Chr11.723	KH.S460.8	SEC14L1	SEC14L1/5	6
Ldb3-KY.Chr14.130	KY2019:KY.Chr14.130	KH.C14.312	LDB3	PDLIM1/2/3/4/7	6
Fchsd2-KY.Chr2.1226	KY2019:KY.Chr2.1226	KH.C2.353	FCHSD2	FCHSD2	6
Ell2-KY.Chr11.240	KY2019:KY.Chr11.240	KH.C11.538	ELL	KH2013:KH.C11.538	6
Rassf9-KY.Chr1.624	KY2019:KY.Chr1.624	KH.C1.142	RASSF9	RASSF10A	6
Pcyt1b-KY.Chr10.1025	KY2019:KY.Chr10.1025	KH.C10.133	PCYT1B	KH2013:KH.C10.133	6
Rap1gap-KY.Chr1.1332	KY2019:KY.Chr1.1332	KH.C1.448	TMOD1	RAP1GAP/2	6
Schip1-KY.Chr1.1771	KY2019:KY.Chr1.1771	KH.L18.85	SCHIP1	SCHIP1	6
Uqcrc2-KY.Chr11.1032	KY2019:KY.Chr11.1032	KH.C11.643	UQCRC2	UCR-2.1/2/3	6
Tpk1-KY.Chr6.72	KY2019:KY.Chr6.72	KH.C6.57	TPK1	TPK-1	6
Aff4-KY.Chr2.1025	KY2019:KY.Chr2.1025	KH.C2.327	AFF4	AFF1/2/3/4	6
Fut7-KY.Chr9.155	KY2019:KY.Chr9.155	KH.C9.78	NPAS2	KH2013:KH.C9.78_FUT3/4/5/6/7/9	6
Abcg1-KY.Chr3.1440	KY2019:KY.Chr3.1440	KH.C3.699	ABCG4	ABCG1/4	6
Slc11a1-KY.Chr14.3	KY2019:KY.Chr14.3	nan	nan	nan	6
Ppp3cb-KY.Chr12.132	KY2019:KY.Chr12.132	KH.C12.137	PPP3CA	PPP3CB	6
Grip1-KY.Chr7.974	KY2019:KY.Chr7.974	KH.C7.439	GRIP2	GRIP/1/2	6
Sprtn-KY.Chr11.1055	KY2019:KY.Chr11.1055	KH.C11.532	SPRTN	T19B10.6	6
Pfkp-KY.Chr9.269	KY2019:KY.Chr9.269	KH.C9.285	PFKM	PFK/1/2	6
Gm9774-KY.Chr2.2024	KY2019:KY.Chr2.2024	KH.C2.643	ADRM1	ADRM1	6
Nav2-KY.Chr13.267	KY2019:KY.Chr13.267	KH.C13.80	NAV2	NAV1	6
Meox2-KY.Chr8.1018	KY2019:KY.Chr8.1018	KH.C8.511	MEOX2	GSX1/2	6
Kdm8-KY.Chr7.294	KY2019:KY.Chr7.294	KH.S1336.2	KDM8	KH2013:KH.S1336.2_JMJD5	6
Timp4-KY.Chr5.599	KY2019:KY.Chr5.599	KH.C5.232	TIMP4	TIMP4	6
Kctd20-KY.Chr2.1279	KY2019:KY.Chr2.1279	KH.C2.137	KCTD20	KCTD20	6
Mxi1-KY.Chr1.761	KY2019:KY.Chr1.761	KH.C1.661	MXI1	MXD1/3/4	6
Ptprq-KY.UAContig4.11	KY2019:KY.UAContig4.11	KH.S1066.3	PTPRQ	KH2013:KH.S1066.3_PTP1	6
Tspan11-KY.Chr11.878	KY2019:KY.Chr11.878	KH.C11.167	TSPAN11	CD151	6
Bag3-KY.Chr8.1077	KY2019:KY.Chr8.1077	KH.C8.85	BAG3	BAG3/4	6
Obscn-KY.Chr9.52	KY2019:KY.Chr9.52	KH.C9.751	SPEG	SPEG	6
Tenm4-KY.Chr2.1124	KY2019:KY.Chr2.1124	KH.C2.170	MNX1	ODZ1/2/3/4	6
Ctif-KY.Chr11.278	KY2019:KY.Chr11.278	KH.C11.6	CTIF	CTIF	6
Srf-KY.Chr11.1359	KY2019:KY.Chr11.1359	KH.S406.15	SRF	SRF	6
Prkg2-KY.Chr9.369	KY2019:KY.Chr9.369	KH.C9.648	PRKG2	PRKG1/2	6
Rbm5-KY.Chr10.191	KY2019:KY.Chr10.191	KH.S522.5	RBM5	RBM10/5	6
KY2019:KY.Chr9.66	KY2019:KY.Chr9.66	KH.C9.480	ORF:[1499..3664/4232]	SMG7	6
Rapsn-KY.Chr3.936	KY2019:KY.Chr3.936	KH.C3.110	RAPSN	RAPSN	6
Setd3-KY.Chr3.1134	KY2019:KY.Chr3.1134	KH.C3.405	SETD3	SETD3	6
Phospho2-KY.Chr2.2127	KY2019:KY.Chr2.2127	KH.C2.951	PHOSPHO2	PHOSPHO1/2	6
Slc16a4-KY.Chr7.1149	KY2019:KY.Chr7.1149	KH.C7.4	SLC16A4	SLC16A10	6
Specc1l-KY.Chr11.397	KY2019:KY.Chr11.397	KH.C11.218	SPECC1L	SPECC1	6
Zdhhc3-KY.Chr11.444	KY2019:KY.Chr11.444	KH.S973.1	ZDHHC3	C17D12.1	6
KY2019:KY.Chr1.2049	KY2019:KY.Chr1.2049	KH.C1.839	NCOA4	NCOA4	6
Dlgap5-KY.Chr9.1096	KY2019:KY.Chr9.1096	KH.C9.422	DLGAP5	DLGAP5	6
Large2-KY.Chr3.271	KY2019:KY.Chr3.271	KH.C3.489	LARGE1	KH2013:KH.C3.489_LARGE	6
Wdr55-KY.Chr2.968	KY2019:KY.Chr2.968	KH.C2.2	DNAJB2	WDR55	6
Bcat1-KY.Chr4.1189	KY2019:KY.Chr4.1189	KH.C4.34	BCAT1	BCAT1/2	6
Rarb-KY.Chr9.692	KY2019:KY.Chr9.692	KH.C9.580	RARB	RARG	6
Lpar3-KY.Chr6.397	KY2019:KY.Chr6.397	KH.C6.5	LPAR3	LPAR3	6
Prodh2-KY.Chr2.1589	KY2019:KY.Chr2.1589	KH.C2.99	PRODH2	PRODH/2	6
Cdk5r1-KY.Chr4.553	KY2019:KY.Chr4.553	KH.C4.760	CDK5R1	CDK5R1/2	6
Gpat4-KY.Chr5.194	KY2019:KY.Chr5.194	KH.C5.28	GPAT4	AGPAT6/9	6
Cdipt-KY.Chr1.531	KY2019:KY.Chr1.531	KH.C1.101	CDIPT	KH2013:KH.C1.101_CDIPT	6
Prkag1-KY.Chr3.184	KY2019:KY.Chr3.184	KH.C3.376	PRKAG1	PRKAG1/2/3	6
Dnm1-KY.Chr13.254	KY2019:KY.Chr13.254	KH.C13.107	DNM1	DNM1/2/3	6
Zbtb46-KY.Chr7.932	KY2019:KY.Chr7.932	KH.C7.702	SLC8A1	ZBTB10/46	6
Armc1-KY.Chr1.1905	KY2019:KY.Chr1.1905	KH.C1.338	ARMC1	ARMC1	6
Hpd-KY.Chr3.1629	KY2019:KY.Chr3.1629	KH.C1.57	HPD	KH2013:KH.C1.57_HPD	6
Mipol1-KY.Chr2.29	KY2019:KY.Chr2.29	KH.C2.653	MIPOL1	KH2013:KH.C2.653	6
Pcdh18-KY.Chr9.720	KY2019:KY.Chr9.720	KH.C9.417	PCDH18	KH2013:KH.C9.417_BX119910.1/10/11/12/13/14/16/2/3/4/5/6/7/8/9	6
Snx18-KY.Chr1.1709	KY2019:KY.Chr1.1709	KH.C1.459	SNX33	SH3PX1	6
Tspan7-KY.Chr1.1555	KY2019:KY.Chr1.1555	KH.C1.1265	TSPAN7	TSPAN6/7	6
Tmem178b-KY.Chr10.1283	KY2019:KY.Chr10.1283	KH.L87.16	TMEM178B	GM5567	6
Slc39a13-KY.Chr8.327	KY2019:KY.Chr8.327	KH.C8.278	SLC39A13	SLC39A13	6
Golph3-KY.Chr1.1120	KY2019:KY.Chr1.1120	KH.C1.1032	GOLPH3	GOLPH3	6
KY2019:KY.Chr6.398	KY2019:KY.Chr6.398	KH.C6.97	SSR3	KH2013:KH.C6.97	6
Ppip5k1-KY.Chr4.871	KY2019:KY.Chr4.871	KH.C4.126	PPIP5K1	PPIP5K1/2	6
Pura-KY.Chr12.894	KY2019:KY.Chr12.894	KH.C12.676	PURA	PURB	6
Abcc6-KY.Chr7.524	KY2019:KY.Chr7.524	KH.C7.494	ABCC1	KH2013:KH.C7.494_ABCC1/3	6
Dyrk3-KY.Chr1.2504	KY2019:KY.Chr1.2504	KH.L65.10	DYRK2	DYRK2/3	6
Myh7b-KY.Chr11.44	KY2019:KY.Chr11.44	KH.L164.8	MYH6	CABZ01079178.1	6
Gjc1-KY.Chr11.1238	KY2019:KY.Chr11.1238	KH.C11.160	GJC1	KH2013:KH.C11.160_GJC1	6
Lgals9-KY.Chr4.949	KY2019:KY.Chr4.949	KH.C4.127	LGALS8	LGALS4/8/9	6
Ms4a8a-KY.Chr2.1510	KY2019:KY.Chr2.1510	KH.C2.4	MS4A8	KH2013:KH.C2.4_MS4A15/2	6
Hif1a-KY.Chr4.583	KY2019:KY.Chr4.583	KH.C4.83	HIF1A	HIF1A	6
Alas2-KY.Chr5.365	KY2019:KY.Chr5.365	KH.C5.289	ALAS1	ALAS/1/2	6
Mvd-KY.Chr1.935	KY2019:KY.Chr1.935	KH.C1.81	MVD	NUDT8	6
Nt5c2-KY.Chr8.830	KY2019:KY.Chr8.830	KH.C8.126	NT5C2	NT5C2	6
Slc2a8-KY.Chr9.984	KY2019:KY.Chr9.984	KH.C9.419	SLC2A8	UROS	6
Tacc1-KY.Chr6.13	KY2019:KY.Chr6.13	KH.L156.3	TACC1	TACC1/2	6
Aida-KY.Chr3.739	KY2019:KY.Chr3.739	KH.C3.317	AIDA	AIDA	6
KY2019:KY.UAContig3.156	KY2019:KY.UAContig3.156	KH.S1641.2	CNOT8	KH2013:KH.S1641.2	6
Arap1-KY.Chr2.1190	KY2019:KY.Chr2.1190	KH.C2.5	ARAP1	ARAP1/2/3	6
Trim54-KY.Chr2.2261	KY2019:KY.Chr2.2261	KH.L31.3	TRIM54	TRIM54/55/63	6
Slc6a15-KY.Chr2.2138	KY2019:KY.Chr2.2138	KH.C2.116	SLC6A17	KH2013:KH.C2.116_SLC6A15/17	6
Esyt2-KY.Chr1.736	KY2019:KY.Chr1.736	KH.C1.1065	ESYT2	ESYT1/2/3	6
Lpin2-KY.Chr2.1260	KY2019:KY.Chr2.1260	KH.C2.168	LPIN2	LPIN/1/2/3	6
Utrn-KY.Chr4.1214	KY2019:KY.Chr4.1214	KH.L41.24	DMD	DRP2	6
KY2019:KY.Chr13.46	KY2019:KY.Chr13.46	KH.L25.5	KCNH5	KCNH1	6
Praf2-KY.Chr2.1022	KY2019:KY.Chr2.1022	KH.C2.256	PRAF2	PRAF2	6
Sgpl1-KY.Chr3.1606	KY2019:KY.Chr3.1606	KH.C1.1099	SGPL1	SGPL1	6
Tmtc2-KY.Chr2.2053	KY2019:KY.Chr2.2053	KH.C2.1115	TMTC2	TMTC2	6
Gba2-KY.Chr4.1289	KY2019:KY.Chr4.1289	KH.L152.38	GBA2	GBA2	6
Slc27a4-KY.Chr2.2194	KY2019:KY.Chr2.2194	KH.L108.9	SLC27A4	SLC27A1/4	6
Kbtbd8-KY.Chr1.1212	KY2019:KY.Chr1.1212	KH.S610.5	KBTBD8	KH2013:KH.S610.5_BATH-1/10/13/15/2/20/24/27/29/3/31/33/35/36/38/39/4/5/7/9	6
Slco5a1-KY.Chr8.1364	KY2019:KY.Chr8.1364	KH.L11.3	SLCO5A1	SLCO5A1	6
Dym-KY.Chr1.1583	KY2019:KY.Chr1.1583	KH.C1.1076	DYM	DYM	6
KY2019:KY.Chr12.275	KY2019:KY.Chr12.275	KH.C12.687	CDK5RAP1	KH2013:KH.C12.687	6
Lrp6-KY.Chr4.46	KY2019:KY.Chr4.46	KH.C4.335	LRP4	LRP4/8	6
Sirt4-KY.Chr3.1547	KY2019:KY.Chr3.1547	KH.S555.6	LARP6	SIRT4	6
Upp2-KY.Chr11.977	KY2019:KY.Chr11.977	KH.C11.26	UPP2	UPP1/2	6
Klhl13-KY.Chr11.1192	KY2019:KY.Chr11.1192	KH.C11.502	KLHL13	KH2013:KH.C11.502_KBTBD12	6
Prrc1-KY.Chr7.72	KY2019:KY.Chr7.72	KH.S363.7	PRRC1	PRRC1	6
Jtb-KY.Chr11.1186	KY2019:KY.Chr11.1186	KH.C11.175	JTB	JTB	6
Dnajc30-KY.Chr8.795	KY2019:KY.Chr8.795	KH.C8.615	DNAJC4	DNAJC10/30	6
Eva1c-KY.Chr12.937	KY2019:KY.Chr12.937	KH.S115.2	EVA1C	FAM176C	6
Vldlr-KY.Chr4.655	KY2019:KY.Chr4.655	KH.C4.602	LRP1B	KH2013:KH.C4.602_RXFP1	6
Slc2a8-KY.Chr9.267	KY2019:KY.Chr9.267	KH.C9.547	SLC2A8	KH2013:KH.C9.547_SLC2A8	6
Klhl41-KY.Chr1.1211	KY2019:KY.Chr1.1211	nan	nan	nan	6
Pde11a-KY.Chr12.89	KY2019:KY.Chr12.89	KH.C12.525	PDE5A	PDE5A	6
Efr3a-KY.Chr5.890	KY2019:KY.Chr5.890	KH.L170.77	EFR3A	EFR3A	6
Sik2-KY.Chr10.106	KY2019:KY.Chr10.106	KH.L157.6	ZNF438	SIK1/2	6
Sik3-KY.Chr10.318	KY2019:KY.Chr10.318	KH.C10.319	CEP57L1	KH2013:KH.C10.319	6
Dnajb5-KY.Chr5.895	KY2019:KY.Chr5.895	KH.L170.59	DNAJB5	DNAJB1/4/5	6
Rala-KY.Chr3.982	KY2019:KY.Chr3.982	KH.S1011.2	RALA	RALA	6
Slc39a11-KY.Chr3.1244	KY2019:KY.Chr3.1244	KH.C3.870	SLC39A11	SLC39A11	6
Arl3-KY.Chr4.1315	KY2019:KY.Chr4.1315	KH.L152.36	ARL3	ARL3	6
Ryr3-KY.Chr11.485	KY2019:KY.Chr11.485	KH.C11.332	RYR3	RYR1/2/3	6
Map3k20-KY.Chr14.124	KY2019:KY.Chr14.124	KH.C14.454	RAB3IP	SKM1	6
Irs1-KY.Chr1.4	KY2019:KY.Chr1.4	KH.L28.6	IRS1	IRS1/2/4	6
Hk2-KY.Chr2.2072	KY2019:KY.Chr2.2072	KH.C2.10	HK2	HK1/2/3	6
Faim2-KY.Chr7.677	KY2019:KY.Chr7.677	KH.C7.616	GRINA	GRINA	6
Angel2-KY.Chr3.543	KY2019:KY.Chr3.543	KH.C3.471	ANGEL2	ANGEL1/2	6
Slc6a6-KY.Chr13.132	KY2019:KY.Chr13.132	KH.L167.5	SLC6A11	SLC6A11	6
Stab1-KY.Chr11.855	KY2019:KY.Chr11.855	KH.C11.256	STAB2	STAB2	6
Ttc1-KY.Chr1.1177	KY2019:KY.Chr1.1177	KH.L146.6	NUDT19	TTC1	6
Unc93a-KY.Chr1.2216	KY2019:KY.Chr1.2216	KH.S164.9	UNC93A	KH2013:KH.S164.9_UNC93A	6
Arf5-KY.Chr5.873	KY2019:KY.Chr5.873	KH.L170.51	ARF5	ARF1/2/4/5	6
KY2019:KY.Chr4.778	KY2019:KY.Chr4.778	KH.C4.120	GSTO1	KH2013:KH.C4.120	6
Tbc1d25-KY.Chr4.887	KY2019:KY.Chr4.887	KH.C4.148	TBC1D25	TBC1D25	6
Slc38a7-KY.Chr3.1381	KY2019:KY.Chr3.1381	KH.C3.672	SLC38A7	SLC38A7	6
Cldn19-KY.Chr8.932	KY2019:KY.Chr8.932	KH.S1269.1	CLDN19	KH2013:KH.S1269.1	6
Magi1-KY.Chr7.431	KY2019:KY.Chr7.431	KH.C7.251	MAGI2	MAGI/1/2/3	6
Tmem86a-KY.Chr1.2295	KY2019:KY.Chr1.2295	KH.C1.798	TMEM86A	KH2013:KH.C1.798_TMEM86A	6
Nexn-KY.Chr9.624	KY2019:KY.Chr9.624	KH.C9.383	RREB1	NEXN	6
Cuedc1-KY.Chr1.1654	KY2019:KY.Chr1.1654	KH.C1.1172	IFIH1	KH2013:KH.C1.1172	6
Slc6a15-KY.Chr2.856	KY2019:KY.Chr2.856	KH.C2.645	SLC6A17	CG10804	6
Pim1-KY.Chr1.1680	KY2019:KY.Chr1.1680	KH.C1.614	PRSS16	KH2013:KH.C1.614	6
Lats1-KY.Chr6.447	KY2019:KY.Chr6.447	KH.C6.152	LATS1	LATS1/2	6
Frem1-KY.Chr14.28	KY2019:KY.Chr14.28	KH.S568.2	FREM2	FREM2	6
KY2019:KY.Chr3.329	KY2019:KY.Chr3.329	KH.L44.7	ANO5	KH2013:KH.L44.7	6
KY2019:KY.Chr3.1259	KY2019:KY.Chr3.1259	KH.C3.756	AP3B1	KH2013:KH.C3.756	6
Ypel5-KY.Chr1.1553	KY2019:KY.Chr1.1553	KH.C1.53	YPEL5	YPEL5	6
Got1-KY.Chr8.1221	KY2019:KY.Chr8.1221	KH.C8.73	GOT1	GOT1/2	6
Tspan11-KY.Chr12.295	KY2019:KY.Chr12.295	KH.C12.419	TSPAN11	KH2013:KH.C12.419_TSPAN4/9	6
Aldh1a1-KY.Chr3.947	KY2019:KY.Chr3.947	KH.C3.903	ALDH2	ALDH/2	6
Slc6a13-KY.Chr2.1087	KY2019:KY.Chr2.1087	KH.C2.64	SLC6A6	KH2013:KH.C2.64_SLC6A6	6
Mef2a-KY.Chr10.19	KY2019:KY.Chr10.19	KH.S455.4	MEF2A	HSPB1	6
Mgll-KY.Chr10.1217	KY2019:KY.Chr10.1217	KH.L147.38	MGLL	MGLL	6
Polr3e-KY.Chr7.637	KY2019:KY.Chr7.637	KH.C7.397	POLR3E	POLR3E	6
Rnf215-KY.Chr11.1266	KY2019:KY.Chr11.1266	KH.C11.361	RNF215	RNF215	6
Dusp16-KY.Chr14.561	KY2019:KY.Chr14.561	KH.C14.575	DUSP16	DUSP16/8	6
KY2019:KY.Chr10.160	KY2019:KY.Chr10.160	KH.C10.528	ADM5	KH2013:KH.C10.528	6
Shank2-KY.Chr2.2325	KY2019:KY.Chr2.2325	KH.S988.4	SHANK3	SHANK2/3	6
Ptk7-KY.Chr11.791	KY2019:KY.Chr11.791	KH.C11.86	PTK7	PTK7	6
Pde9a-KY.Chr9.1083	KY2019:KY.Chr9.1083	KH.C9.608	PDE9A	KH2013:KH.C9.608_PDE9A	6
Dhx29-KY.Chr2.1289	KY2019:KY.Chr2.1289	KH.C2.654	DHX36	DHX36	6
Fn1-KY.Chr2.475	KY2019:KY.Chr2.475	KH.C2.667	KCNJ3	KH2013:KH.C2.667_FN1	6
Armh3-KY.Chr9.1101	KY2019:KY.Chr9.1101	KH.C9.117	ARMH3	C10ORF76	6
Carnmt1-KY.Chr6.598	KY2019:KY.Chr6.598	KH.L28.9	VHL	Q5ZMK1_CHICK	6
Fam110b-KY.Chr1.1571	KY2019:KY.Chr1.1571	KH.C1.200	FAM110B	FAM110C	6
Sgk1-KY.Chr7.1244	KY2019:KY.Chr7.1244	KH.L51.4	BICDL1	Y61A9LA.1	6
Efnb3-KY.Chr1.563	KY2019:KY.Chr1.563	KH.C1.4	EFNB3	EFNB1/2/3	6
Ift20-KY.Chr3.439	KY2019:KY.Chr3.439	KH.L46.15	IFT20	KH2013:KH.L46.15_VBA2/3/5	6
Gphn-KY.Chr11.1105	KY2019:KY.Chr11.1105	KH.C11.23	GPHN	KH2013:KH.C11.23_GPHN	6
Arhgap24-KY.Chr2.1405	KY2019:KY.Chr2.1405	KH.C2.387	ARHGAP24	ARHGAP22/24/25	6
Fut4-KY.Chr8.380	KY2019:KY.Chr8.380	KH.C8.367	FUT5	KH2013:KH.C8.367_FUT3/4/5/6/7/9	6
KY2019:KY.Chr5.684	KY2019:KY.Chr5.684	KH.C5.426	LRRC7	KH2013:KH.C5.426	6
Usp2-KY.Chr4.63	KY2019:KY.Chr4.63	KH.C4.75	USP2	USP2	6
KY2019:KY.Chr4.1118	KY2019:KY.Chr4.1118	KH.L96.72	SLC9A4	KH2013:KH.L96.72	6
Caskin2-KY.Chr5.848	KY2019:KY.Chr5.848	KH.C5.217	CASKIN1	CASKIN1/2	6
Sh3bgrl2-KY.Chr5.361	KY2019:KY.Chr5.361	KH.C5.148	SH3BGRL	SH3BGRL/2	6
Vamp2-KY.Chr1.162	KY2019:KY.Chr1.162	KH.C1.165	VAMP2	VAMP1/2/3	6
Lrig3-KY.Chr1.45	KY2019:KY.Chr1.45	KH.C1.631	LRIG3	LRIG1/2/3	6
KY2019:KY.Chr9.1132	KY2019:KY.Chr9.1132	KH.C9.560	SRCAP	KH2013:KH.C9.560	6
Ube2ql1-KY.Chr3.917	KY2019:KY.Chr3.917	KH.C3.297	SERPINB2	UBE2QL1	6
KY2019:KY.Chr7.846	KY2019:KY.Chr7.846	KH.C7.414	CXorf38	C25HXORF38	6
Sfrp2-KY.Chr2.1378	KY2019:KY.Chr2.1378	KH.C2.469	SFRP2	SFRP2	6
Cacna2d1-KY.Chr5.45	KY2019:KY.Chr5.45	KH.C5.118	CACNA2D1	CACNA2D1/2	6
Frem2-KY.Chr12.177	KY2019:KY.Chr12.177	KH.C12.13	FRAS1	FRAS1	6
Cacna1c-KY.Chr4.431	KY2019:KY.Chr4.431	KH.C4.795	CACNA1C	CACNA1C	6
Mettl24-KY.Chr11.1244	KY2019:KY.Chr11.1244	KH.C11.110	METTL24	9030224M15RIK	6
KY2019:KY.Chr1.948	KY2019:KY.Chr1.948	KH.C1.143	TMEM187	TMEM187	6
Acsl6-KY.Chr12.1072	KY2019:KY.Chr12.1072	KH.L7.2	ACSL1	KH2013:KH.L7.2_ACSL1/5/6	6
Nt5dc2-KY.Chr9.826	KY2019:KY.Chr9.826	KH.C9.381	NT5DC2	NT5DC2/3	6
Crbn-KY.Chr8.288	KY2019:KY.Chr8.288	KH.C8.498	CRBN	CRBN	6
Klhl21-KY.Chr1.1459	KY2019:KY.Chr1.1459	KH.L84.23	KLHL21	KLHL21	6
Dcun1d1-KY.Chr1.1436	KY2019:KY.Chr1.1436	KH.L84.27	DCUN1D1	DCUN1D1/2	6
Cox16-KY.Chr9.815	KY2019:KY.Chr9.815	KH.C9.898	PRDM10	KH2013:KH.C9.898	6
Prkcsh-KY.Chr12.693	KY2019:KY.Chr12.693	KH.C12.277	PRKCSH	KH2013:KH.C12.277_PRKCSH	6
Npc1-KY.Chr4.52	KY2019:KY.Chr4.52	KH.C4.128	NPC1L1	NPC1L1	6
Rmdn3-KY.Chr4.59	KY2019:KY.Chr4.59	KH.C4.130	RMDN3	FAM82A1/2	6
Sgpp2-KY.Chr1.1775	KY2019:KY.Chr1.1775	KH.L18.103	SGPP2	SGPP2	6
Itga6-KY.Chr4.412	KY2019:KY.Chr4.412	KH.C4.26	ITGA6	KH2013:KH.C4.26_ITGA6B	6
Kcnh7-KY.Chr11.172	KY2019:KY.Chr11.172	KH.C11.374	KCNH7	KCNH2/6/7	6
Fhod3-KY.Chr13.193	KY2019:KY.Chr13.193	KH.L162.9	FHOD3	FHOD1/3	6
Hydin-KY.Chr3.392	KY2019:KY.Chr3.392	KH.L32.2	ZNF846	KH2013:KH.L32.2_PZF1	6
Pde4b-KY.Chr5.73	KY2019:KY.Chr5.73	KH.C5.128	PDE4B	PDE4D	6
Glipr2-KY.Chr2.1033	KY2019:KY.Chr2.1033	KH.C2.12	GLIPR2	KH2013:KH.C2.12_GLIPR2	6
Klhdc10-KY.Chr8.452	KY2019:KY.Chr8.452	KH.C8.592	KLHDC10	RWDD1	6
B3gnt6-KY.Chr11.260	KY2019:KY.Chr11.260	KH.C11.690	B3GALT1	KH2013:KH.C11.690_C47F8.3/5/6	6
Slc35g1-KY.Chr1.1457	KY2019:KY.Chr1.1457	KH.L84.24	SLC35G1	KH2013:KH.L84.24	6
Klhl24-KY.Chr9.718	KY2019:KY.Chr9.718	KH.C9.313	KLHL24	KH2013:KH.C9.313_KLHL24	6
Sfswap-KY.Chr10.934	KY2019:KY.Chr10.934	KH.C10.503	SFSWAP	SFSWAP	6
Ccm2-KY.Chr7.1111	KY2019:KY.Chr7.1111	KH.C7.754	CCM2	CCM2	6
Nuak1-KY.Chr1.1351	KY2019:KY.Chr1.1351	KH.C1.1187	NUAK1	NUAK1/2	6
Klf10-KY.Chr1.536	KY2019:KY.Chr1.536	KH.C1.983	KLF10	KLF10/11/2/4	6
Tmem62-KY.Chr8.753	KY2019:KY.Chr8.753	KH.C8.93	TMEM62	TMEM62	6
2510009E07Rik-KY.Chr4.406	KY2019:KY.Chr4.406	KH.C4.718	C3orf70	C3ORF70	6
KY2019:KY.Chr11.1078	KY2019:KY.Chr11.1078	KH.C11.529	DIDO1	KH2013:KH.C11.529	6
Uvssa-KY.Chr1.1492	KY2019:KY.Chr1.1492	KH.C1.807	UVSSA	KIAA1530	6
Mien1-KY.Chr1.981	KY2019:KY.Chr1.981	KH.C1.167	MIEN1	MIEN1	6
Rgs5-KY.Chr9.379	KY2019:KY.Chr9.379	KH.C9.49	RGS4	RGS3/4	6
Fam160a1-KY.Chr14.67	KY2019:KY.Chr14.67	KH.L39.4	FAM160A1	FAM160A1/2	6
Mybpc1-KY.Chr1.628	KY2019:KY.Chr1.628	KH.C1.113	MYBPC3	MYBPC1/2/3	6
KY2019:KY.UAContig4.10	KY2019:KY.UAContig4.10	KH.S1066.4	LYPD1	KH2013:KH.S1066.4	6
Kcnma1-KY.Chr14.127	KY2019:KY.Chr14.127	KH.C14.288	KCNMA1	KCNMA1	6
KY2019:KY.Chr11.188	KY2019:KY.Chr11.188	KH.C11.476	GRAMD2A	KH2013:KH.C11.476	6
Fhl2-KY.Chr12.697	KY2019:KY.Chr12.697	KH.C12.67	FHL2	FHL/1/2/3/4/5	6
Tnnc1-KY.Chr6.34	KY2019:KY.Chr6.34	KH.C6.244	TNNC1	KH2013:KH.C6.244_TNNC1	6
Chrnb4-KY.Chr7.1240	KY2019:KY.Chr7.1240	KH.L51.5	CHRNB2	CHRNB2/4	6
Cmtm4-KY.Chr1.147	KY2019:KY.Chr1.147	KH.L140.5	CMTM7	CMTM4/7	6
Phkg2-KY.Chr10.1271	KY2019:KY.Chr10.1271	KH.L87.11	PHKG2	PHKG1/2	6
Mast2-KY.Chr5.857	KY2019:KY.Chr5.857	KH.C5.38	MAST2	CG5098	6
Hsd17b7-KY.Chr9.816	KY2019:KY.Chr9.816	KH.C9.163	HSD17B7	HSD17B7	6
Rgma-KY.Chr5.889	KY2019:KY.Chr5.889	KH.L170.10	RGMA	RGMB	6
KY2019:KY.Chr9.184	KY2019:KY.Chr9.184	KH.C9.120	GRAMD4	KH2013:KH.C9.120	6
Tdg-KY.Chr2.2256	KY2019:KY.Chr2.2256	KH.L31.1	FAM167A	TDG	6
Slc35d3-KY.Chr11.63	KY2019:KY.Chr11.63	KH.L18.108	SLC35D3	SLC35D3	6
Ephb2-KY.Chr1.239	KY2019:KY.Chr1.239	KH.C1.1083	EPHA4	KH2013:KH.C1.1083_EPHA10/2/3/4/5/6/7/8	6
Ap1ar-KY.Chr8.305	KY2019:KY.Chr8.305	KH.C8.509	AP1AR	AP1AR	6
Vwc2l-KY.Chr8.696	KY2019:KY.Chr8.696	KH.C8.48	VWC2	VWC2L	6
Acot11-KY.Chr5.535	KY2019:KY.Chr5.535	KH.C5.211	ACOT11	ACOT11/12	6
Ubr3-KY.Chr9.1056	KY2019:KY.Chr9.1056	KH.C9.495	UBR3	UBR1/2/3	6
Gpa33-KY.Chr3.1040	KY2019:KY.Chr3.1040	KH.C3.264	GPA33	KH2013:KH.C3.264_GPA33	6
Fa2h-KY.Chr3.1378	KY2019:KY.Chr3.1378	KH.C3.217	FA2H	FA2H	6
Ms4a4b-KY.Chr1.565	KY2019:KY.Chr1.565	KH.C1.628	MS4A18	KH2013:KH.C1.628_MS4A17A.1/11/14/2/4/5/6/7/8/9	6
Slc29a1-KY.Chr10.87	KY2019:KY.Chr10.87	KH.C10.384	SLC29A1	SLC29A1/2	6
Cyhr1-KY.Chr7.443	KY2019:KY.Chr7.443	KH.C2.123	CYHR1	KH2013:KH.C2.123_EFCAB3	6
Prom1-KY.Chr1.2268	KY2019:KY.Chr1.2268	KH.C1.346	PROM1	PROM/1/2	6
Rnf19a-KY.Chr2.2270	KY2019:KY.Chr2.2270	KH.L114.7	RNF19A	RNF19A	6
Tmod3-KY.Chr14.907	KY2019:KY.Chr14.907	KH.C14.251	TMOD3	LMOD1/3	6
Etnppl-KY.Chr10.786	KY2019:KY.Chr10.786	KH.C10.231	ETNPPL	AGXT2L1/2	6
Ppp2r3a-KY.Chr1.2072	KY2019:KY.Chr1.2072	KH.C1.688	GK	PPP2R3A	6
Cryab-KY.Chr3.484	KY2019:KY.Chr3.484	KH.S404.12	CRYAB	KH2013:KH.S404.12_HSP-16.1/11/2/41/48/49	6
Tmem143-KY.Chr9.921	KY2019:KY.Chr9.921	KH.C9.498	TMEM143	TMEM143	6
Sh3bp5l-KY.Chr4.1223	KY2019:KY.Chr4.1223	KH.L41.34	SH3BP5L	KH2013:KH.L41.34_SH3BP5L	6
KY2019:KY.Chr7.1145	KY2019:KY.Chr7.1145	KH.C8.498	ORF:[33..4124/4124]	CRBN	6
Plscr1-KY.Chr3.1281	KY2019:KY.Chr3.1281	KH.C3.585	PLSCR1	KH2013:KH.C3.585_SCRM-1/2	6
Ttc5-KY.Chr6.650	KY2019:KY.Chr6.650	KH.L20.40	TTC5	TTC5	6
Slc7a2-KY.Chr5.487	KY2019:KY.Chr5.487	KH.C5.356	SLC7A2	KH2013:KH.C5.356_F23F1.6	6
Bcl2-KY.Chr3.1640	KY2019:KY.Chr3.1640	KH.S653.2	BCL2	BCL2L1/2	6
Pnpla2-KY.Chr3.1731	KY2019:KY.Chr3.1731	KH.S1346.1	PNPLA2	PNPLA2/3/5	6
Ube2u-KY.Chr1.2429	KY2019:KY.Chr1.2429	KH.C1.715	UBE2U	KH2013:KH.C1.715	6
Cnmd-KY.Chr13.279	KY2019:KY.Chr13.279	KH.C13.35	CNMD	LECT1	6
KY2019:KY.Chr10.604	KY2019:KY.Chr10.604	KH.C10.512	RASAL3	KH2013:KH.C10.512	6
Adcy8-KY.Chr14.306	KY2019:KY.Chr14.306	KH.C14.320	ADCY5	ADCY5/6	6
Vim-KY.Chr9.107	KY2019:KY.Chr9.107	KH.C9.785	VIM	KH2013:KH.C9.785_IFA-1/3/4	6
Pik3r5-KY.Chr10.691	KY2019:KY.Chr10.691	KH.C10.124	PIK3R5	KH2013:KH.C10.124	6
Aldh4a1-KY.Chr10.181	KY2019:KY.Chr10.181	KH.C10.178	ALDH4A1	KH2013:KH.C10.178	6
Megf6-KY.Chr1.1866	KY2019:KY.Chr1.1866	KH.L18.101	MEGF6	KH2013:KH.L18.101_MEGF6	6
Tmem164-KY.Chr10.1216	KY2019:KY.Chr10.1216	KH.L147.5	TMEM164	TMEM164	6
Pbld1-KY.Chr8.536	KY2019:KY.Chr8.536	KH.C8.5	PBLD	T04A11.1/2/4/5	6
KY2019:KY.Chr11.428	KY2019:KY.Chr11.428	KH.L105.3	CFLAR	KH2013:KH.L105.3	6
Ube2f-KY.Chr9.655	KY2019:KY.Chr9.655	KH.C9.684	TEX9	UBE2F	6
Itgb3-KY.Chr13.466	KY2019:KY.Chr13.466	KH.L92.17	ITGB4	ITGB4	6
Sowaha-KY.Chr5.172	KY2019:KY.Chr5.172	KH.C5.18	SOWAHA	SOWAHB	6
Dnajc16-KY.Chr6.623	KY2019:KY.Chr6.623	KH.L20.7	DNAJC16	DNAJC16	6
Srd5a1-KY.Chr14.474	KY2019:KY.Chr14.474	KH.C14.147	SRD5A1	CG6282	6
KY2019:KY.Chr3.86	KY2019:KY.Chr3.86	KH.L37.69	BIRC6	KH2013:KH.L37.69	6
Tmem181a-KY.Chr6.489	KY2019:KY.Chr6.489	KH.C6.109	TMEM181	TMEM181	6
Lama2-KY.Chr1.1601	KY2019:KY.Chr1.1601	KH.C1.1211	LAMA2	LAMA1/2	6
Cnnm2-KY.Chr5.1112	KY2019:KY.Chr5.1112	KH.L172.19	CNNM2	CNNM1/2/4	6
Hlf-KY.Chr14.42	KY2019:KY.Chr14.42	KH.S1032.1	HLF	TEFB	6
Slc22a1-KY.Chr6.589	KY2019:KY.Chr6.589	KH.S423.3	SLC22A3	KH2013:KH.S423.3_QDR1/2/3	6
Agpat5-KY.Chr14.554	KY2019:KY.Chr14.554	KH.C14.281	AGPAT5	KH2013:KH.C14.281_AGPAT5	6
KY2019:KY.Chr2.1163	KY2019:KY.Chr2.1163	KH.C2.457	LRRC37A2	KH2013:KH.C2.457	6
KY2019:KY.Chr11.1016	KY2019:KY.Chr11.1016	KH.C11.187	RPL11	KH2013:KH.C11.187	6
KY2019:KY.Chr11.804	KY2019:KY.Chr11.804	KH.C11.51	TMPRSS6	CG5639	6
Ctdsp1-KY.Chr9.729	KY2019:KY.Chr9.729	KH.C9.742	CTDSP1	CTDSP1/2	6
Slc25a19-KY.Chr3.1075	KY2019:KY.Chr3.1075	KH.C3.671	SLC25A19	SLC25A19	6
KY2019:KY.Chr5.919	KY2019:KY.Chr5.919	KH.L170.7	MASP2	KH2013:KH.L170.7	6
Klhdc3-KY.Chr11.1034	KY2019:KY.Chr11.1034	KH.C11.211	KLHDC3	KLHDC3	6
Kcnj2-KY.Chr10.683	KY2019:KY.Chr10.683	KH.C10.291	KCNJ2	KCNJ12/14/18/2/4	6
Ano4-KY.Chr8.1267	KY2019:KY.Chr8.1267	KH.C8.274	ANO4	ANO1/3/4/5/6/7	6
Fbxo8-KY.Chr2.877	KY2019:KY.Chr2.877	KH.C2.729	FBXO8	FBXO8	6
Mcfd2-KY.Chr6.377	KY2019:KY.Chr6.377	KH.C6.115	MCFD2	MCFD2	6
Glra2-KY.Chr14.1165	KY2019:KY.Chr14.1165	KH.L83.7	GLRA2	GLRA1/2/3/4	6
Alpl-KY.Chr1.1982	KY2019:KY.Chr1.1982	KH.C1.916	ALPL	KH2013:KH.C1.916_CG8147	6
Dgki-KY.Chr14.495	KY2019:KY.Chr14.495	KH.C14.123	DGKZ	DGKI	6
Txndc16-KY.Chr4.864	KY2019:KY.Chr4.864	KH.C4.577	TXNDC16	TXNDC16	6
Rev1-KY.Chr9.752	KY2019:KY.Chr9.752	KH.C9.211	REV1	REV1	6
Slc25a18-KY.Chr14.594	KY2019:KY.Chr14.594	KH.C14.5	SLC25A22	SLC25A18/22	6
Grem2-KY.Chr10.1375	KY2019:KY.Chr10.1375	KH.L47.9	GREM1	GREM1/2	6
Map9-KY.Chr2.1591	KY2019:KY.Chr2.1591	KH.S594.2	MAP9	GOLGA6L1/10/2	6
Hspb1-KY.Chr10.18	KY2019:KY.Chr10.18	KH.S455.4	HSPB1	HSPB1	6
KY2019:KY.Chr1.2144	KY2019:KY.Chr1.2144	KH.C1.1022	VCAN	KH2013:KH.C1.1022	6
Nynrin-KY.Chr3.657	KY2019:KY.Chr3.657	KH.S1697.1	NYNRIN	KH2013:KH.S1697.1	6
Trim71-KY.Chr8.420	KY2019:KY.Chr8.420	KH.C8.863	TRIM71	KH2013:KH.C8.863_TRIM2/3	6
Itgax-KY.Chr9.494	KY2019:KY.Chr9.494	KH.L22.24	POLR1E	KH2013:KH.L22.24_ITGA1/10/11	6
Lrrc20-KY.Chr1.2314	KY2019:KY.Chr1.2314	KH.C1.72	LRRC20	LRRC20	6
Slc25a23-KY.Chr9.315	KY2019:KY.Chr9.315	KH.C9.41	SLC25A25	SLC25A23/24/25	6
Ugcg-KY.Chr8.246	KY2019:KY.Chr8.246	KH.C8.310	PLA2G2A	UGCG	6
Dhx35-KY.Chr8.1199	KY2019:KY.Chr8.1199	KH.C8.875	DHX35	CG3225	6
Tecta-KY.Chr2.1440	KY2019:KY.Chr2.1440	KH.C2.848	TECTA	KH2013:KH.C2.848_TECTA	6
Gmeb1-KY.Chr14.492	KY2019:KY.Chr14.492	KH.C14.455	GMEB1	GMEB1/2	6
Sigmar1-KY.Chr1.1690	KY2019:KY.Chr1.1690	KH.C1.350	SIGMAR1	SIGMAR1	6
Cnbd1-KY.Chr11.611	KY2019:KY.Chr11.611	KH.L116.20	CNBD1	CNBD1	6
Eml1-KY.Chr3.368	KY2019:KY.Chr3.368	KH.L13.12	EML1	KH2013:KH.L13.12_EML1/2/4	6
Ttc13-KY.Chr11.1031	KY2019:KY.Chr11.1031	KH.C11.310	TTC13	TTC13	6
Nog-KY.Chr12.723	KY2019:KY.Chr12.723	KH.C12.562	NOG	NOG/1/2/3/5	6
Vps53-KY.Chr1.2067	KY2019:KY.Chr1.2067	KH.C1.241	VPS53	VPS53	6
Col6a6-KY.Chr1.695	KY2019:KY.Chr1.695	KH.L24.20	COL6A6	COL6A4/6	6
Stac3-KY.Chr1.2454	KY2019:KY.Chr1.2454	KH.C1.846	STAC3	STAC/2/3	6
KY2019:KY.Chr10.629	KY2019:KY.Chr10.629	KH.S511.3	ARHGAP35	KH2013:KH.S511.3	6
Abra-KY.Chr1.953	KY2019:KY.Chr1.953	KH.C1.1176	ABRA	CG2113	6
Timp2-KY.Chr5.598	KY2019:KY.Chr5.598	KH.C5.581	TIMP2	TIMP1/2/3/4	6
KY2019:KY.Chr7.353	KY2019:KY.Chr7.353	KH.S1090.4	GYPC	GYPC	6
Tmem68-KY.Chr1.976	KY2019:KY.Chr1.976	KH.C1.141	TMEM68	TMEM68	6
Npr2-KY.Chr10.1403	KY2019:KY.Chr10.1403	KH.S756.1	NPR1	KH2013:KH.S756.1_NPR1/2	6
KY2019:KY.Chr11.1337	KY2019:KY.Chr11.1337	KH.S638.1	KRTCAP3	KH2013:KH.S638.1	6
Mtcl1-KY.Chr5.815	KY2019:KY.Chr5.815	KH.C5.654	MTCL1	SI:CH211-151O1.2	6
Kdm8-KY.Chr10.1193	KY2019:KY.Chr10.1193	KH.L122.14	KDM8	KH2013:KH.L122.14_JMJD5	6
Sned1-KY.Chr3.468	KY2019:KY.Chr3.468	nan	nan	nan	6
Gbe1-KY.Chr6.241	KY2019:KY.Chr6.241	KH.C6.224	GBE1	KH2013:KH.C6.224_GBE1	6
Cblif-KY.Chr11.1051	KY2019:KY.Chr11.1051	KH.C11.206	TCN1	TCN1/2	6
Dag1-KY.Chr5.362	KY2019:KY.Chr5.362	KH.C5.562	DAG1	DAG1	6
Pank2-KY.Chr5.1035	KY2019:KY.Chr5.1035	KH.L4.27	PANK2	PANK1/2/3	6
Lipe-KY.Chr3.1111	KY2019:KY.Chr3.1111	KH.C3.532	LIPE	LIPE	6
KY2019:KY.Chr12.513	KY2019:KY.Chr12.513	KH.L29.3	SVEP1	KH2013:KH.L29.3	6
Lig3-KY.Chr10.195	KY2019:KY.Chr10.195	KH.S522.7	LIG3	LIG3	6
Serac1-KY.Chr8.465	KY2019:KY.Chr8.465	KH.C8.271	SERAC1	SERAC1	6
KY2019:KY.Chr9.981	KY2019:KY.Chr9.981	KH.C9.434	ZNF226	KH2013:KH.C9.434	6
Tent5a-KY.Chr6.137	KY2019:KY.Chr6.137	KH.L153.104	TENT5A	FAM46D	6
Kdm8-KY.Chr11.747	KY2019:KY.Chr11.747	KH.L154.6	JMJD7	KH2013:KH.L154.6_JMJD5	6
Kcnb2-KY.Chr13.432	KY2019:KY.Chr13.432	KH.L102.7	KCNB2	KCNS1/2/3	6
Cyp2u1-KY.Chr11.365	KY2019:KY.Chr11.365	KH.C11.568	CYP2U1	KH2013:KH.C11.568_CYP-33C1/11/12/3/4/5/6/7/8	6
Ppp1r3e-KY.Chr3.1180	KY2019:KY.Chr3.1180	KH.C3.107	PPP1R3B	PPP1R3D	6
Fut8-KY.Chr4.1074	KY2019:KY.Chr4.1074	KH.L96.83	FUT8	KH2013:KH.L96.83_FUT8	6
Myl7-KY.Chr8.902	KY2019:KY.Chr8.902	KH.C8.239	MYL5	MYL10/2/5/7	6
Vps41-KY.Chr7.1191	KY2019:KY.Chr7.1191	KH.C7.201	VPS41	VPS41	6
Tkfc-KY.Chr4.376	KY2019:KY.Chr4.376	KH.C4.629	TKFC	DAK/1/2	6
KY2019:KY.Chr14.412	KY2019:KY.Chr14.412	nan	nan	nan	6
Cryab-KY.Chr3.485	KY2019:KY.Chr3.485	KH.S404.8	CRYAB	KH2013:KH.S404.8_HSP-16.1/11/2/41/48/49	6
KY2019:KY.Chr1.1478	KY2019:KY.Chr1.1478	KH.L61.10	KANK1	F1NNK6_CHICK	6
Pgam2-KY.Chr5.665	KY2019:KY.Chr5.665	KH.C5.297	PGAM2	KH2013:KH.C5.297	6
Tpi1-KY.Chr7.517	KY2019:KY.Chr7.517	KH.C7.606	TPI1	TPI/1	6
Siae-KY.Chr3.1410	KY2019:KY.Chr3.1410	KH.C3.878	SIAE	KH2013:KH.C3.878_SIAE	6
Dpyd-KY.Chr5.169	KY2019:KY.Chr5.169	KH.C5.112	DPYD	DPYD	6
Cfap97d1-KY.Chr1.1551	KY2019:KY.Chr1.1551	KH.C1.638	CFAP97D1	KH2013:KH.C1.638_C17ORF105	6
Pigo-KY.Chr4.1296	KY2019:KY.Chr4.1296	KH.L109.3	PIGO	PIGO	6
KY2019:KY.Chr7.754	KY2019:KY.Chr7.754	KH.C7.45	DGKQ	KH2013:KH.C7.45_CG5346	6
KY2019:KY.Chr10.936	KY2019:KY.Chr10.936	KH.C10.27	TOPAZ1	KH2013:KH.C10.27	6
Dhrs11-KY.Chr10.864	KY2019:KY.Chr10.864	KH.C10.188	DHRS11	KH2013:KH.C10.188_DHRS11	6
1700003E16Rik-KY.Chr2.1333	KY2019:KY.Chr2.1333	KH.C2.759	C2orf81	C2ORF81	6
Mylk4-KY.Chr9.53	KY2019:KY.Chr9.53	KH.C9.384	MYLK4	KH2013:KH.C9.384_MYLK	6
Jmjd7-KY.Chr6.384	KY2019:KY.Chr6.384	KH.C6.268	JMJD7	KH2013:KH.C6.268_JMJD7	6
Rtp4-KY.Chr5.94	KY2019:KY.Chr5.94	KH.C5.552	RTP4	RTP4	6
Slc2a7-KY.Chr8.1082	KY2019:KY.Chr8.1082	KH.C8.157	SLC2A9	SLC2A7/9	6
KY2019:KY.Chr7.572	KY2019:KY.Chr7.572	KH.S739.1	MUC5B	KH2013:KH.S739.1	6
Ern2-KY.Chr11.168	KY2019:KY.Chr11.168	KH.C11.407	ITGAE	KH2013:KH.C11.407	6
KY2019:KY.Chr10.110	KY2019:KY.Chr10.110	KH.L157.9	SLF1	Ci-Na/K-transporting	6
Adamts14-KY.Chr9.24	KY2019:KY.Chr9.24	KH.L173.3	ADAMTS3	ADAMTS14/2/22/3	6
Trim23-KY.Chr5.162	KY2019:KY.Chr5.162	KH.C5.216	TRIM23	TRIM23	6
Atoh1-KY.Chr5.356	KY2019:KY.Chr5.356	KH.C5.554	ATOH1	KH2013:KH.C5.554_FER3	6
Fut7-KY.Chr1.2236	KY2019:KY.Chr1.2236	KH.S164.13	FUT6	KH2013:KH.S164.13_FUT3/4/5/6/7/9	6
Neurod6-KY.Chr5.355	KY2019:KY.Chr5.355	KH.C5.554	NEUROD6	KH2013:KH.C5.554_FER3	6
KY2019:KY.Chr7.426	KY2019:KY.Chr7.426	KH.C7.739	HEPH	Ci-Coll2A1	6
KY2019:KY.Chr2.2124	KY2019:KY.Chr2.2124	KH.C2.22	MAPK8IP3	KH2013:KH.C2.22	6
Mocs1-KY.Chr11.268	KY2019:KY.Chr11.268	KH.C11.435	MOCS1	MOCS1	6
KY2019:KY.Chr1.906	KY2019:KY.Chr1.906	KH.C1.67	DNAH6	LAMA4	6
Itih5-KY.Chr10.692	KY2019:KY.Chr10.692	KH.C10.549	ITIH3	ITIH4/5	6
Hspa2-KY.Chr3.426	KY2019:KY.Chr3.426	KH.L46.6	HSPA1B	HSPA1A	6
Twist1-KY.Chr5.357	KY2019:KY.Chr5.357	KH.C5.202	TWIST1	TWIST1	6
Bmi1-KY.Chr11.965	KY2019:KY.Chr11.965	KH.C11.220	BMI1	ATXN2L	6
Apeh-KY.Chr11.4	KY2019:KY.Chr11.4	KH.L126.12	APEH	KH2013:KH.L126.12_APEH	6
Endou-KY.Chr9.805	KY2019:KY.Chr9.805	KH.C9.445	ENDOU	CG3303	6
Jmjd7-KY.Chr1.1862	KY2019:KY.Chr1.1862	KH.L18.13	KDM8	KH2013:KH.L18.13_JMJD5	6
KY2019:KY.Chr9.1104	KY2019:KY.Chr9.1104	KH.C9.318	ORF:[1315..1560/2211]	KH2013:KH.C9.318	6
KY2019:KY.Chr1.1687	KY2019:KY.Chr1.1687	KH.C1.849	LYPD1	KH2013:KH.C1.849	6
Rplp0-KY.Chr11.1273	KY2019:KY.Chr11.1273	KH.C11.21	RPLP0	RPLP0	5
Eef1a2-KY.Chr14.194	KY2019:KY.Chr14.194	KH.C14.52	EEF1A1	KH2013:KH.C14.52_EEF1A1/2	5
Hspa2-KY.Chr7.173	KY2019:KY.Chr7.173	KH.L141.53	HSPA8	SSA1/2/3/4	5
Rpl18-KY.Chr9.700	KY2019:KY.Chr9.700	KH.C9.355	RPL18	RPL18	5
Rpl31-KY.Chr2.865	KY2019:KY.Chr2.865	KH.C2.551	RPL31	RPL31	5
Rpl27-KY.Chr7.155	KY2019:KY.Chr7.155	KH.L141.29	NUP35	KH2013:KH.L141.29	5
Rpl10-ps3-KY.Chr12.965	KY2019:KY.Chr12.965	KH.C12.107	RPL10	RPL10	5
Pabpc4-KY.Chr2.2203	KY2019:KY.Chr2.2203	KH.L108.12	PABPC1	PABPC1/2/3/4/6	5
Ppan-KY.Chr8.726	KY2019:KY.Chr8.726	KH.C8.438	PPAN	PPAN	5
Rpl17-KY.Chr2.534	KY2019:KY.Chr2.534	KH.C2.141	RPL17	RPL17	5
Rpl37a-KY.Chr9.679	KY2019:KY.Chr9.679	KH.C9.517	RPL37A	RPL37A	5
Rpl6-KY.Chr4.1221	KY2019:KY.Chr4.1221	KH.L41.49	RPL6	RPL6	5
Rpl3l-KY.Chr2.2064	KY2019:KY.Chr2.2064	KH.C2.198	RPL3	RPL3	5
Rps3a1-KY.Chr2.925	KY2019:KY.Chr2.925	KH.C2.693	RPS3A	RPS3A	5
Rps27a-KY.Chr10.285	KY2019:KY.Chr10.285	KH.C10.204	RPS27A	KH2013:KH.C10.204	5
Rpl7-KY.Chr2.1468	KY2019:KY.Chr2.1468	KH.C2.77	RPL7	RPL7	5
Fau-KY.Chr10.284	KY2019:KY.Chr10.284	KH.C10.10	UBA52	KH2013:KH.C10.10	5
Rps26-KY.Chr2.186	KY2019:KY.Chr2.186	KH.C2.257	RPS26	RPS26	5
Rack1-KY.Chr1.2430	KY2019:KY.Chr1.2430	KH.C1.83	RACK1	GNB2L1	5
Rpl24-KY.Chr6.498	KY2019:KY.Chr6.498	KH.C6.158	RPL24	RPL24	5
AC124742.1-KY.Chr11.1278	KY2019:KY.Chr11.1278	KH.C11.339	RORC	RPLP2	5
Rps20-KY.Chr8.1107	KY2019:KY.Chr8.1107	KH.C8.308	RPS20	RPS20	5
Dpy30-KY.Chr11.820	KY2019:KY.Chr11.820	KH.C11.169	DPY30	DPY30	5
Eif2s1-KY.Chr2.1813	KY2019:KY.Chr2.1813	KH.C2.606	EIF2S1	EIF2S1	5
Hnrnpab-KY.Chr12.768	KY2019:KY.Chr12.768	KH.C12.317	HNRNPAB	HNRNPD	5
Rpl27a-KY.Chr10.273	KY2019:KY.Chr10.273	KH.C10.212	RPL27A	KH2013:KH.C10.212	5
Rps28-KY.Chr8.605	KY2019:KY.Chr8.605	KH.C8.209	LRR1	RPS28	5
Med8-KY.Chr8.1172	KY2019:KY.Chr8.1172	KH.C8.616	HSPE1	KH2013:KH.C8.616	5
Rps12-KY.Chr7.663	KY2019:KY.Chr7.663	KH.C7.264	EIF4A1	RPS12	5
Rps13-KY.Chr11.312	KY2019:KY.Chr11.312	KH.C11.268	RPS13	RPS13	5
Rps29-KY.Chr1.889	KY2019:KY.Chr1.889	KH.C1.115	RPS29	RPS29	5
Rpl4-KY.Chr1.1723	KY2019:KY.Chr1.1723	KH.L18.139	RPL4	KH2013:KH.L18.139_RPL4	5
Rps10-KY.Chr5.920	KY2019:KY.Chr5.920	KH.L170.19	RPS10	NOP16	5
Rpl23a-KY.Chr4.1336	KY2019:KY.Chr4.1336	KH.L152.7	RPL23A	RPL23A	5
Eftud2-KY.Chr5.401	KY2019:KY.Chr5.401	KH.C5.108	EEF2	KH2013:KH.C5.108_EEF2	5
Serbp1-KY.Chr8.771	KY2019:KY.Chr8.771	KH.C8.446	SERBP1	SERBP1	5
Rps7-KY.Chr7.1251	KY2019:KY.Chr7.1251	KH.S761.1	RPS7	RPS7	5
Dcbld2-KY.Chr11.629	KY2019:KY.Chr11.629	KH.L116.66	DCBLD2	DCBLD2	5
Rpl10a-KY.Chr2.2121	KY2019:KY.Chr2.2121	KH.C2.28	RPL10A	RPL10A	5
Rps3-KY.Chr2.868	KY2019:KY.Chr2.868	KH.C2.108	RPS3	RPS3	5
Rpl15-KY.Chr13.478	KY2019:KY.Chr13.478	KH.S595.15	RPL15	KH2013:KH.S595.15	5
Asb2-KY.Chr7.1211	KY2019:KY.Chr7.1211	KH.C7.205	ASB2	KH2013:KH.C7.205_ASB2	5
Rpl9-KY.Chr14.333	KY2019:KY.Chr14.333	KH.C14.209	RPL9	RPL9	5
Gm2000-KY.Chr9.931	KY2019:KY.Chr9.931	KH.C9.404	RPL35	RPL35	5
Tgm3-KY.Chr3.52	KY2019:KY.Chr3.52	KH.L37.67	TGM2	TGM1/2/3/5/6/7	5
Rpl12-KY.Chr9.937	KY2019:KY.Chr9.937	KH.C9.73	RPL12	RPL12	5
Enpp3-KY.Chr2.1038	KY2019:KY.Chr2.1038	KH.C2.514	ENPP3	KH2013:KH.C2.514_ENPP1/2/3	5
Rps4x-KY.Chr12.99	KY2019:KY.Chr12.99	KH.C12.188	RPS4X	RPS4X	5
Rps25-KY.Chr11.101	KY2019:KY.Chr11.101	KH.L95.1	RPS25	RPS25	5
Rpl39-KY.Chr6.669	KY2019:KY.Chr6.669	KH.L20.54	RPL39	RPL39	5
Rpl8-KY.Chr1.1420	KY2019:KY.Chr1.1420	KH.L123.1	RPL8	KH2013:KH.L123.1_RPL8	5
Ywhae-KY.Chr3.1541	KY2019:KY.Chr3.1541	KH.C3.69	YWHAE	YWHAE/1/2	5
Cct5-KY.Chr11.102	KY2019:KY.Chr11.102	KH.L95.8	CCT5	CCT5	5
Rps16-KY.Chr11.1346	KY2019:KY.Chr11.1346	KH.S406.5	RPS16	RPS16	5
Gm11808-KY.Chr4.729	KY2019:KY.Chr4.729	KH.C4.189	UBA52	UBA52	5
Lama3-KY.Chr2.933	KY2019:KY.Chr2.933	KH.C2.355	LAMA5	LAMA3/4/5	5
Rps15-KY.Chr4.1350	KY2019:KY.Chr4.1350	KH.S852.1	RPS15	RPS15	5
Rpl28-KY.Chr9.814	KY2019:KY.Chr9.814	KH.C9.87	RPL28	COX16	5
KY2019:KY.Chr9.987	KY2019:KY.Chr9.987	KH.C9.234	MDN1	MTDH	5
Col4a1-KY.Chr1.1557	KY2019:KY.Chr1.1557	KH.C1.244	COL4A6	COL4A2/4/6	5
Rps11-KY.Chr10.157	KY2019:KY.Chr10.157	KH.C10.57	RPS11	RPS11	5
Rpl18a-KY.Chr8.1148	KY2019:KY.Chr8.1148	KH.C8.109	RPL18A	RPL18A	5
Rps24-KY.Chr14.390	KY2019:KY.Chr14.390	KH.C14.120	RPS24	RPS24	5
Rps8-KY.Chr12.20	KY2019:KY.Chr12.20	KH.L133.9	RPS8	RPS8	5
Rpl36-KY.Chr7.482	KY2019:KY.Chr7.482	KH.C7.196	RPL36	RPL36	5
Csnk1a1-KY.Chr8.797	KY2019:KY.Chr8.797	KH.C8.272	CSNK1A1	KH2013:KH.C8.272_CSNK1A1	5
Pdha1-KY.Chr12.450	KY2019:KY.Chr12.450	KH.C12.698	PDHA1	KH2013:KH.C12.698	5
Gtpbp4-KY.Chr1.1947	KY2019:KY.Chr1.1947	KH.C1.1297	GTPBP4	GTPBP4	5
Rpl22-KY.Chr1.863	KY2019:KY.Chr1.863	KH.C1.296	RPL22L1	RPL22	5
Eif3f-KY.Chr4.742	KY2019:KY.Chr4.742	KH.C4.470	EIF3F	EIF3F	5
Khdrbs3-KY.Chr1.2191	KY2019:KY.Chr1.2191	KH.C1.144	KHDRBS3	KHDRBS1/2/3	5
Rps14-KY.Chr14.246	KY2019:KY.Chr14.246	KH.C14.231	RPS14	RPS14	5
Rps21-KY.Chr10.1236	KY2019:KY.Chr10.1236	KH.L147.12	RPS21	RPS21	5
Riok2-KY.Chr7.1132	KY2019:KY.Chr7.1132	KH.C7.139	RIOK2	KH2013:KH.C7.139_SEC61G	5
Rpl38-KY.Chr8.245	KY2019:KY.Chr8.245	KH.C8.20	RPL38	RPL38	5
Rps27-KY.Chr3.1238	KY2019:KY.Chr3.1238	KH.C3.248	RPS27	RPS27	5
Rpsa-KY.Chr11.1204	KY2019:KY.Chr11.1204	KH.C11.148	RPSA	RPSA	5
Slc7a6-KY.Chr8.627	KY2019:KY.Chr8.627	KH.S910.2	SLC7A11	RPL29	5
Sparc-KY.Chr14.399	KY2019:KY.Chr14.399	KH.C14.398	SPARC	KH2013:KH.C14.398_SPARC	5
Gpx7-KY.Chr9.1020	KY2019:KY.Chr9.1020	KH.C9.698	GPX7	GPX7/8	5
Pde1c-KY.Chr9.230	KY2019:KY.Chr9.230	KH.C9.7	PDE1C	PDE1C	5
Rpl13-KY.Chr11.661	KY2019:KY.Chr11.661	KH.S793.1	RPL13	RPL13	5
Gas2-KY.Chr4.1320	KY2019:KY.Chr4.1320	KH.L152.12	GAS2	KH2013:KH.L152.12_GAS2	5
Ddx47-KY.Chr11.21	KY2019:KY.Chr11.21	KH.S1136.6	DDX47	DDX47	5
Rpl34-KY.Chr10.657	KY2019:KY.Chr10.657	KH.S1840.1	RETREG1	RPL34	5
Bccip-KY.Chr7.261	KY2019:KY.Chr7.261	KH.C7.426	BCCIP	BCCIP	5
Tns1-KY.Chr9.794	KY2019:KY.Chr9.794	KH.C9.28	TNS1	TNS1/3	5
Rpl35a-KY.Chr7.777	KY2019:KY.Chr7.777	KH.C7.10	RPL35A	RPL35A	5
Ak2-KY.Chr14.595	KY2019:KY.Chr14.595	KH.C14.191	AK2	AK2/3	5
Slc20a1-KY.Chr8.402	KY2019:KY.Chr8.402	KH.C8.651	SLC20A1	SLC20A1	5
Eef1b2-KY.Chr3.1177	KY2019:KY.Chr3.1177	KH.C3.8	EEF1B2	EEF1B2	5
Itih5-KY.Chr3.1279	KY2019:KY.Chr3.1279	KH.C3.379	TAF5L	ITIH5	5
Col18a1-KY.Chr9.977	KY2019:KY.Chr9.977	KH.C9.187	COL18A1	COL18A1	5
Nova1-KY.Chr11.824	KY2019:KY.Chr11.824	KH.C11.417	NOVA1	NOVA1/2	5
Rtn4-KY.Chr10.616	KY2019:KY.Chr10.616	KH.C10.46	RTN4	RTN1/3/4	5
Rpl13a-KY.Chr6.243	KY2019:KY.Chr6.243	KH.C6.46	RPL13A	RPL13A	5
KY2019:KY.Chr5.531	KY2019:KY.Chr5.531	KH.C5.227	MON1A	KH2013:KH.C5.227_F56C4.4	5
Ccnd2-KY.Chr2.2306	KY2019:KY.Chr2.2306	KH.L9.16	CCND3	CCND1/2/3	5
Pes1-KY.Chr6.701	KY2019:KY.Chr6.701	KH.S2820.2	PES1	UCHL1/3/4	5
Snu13-KY.Chr9.890	KY2019:KY.Chr9.890	KH.C9.64	SNU13	NHP2L1	5
Eif3a-KY.Chr5.866	KY2019:KY.Chr5.866	KH.L170.78	EIF3A	EIF3A	5
Hadh-KY.Chr7.214	KY2019:KY.Chr7.214	KH.C7.730	HADH	HADH	5
Gorab-KY.Chr9.745	KY2019:KY.Chr9.745	KH.C9.810	GORAB	GORAB	5
Lin28a-KY.Chr12.196	KY2019:KY.Chr12.196	KH.C12.403	LIN28B	LIN28A	5
Zfr-KY.Chr14.1003	KY2019:KY.Chr14.1003	KH.C14.282	ZFR	AIM3	5
Rpl7a-KY.Chr3.297	KY2019:KY.Chr3.297	KH.C3.237	RPL7A	RPL7A	5
Hnrnpa3-KY.Chr1.222	KY2019:KY.Chr1.222	KH.C1.539	HNRNPA1L2	KH2013:KH.C1.539_HNRNPA1/3	5
Ctcf-KY.Chr9.22	KY2019:KY.Chr9.22	KH.L173.5	CTCF	KH2013:KH.L173.5_CTCF	5
Igf2bp1-KY.Chr12.800	KY2019:KY.Chr12.800	KH.C12.441	IGF2BP1	IGF2BP1/2/3	5
Odc1-KY.Chr1.1606	KY2019:KY.Chr1.1606	KH.C1.1129	ODC1	ODC1/2	5
Rps19-KY.Chr10.573	KY2019:KY.Chr10.573	KH.C10.101	RPS19	KH2013:KH.C10.101	5
Rpl19-KY.Chr1.1924	KY2019:KY.Chr1.1924	KH.C1.333	RPL19	RPL19	5
Ogt-KY.Chr5.221	KY2019:KY.Chr5.221	KH.C5.23	OGT	OGT	5
Ncln-KY.Chr4.1115	KY2019:KY.Chr4.1115	KH.L96.46	NCLN	NCLN	5
Tsr2-KY.Chr1.828	KY2019:KY.Chr1.828	KH.C1.911	TSR2	TSR2	5
Parp1-KY.Chr11.849	KY2019:KY.Chr11.849	KH.C11.236	PARP1	KH2013:KH.C11.236_PARP/1	5
Rpl37-KY.Chr8.1067	KY2019:KY.Chr8.1067	KH.C8.30	RPL37	RPL37	5
Rpl11-KY.Chr9.469	KY2019:KY.Chr9.469	KH.L22.58	RPL11	RPL11	5
Rps5-KY.Chr13.330	KY2019:KY.Chr13.330	KH.C13.29	RPS5	RPS5	5
Rpl21-KY.Chr2.472	KY2019:KY.Chr2.472	KH.C2.744	RPL21	RPL21-PS10/11/12/13/14/3/4/6/7	5
Hprt-KY.Chr3.1732	KY2019:KY.Chr3.1732	KH.S1251.5	GSTK1	KH2013:KH.S1251.5	5
Srpk2-KY.Chr2.2110	KY2019:KY.Chr2.2110	KH.C2.1068	SRPK2	SRPK/1/2	5
Xbp1-KY.Chr4.754	KY2019:KY.Chr4.754	KH.C4.516	XBP1	KH2013:KH.C4.516_XBP1	5
Tln2-KY.Chr3.779	KY2019:KY.Chr3.779	KH.C3.14	TLN2	TLN1/2	5
Ms4a4d-KY.Chr1.568	KY2019:KY.Chr1.568	KH.C1.574	MS4A18	KH2013:KH.C1.574_MS4A15/2	5
Rpl36al-KY.Chr14.549	KY2019:KY.Chr14.549	KH.C14.360	RPL36A	KH2013:KH.C14.360	5
Naf1-KY.Chr3.1510	KY2019:KY.Chr3.1510	KH.C3.690	NAF1	NAF1	5
Pctp-KY.Chr10.1029	KY2019:KY.Chr10.1029	KH.C10.229	PCTP	PCTP	5
Mak16-KY.Chr8.893	KY2019:KY.Chr8.893	KH.C8.644	MAK16	MAK16	5
Rpl23-KY.Chr1.719	KY2019:KY.Chr1.719	KH.L24.2	RPL23	RPL23	5
Nom1-KY.Chr2.912	KY2019:KY.Chr2.912	KH.C2.520	NOM1	NOM1	5
Mthfd1-KY.Chr3.366	KY2019:KY.Chr3.366	KH.L13.6	MTHFD1	MTHFD1	5
Slc4a8-KY.Chr9.241	KY2019:KY.Chr9.241	KH.C9.16	SLC4A8	SLC4A10/7/8	5
Rps6-KY.Chr14.16	KY2019:KY.Chr14.16	KH.L40.23	RPS6	RPS6	5
Cct7-KY.Chr14.477	KY2019:KY.Chr14.477	KH.S1300.1	CCT7	CCT7	5
Rpl14-KY.Chr14.62	KY2019:KY.Chr14.62	KH.L39.8	RPL14	KH2013:KH.L39.8	5
Prpsap2-KY.Chr3.213	KY2019:KY.Chr3.213	KH.C3.9	PRPSAP2	PRPSAP1/2	5
Ltv1-KY.Chr7.1230	KY2019:KY.Chr7.1230	KH.S534.10	LTV1	LTV1	5
KY2019:KY.Chr8.1344	KY2019:KY.Chr8.1344	KH.L142.1	LSM2	KH2013:KH.L142.1	5
Spns1-KY.Chr11.554	KY2019:KY.Chr11.554	KH.L116.4	SPNS1	SPNS1/2/3	5
Mrpl24-KY.Chr1.2228	KY2019:KY.Chr1.2228	KH.S164.8	MRPL24	MRPL24	5
Tomm22-KY.Chr11.207	KY2019:KY.Chr11.207	KH.C11.65	TOMM22	TOMM22	5
KY2019:KY.Chr10.1027	KY2019:KY.Chr10.1027	KH.C10.83	PEPD	KH2013:KH.C10.83	5
Timm8a2-KY.Chr4.710	KY2019:KY.Chr4.710	KH.C4.110	TIMM8A	TIMM8A/1/2	5
Brd2-KY.Chr9.62	KY2019:KY.Chr9.62	KH.C9.589	BRD2	BRD2/3/4	5
Smg5-KY.Chr4.1043	KY2019:KY.Chr4.1043	KH.L96.32	SMG5	SMG5	5
Smurf1-KY.Chr4.280	KY2019:KY.Chr4.280	KH.C4.45	SMURF2	SMURF1/2	5
Rps9-KY.Chr9.188	KY2019:KY.Chr9.188	KH.C9.358	RPS9	RPS9	5
Ruvbl1-KY.Chr1.600	KY2019:KY.Chr1.600	KH.C1.1275	RUVBL1	RUVBL1	5
Luc7l2-KY.Chr14.1171	KY2019:KY.Chr14.1171	KH.S1293.1	ZBTB44	KH2013:KH.S1293.1	5
Myl4-KY.Chr1.2007	KY2019:KY.Chr1.2007	KH.C1.216	MYL1	MYL1/3/4/6	5
Tsta3-KY.Chr10.576	KY2019:KY.Chr10.576	KH.C10.434	TSTA3	KH2013:KH.C10.434_TSTA3	5
Greb1l-KY.Chr1.1530	KY2019:KY.Chr1.1530	KH.C1.931	GREB1	GREB1L	5
Depdc1b-KY.Chr2.2230	KY2019:KY.Chr2.2230	KH.L108.56	DEPDC1B	DEPDC1A	5
Elavl3-KY.Chr3.1154	KY2019:KY.Chr3.1154	KH.C3.55	ZNF639	KH2013:KH.C3.55	5
KY2019:KY.Chr4.684	KY2019:KY.Chr4.684	KH.C4.226	PLXNC1	KH2013:KH.C4.226	5
Rpl26-KY.Chr7.305	KY2019:KY.Chr7.305	KH.C7.70	RPL26	RPL26	5
Nvl-KY.Chr11.541	KY2019:KY.Chr11.541	KH.L116.36	NVL	NVL	5
Pclaf-KY.Chr5.829	KY2019:KY.Chr5.829	KH.C5.462	MTUS2	KIAA0101	5
Slc7a8-KY.Chr3.20	KY2019:KY.Chr3.20	KH.L37.28	SLC7A8	SLC7A5	5
Nip7-KY.Chr9.1093	KY2019:KY.Chr9.1093	KH.C9.1	NIP7	NIP7	5
Rpl5-KY.Chr9.829	KY2019:KY.Chr9.829	KH.C9.386	RPL5	RPL5	5
Syncrip-KY.Chr12.1043	KY2019:KY.Chr12.1043	KH.L75.3	SYNCRIP	SYNCRIP	5
Aldh3a1-KY.Chr12.458	KY2019:KY.Chr12.458	KH.C12.181	ALDH3B1	ALH-4/5	5
Aifm2-KY.Chr7.1029	KY2019:KY.Chr7.1029	KH.C7.750	AIFM2	KH2013:KH.C7.750_AIFM2	5
Dut-KY.Chr11.82	KY2019:KY.Chr11.82	KH.L95.18	DUT	DUT/1	5
Plpp1-KY.Chr8.1261	KY2019:KY.Chr8.1261	KH.C8.595	PLPP3	PPAP2B	5
Tcf7l2-KY.Chr6.60	KY2019:KY.Chr6.60	KH.C6.71	TCF7L2	TCF7L1/2	5
B3galt1-KY.Chr11.1339	KY2019:KY.Chr11.1339	KH.S406.21	B3GALT1	KH2013:KH.S406.21_B3GALT1	5
Ppat-KY.Chr11.285	KY2019:KY.Chr11.285	KH.C11.560	PPAT	PPAT	5
R3hcc1-KY.Chr8.388	KY2019:KY.Chr8.388	KH.C8.181	PCDHAC2	KH2013:KH.C8.181	5
Sec63-KY.Chr3.1723	KY2019:KY.Chr3.1723	KH.S437.4	SEC63	SEC63	5
Rgr-KY.Chr9.219	KY2019:KY.Chr9.219	KH.C9.770	RGR	KH2013:KH.C9.770_RGR	5
Apob-KY.Chr8.1063	KY2019:KY.Chr8.1063	KH.C8.686	APOB	CG15828	5
KY2019:KY.Chr5.724	KY2019:KY.Chr5.724	KH.C10.587	FLT1	KH2013:KH.C10.587	5
Trp53i11-KY.Chr6.477	KY2019:KY.Chr6.477	KH.C6.94	TP53I11	TP53I11	5
Foxk1-KY.Chr12.74	KY2019:KY.Chr12.74	KH.C12.370	FOXK1	FOXK1/2	5
Dnph1-KY.Chr12.111	KY2019:KY.Chr12.111	KH.C12.33	DNPH1	BC048355	5
Mapk8ip3-KY.Chr2.633	KY2019:KY.Chr2.633	KH.C2.395	SPAG9	KH2013:KH.C2.395	5
Arpc2-KY.Chr14.1184	KY2019:KY.Chr14.1184	KH.L106.19	ARFIP2	ARPC2	5
Tmem208-KY.Chr3.1678	KY2019:KY.Chr3.1678	KH.L71.13	TMEM208	TMEM208	5
Arid1b-KY.Chr12.988	KY2019:KY.Chr12.988	KH.C12.10	ORF:[67..876/876]	GM4736	5
Cps1-KY.Chr14.1200	KY2019:KY.Chr14.1200	KH.L150.5	CAD	CAD	5
Eif3k-KY.Chr14.1013	KY2019:KY.Chr14.1013	KH.C14.193	EIF3J	EIF3J	5
Aimp2-KY.Chr11.60	KY2019:KY.Chr11.60	KH.L18.28	AIMP2	AIMP2	5
Adk-KY.Chr6.483	KY2019:KY.Chr6.483	KH.C6.133	ADK	ADK	5
Cct4-KY.Chr4.1076	KY2019:KY.Chr4.1076	KH.L96.2	CCT4	CCT4	5
Prdx2-KY.Chr8.1384	KY2019:KY.Chr8.1384	KH.L17.4	PRDX2	PRDX1/2	5
B3gnt5-KY.Chr2.1270	KY2019:KY.Chr2.1270	KH.C2.846	B3GNT5	KH2013:KH.C2.846_F14B6.6	5
Utp20-KY.Chr2.2238	KY2019:KY.Chr2.2238	KH.L108.2	UTP20	UTP20	5
Hnrnpul1-KY.Chr10.4	KY2019:KY.Chr10.4	KH.L58.2	HNRNPUL1	HNRNPU	5
Atic-KY.Chr14.923	KY2019:KY.Chr14.923	KH.C14.114	ATIC	DNAJC8	5
Fh1-KY.Chr5.587	KY2019:KY.Chr5.587	KH.C5.229	FH	FH/1	5
Spire1-KY.Chr3.767	KY2019:KY.Chr3.767	KH.C3.99	SPIRE1	SPIRE1/2	5
Mrps14-KY.Chr12.1084	KY2019:KY.Chr12.1084	KH.L55.1	MRPS14	KH2013:KH.L55.1	5
Gk-KY.Chr4.688	KY2019:KY.Chr4.688	KH.C4.258	GK3P	GK/2	5
Cct2-KY.Chr14.410	KY2019:KY.Chr14.410	KH.C14.531	CCT2	CCT2	5
Tma16-KY.Chr2.563	KY2019:KY.Chr2.563	KH.C2.1116	TMA16	KH2013:KH.C2.1116	5
Srprb-KY.Chr1.1435	KY2019:KY.Chr1.1435	KH.L84.15	SRPRB	SRPRB	5
Gnl2-KY.Chr10.55	KY2019:KY.Chr10.55	KH.S1334.1	GNL2	KH2013:KH.S1334.1_GNL2	5
Taf10-KY.Chr12.1075	KY2019:KY.Chr12.1075	KH.L7.1	SEMA6C	TAF10	5
Nsrp1-KY.Chr3.1521	KY2019:KY.Chr3.1521	KH.C3.234	NSRP1	NSRP1	5
Mrto4-KY.Chr3.50	KY2019:KY.Chr3.50	KH.L37.7	MRTO4	MRTO4	5
Rnf44-KY.Chr5.223	KY2019:KY.Chr5.223	KH.C5.258	RNF44	KH2013:KH.C5.258_RNF38/44	5
Sod1-KY.Chr11.136	KY2019:KY.Chr11.136	KH.L50.13	SOD1	SOD/1	5
Col19a1-KY.Chr1.896	KY2019:KY.Chr1.896	KH.C8.248	COL24A1	COL9A1/2/3	5
Borcs8-KY.Chr6.700	KY2019:KY.Chr6.700	KH.S2820.1	TMEM145	MEF2BNB	5
Hnrnpa3-KY.Chr5.913	KY2019:KY.Chr5.913	KH.L170.93	HNRNPA1	KH2013:KH.L170.93_HNRNPA1/3	5
Gtf2a2-KY.Chr11.1354	KY2019:KY.Chr11.1354	KH.S406.10	PPP3CB	YNL217W	5
Tle3-KY.Chr4.1046	KY2019:KY.Chr4.1046	KH.L96.11	TLE4	KH2013:KH.L96.11_TLE1/2/3/4	5
Smpd1-KY.Chr2.2285	KY2019:KY.Chr2.2285	KH.L9.1	SMPD1	KH2013:KH.L9.1_SMPD1	5
Lrp11-KY.Chr4.837	KY2019:KY.Chr4.837	KH.C4.444	LRP11	LRP11	5
Elovl4-KY.Chr1.883	KY2019:KY.Chr1.883	KH.C1.21	ELOVL4	KH2013:KH.C1.21_CG2781	5
Copz1-KY.Chr14.375	KY2019:KY.Chr14.375	KH.C14.186	COPZ1	COPZ1/2	5
Kmt2d-KY.Chr6.695	KY2019:KY.Chr6.695	KH.S1272.2	KMT2C	MLL3	5
KY2019:KY.Chr11.372	KY2019:KY.Chr11.372	KH.C11.162	SSC4D	KH2013:KH.C11.162_CG8193	5
Tollip-KY.Chr5.426	KY2019:KY.Chr5.426	KH.C5.487	TOLLIP	TOLLIP	5
Slc17a5-KY.Chr11.945	KY2019:KY.Chr11.945	KH.C11.122	SLC17A5	KH2013:KH.C11.122_SLC17A5	5
Rbbp7-KY.Chr8.363	KY2019:KY.Chr8.363	KH.C8.192	RBBP4	RBBP4	5
Slc38a4-KY.Chr3.581	KY2019:KY.Chr3.581	KH.C3.640	SLC38A4	SLC38A1/2/3/4	5
Umps-KY.Chr5.779	KY2019:KY.Chr5.779	KH.C5.35	PKHD1L1	UMPS	5
Hcfc1-KY.Chr1.1697	KY2019:KY.Chr1.1697	KH.C1.116	HCFC1	HCFC1/2	5
Actr3b-KY.Chr9.632	KY2019:KY.Chr9.632	KH.C9.331	ACTR3	ACTR3B	5
Adssl1-KY.Chr11.110	KY2019:KY.Chr11.110	KH.L97.4	ADSSL1	ADSSL/1	5
Enpp3-KY.Chr2.1039	KY2019:KY.Chr2.1039	KH.C2.158	ENPP3	KH2013:KH.C2.158_ENPP1/2/3	5
KY2019:KY.Chr8.612	KY2019:KY.Chr8.612	KH.C8.280	LYPD1	KH2013:KH.C8.280	5
Mcm5-KY.Chr8.692	KY2019:KY.Chr8.692	KH.C8.369	MCM5	MCM3/5	5
Slc16a12-KY.Chr9.423	KY2019:KY.Chr9.423	KH.C9.103	SLC16A7	SLC16A12/7	5
Mrpl39-KY.Chr11.737	KY2019:KY.Chr11.737	KH.L154.35	MRPL39	MRPL39	5
KY2019:KY.Chr9.280	KY2019:KY.Chr9.280	KH.C9.790	FASTKD2	KH2013:KH.C9.790	5
Cd109-KY.Chr5.709	KY2019:KY.Chr5.709	KH.C5.16	CD109	CD109	5
KY2019:KY.Chr5.983	KY2019:KY.Chr5.983	KH.L70.3	DUSP18	F1P1N5_CHICK	5
Pus10-KY.Chr14.301	KY2019:KY.Chr14.301	KH.S1163.1	PUS10	PUS10	5
Msra-KY.Chr6.433	KY2019:KY.Chr6.433	nan	nan	nan	5
Nob1-KY.Chr11.829	KY2019:KY.Chr11.829	KH.C11.188	NOB1	KH2013:KH.C11.188	5
Cdk6-KY.Chr6.38	KY2019:KY.Chr6.38	KH.C6.108	CDK6	CDK4/6	5
Prkcz-KY.Chr14.163	KY2019:KY.Chr14.163	KH.C14.47	PRKCI	PRKCI	5
Lbr-KY.Chr3.969	KY2019:KY.Chr3.969	KH.C3.5	LBR	LBR	5
Wdr3-KY.Chr6.311	KY2019:KY.Chr6.311	KH.L149.18	WDR3	WDR3	5
Taf8-KY.Chr12.924	KY2019:KY.Chr12.924	KH.S115.11	TAF8	TAF8	5
Paics-KY.Chr2.1443	KY2019:KY.Chr2.1443	KH.C2.989	PAICS	KH2013:KH.C2.989	5
Itpkb-KY.Chr10.821	KY2019:KY.Chr10.821	KH.C10.58	ITPKB	ITPKA	5
KY2019:KY.Chr3.164	KY2019:KY.Chr3.164	KH.C3.665	ZAN	KH2013:KH.C3.665_ZAN	5
Myh11-KY.Chr11.336	KY2019:KY.Chr11.336	KH.C11.143	MYH10	MYL12.1/2	5
Map2k1-KY.Chr10.1219	KY2019:KY.Chr10.1219	KH.L147.22	MAP2K1	MAP2K1/2	5
KY2019:KY.Chr14.514	KY2019:KY.Chr14.514	KH.C14.227	ABCA12	KH2013:KH.C14.227	5
Ddx31-KY.Chr5.551	KY2019:KY.Chr5.551	KH.C5.175	TYSND1	DDX31	5
Srm-KY.Chr7.1076	KY2019:KY.Chr7.1076	KH.C7.582	SRM	KH2013:KH.C7.582_SRM	5
Fzd4-KY.Chr6.487	KY2019:KY.Chr6.487	KH.C6.162	FZD4	FZD4	5
Prc1-KY.Chr10.1436	KY2019:KY.Chr10.1436	KH.L130.9	PRC1	KH2013:KH.L130.9_PRC1	5
Prmt7-KY.Chr2.2197	KY2019:KY.Chr2.2197	KH.L108.40	PRMT7	PRMT7	5
Ctsb-KY.Chr5.50	KY2019:KY.Chr5.50	KH.C5.31	CTSB	CTSB	5
Aurka-KY.Chr7.541	KY2019:KY.Chr7.541	KH.C7.219	AURKA	AURKA	5
Slc2a1-KY.Chr5.392	KY2019:KY.Chr5.392	KH.L36.6	SLC2A1	KH2013:KH.L36.6_SLC2A1	5
Enpp3-KY.Chr2.1040	KY2019:KY.Chr2.1040	KH.C2.118	ENPP3	KH2013:KH.C2.118_ENPP1/2/3	5
Mtg2-KY.Chr8.804	KY2019:KY.Chr8.804	KH.C8.66	MTG2	TMEM59L	5
Svep1-KY.Chr5.738	KY2019:KY.Chr5.738	KH.C5.32	SVEP1	CSMD1/2/3	5
Dcdc2a-KY.Chr14.195	KY2019:KY.Chr14.195	KH.C14.65	DCDC2	DCDC2B	5
Hpgds-KY.Chr2.1522	KY2019:KY.Chr2.1522	KH.C2.852	HPGDS	KH2013:KH.C2.852_GST-11	5
Syp-KY.Chr3.1291	KY2019:KY.Chr3.1291	KH.C3.214	SYP	SYPL/1/2	5
KY2019:KY.Chr8.888	KY2019:KY.Chr8.888	KH.C8.222	LRP5L	KH2013:KH.C8.222_SI:DKEY-10O6.2	5
KY2019:KY.Chr1.520	KY2019:KY.Chr1.520	KH.C1.98	ORF:[39..3029/3334]	KH2013:KH.C1.98	5
Tmem120b-KY.Chr10.1075	KY2019:KY.Chr10.1075	KH.C10.243	TMEM120B	TMEM120B	5
Nckap5l-KY.Chr9.616	KY2019:KY.Chr9.616	KH.C9.229	NCKAP5L	NCKAP5	5
Fscn1-KY.Chr3.1654	KY2019:KY.Chr3.1654	KH.L71.2	FSCN1	FSCN1/2	5
Pggt1b-KY.Chr4.219	KY2019:KY.Chr4.219	KH.C4.557	PGGT1B	PGGT1B	5
Gcn1-KY.Chr3.1486	KY2019:KY.Chr3.1486	KH.C3.441	SBDS	SBDS	5
Bmp2-KY.Chr4.449	KY2019:KY.Chr4.449	KH.C4.125	BMP2	KH2013:KH.C4.125_BMP2/4	5
Cbx6-KY.UAContig4.22	KY2019:KY.UAContig4.22	KH.S882.1	CBX6	CEC-1	5
Taf1b-KY.Chr10.933	KY2019:KY.Chr10.933	KH.C10.13	TAF1B	KH2013:KH.C10.13	5
Mrpl38-KY.Chr14.1183	KY2019:KY.Chr14.1183	KH.L106.14	MRPL38	MRPL38	5
Skp1a-KY.Chr12.523	KY2019:KY.Chr12.523	KH.C12.73	SKP1	SKP1	5
Ruvbl2-KY.Chr5.412	KY2019:KY.Chr5.412	KH.C5.467	RUVBL2	RUVBL2	5
Irf4-KY.Chr11.361	KY2019:KY.Chr11.361	KH.C11.481	IRF4	IRF4/5	5
Tmem9-KY.Chr5.423	KY2019:KY.Chr5.423	KH.C5.24	TMEM9	TMEM9	5
Pgm3-KY.Chr1.729	KY2019:KY.Chr1.729	KH.S597.3	PGM3	PGM3	5
C1d-KY.Chr11.1265	KY2019:KY.Chr11.1265	KH.C11.572	C1D	C1D	5
Sgpp1-KY.Chr6.614	KY2019:KY.Chr6.614	KH.L20.12	SGPP2	SGPP1/2	5
Eif6-KY.Chr9.404	KY2019:KY.Chr9.404	KH.C9.511	EIF6	EIF6	5
Ints11-KY.Chr7.1139	KY2019:KY.Chr7.1139	KH.C7.31	INTS11	CPSF3L	5
Taok2-KY.Chr1.515	KY2019:KY.Chr1.515	KH.C1.603	TAOK3	TAOK1/2/3	5
Zfhx4-KY.Chr3.191	KY2019:KY.Chr3.191	KH.C3.443	ZFHX3	ZFHX2/3/4	5
Suv39h2-KY.Chr4.1219	KY2019:KY.Chr4.1219	KH.L41.44	SUV39H2	SUV39H1/2	5
Ucp2-KY.Chr9.832	KY2019:KY.Chr9.832	KH.C9.160	UCP2	UCP1/2/3	5
Kmt2a-KY.Chr10.1055	KY2019:KY.Chr10.1055	KH.C10.211	KMT2A	KH2013:KH.C10.211	5
Prps1l1-KY.Chr9.762	KY2019:KY.Chr9.762	KH.C9.124	PRPS1	KH2013:KH.C9.124_PRPS1/2	5
Micu3-KY.Chr2.1212	KY2019:KY.Chr2.1212	KH.C2.531	MICU3	EFHA2	5
Tuba1c-KY.Chr11.227	KY2019:KY.Chr11.227	KH.C11.291	TUBA1A	TUBA1L/2	5
KY2019:KY.Chr6.364	KY2019:KY.Chr6.364	KH.C6.81	ORF:[49..891/1488]	DCDC2	5
Lin37-KY.Chr8.628	KY2019:KY.Chr8.628	KH.S910.6	LIN37	LIN37	5
Ngdn-KY.Chr12.740	KY2019:KY.Chr12.740	KH.C12.117	NGDN	NGDN	5
Coq3-KY.Chr3.1096	KY2019:KY.Chr3.1096	KH.C3.885	COQ3	KH2013:KH.C3.885_CRG1	5
Mrpl44-KY.Chr2.180	KY2019:KY.Chr2.180	KH.C2.13	MRPL44	MRPL44	5
KY2019:KY.Chr9.502	KY2019:KY.Chr9.502	KH.L20.63	ADAMTS3	KH2013:KH.L20.63	5
Atp6v1c1-KY.Chr2.2309	KY2019:KY.Chr2.2309	KH.L9.10	ATP6V1C1	ATP6V1C1/2	5
Crat-KY.Chr9.508	KY2019:KY.Chr9.508	KH.L22.64	CRAT	CRAT	5
Sod2-KY.Chr12.794	KY2019:KY.Chr12.794	KH.C12.466	SOD2	SOD2	5
Lap3-KY.Chr8.403	KY2019:KY.Chr8.403	KH.C8.767	LAP3	S-LAP1/2/5/8	5
Fstl5-KY.Chr11.628	KY2019:KY.Chr11.628	KH.L116.49	FSTL5	SPINK1/2	5
Cyth2-KY.Chr10.1433	KY2019:KY.Chr10.1433	KH.L130.11	CYTH1	KH2013:KH.L130.11	5
Mttp-KY.Chr6.39	KY2019:KY.Chr6.39	KH.C6.239	MTTP	MTTP	5
St13-KY.Chr2.917	KY2019:KY.Chr2.917	KH.C2.856	ST13	KH2013:KH.C2.856	5
Ms4a8a-KY.Chr3.1318	KY2019:KY.Chr3.1318	KH.C3.212	MS4A18	KH2013:KH.C3.212_MS4A12	5
Rbm14-KY.Chr9.870	KY2019:KY.Chr9.870	nan	nan	nan	5
Fnip2-KY.Chr12.142	KY2019:KY.Chr12.142	KH.L57.9	FNIP2	FNIP1/2	5
KY2019:KY.Chr5.612	KY2019:KY.Chr5.612	KH.C5.397	ADH7	KH2013:KH.C5.397	5
Pcbp3-KY.Chr1.1216	KY2019:KY.Chr1.1216	KH.S610.6	PCBP2	PCBP1/2/3/4	5
Dctn6-KY.Chr3.1657	KY2019:KY.Chr3.1657	KH.L71.14	DCTN6	DCTN6	5
Vars2-KY.Chr7.1004	KY2019:KY.Chr7.1004	KH.C7.80	VARS2	VARS/2	5
Wdr12-KY.Chr9.894	KY2019:KY.Chr9.894	KH.C9.254	DR1	KH2013:KH.C9.254_FCN1/2/3	5
Sdcbp-KY.Chr14.611	KY2019:KY.Chr14.611	KH.C14.325	SDCBP	KH2013:KH.C14.325_SRR	5
Parva-KY.Chr2.2137	KY2019:KY.Chr2.2137	KH.C2.97	PARVB	PARVB	5
Fzd5-KY.Chr9.725	KY2019:KY.Chr9.725	KH.C9.260	FZD5	FZD5/8	5
B4galt7-KY.Chr5.17	KY2019:KY.Chr5.17	KH.L137.7	B4GALT7	KH2013:KH.L137.7_B4GALT7	5
Psmd7-KY.Chr7.758	KY2019:KY.Chr7.758	KH.C7.221	PSMD7	KH2013:KH.C7.221	5
Tpmt-KY.Chr9.504	KY2019:KY.Chr9.504	KH.L22.33	TPMT	KH2013:KH.L22.33_TPMT	5
KY2019:KY.Chr9.561	KY2019:KY.Chr9.561	KH.C9.366	ABCA10	KH2013:KH.C9.366	5
Sod1-KY.Chr14.1115	KY2019:KY.Chr14.1115	KH.S1012.1	SOD1	SOD1	5
Lpar1-KY.Chr2.2069	KY2019:KY.Chr2.2069	KH.C2.935	LPAR1	KH2013:KH.C2.935_S1PR1/2/3/4/5	5
Baz2a-KY.Chr1.2110	KY2019:KY.Chr1.2110	KH.C1.987	BAZ2B	BAZ2B	5
Slc18b1-KY.Chr3.39	KY2019:KY.Chr3.39	KH.L37.39	SLC18B1	KH2013:KH.L37.39_VBA2/3/5	5
Rhag-KY.Chr12.917	KY2019:KY.Chr12.917	KH.S115.35	RHAG	KH2013:KH.S115.35_RHCG	5
Tjp2-KY.Chr5.620	KY2019:KY.Chr5.620	KH.C5.535	TJP2	TJP1/2/3	5
Heca-KY.Chr12.11	KY2019:KY.Chr12.11	KH.S2058.1	BTBD7	KH2013:KH.S2058.1	5
Mrps25-KY.Chr1.590	KY2019:KY.Chr1.590	KH.C1.220	MRPS25	MRPS25	5
Ankrd12-KY.Chr1.1119	KY2019:KY.Chr1.1119	KH.C1.1140	ANKRD12	ANKRD11/12	5
Rheb-KY.Chr7.526	KY2019:KY.Chr7.526	KH.C7.785	RHEB	RHEB	5
Hes1-KY.Chr1.28	KY2019:KY.Chr1.28	KH.C1.159	HES1	HES1/2/4	5
Nfe2l1-KY.Chr1.1136	KY2019:KY.Chr1.1136	KH.C1.725	NFE2L1	NFE2L1/2/3	5
Marchf5-KY.Chr8.382	KY2019:KY.Chr8.382	KH.C8.97	2022-03-05	2022-03-05	5
KY2019:KY.Chr3.369	KY2019:KY.Chr3.369	KH.L13.36	NET1	KH2013:KH.L13.36	5
Ctsf-KY.Chr12.97	KY2019:KY.Chr12.97	KH.C12.71	CTSF	CTSF	5
Mrps35-KY.Chr14.362	KY2019:KY.Chr14.362	KH.C14.316	MRPS35	MRPS35	5
Slc35f6-KY.Chr4.859	KY2019:KY.Chr4.859	KH.C4.90	SLC35F6	C2ORF18	5
Dctn4-KY.Chr14.57	KY2019:KY.Chr14.57	KH.S787.3	DCTN4	DCTN4	5
Rps15a-KY.UAContig19.3	KY2019:KY.UAContig19.3	KH.L10.10	RPS15A	RPS15A	5
Serinc1-KY.Chr2.138	KY2019:KY.Chr2.138	KH.C2.810	SERINC1	SERINC1/2/3	5
Etfb-KY.Chr4.379	KY2019:KY.Chr4.379	KH.C4.237	ETFB	ETFB	5
KY2019:KY.Chr8.1059	KY2019:KY.Chr8.1059	KH.C8.80	ORF:[1..966/1177]	KH2013:KH.C8.80_SI:DKEY-29D8.3	5
Virma-KY.Chr4.640	KY2019:KY.Chr4.640	KH.C4.89	VIRMA	KIAA1429	5
Nsa2-KY.Chr7.446	KY2019:KY.Chr7.446	KH.S1764.3	NSA2	KH2013:KH.S1764.3_NSA2	5
4932415D10Rik-KY.Chr8.654	KY2019:KY.Chr8.654	KH.C2.88	WNK1	CDC27	5
Ttc27-KY.Chr4.362	KY2019:KY.Chr4.362	KH.C4.246	TTC27	TTC27	5
Ptch1-KY.Chr5.727	KY2019:KY.Chr5.727	KH.C5.651	PTCH1	PTCH1/2	5
Hnrnpab-KY.Chr6.615	KY2019:KY.Chr6.615	KH.L20.42	HNRNPAB	Q5ZIH1_CHICK	5
Hsd17b14-KY.Chr14.251	KY2019:KY.Chr14.251	KH.C14.206	HSD17B14	KH2013:KH.C14.206_IRC24	5
KY2019:KY.Chr12.57	KY2019:KY.Chr12.57	KH.C12.395	TSEN54	KH2013:KH.C12.395	5
Pak1ip1-KY.Chr9.933	KY2019:KY.Chr9.933	KH.C9.220	PAK1IP1	PAK1IP1	5
Got2-KY.Chr2.1311	KY2019:KY.Chr2.1311	KH.C2.393	GOT2	GOT2	5
Ccdc18-KY.Chr13.448	KY2019:KY.Chr13.448	KH.S215.12	BANF1	KH2013:KH.S215.12	5
Ccdc77-KY.Chr3.1676	KY2019:KY.Chr3.1676	KH.L71.6	CCDC77	CCDC77	5
Rp1-KY.Chr7.938	KY2019:KY.Chr7.938	KH.C7.569	LOXHD1	KH2013:KH.C7.569_LOXHD1	5
E130308A19Rik-KY.Chr8.732	KY2019:KY.Chr8.732	KH.C8.778	KIAA1958	ZGC:174877	5
Ndst1-KY.Chr2.1029	KY2019:KY.Chr2.1029	KH.C2.603	NDST2	NDST1/2/3/4	5
Gm12248-KY.Chr2.936	KY2019:KY.Chr2.936	KH.C2.591	FAXDC2	KH2013:KH.C2.591_C5ORF4	5
Acly-KY.Chr3.1288	KY2019:KY.Chr3.1288	KH.C3.228	ACLY	ACLY	5
KY2019:KY.Chr7.1090	KY2019:KY.Chr7.1090	KH.L166.5	ADAMTS1	KH2013:KH.L166.5	5
Cers1-KY.Chr4.560	KY2019:KY.Chr4.560	KH.C4.364	CERS1	KH2013:KH.C4.364_CERS1	5
Fat3-KY.Chr14.273	KY2019:KY.Chr14.273	KH.C14.88	FAT1	FAT1/2/3/4	5
Sppl3-KY.Chr4.1077	KY2019:KY.Chr4.1077	KH.L96.7	SPPL3	SPPL3	5
Cetn3-KY.Chr12.890	KY2019:KY.Chr12.890	KH.C12.371	CETN3	KH2013:KH.C12.371_CETN3	5
KY2019:KY.Chr9.742	KY2019:KY.Chr9.742	KH.C9.239	CSPG5	KH2013:KH.C9.239	5
Tcp1-KY.Chr5.385	KY2019:KY.Chr5.385	KH.C5.523	TCP1	TCP1	5
Stag1-KY.Chr11.472	KY2019:KY.Chr11.472	KH.S654.5	STAG2	STAG1/2	5
Gstz1-KY.Chr2.905	KY2019:KY.Chr2.905	KH.C2.839	GSTZ1	GSTZ1	5
Chst1-KY.Chr1.2459	KY2019:KY.Chr1.2459	KH.C1.738	CHST1	KH2013:KH.C1.738_CG9550	5
Kif12-KY.Chr4.282	KY2019:KY.Chr4.282	KH.C4.36	KIF12	KIF12	5
Cenpf-KY.Chr11.152	KY2019:KY.Chr11.152	KH.S735.1	CENPF	KH2013:KH.S735.1_CENPF	5
Ppp4c-KY.Chr11.744	KY2019:KY.Chr11.744	KH.L154.46	PPP4C	PPP4C	5
B3glct-KY.Chr1.2588	KY2019:KY.Chr1.2588	KH.L112.26	RNF7	B3GALTL	5
Pdss2-KY.Chr12.914	KY2019:KY.Chr12.914	KH.S115.16	PDSS2	PDSS2	5
Cpz-KY.Chr5.770	KY2019:KY.Chr5.770	KH.S1176.1	CPZ	KH2013:KH.S1176.1	5
Pax2-KY.Chr6.685	KY2019:KY.Chr6.685	KH.S1363.2	PAX8	Ci-Pax2/5/8;	5
KY2019:KY.Chr11.808	KY2019:KY.Chr11.808	KH.C11.482	SMG6	KH2013:KH.C11.482	5
Utp4-KY.Chr8.459	KY2019:KY.Chr8.459	KH.C8.257	UTP4	CIRH1A	5
Anxa7-KY.Chr13.392	KY2019:KY.Chr13.392	KH.C13.14	ANXA7	KH2013:KH.C13.14_ANXA7	5
Mrpl27-KY.Chr3.1595	KY2019:KY.Chr3.1595	KH.L110.2	MRPL27	KH2013:KH.L110.2_MRPL27	5
Uxs1-KY.Chr2.1237	KY2019:KY.Chr2.1237	KH.C2.546	PFDN2	PFDN2	5
Slc17a5-KY.Chr11.944	KY2019:KY.Chr11.944	KH.C11.217	SLC17A5	KH2013:KH.C11.217_SLC17A5	5
Hand1-KY.Chr14.359	KY2019:KY.Chr14.359	KH.C14.604	HAND1	HAND/1/2	5
Cacna2d3-KY.Chr1.597	KY2019:KY.Chr1.597	KH.C1.583	TENT2	CACNA2D3/4	5
Mccc1-KY.Chr7.1148	KY2019:KY.Chr7.1148	KH.C7.212	MCCC1	MCCC1	5
Samd8-KY.Chr12.70	KY2019:KY.Chr12.70	KH.C12.537	SAMD8	SAMD8	5
Aen-KY.Chr6.629	KY2019:KY.Chr6.629	KH.L20.14	AEN	ISG20L2	5
Ilk-KY.Chr12.505	KY2019:KY.Chr12.505	KH.S1500.1	ILK	ILK	5
Nup133-KY.Chr4.408	KY2019:KY.Chr4.408	KH.C4.53	NUP133	C8H11ORF31	5
Gigyf2-KY.Chr7.309	KY2019:KY.Chr7.309	KH.C7.120	GIGYF2	GIGYF1/2	5
Ush2a-KY.Chr5.792	KY2019:KY.Chr5.792	KH.C5.235	USH2A	KH2013:KH.C5.235_KRTAP10-4/6/7	5
Fzd2-KY.Chr1.766	KY2019:KY.Chr1.766	KH.C1.486	FZD2	SFRP5	5
Pomp-KY.Chr14.1078	KY2019:KY.Chr14.1078	KH.C14.190	POMP	POMP	5
Osgepl1-KY.Chr7.1226	KY2019:KY.Chr7.1226	KH.S534.7	OSGEPL1	OSGEPL1	5
Arf2-KY.Chr6.499	KY2019:KY.Chr6.499	KH.C6.143	ARF3	KH2013:KH.C6.143_ARF1/2/3	5
E130309D02Rik-KY.Chr9.985	KY2019:KY.Chr9.985	KH.C9.181	C7orf26	C7ORF26	5
Fam177a-KY.Chr11.857	KY2019:KY.Chr11.857	KH.C11.246	FAM177A1	FAM177A/1	5
Mogs-KY.Chr5.962	KY2019:KY.Chr5.962	KH.S1247.2	MOGS	MOGS	5
Wdr36-KY.Chr3.425	KY2019:KY.Chr3.425	KH.L46.4	WDR36	KH2013:KH.L46.4	5
Glrx3-KY.Chr3.952	KY2019:KY.Chr3.952	KH.C3.365	GLRX3	KH2013:KH.C3.365_GLRX3	5
Gm11992-KY.Chr9.120	KY2019:KY.Chr9.120	KH.C9.529	C7orf57	C6H7ORF57	5
Calm1-KY.Chr2.1250	KY2019:KY.Chr2.1250	KH.C2.209	CALM1	KH2013:KH.C2.209_CALM1/3	5
Ankrd10-KY.Chr14.987	KY2019:KY.Chr14.987	KH.C14.435	ANKRD10	ANKRD10	5
Fdxacb1-KY.Chr5.550	KY2019:KY.Chr5.550	KH.C5.595	FDXACB1	FDXACB1	5
Chmp5-KY.Chr1.577	KY2019:KY.Chr1.577	KH.C1.1012	TFF2	CHMP5	5
Psma6-KY.Chr2.2196	KY2019:KY.Chr2.2196	KH.L108.3	PSMA6	PSMA6	5
Ilrun-KY.Chr11.1358	KY2019:KY.Chr11.1358	KH.S406.6	ILRUN	C6ORF106	5
Ppia-KY.Chr4.827	KY2019:KY.Chr4.827	KH.C4.604	PPIA	CPR1	5
KY2019:KY.Chr5.161	KY2019:KY.Chr5.161	nan	nan	nan	5
Sft2d2-KY.Chr6.254	KY2019:KY.Chr6.254	KH.C6.113	SFT2D2	SFT2D1/2	5
Ap3m2-KY.Chr5.431	KY2019:KY.Chr5.431	KH.C5.619	AP3M1	AP3M1/2	5
KY2019:KY.Chr9.157	KY2019:KY.Chr9.157	KH.C9.430	LTBP1	REE1	5
Slc28a3-KY.Chr3.114	KY2019:KY.Chr3.114	KH.L14.2	SLC28A3	F27E11.1/2	5
Mrps18b-KY.Chr13.433	KY2019:KY.Chr13.433	KH.L102.6	MRPS18B	MRPS18B	5
Prmt5-KY.Chr5.613	KY2019:KY.Chr5.613	KH.C5.161	PRMT5	KH2013:KH.C5.161_PRMT5	5
Pdcd5-KY.Chr13.85	KY2019:KY.Chr13.85	KH.C13.62	PDCD5	PDCD5	5
Pfkfb3-KY.Chr8.273	KY2019:KY.Chr8.273	KH.C8.284	PFKFB1	PFKFB1/2/3/4	5
Nvl-KY.Chr11.542	KY2019:KY.Chr11.542	KH.L116.36	NVL	NVL	5
Atp2b2-KY.Chr8.633	KY2019:KY.Chr8.633	KH.C8.156	ATP2B3	ATP2B1/2/3/4	5
Fam122a-KY.Chr7.1005	KY2019:KY.Chr7.1005	KH.C7.318	FAM122A	FAM122B	5
Brd8-KY.Chr8.998	KY2019:KY.Chr8.998	KH.C8.364	BRD8	BRD8	5
KY2019:KY.Chr7.133	KY2019:KY.Chr7.133	KH.L141.45	EGFLAM	CDH-4	5
Rabl3-KY.Chr4.1284	KY2019:KY.Chr4.1284	KH.L152.30	RABL3	RABL3	5
Nectin3-KY.Chr10.793	KY2019:KY.Chr10.793	KH.C10.59	NECTIN3	SI:CH73-22O12.1	5
KY2019:KY.Chr12.757	KY2019:KY.Chr12.757	KH.C12.261	KIF4A	KH2013:KH.C12.261_USH2A	5
Hebp2-KY.Chr3.1213	KY2019:KY.Chr3.1213	KH.C3.469	HEBP2	KH2013:KH.C3.469_HEBP2	5
Faah-KY.Chr9.375	KY2019:KY.Chr9.375	KH.C9.741	FAAH	KH2013:KH.C9.741_FAAH	5
Cald1-KY.Chr4.959	KY2019:KY.Chr4.959	KH.C4.265	CALD1	CALD1	5
Enpp7-KY.Chr7.682	KY2019:KY.Chr7.682	KH.C7.649	ENPP7	KH2013:KH.C7.649_ENPP7	5
Sardh-KY.Chr4.582	KY2019:KY.Chr4.582	KH.C4.105	SARDH	KH2013:KH.C4.105_SARDH	5
Tmem179-KY.Chr10.1018	KY2019:KY.Chr10.1018	KH.C10.414	TMEM179	KH2013:KH.C10.414_TMEM179	5
KY2019:KY.Chr5.1043	KY2019:KY.Chr5.1043	KH.L4.16	UTP14C	KH2013:KH.L4.16	5
Dkk4-KY.Chr6.644	KY2019:KY.Chr6.644	KH.L20.29	DKK4	DKK1/2/4	5
Dync1i2-KY.Chr7.347	KY2019:KY.Chr7.347	KH.L10.12	DYNC1I2	DYNC1I1/2	5
KY2019:KY.Chr12.696	KY2019:KY.Chr12.696	KH.C12.302	MAMDC4	MAMDC2/4	5
Ect2-KY.Chr4.756	KY2019:KY.Chr4.756	KH.C4.21	ECT2	KH2013:KH.C4.21_ECT2	5
Dcakd-KY.Chr5.1042	KY2019:KY.Chr5.1042	KH.L4.41	DCAKD	SENP8	5
Dzip3-KY.Chr10.22	KY2019:KY.Chr10.22	KH.S455.8	TTC3	C09E7.5/9	5
Snx12-KY.Chr12.283	KY2019:KY.Chr12.283	KH.C12.269	SNX12	SNX12/3	5
Srpx-KY.Chr9.451	KY2019:KY.Chr9.451	KH.L19.13	SELE	KH2013:KH.L19.13_MDP1	5
Unc93a2-KY.Chr4.768	KY2019:KY.Chr4.768	KH.C4.376	SLC18A2	KH2013:KH.C4.376_UNC93A	5
Drg1-KY.Chr4.611	KY2019:KY.Chr4.611	KH.C4.469	DRG1	DRG1	5
Stx18-KY.Chr2.2321	KY2019:KY.Chr2.2321	KH.S988.5	STX18	STX18	5
Rbbp5-KY.Chr3.18	KY2019:KY.Chr3.18	KH.L37.60	RBBP5	RBBP5	5
Hnrnpk-KY.Chr2.497	KY2019:KY.Chr2.497	KH.C2.672	EFHC2	PBP2	5
Ddx5-KY.Chr7.950	KY2019:KY.Chr7.950	KH.C7.386	DDX5	MRPL14	5
Nbr1-KY.Chr9.547	KY2019:KY.Chr9.547	KH.C2.864	NBR1	NBR1	5
Trrap-KY.Chr3.987	KY2019:KY.Chr3.987	KH.C3.633	TRRAP	TRRAP	5
Cmc2-KY.Chr11.7	KY2019:KY.Chr11.7	KH.L126.4	LIMK1	KH2013:KH.L126.4	5
Gsto1-KY.Chr9.255	KY2019:KY.Chr9.255	KH.C9.40	GSTO1	KH2013:KH.C9.40_GSTO1/2	5
KY2019:KY.Chr11.105	KY2019:KY.Chr11.105	KH.L95.3	CFL2	KH2013:KH.L95.3	5
Ccdc149-KY.Chr8.441	KY2019:KY.Chr8.441	KH.C8.86	CCDC149	CCDC149	5
Slc25a20-KY.Chr10.748	KY2019:KY.Chr10.748	KH.C10.208	SLC25A20	KH2013:KH.C10.208	5
Mns1-KY.Chr6.106	KY2019:KY.Chr6.106	KH.L153.36	MNS1	MNS1	5
Wipi2-KY.Chr4.986	KY2019:KY.Chr4.986	KH.C4.699	WIPI2	F41E6.1	5
Dhrs13-KY.Chr7.863	KY2019:KY.Chr7.863	KH.C7.570	DHRS13	ZGC:91936	5
Thsd7b-KY.Chr1.1763	KY2019:KY.Chr1.1763	KH.L18.10	THSD7A	KH2013:KH.L18.10_THSD7A	5
KY2019:KY.Chr3.1453	KY2019:KY.Chr3.1453	KH.C3.501	PCDHGB1	KH2013:KH.C3.501	5
Bag1-KY.Chr3.1112	KY2019:KY.Chr3.1112	KH.C3.61	BAG1	BAG1	5
Spred2-KY.Chr11.1011	KY2019:KY.Chr11.1011	KH.C11.636	SPRED2	SPRED1/2/3	5
Pef1-KY.UAContig16.3	KY2019:KY.UAContig16.3	KH.L118.1	PEF1	KH2013:KH.L118.1_PEF1	5
Lhfpl2-KY.Chr3.819	KY2019:KY.Chr3.819	KH.C3.472	LHFPL2	LHFPL2	5
Tmem205-KY.Chr5.131	KY2019:KY.Chr5.131	KH.C5.634	TMEM205	TMEM205	5
KY2019:KY.Chr6.533	KY2019:KY.Chr6.533	KH.C6.103	OSBPL9	KH2013:KH.C6.103_OSBPL9	5
KY2019:KY.Chr7.415	KY2019:KY.Chr7.415	KH.C7.288	FTH1P19	BX511021.4	5
Agk-KY.Chr12.22	KY2019:KY.Chr12.22	KH.L133.12	AGK	AGK	5
Meltf-KY.Chr7.302	KY2019:KY.Chr7.302	KH.C7.177	MELTF	KH2013:KH.C7.177_MFI2	5
Ptpmt1-KY.Chr1.164	KY2019:KY.Chr1.164	KH.C1.881	GRIA2	PTPMT1	5
Cript-KY.Chr9.257	KY2019:KY.Chr9.257	KH.C9.325	CRIPT	CRIPT	5
Ints14-KY.Chr8.1016	KY2019:KY.Chr8.1016	KH.C8.715	INTS14	2010321M09RIK	5
Aldh5a1-KY.Chr3.269	KY2019:KY.Chr3.269	KH.C3.588	ALDH5A1	KH2013:KH.C3.588_ALDH5A1	5
Cadm3-KY.Chr4.935	KY2019:KY.Chr4.935	KH.C4.359	CADM3	KH2013:KH.C4.359_GPA33	5
Atp7a-KY.Chr14.1008	KY2019:KY.Chr14.1008	KH.C14.107	ATP7B	ATP7A	5
Ilvbl-KY.Chr4.1329	KY2019:KY.Chr4.1329	KH.L152.31	ILVBL	ILVBL	5
Ripor2-KY.Chr7.973	KY2019:KY.Chr7.973	KH.S1189.1	RIPOR1	KH2013:KH.S1189.1_FAM65A	5
Wdr75-KY.Chr8.1250	KY2019:KY.Chr8.1250	KH.C8.329	WDR75	WDR75	5
KY2019:KY.Chr7.787	KY2019:KY.Chr7.787	KH.C7.216	KCNU1	KH2013:KH.C7.216	5
Adgrl3-KY.Chr3.1562	KY2019:KY.Chr3.1562	KH.L134.19	ADGRD1	KH2013:KH.L134.19_GPR144	5
KY2019:KY.Chr12.883	KY2019:KY.Chr12.883	KH.C12.59	LIN9	CG8607	5
Ccnb3-KY.Chr1.2531	KY2019:KY.Chr1.2531	KH.L139.17	CCNB3	CCNB3	5
KY2019:KY.Chr12.774	KY2019:KY.Chr12.774	KH.C12.591	CA10	KH2013:KH.C12.591	5
Dnmt1-KY.Chr2.2315	KY2019:KY.Chr2.2315	KH.L9.21	DNMT1	DNMT1	5
Clic5-KY.Chr12.985	KY2019:KY.Chr12.985	KH.C12.20	POC1A	CLIC/1/2/4/5/6	5
Pm20d1-KY.Chr8.553	KY2019:KY.Chr8.553	KH.C8.621	PM20D1	KH2013:KH.C8.621_PM20D1	5
KY2019:KY.Chr1.1550	KY2019:KY.Chr1.1550	KH.C1.175	MAPK8IP2	KLRC1/2/3	5
Commd7-KY.Chr8.530	KY2019:KY.Chr8.530	KH.C8.130	COMMD7	COMMD7	5
Rbpms-KY.Chr3.1658	KY2019:KY.Chr3.1658	KH.L71.1	RBPMS	RBPMS/2	5
Farsb-KY.Chr14.975	KY2019:KY.Chr14.975	KH.C14.427	FARSB	FARSB	5
Pus3-KY.Chr10.578	KY2019:KY.Chr10.578	KH.C10.129	PUS3	PUS3	5
KY2019:KY.Chr10.5	KY2019:KY.Chr10.5	KH.S1354.1	CCAR1	LST-3	5
Casd1-KY.Chr1.784	KY2019:KY.Chr1.784	KH.C1.548	CASD1	CASD1	5
Cox10-KY.Chr10.1391	KY2019:KY.Chr10.1391	KH.S424.3	COX10	COX10	5
Cpped1-KY.Chr11.194	KY2019:KY.Chr11.194	KH.C11.341	CPPED1	KH2013:KH.C11.341_CPPED1	5
Adamtsl1-KY.Chr4.1195	KY2019:KY.Chr4.1195	KH.C4.449	SEMA6A	ADAMTSL1/3	5
KY2019:KY.Chr12.504	KY2019:KY.Chr12.504	KH.C12.342	OSBPL5	UBE2CBP	5
Sqor-KY.Chr14.208	KY2019:KY.Chr14.208	KH.C14.497	SQOR	SQRDL	5
KY2019:KY.Chr5.159	KY2019:KY.Chr5.159	KH.S389.7	GTF2H1	MLL3B	5
Rif1-KY.Chr13.90	KY2019:KY.Chr13.90	KH.C13.9	RIF1	KH2013:KH.C13.9_RIF1	5
Rsu1-KY.Chr4.287	KY2019:KY.Chr4.287	KH.C4.603	RSU1	RSU1	5
KY2019:KY.Chr2.2310	KY2019:KY.Chr2.2310	KH.L9.18	DENND3	KH2013:KH.L9.18_RICTOR	5
Dnajc11-KY.Chr4.999	KY2019:KY.Chr4.999	KH.C4.798	DNAJC11	DNAJC11	5
Nynrin-KY.Chr1.707	KY2019:KY.Chr1.707	KH.S1265.1	NYNRIN	KH2013:KH.S1265.1_NYNRIN	5
Reep5-KY.Chr12.244	KY2019:KY.Chr12.244	KH.C12.392	REEP5	KH2013:KH.C12.392_REEP5/6	5
Braf-KY.Chr1.1778	KY2019:KY.Chr1.1778	KH.L18.20	BRAF	ARAF	5
KY2019:KY.Chr1.1994	KY2019:KY.Chr1.1994	KH.C1.1042	POM121	KH2013:KH.C1.1042_F49F1.1	5
Fars2-KY.Chr3.699	KY2019:KY.Chr3.699	KH.C3.135	MPL	FARS2	5
Hars2-KY.Chr2.1169	KY2019:KY.Chr2.1169	KH.C2.616	HARS	HARS/2	5
Bmper-KY.Chr13.487	KY2019:KY.Chr13.487	KH.S1462.1	BMPER	BMPER	5
Rptor-KY.Chr3.1708	KY2019:KY.Chr3.1708	KH.S854.2	RPTOR	RPTOR	5
Alox5-KY.Chr5.207	KY2019:KY.Chr5.207	KH.C5.304	ALOX5	ALOX12	5
Irak1bp1-KY.Chr6.295	KY2019:KY.Chr6.295	KH.L149.22	IRAK1BP1	IRAK1BP1	5
Chdh-KY.Chr1.882	KY2019:KY.Chr1.882	KH.C1.50	CHDH	KH2013:KH.C1.50_CHDH	5
Myo7a-KY.Chr3.1172	KY2019:KY.Chr3.1172	KH.C3.562	MYO10	MYO10	5
Park7-KY.Chr1.2621	KY2019:KY.Chr1.2621	KH.L112.14	PARK7	PARK7	5
Gpn1-KY.Chr11.1131	KY2019:KY.Chr11.1131	KH.C11.278	OAS3	GPN1	5
KY2019:KY.Chr8.21	KY2019:KY.Chr8.21	KH.S1172.1	NIPBL	CG6209	5
Tlk2-KY.Chr13.131	KY2019:KY.Chr13.131	KH.L167.3	TLK1	TLK/1/2	5
Matn1-KY.Chr1.919	KY2019:KY.Chr1.919	KH.C1.356	MATN3	MATN1/3/4	5
Clec4g-KY.Chr10.610	KY2019:KY.Chr10.610	KH.C10.251	ORF:[207..1928/2392]	CLEC4G	5
Pin4-KY.Chr1.1747	KY2019:KY.Chr1.1747	KH.L18.86	PIN4	PIN4	5
KY2019:KY.Chr7.690	KY2019:KY.Chr7.690	KH.C7.460	AOC3	KH2013:KH.C7.460	5
Chkb-KY.Chr1.2142	KY2019:KY.Chr1.2142	KH.C1.432	CHKB	CHKA	5
KY2019:KY.Chr7.1207	KY2019:KY.Chr7.1207	KH.C7.508	ORF:[2..886/886]	CG34417	5
Calhm5-KY.Chr5.148	KY2019:KY.Chr5.148	KH.C5.52	CALHM5	FAM26E	5
Bax-KY.Chr4.661	KY2019:KY.Chr4.661	KH.C4.794	MRPL40	BAX	5
Osbpl11-KY.Chr1.2623	KY2019:KY.Chr1.2623	KH.L112.9	OSBPL11	OSBPL10/11	5
KY2019:KY.Chr10.926	KY2019:KY.Chr10.926	KH.C10.464	ADRA2C	HRH1	5
Crim1-KY.Chr4.329	KY2019:KY.Chr4.329	KH.C4.404	CRIM1	KH2013:KH.C4.404	5
KY2019:KY.Chr6.686	KY2019:KY.Chr6.686	KH.S1003.1	LPP	KH2013:KH.S1003.1	5
Hsbp1-KY.Chr8.1386	KY2019:KY.Chr8.1386	KH.L17.11	PLXNA2	HSBP1	5
KY2019:KY.Chr5.545	KY2019:KY.Chr5.545	KH.C5.406	LRRC4C	PODXL	5
KY2019:KY.Chr7.1243	KY2019:KY.Chr7.1243	KH.L51.2	ENOSF1	ENOSF1	5
Ctr9-KY.Chr7.267	KY2019:KY.Chr7.267	KH.C7.751	NUP98	KH2013:KH.C7.751	5
Spryd3-KY.Chr12.1077	KY2019:KY.Chr12.1077	KH.L7.24	SPRYD3	KH2013:KH.L7.24	5
Enpp7-KY.Chr1.1650	KY2019:KY.Chr1.1650	KH.C1.694	ENPP7	KH2013:KH.C1.694_ENPP7	5
KY2019:KY.Chr13.231	KY2019:KY.Chr13.231	KH.S2107.1	ERVK-11	KH2013:KH.S2107.1	5
B4galt1-KY.Chr1.564	KY2019:KY.Chr1.564	KH.C1.898	B4GALT2	KH2013:KH.C1.898_B4GALT1/2	5
Dnah11-KY.Chr2.1148	KY2019:KY.Chr2.1148	KH.C2.403	DNAH17	DNAH17	5
Smad9-KY.Chr2.1018	KY2019:KY.Chr2.1018	KH.C2.573	SMAD1	SMAD1/5/9	5
KY2019:KY.Chr2.866	KY2019:KY.Chr2.866	KH.C2.184	CASP10	KH2013:KH.C2.184	5
Exosc5-KY.Chr10.810	KY2019:KY.Chr10.810	KH.C10.100	EXOSC5	EXOSC5	5
KY2019:KY.Chr5.435	KY2019:KY.Chr5.435	KH.C5.284	ZNF835	KH2013:KH.C5.284	5
Pcf11-KY.Chr4.624	KY2019:KY.Chr4.624	KH.C4.202	PCF11	KH2013:KH.C4.202_PCF11	5
Rpl8-KY.Chr1.1419	KY2019:KY.Chr1.1419	KH.S1927.1	RPL8	KH2013:KH.S1927.1_RPL8	5
Dnaaf5-KY.Chr3.1423	KY2019:KY.Chr3.1423	KH.C3.294	DNAAF5	HEATR2	5
Nfs1-KY.UAContig8.29	KY2019:KY.UAContig8.29	KH.S657.2	NFS1	KH2013:KH.S657.2_NFS1	5
Tm2d1-KY.Chr9.580	KY2019:KY.Chr9.580	KH.C9.756	TM2D1	TM2D1	5
Tbca-KY.Chr8.309	KY2019:KY.Chr8.309	KH.C8.270	TBCA	TBCA	5
KY2019:KY.Chr4.2	KY2019:KY.Chr4.2	KH.S1577.1	ZXDC	KH2013:KH.S1577.1_BX005052.1	5
Depdc5-KY.Chr1.1432	KY2019:KY.Chr1.1432	KH.L84.8	DEPDC5	DEPDC5	5
Mfsd5-KY.Chr1.2332	KY2019:KY.Chr1.2332	KH.S521.2	MFSD5	Y54G2A.4	5
Traf4-KY.Chr4.334	KY2019:KY.Chr4.334	KH.C4.394	TRAF4	TRAF4	5
Notch4-KY.Chr6.454	KY2019:KY.Chr6.454	KH.C6.38	MATN4	NOTCH1/4	5
Sptlc3-KY.Chr1.547	KY2019:KY.Chr1.547	KH.C1.317	SPTLC2	KH2013:KH.C1.317_SPTLC2/3	5
Cept1-KY.Chr5.402	KY2019:KY.Chr5.402	KH.C5.513	CEPT1	CHPT1	5
Asb13-KY.Chr2.565	KY2019:KY.Chr2.565	KH.C2.495	ASB5	ASB11/13/5/9	5
KY2019:KY.Chr14.160	KY2019:KY.Chr14.160	KH.C14.585	GAB4	KH2013:KH.C14.585	5
Dixdc1-KY.Chr3.17	KY2019:KY.Chr3.17	KH.L37.5	DIXDC1	DIXDC1	5
Slc6a13-KY.Chr8.891	KY2019:KY.Chr8.891	KH.C8.87	SLC6A11	SLC6A11/12/13/2/6/8	5
Gpt-KY.Chr3.61	KY2019:KY.Chr3.61	KH.L37.38	GPT2	GPT/2	5
Mon1a-KY.Chr8.569	KY2019:KY.Chr8.569	KH.C8.744	MON1B	MON1A	5
Smg9-KY.Chr5.438	KY2019:KY.Chr5.438	KH.C5.347	SMG9	SMG9	5
Ank3-KY.Chr1.1024	KY2019:KY.Chr1.1024	KH.C1.88	ANK3	ANK1/2/3	5
Ppp1cc-KY.Chr9.18	KY2019:KY.Chr9.18	KH.L93.3	PPP1CB	PPP1CB	5
Pdcd4-KY.Chr8.848	KY2019:KY.Chr8.848	KH.C8.601	PDCD4	PDCD4	5
Ubac1-KY.Chr12.25	KY2019:KY.Chr12.25	KH.L133.5	UBAC1	UBAC1	5
Sntg1-KY.Chr14.994	KY2019:KY.Chr14.994	KH.C14.451	SNTG1	SNTG1/2	5
Atp5e-KY.Chr3.1158	KY2019:KY.Chr3.1158	KH.C3.888	ATP5F1EP2	ATP5E	5
KY2019:KY.Chr11.1044	KY2019:KY.Chr11.1044	KH.C11.315	CASC1	KH2013:KH.C11.315	5
Mfsd14b-KY.Chr5.163	KY2019:KY.Chr5.163	KH.C5.177	MFSD14A	HIAT1	5
Cyp2u1-KY.Chr12.749	KY2019:KY.Chr12.749	KH.C12.194	CYP2U1	KH2013:KH.C12.194_CYP-33C1/11/12/3/4/5/6/7/8	5
Gm9195-KY.Chr10.951	KY2019:KY.Chr10.951	KH.C10.580	MYH10	COY1	5
Slc38a9-KY.Chr5.70	KY2019:KY.Chr5.70	KH.C5.370	FAM171A1	KH2013:KH.C5.370_SLC38A9	5
Top3b-KY.Chr4.316	KY2019:KY.Chr4.316	KH.C4.536	TOP3B	TOP3B	5
KY2019:KY.Chr3.1070	KY2019:KY.Chr3.1070	KH.C3.371	ELL2	KH2013:KH.C3.371	5
Elovl6-KY.Chr11.175	KY2019:KY.Chr11.175	KH.L68.3	ELOVL3	KH2013:KH.L68.3_ELO-3/4/9	5
Vps28-KY.Chr1.1485	KY2019:KY.Chr1.1485	KH.L61.13	VPS28	VPS28	5
Mrpl53-KY.Chr11.69	KY2019:KY.Chr11.69	KH.S781.6	MRPL53	MRPL53	5
Nek7-KY.Chr9.827	KY2019:KY.Chr9.827	KH.C9.523	NEK7	NEK6/7	5
Deptor-KY.Chr1.1029	KY2019:KY.Chr1.1029	KH.C1.998	DEPTOR	DEPTOR	5
Gpr37-KY.Chr5.1015	KY2019:KY.Chr5.1015	KH.S982.4	GPR37	GPR37	5
Samm50-KY.Chr10.20	KY2019:KY.Chr10.20	KH.S455.1	SAMM50	SAMM50	5
Agrn-KY.Chr9.196	KY2019:KY.Chr9.196	KH.C9.572	AGRN	TMEFF1	5
Flrt2-KY.Chr6.509	KY2019:KY.Chr6.509	KH.C6.155	FLRT2	KH2013:KH.C6.155_FLRT1/2/3	5
Cpsf4-KY.Chr11.224	KY2019:KY.Chr11.224	KH.C11.357	CPSF4	CPSF4	5
KY2019:KY.Chr9.976	KY2019:KY.Chr9.976	KH.C9.399	SLC26A5	KH2013:KH.C9.399	5
Unc50-KY.Chr9.481	KY2019:KY.Chr9.481	KH.L22.15	UNC50	UNC50	5
Ppp1r36-KY.Chr10.969	KY2019:KY.Chr10.969	KH.C10.143	PPP1R36	PPP1R36	5
Mip-KY.Chr2.1303	KY2019:KY.Chr2.1303	KH.C2.69	MIP	AQP1/2/4/5/6	5
Pex5-KY.Chr1.1336	KY2019:KY.Chr1.1336	KH.C1.1021	PEX5	PEX5	5
Rxra-KY.Chr9.286	KY2019:KY.Chr9.286	KH.C9.892	RXRA	RXRG	5
Ndufa5-KY.Chr8.237	KY2019:KY.Chr8.237	KH.S435.3	NDUFA5	NDUFA5	5
Cda-KY.Chr1.1302	KY2019:KY.Chr1.1302	KH.L119.1	CDA	KH2013:KH.L119.1_CDD-1/2	5
Astl-KY.Chr9.1085	KY2019:KY.Chr9.1085	KH.C9.850	ASTL	NAS-1/6/8	5
Slc7a9-KY.Chr1.1643	KY2019:KY.Chr1.1643	KH.C1.1063	SLC7A5P1	KH2013:KH.C1.1063_MUP1/3	5
Phyhd1-KY.Chr13.426	KY2019:KY.Chr13.426	KH.L102.3	PHYHD1	KH2013:KH.L102.3_PHYHD1	5
Rhof-KY.Chr1.2141	KY2019:KY.Chr1.2141	KH.C1.129	RHOB	RHOF	5
Set-KY.Chr8.1367	KY2019:KY.Chr8.1367	KH.L11.6	SET	SPR-2	5
Nipa2-KY.Chr10.985	KY2019:KY.Chr10.985	KH.C10.199	NIPA2	KH2013:KH.C10.199	5
Taf6-KY.Chr7.1079	KY2019:KY.Chr7.1079	KH.C7.638	TAF6	TAF6	5
Usp39-KY.Chr14.10	KY2019:KY.Chr14.10	KH.L40.14	USP39	USP39	5
Eef1d-KY.Chr2.1568	KY2019:KY.Chr2.1568	KH.S1089.1	EEF1D	EEF1D	5
Phka1-KY.Chr2.1227	KY2019:KY.Chr2.1227	KH.C2.1072	PHKA1	PHKA1/2	5
Mthfs-KY.Chr2.2239	KY2019:KY.Chr2.2239	KH.L108.14	MTHFS	MTHFS	5
Surf2-KY.Chr13.54	KY2019:KY.Chr13.54	KH.L25.12	SURF2	SURF2	5
Sptlc1-KY.Chr5.228	KY2019:KY.Chr5.228	KH.C5.453	SPTLC1	KH2013:KH.C5.453_SPTLC1	5
Zwilch-KY.Chr5.1010	KY2019:KY.Chr5.1010	KH.S1065.2	ZWILCH	ZWILCH	5
Sfxn5-KY.Chr8.749	KY2019:KY.Chr8.749	KH.C8.702	SFXN5	SFXN5	5
Mb21d2-KY.Chr1.1292	KY2019:KY.Chr1.1292	KH.S665.6	MB21D2	MB21D2	5
Slc25a32-KY.Chr14.1062	KY2019:KY.Chr14.1062	KH.C14.387	SLC25A32	KH2013:KH.C14.387	5
Acbd5-KY.Chr7.1217	KY2019:KY.Chr7.1217	KH.S675.3	ACBD5	ACBD5	5
Selp-KY.Chr7.127	KY2019:KY.Chr7.127	KH.L141.36	SVEP1	KH2013:KH.L141.36_SELP	5
Sesn1-KY.Chr12.611	KY2019:KY.Chr12.611	KH.C12.263	SESN1	SESN/1/2/3	5
Lama2-KY.UAContig4.57	KY2019:KY.UAContig4.57	KH.S615.8	CCDC175	C14ORF38	5
Hibadh-KY.Chr1.2347	KY2019:KY.Chr1.2347	KH.C1.789	HIBADH	HIBADH	5
Stard7-KY.Chr8.618	KY2019:KY.Chr8.618	KH.C8.422	STARD7	STARD7	5
Tex10-KY.Chr3.1301	KY2019:KY.Chr3.1301	KH.C3.749	TEX10	TEX10	5
Qrsl1-KY.Chr7.722	KY2019:KY.Chr7.722	KH.C7.520	QRSL1	Y53F4B.1	5
Tpmt-KY.Chr14.161	KY2019:KY.Chr14.161	KH.C14.170	TPMT	KH2013:KH.C14.170_TPMT	5
Tpm3-KY.Chr2.541	KY2019:KY.Chr2.541	KH.C2.410	TPM1	KH2013:KH.C2.410_TPM1/2	5
Adgrd1-KY.Chr11.504	KY2019:KY.Chr11.504	KH.C11.721	ADGRD1	KH2013:KH.C11.721_GPR144	5
Tmed5-KY.Chr14.360	KY2019:KY.Chr14.360	KH.C14.245	TMED6	KH2013:KH.C14.245_TMED6	5
Ggt1-KY.Chr3.974	KY2019:KY.Chr3.974	KH.C3.791	GGT1	GGT1/2	5
Exosc9-KY.Chr10.1416	KY2019:KY.Chr10.1416	KH.S390.9	EXOSC9	EXOSC9	5
KY2019:KY.Chr7.661	KY2019:KY.Chr7.661	KH.C7.104	RAN	KH2013:KH.C7.104	5
KY2019:KY.Chr7.540	KY2019:KY.Chr7.540	KH.C7.478	AKAP2	SI:DKEY-98P3.7	5
Agpat5-KY.Chr2.170	KY2019:KY.Chr2.170	KH.C2.444	AGPAT5	KH2013:KH.C2.444_AGPAT5	5
Dimt1-KY.Chr11.424	KY2019:KY.Chr11.424	KH.C11.544	DIMT1	DIMT1	5
Prkd2-KY.Chr4.1182	KY2019:KY.Chr4.1182	KH.C4.138	PRKD1	PRKD1/2/3	5
Seh1l-KY.Chr1.555	KY2019:KY.Chr1.555	KH.C1.63	SEH1L	SEH1L	5
KY2019:KY.Chr3.301	KY2019:KY.Chr3.301	KH.C3.555	PLCD1	KH2013:KH.C3.555	5
Cnnm2-KY.Chr2.564	KY2019:KY.Chr2.564	KH.C2.217	CNNM2	KH2013:KH.C2.217_MAM3	5
Cnr1-KY.Chr2.2037	KY2019:KY.Chr2.2037	KH.C2.1132	CNR1	CNR1	5
Adra2b-KY.Chr7.246	KY2019:KY.Chr7.246	KH.C7.131	ADRA2B	ADRA2C	5
Fli1-KY.Chr4.801	KY2019:KY.Chr4.801	KH.S1159.1	FLI1	KH2013:KH.S1159.1_FLI1	5
Mospd2-KY.Chr2.784	KY2019:KY.Chr2.784	KH.C2.191	PRRG1	KH2013:KH.C2.191	5
Tmsb4x-KY.Chr3.1707	KY2019:KY.Chr3.1707	KH.S854.4	TMSB4X	TMSB15A	5
Tmem243-KY.Chr11.356	KY2019:KY.Chr11.356	KH.C11.368	TMEM243	C7ORF23	5
Nedd4l-KY.Chr8.1385	KY2019:KY.Chr8.1385	KH.L17.5	NEDD4L	NEDD4	5
Zdhhc14-KY.Chr12.927	KY2019:KY.Chr12.927	KH.S115.14	ZDHHC14	ZDHHC14/18	5
Denr-KY.Chr11.597	KY2019:KY.Chr11.597	KH.L116.37	DENR	DENR	5
Ippk-KY.Chr3.1156	KY2019:KY.Chr3.1156	KH.C3.899	IPPK	KH2013:KH.C3.899	5
Fbln7-KY.Chr10.99	KY2019:KY.Chr10.99	KH.C10.146	GTF3C4	KH2013:KH.C10.146	5
Itgb1-KY.Chr10.1417	KY2019:KY.Chr10.1417	KH.S390.12	PDCL	RHBDL2	5
Scmh1-KY.Chr12.1058	KY2019:KY.Chr12.1058	KH.L7.6	SCMH1	SCMH1	5
KY2019:KY.Chr1.2075	KY2019:KY.Chr1.2075	KH.C1.501	PGS1	KH2013:KH.C1.501	5
Vps16-KY.Chr8.1174	KY2019:KY.Chr8.1174	KH.C8.255	VPS16	VPS16	5
KY2019:KY.Chr1.1971	KY2019:KY.Chr1.1971	KH.C1.1141	DRD1	KH2013:KH.C1.1141	5
Mtx1-KY.Chr1.232	KY2019:KY.Chr1.232	KH.C1.1155	MTX3	MTX1/3	5
Pex7-KY.Chr12.203	KY2019:KY.Chr12.203	KH.C12.70	PEX7	PEX7	5
Malrd1-KY.Chr10.246	KY2019:KY.Chr10.246	KH.C10.53	MALRD1	COLEC12	5
Pola2-KY.Chr13.464	KY2019:KY.Chr13.464	KH.L92.10	NDUFB3	POLA2	5
Pdhb-KY.Chr5.573	KY2019:KY.Chr5.573	KH.C5.415	PDHB	PDHB	5
Mpc2-KY.Chr1.1341	KY2019:KY.Chr1.1341	KH.C1.85	MPC2	KH2013:KH.C1.85_BRP44	5
Rab26-KY.Chr2.1257	KY2019:KY.Chr2.1257	KH.C2.509	RAB26	RAB26/37	5
Usp12-KY.Chr14.1141	KY2019:KY.Chr14.1141	KH.S516.3	USP12	USP12/46	5
KY2019:KY.Chr2.987	KY2019:KY.Chr2.987	KH.C2.805	CLDN11	KH2013:KH.C2.805	5
Ldlrad3-KY.Chr11.802	KY2019:KY.Chr11.802	KH.C11.386	LRP11	LDLRAD3	5
KY2019:KY.Chr6.697	KY2019:KY.Chr6.697	KH.S1272.3	NLGN4X	KH2013:KH.S1272.3	5
Iqank1-KY.Chr6.530	KY2019:KY.Chr6.530	KH.C6.299	DYNC1H1	KH2013:KH.C6.299_DYNC1H1	5
Adgrl1-KY.Chr9.250	KY2019:KY.Chr9.250	KH.C9.374	ADGRD1	KH2013:KH.C9.374_GPR144	5
Tro-KY.Chr5.570	KY2019:KY.Chr5.570	KH.S1540.1	INPP5K	KH2013:KH.S1540.1	5
Pfas-KY.Chr9.35	KY2019:KY.Chr9.35	KH.L173.1	PFAS	PFAS	5
Nme7-KY.Chr1.769	KY2019:KY.Chr1.769	KH.C1.1248	NME7	NME7	5
Insrr-KY.Chr11.436	KY2019:KY.Chr11.436	KH.L8.8	INSR	INSRR	5
KY2019:KY.Chr9.1099	KY2019:KY.Chr9.1099	KH.C9.158	MYH10	KH2013:KH.C9.158	5
Uckl1-KY.Chr10.1234	KY2019:KY.Chr10.1234	KH.L147.35	UCKL1	UCKL1	5
Lmbrd1-KY.Chr1.2192	KY2019:KY.Chr1.2192	KH.C1.689	LMBRD1	LMBRD1	5
Mrps18c-KY.Chr11.550	KY2019:KY.Chr11.550	nan	nan	nan	5
KY2019:KY.Chr8.1058	KY2019:KY.Chr8.1058	KH.C8.489	KCNH5	KH2013:KH.C8.489_SI:DKEY-29D8.3	5
1700024G13Rik-KY.Chr8.590	KY2019:KY.Chr8.590	KH.C8.411	C10orf53	1700024G13RIK	5
KY2019:KY.Chr9.21	KY2019:KY.Chr9.21	KH.L93.1	NFATC3	KH2013:KH.L93.1	5
Rgs12-KY.Chr7.1089	KY2019:KY.Chr7.1089	KH.L166.1	RGS12	RGS12/14	5
Ust-KY.Chr2.449	KY2019:KY.Chr2.449	KH.C2.844	UST	KH2013:KH.C2.844	5
Crtc1-KY.Chr4.691	KY2019:KY.Chr4.691	KH.C4.617	CRTC1	CRTC1/2/3	5
Ctdnep1-KY.Chr12.236	KY2019:KY.Chr12.236	nan	nan	nan	5
Eftud2-KY.Chr5.320	KY2019:KY.Chr5.320	KH.C5.434	EEF2	KH2013:KH.C5.434_EEF2	5
Masp1-KY.Chr7.871	KY2019:KY.Chr7.871	KH.C7.789	MASP1	W02G9.4	5
KY2019:KY.Chr14.1016	KY2019:KY.Chr14.1016	KH.C14.34	MIF4GD	KH2013:KH.C14.34	5
Slc25a48-KY.Chr2.916	KY2019:KY.Chr2.916	KH.C2.11	SLC25A48	SLC25A48	5
KY2019:KY.Chr5.546	KY2019:KY.Chr5.546	KH.C5.490	UNC5C	KH2013:KH.C5.490	5
KY2019:KY.UAContig24.1	KY2019:KY.UAContig24.1	KH.S1328.1	PMS2CL	KH2013:KH.S1328.1	5
Wwox-KY.Chr12.530	KY2019:KY.Chr12.530	KH.C12.252	WWOX	WWOX	5
Coq3-KY.Chr12.913	KY2019:KY.Chr12.913	KH.S115.15	COQ3	COQ3	5
Donson-KY.Chr11.328	KY2019:KY.Chr11.328	KH.C11.295	DONSON	DONSON	5
Coq3-KY.Chr3.1097	KY2019:KY.Chr3.1097	KH.C3.370	COQ3	KH2013:KH.C3.370_CRG1	5
Fam72a-KY.Chr1.1444	KY2019:KY.Chr1.1444	KH.L84.4	FAM72B	FAM72B	5
Pxdn-KY.Chr3.1287	KY2019:KY.Chr3.1287	KH.C3.167	PXDN	KH2013:KH.C3.167_CG6969	5
KY2019:KY.Chr11.773	KY2019:KY.Chr11.773	KH.C11.226	SGK2	KH2013:KH.C11.226_CG13759	5
Mib1-KY.Chr7.678	KY2019:KY.Chr7.678	KH.C7.664	MIB1	KH2013:KH.C7.664_MIB/1	5
Mterf3-KY.Chr2.1369	KY2019:KY.Chr2.1369	KH.C2.585	MTERF3	MTERFD1	5
Gale-KY.Chr5.894	KY2019:KY.Chr5.894	KH.L170.43	GALE	KH2013:KH.L170.43_GAL10	5
Alg1-KY.Chr2.1461	KY2019:KY.Chr2.1461	KH.C2.423	ALG1	ALG1	5
Mcrs1-KY.Chr6.490	KY2019:KY.Chr6.490	KH.C6.23	MCRS1	MCRS1	5
Hmcn1-KY.Chr12.1049	KY2019:KY.Chr12.1049	KH.L7.14	THBS1	KH2013:KH.L7.14_HMCN1	5
Hccs-KY.Chr5.565	KY2019:KY.Chr5.565	KH.C5.290	HCCS	HCCS	5
Ube2w-KY.Chr2.2217	KY2019:KY.Chr2.2217	KH.L108.19	UBE2W	UBE2W	5
Tfpi-KY.Chr7.903	KY2019:KY.Chr7.903	KH.C7.262	TFPI	TFPI/2	5
Zfand1-KY.Chr11.200	KY2019:KY.Chr11.200	KH.C11.200	ZFAND1	ZFAND1	5
KY2019:KY.Chr13.273	KY2019:KY.Chr13.273	KH.C13.193	PFAS	Ci-Noto13	5
Trim37-KY.Chr7.1178	KY2019:KY.Chr7.1178	KH.C7.286	TRIM2	TJAP1	5
Sorl1-KY.Chr8.1245	KY2019:KY.Chr8.1245	nan	nan	nan	5
Tuba1c-KY.Chr1.1295	KY2019:KY.Chr1.1295	KH.L119.32	TUBA3C	KH2013:KH.L119.32_TUB1/3	5
Tmbim4-KY.Chr1.1479	KY2019:KY.Chr1.1479	KH.L61.12	TMBIM4	TMBIM4	5
Sirt7-KY.Chr3.1405	KY2019:KY.Chr3.1405	KH.C3.266	SIRT7	SIRT7	5
Ephb2-KY.Chr1.603	KY2019:KY.Chr1.603	KH.C1.146	EPHA7	KH2013:KH.C1.146_EPHA10/2/3/4/5/6/7/8	5
Ints5-KY.Chr2.1503	KY2019:KY.Chr2.1503	KH.C2.913	INTS5	INTS5	5
Slc16a13-KY.Chr5.578	KY2019:KY.Chr5.578	KH.C5.464	SULT1E1	KH2013:KH.C5.464_MCH4/5	5
Tecta-KY.Chr12.136	KY2019:KY.Chr12.136	KH.L57.4	TECTA	KH2013:KH.L57.4_ZP4	5
Gm20509-KY.Chr9.537	KY2019:KY.Chr9.537	nan	nan	nan	5
Calhm6-KY.Chr10.825	KY2019:KY.Chr10.825	KH.C10.203	CALHM2	KH2013:KH.C10.203	5
Mib2-KY.Chr1.1740	KY2019:KY.Chr1.1740	KH.L18.39	MIB2	FBXA-128	5
Apeh-KY.Chr11.3	KY2019:KY.Chr11.3	KH.L126.8	CNDP2	CNDP2	5
Paip2b-KY.Chr5.806	KY2019:KY.Chr5.806	KH.C5.78	MDN1	PAIP2	5
KY2019:KY.Chr6.168	KY2019:KY.Chr6.168	KH.L153.43	FLAD1	KH2013:KH.L153.43	5
Svep1-KY.UAContig27.1	KY2019:KY.UAContig27.1	KH.S1328.1	SVEP1	KH2013:KH.S1328.1	5
Polr3c-KY.Chr7.691	KY2019:KY.Chr7.691	KH.C7.602	POLR3C	POLR3C	5
Stip1-KY.Chr10.26	KY2019:KY.Chr10.26	KH.L23.6	STIP1	TTC3	5
Ripk1-KY.Chr13.462	KY2019:KY.Chr13.462	KH.L92.7	RIPK1	KH2013:KH.L92.7_RIPK2	5
Slc5a6-KY.Chr2.2317	KY2019:KY.Chr2.2317	KH.S2337.2	APEX2	KH2013:KH.S2337.2_DUR3	5
Taf11-KY.Chr2.1144	KY2019:KY.Chr2.1144	KH.C2.489	TAF11	KH2013:KH.C2.489	5
Scrib-KY.Chr1.1515	KY2019:KY.Chr1.1515	KH.C1.1217	SCRIB	KH2013:KH.C1.1217_SCRIB	5
Smg8-KY.Chr12.806	KY2019:KY.Chr12.806	KH.C12.564	SMG8	SMG8	5
Bbs7-KY.Chr14.931	KY2019:KY.Chr14.931	KH.C14.264	BBS7	BBS7	5
Mrpl35-KY.Chr1.2095	KY2019:KY.Chr1.2095	KH.C1.1229	MRPL35	MRPL35	5
Dap-KY.Chr13.47	KY2019:KY.Chr13.47	KH.L43.1	ZNF213	DAP	5
Tff3-KY.Chr8.1238	KY2019:KY.Chr8.1238	KH.C8.494	TFF2	TFF2/3	5
Nadsyn1-KY.Chr4.944	KY2019:KY.Chr4.944	KH.C4.489	NADSYN1	NADSYN1	5
As3mt-KY.Chr3.1733	KY2019:KY.Chr3.1733	KH.S1251.2	AS3MT	METTL3	5
KY2019:KY.Chr4.1216	KY2019:KY.Chr4.1216	KH.L41.53	EVI5	KH2013:KH.L41.53	5
Tmem175-KY.Chr10.1343	KY2019:KY.Chr10.1343	KH.L5.10	TMEM175	TMEM175	5
KY2019:KY.Chr5.85	KY2019:KY.Chr5.85	KH.C5.647	ZNF721	KH2013:KH.C5.647	5
Slc5a12-KY.Chr4.1125	KY2019:KY.Chr4.1125	KH.L96.80	SLC5A8	KH2013:KH.L96.80_SLC5A12/8	5
Clec11a-KY.Chr5.614	KY2019:KY.Chr5.614	KH.C5.609	CLEC11A	CLEC11A	5
KY2019:KY.Chr7.689	KY2019:KY.Chr7.689	KH.C7.94	MIA2	KH2013:KH.C7.94	5
KY2019:KY.Chr2.1372	KY2019:KY.Chr2.1372	KH.L56.6	ZNF865	KH2013:KH.L56.6	5
KY2019:KY.Chr3.1386	KY2019:KY.Chr3.1386	KH.C3.203	SULT2B1	KH2013:KH.C3.203_SULT6B1	5
KY2019:KY.Chr8.916	KY2019:KY.Chr8.916	KH.C8.395	PRDM10	NRG2B	5
Capn5-KY.Chr7.705	KY2019:KY.Chr7.705	KH.C7.707	CAPN5	CAPN5A	5
Nudcd1-KY.Chr10.1134	KY2019:KY.Chr10.1134	KH.C10.224	NUDCD1	NUDCD1	5
Ssh2-KY.Chr14.15	KY2019:KY.Chr14.15	KH.L40.1	SSH2	SSH1/2	5
KY2019:KY.UAContig8.17	KY2019:KY.UAContig8.17	KH.S1170.2	SNX25	KH2013:KH.S1170.2	5
Samd3-KY.Chr10.833	KY2019:KY.Chr10.833	KH.S1577.3	SAMD3	SAMD3	5
BC005537-KY.Chr1.1511	KY2019:KY.Chr1.1511	KH.C1.848	C6orf62	C6ORF62	5
Cd37-KY.Chr11.605	KY2019:KY.Chr11.605	KH.L116.78	TSPAN17	CD37	5
Slc25a15-KY.Chr2.1374	KY2019:KY.Chr2.1374	KH.C2.481	SLC25A15	SLC25A15/2	5
Rpe-KY.Chr13.78	KY2019:KY.Chr13.78	KH.C13.109	RPE	RPE/1	5
KY2019:KY.Chr4.457	KY2019:KY.Chr4.457	KH.C4.137	LAMC1	KH2013:KH.C4.137	5
Tex45-KY.Chr2.1296	KY2019:KY.Chr2.1296	KH.C2.182	SPINK8	C19ORF45	5
Smad2-KY.Chr12.69	KY2019:KY.Chr12.69	KH.C12.26	SMAD3	SMAD2/3	5
Gal3st3-KY.Chr11.566	KY2019:KY.Chr11.566	KH.L116.14	GAL3ST3	KH2013:KH.L116.14_GAL3ST1/3	5
Ralgapb-KY.Chr11.33	KY2019:KY.Chr11.33	KH.L164.14	RALGAPB	RALGAPB	5
Svep1-KY.Chr14.959	KY2019:KY.Chr14.959	KH.C14.462	CR1	KH2013:KH.C14.462_MATN1/4	5
Wdpcp-KY.Chr5.741	KY2019:KY.Chr5.741	KH.C5.178	WDPCP	WDPCP	5
Bmp1-KY.Chr12.303	KY2019:KY.Chr12.303	KH.C12.565	BMP1	KH2013:KH.C12.565_MDGA1/2	5
Itln1-KY.Chr11.178	KY2019:KY.Chr11.178	KH.C11.288	ITLN1	KH2013:KH.C11.288_ITLN3	5
Jun-KY.Chr5.536	KY2019:KY.Chr5.536	KH.C5.610	JUN	JUN	5
4930430F08Rik-KY.Chr12.1074	KY2019:KY.Chr12.1074	KH.L7.19	C12orf29	C12ORF29	5
Smad6-KY.Chr3.1211	KY2019:KY.Chr3.1211	KH.C3.230	SMAD7	SMAD6/7	5
Aifm2-KY.Chr7.74	KY2019:KY.Chr7.74	KH.S363.2	AIFM2	KH2013:KH.S363.2_AIFM2	5
Mif-KY.Chr10.906	KY2019:KY.Chr10.906	KH.C10.24	MIF	KH2013:KH.C10.24_MIF	5
Dll1-KY.Chr1.737	KY2019:KY.Chr1.737	KH.C1.1165	DLL1	EGFL6	5
KY2019:KY.UAContig1.91	KY2019:KY.UAContig1.91	KH.S2084.1	RPS6KL1	KH2013:KH.S2084.1	5
Mael-KY.Chr14.383	KY2019:KY.Chr14.383	KH.C14.445	MAEL	KH2013:KH.C14.445_MAEL	5
Echs1-KY.Chr2.1295	KY2019:KY.Chr2.1295	KH.C2.338	ECI2	CG5844	5
Pitrm1-KY.Chr14.1043	KY2019:KY.Chr14.1043	KH.C14.192	PITRM1	PITRM1	5
Ckb-KY.Chr1.750	KY2019:KY.Chr1.750	KH.C1.265	CKB	KH2013:KH.C1.265_F32B5.1	5
2410131K14Rik-KY.Chr13.450	KY2019:KY.Chr13.450	KH.S215.21	C12orf49	C5H12ORF49	5
KY2019:KY.Chr11.180	KY2019:KY.Chr11.180	KH.C11.664	WDR90	KH2013:KH.C11.664	5
Zp2-KY.Chr1.2443	KY2019:KY.Chr1.2443	KH.C1.754	DMBT1	ZP1	5
Lclat1-KY.Chr2.900	KY2019:KY.Chr2.900	KH.C2.124	LCLAT1	LCLAT1	5
Cish-KY.Chr9.378	KY2019:KY.Chr9.378	KH.C9.803	CISH	CISH	5
KY2019:KY.Chr2.504	KY2019:KY.Chr2.504	KH.C2.889	AICDA	KH2013:KH.C2.889	5
Fzd8-KY.Chr1.767	KY2019:KY.Chr1.767	KH.C1.520	FZD8	KH2013:KH.C1.520_FZD6	5
Hpcal1-KY.Chr7.1229	KY2019:KY.Chr7.1229	KH.S534.4	HPCAL1	HPCAL1	5
KY2019:KY.Chr10.1411	KY2019:KY.Chr10.1411	KH.S390.7	RAPH1	RAPH1	5
Npr3-KY.Chr6.592	KY2019:KY.Chr6.592	KH.S423.1	NPR3	KH2013:KH.S423.1_NPR3	5
Ehf-KY.Chr4.609	KY2019:KY.Chr4.609	KH.C4.236	SGSH	EHF	5
Jmjd7-KY.Chr12.167	KY2019:KY.Chr12.167	KH.L57.5	JMJD7	DBT	5
Csad-KY.Chr3.209	KY2019:KY.Chr3.209	KH.C3.216	CSAD	KH2013:KH.C3.216_CSAD	5
Kcnk10-KY.Chr6.239	KY2019:KY.Chr6.239	KH.C6.44	KCNK10	KH2013:KH.C6.44_KCNK10/2/4	5
KY2019:KY.Chr7.1126	KY2019:KY.Chr7.1126	KH.C7.156	DLEC1	KH2013:KH.C7.156	5
Sult1c2-KY.Chr7.776	KY2019:KY.Chr7.776	KH.C7.721	SULT1C2	KH2013:KH.C7.721_SULT1ST1/2/3/4	5
Txn1-KY.Chr11.61	KY2019:KY.Chr11.61	KH.L18.44	TXN	KH2013:KH.L18.44_PLEKHA8	5
Paqr8-KY.Chr7.153	KY2019:KY.Chr7.153	KH.L141.14	PAQR8	PAQR7/8	5
Trim3-KY.Chr6.638	KY2019:KY.Chr6.638	KH.L20.57	TRIM3	KH2013:KH.L20.57	5
KY2019:KY.Chr9.906	KY2019:KY.Chr9.906	KH.C9.106	TGFBR3	KH2013:KH.C9.106_TGFBR3	5
Nudt3-KY.Chr8.300	KY2019:KY.Chr8.300	KH.C8.283	NUDT3	NUDT10/11/3/4	5
Cers6-KY.Chr3.1706	KY2019:KY.Chr3.1706	KH.S854.5	CERS6	KH2013:KH.S854.5_CERS2/3/4	5
Tmem107-KY.Chr8.857	KY2019:KY.Chr8.857	KH.C8.347	TMEM107	KH2013:KH.C8.347	5
Snx33-KY.Chr1.1543	KY2019:KY.Chr1.1543	KH.C1.711	SNX33	SNX18/33	5
KY2019:KY.Chr1.1348	KY2019:KY.Chr1.1348	KH.C1.592	ALG9	KH2013:KH.C1.592	5
KY2019:KY.Chr9.737	KY2019:KY.Chr9.737	KH.C10.497	GLIPR1L2	KH2013:KH.C10.497	5
KY2019:KY.Chr1.2450	KY2019:KY.Chr1.2450	KH.C1.62	BRSK2	KH2013:KH.C1.62_MCO3	5
Homer2-KY.Chr1.72	KY2019:KY.Chr1.72	KH.C1.301	HOMER2	HOMER/1/2/3	5
Smoc1-KY.Chr10.984	KY2019:KY.Chr10.984	KH.C10.407	TG	SMOC1	5
Fbxl8-KY.Chr3.192	KY2019:KY.Chr3.192	KH.C3.513	FBXL8	KH2013:KH.C3.513_FBXL3/8	5
KY2019:KY.Chr8.1039	KY2019:KY.Chr8.1039	KH.C8.760	HHIPL2	KH2013:KH.C8.760	5
Irf8-KY.Chr12.1060	KY2019:KY.Chr12.1060	KH.L7.20	IRF8	IRF10/4/8	5
KY2019:KY.Chr1.1503	KY2019:KY.Chr1.1503	KH.C1.862	GDPD4	KH2013:KH.C1.862	5
Slc44a1-KY.Chr6.148	KY2019:KY.Chr6.148	KH.L153.72	SLC44A1	KH2013:KH.L153.72_SON	5
Rhobtb2-KY.Chr2.2275	KY2019:KY.Chr2.2275	KH.S694.1	RHOBTB2	RHOBTB/1/2	5
Snx4-KY.Chr6.612	KY2019:KY.Chr6.612	KH.L20.27	SNX4	SNX4	5
Slc16a12-KY.Chr3.1127	KY2019:KY.Chr3.1127	KH.C3.487	SLC16A12	SLC16A12/8	5
Tmco4-KY.Chr2.1241	KY2019:KY.Chr2.1241	KH.C2.85	TMCO4	TMCO4	5
Plekhb2-KY.Chr2.1106	KY2019:KY.Chr2.1106	KH.C2.812	PLEKHB2	PLEKHB1/2	5
Asic5-KY.Chr14.1146	KY2019:KY.Chr14.1146	KH.L155.25	ASIC5	KH2013:KH.L155.25_PPK/23	5
Dnajc12-KY.Chr2.1030	KY2019:KY.Chr2.1030	KH.C2.472	DNAJC12	DNAJC12	5
Dgka-KY.Chr1.2546	KY2019:KY.Chr1.2546	KH.L168.2	DGKB	DGKB	5
Sord-KY.Chr9.888	KY2019:KY.Chr9.888	KH.C9.896	SORD	KH2013:KH.C9.896_SORD	5
Nagk-KY.Chr5.387	KY2019:KY.Chr5.387	KH.C5.221	NAGK	NAGK	5
Ptbp1-KY.Chr8.1239	KY2019:KY.Chr8.1239	KH.C8.719	PTBP1	KH2013:KH.C8.719_PTBP1/2/3	5
Ttn-KY.Chr7.915	KY2019:KY.Chr7.915	KH.C7.484	HMCN1	KH2013:KH.C7.484_HMCN1	5
Trpc4ap-KY.UAContig5.12	KY2019:KY.UAContig5.12	KH.S364.8	TRPC4AP	TRPC4AP	5
Tnxb-KY.Chr4.1263	KY2019:KY.Chr4.1263	KH.L41.56	TNXB	NIMB1/2/4/5	5
Dennd5b-KY.Chr14.1185	KY2019:KY.Chr14.1185	KH.L106.13	DENND5A	DENND5A	5
Rasef-KY.Chr1.783	KY2019:KY.Chr1.783	KH.C1.888	RASEF	4R79.2	5
Nrp2-KY.Chr2.436	KY2019:KY.Chr2.436	KH.C2.27	NRP2	KH2013:KH.C2.27_NRP2	5
KY2019:KY.Chr3.631	KY2019:KY.Chr3.631	KH.S1495.1	SLC46A3	KH2013:KH.S1495.1	5
Tmem38b-KY.Chr7.1086	KY2019:KY.Chr7.1086	KH.C7.766	TMEM38A	TMEM38A	5
KY2019:KY.Chr12.127	KY2019:KY.Chr12.127	KH.C12.15	VOPP1	BAR-1	5
Adgrg4-KY.Chr1.1998	KY2019:KY.Chr1.1998	KH.C1.758	ADGRG7	KH2013:KH.C1.758_LPHN1/2/3	5
Camk4-KY.Chr4.702	KY2019:KY.Chr4.702	KH.C4.437	CAMK4	CAMK4	5
Lrrc4c-KY.Chr14.1150	KY2019:KY.Chr14.1150	KH.L155.18	LRRC4C	LRRC4C	5
KY2019:KY.Chr2.1368	KY2019:KY.Chr2.1368	KH.C2.281	ADD1	KH2013:KH.C2.281	5
Sdhc-KY.Chr12.953	KY2019:KY.Chr12.953	KH.C12.470	SDHC	KH2013:KH.C12.470	5
Msrb3-KY.Chr4.315	KY2019:KY.Chr4.315	KH.C4.233	MSRB3	MXR2	5
Supt5-KY.Chr10.98	KY2019:KY.Chr10.98	KH.C10.180	SUPT5H	KH2013:KH.C10.180	5
Crim1-KY.Chr3.875	KY2019:KY.Chr3.875	KH.C3.416	CRIM1	CRIM1	5
KY2019:KY.Chr9.764	KY2019:KY.Chr9.764	nan	nan	nan	5
Nodal-KY.Chr14.1181	KY2019:KY.Chr14.1181	KH.L106.16	NODAL	NODAL	5
Tcf25-KY.Chr3.1719	KY2019:KY.Chr3.1719	KH.S437.2	TCF25	TCF25	5
Creb3l3-KY.Chr10.829	KY2019:KY.Chr10.829	KH.C10.463	CREB3L3	CREB3L3	5
Clcn7-KY.Chr9.695	KY2019:KY.Chr9.695	KH.C9.139	CLCN7	KH2013:KH.C9.139_CLCN7	5
KY2019:KY.Chr1.1731	KY2019:KY.Chr1.1731	KH.L18.3	POLR2D	KH2013:KH.L18.3	5
Ppp2r5d-KY.Chr10.792	KY2019:KY.Chr10.792	KH.C10.330	PPP2R5A	KH2013:KH.C10.330_PPP2R5A	5
Clpb-KY.Chr9.426	KY2019:KY.Chr9.426	KH.C9.544	CLPB	CLPB	5
Tnn-KY.Chr10.1368	KY2019:KY.Chr10.1368	KH.S298.2	ORF:[1..294/297]	KH2013:KH.S298.2	5
Taf6l-KY.Chr10.839	KY2019:KY.Chr10.839	KH.C10.358	TAF6L	TAF6L	5
Apmap-KY.Chr9.570	KY2019:KY.Chr9.570	KH.C2.131	APMAP	KH2013:KH.C2.131_C08E8.2	5
Gm45902-KY.Chr7.172	KY2019:KY.Chr7.172	KH.L141.25	ZSCAN20	ZSCAN29	5
KY2019:KY.Chr4.1061	KY2019:KY.Chr4.1061	KH.L144.12	ZNF592	MUC19/2/6	5
Svep1-KY.Chr10.1028	KY2019:KY.Chr10.1028	KH.C10.8	FAT4	F35D2.3	5
Anpep-KY.Chr8.258	KY2019:KY.Chr8.258	KH.C8.599	ANPEP	KH2013:KH.C8.599_ANPEP	5
Cpne2-KY.Chr1.2487	KY2019:KY.Chr1.2487	KH.L65.27	CPNE8	CPNE5/8/9	5
Klhl12-KY.Chr10.1315	KY2019:KY.Chr10.1315	KH.S691.3	TSR1	KLHL12/4	5
Rtl1-KY.Chr3.154	KY2019:KY.Chr3.154	KH.C2.1	RTL1	CU041398.1	5
Wdr13-KY.Chr10.689	KY2019:KY.Chr10.689	KH.C10.96	WDR13	WDR13	5
Spr-KY.Chr2.962	KY2019:KY.Chr2.962	KH.C2.50	SPR	SPRA	5
Adpgk-KY.Chr10.281	KY2019:KY.Chr10.281	KH.C10.99	ADPGK	CG6650	5
Cop1-KY.Chr1.1450	KY2019:KY.Chr1.1450	KH.L84.25	COP1	RFWD2	5
Ythdc2-KY.Chr10.808	KY2019:KY.Chr10.808	KH.C10.186	YTHDC2	KH2013:KH.C10.186	5
Cep19-KY.Chr7.470	KY2019:KY.Chr7.470	KH.C7.321	CEP19	CEP19	5
Csmd3-KY.Chr1.864	KY2019:KY.Chr1.864	KH.L144.7	CSMD3	PDZD8	5
Tab1-KY.Chr10.33	KY2019:KY.Chr10.33	KH.L23.9	TAB1	TAB1	5
Det1-KY.Chr11.1090	KY2019:KY.Chr11.1090	KH.C11.54	DET1	DET1	5
Slc5a2-KY.Chr10.1303	KY2019:KY.Chr10.1303	KH.L87.29	SLC5A1	SLC5A1/11	5
KY2019:KY.Chr7.157	KY2019:KY.Chr7.157	KH.L141.12	MIA3	KH2013:KH.L141.12	5
Mapk8ip1-KY.Chr2.2311	KY2019:KY.Chr2.2311	KH.L9.14	MAPK8IP1	MAPK8IP1/2	5
Slc6a19-KY.Chr7.394	KY2019:KY.Chr7.394	KH.C7.261	SLC6A15	KH2013:KH.C7.261_SLC6A15/17	5
Fam216a-KY.Chr4.600	KY2019:KY.Chr4.600	KH.C4.50	FAM216A	1500011H22RIK	5
Oacyl-KY.Chr10.267	KY2019:KY.Chr10.267	KH.C1.71	ROS1	KH2013:KH.C1.71_OAC-14/18/3/31/32/33/5/53/6/7	5
Rps2-KY.Chr5.380	KY2019:KY.Chr5.380	KH.C5.184	RPS2	RPS2	4
Rbm3-KY.Chr11.1121	KY2019:KY.Chr11.1121	KH.C11.459	RBM3	KH2013:KH.C11.459_CIRBP	4
Rplp1-KY.Chr2.134	KY2019:KY.Chr2.134	KH.C2.216	RPLP1	RPLP1	4
Ubb-KY.Chr11.609	KY2019:KY.Chr11.609	KH.L116.19	UBC	UBC	4
Actc1-KY.Chr11.686	KY2019:KY.Chr11.686	KH.L154.4	ACTB	KH2013:KH.L154.4_ACTB/1/2	4
Set-KY.Chr13.140	KY2019:KY.Chr13.140	KH.L81.1	SET	SET	4
Pafah1b2-KY.Chr4.360	KY2019:KY.Chr4.360	KH.C4.633	SNRPG	PAFAH1B2/3	4
Glyr1-KY.Chr2.1225	KY2019:KY.Chr2.1225	KH.C2.406	GLYR1	GLYR1	4
Eif4a2-KY.Chr1.63	KY2019:KY.Chr1.63	KH.C1.287	EIF4A2	EIF4A1/2	4
Tra2b-KY.Chr11.1046	KY2019:KY.Chr11.1046	KH.C11.720	TRA2B	TRA2A	4
Spcs2-KY.Chr1.1840	KY2019:KY.Chr1.1840	KH.L18.77	SPCS2	SPCS2	4
Gnl3l-KY.Chr1.1762	KY2019:KY.Chr1.1762	KH.L18.15	GNL3L	GNL3L	4
Rps23-KY.Chr6.17	KY2019:KY.Chr6.17	KH.L59.2	RPS23	RPS23	4
Pinx1-KY.Chr7.830	KY2019:KY.Chr7.830	KH.C7.774	PINX1	PINX1	4
Cdk20-KY.Chr5.1053	KY2019:KY.Chr5.1053	KH.L4.32	CDK20	NHP2	4
Dkc1-KY.Chr1.1041	KY2019:KY.Chr1.1041	KH.C1.145	DKC1	DKC1	4
Ran-KY.Chr1.75	KY2019:KY.Chr1.75	KH.C1.821	ORF:[1..15/16]	MIS-12	4
Eif3g-KY.Chr7.119	KY2019:KY.Chr7.119	KH.C2.904	ETNK1	EIF3G	4
Pdcd11-KY.Chr5.1117	KY2019:KY.Chr5.1117	KH.L172.6	OPN4	POP5	4
Rrp7a-KY.Chr13.381	KY2019:KY.Chr13.381	KH.C13.179	RRP7A	RRP7A	4
Bptf-KY.Chr11.59	KY2019:KY.Chr11.59	KH.S980.1	BPTF	KH2013:KH.S980.1_BPTF	4
Tubb2a-KY.Chr11.636	KY2019:KY.Chr11.636	KH.L116.85	TUBB4B	KH2013:KH.L116.85_TUBB4B	4
Hspd1-KY.Chr6.242	KY2019:KY.Chr6.242	KH.C6.85	HSPD1	HSPD1	4
Eif3m-KY.Chr4.604	KY2019:KY.Chr4.604	KH.C4.479	EIF3M	EIF3M	4
Racgap1-KY.Chr10.1184	KY2019:KY.Chr10.1184	KH.L147.2	RACGAP1	RACGAP1	4
Rpl32-KY.Chr5.602	KY2019:KY.Chr5.602	KH.C5.166	RPL32	RPL32	4
Nop58-KY.Chr9.20	KY2019:KY.Chr9.20	KH.L93.6	NOP58	NOP5/58	4
Aatf-KY.Chr10.1127	KY2019:KY.Chr10.1127	KH.S1642.2	AATF	AATF	4
Psmd12-KY.Chr1.924	KY2019:KY.Chr1.924	KH.C1.834	PSMD12	PSMD12	4
Usf2-KY.Chr3.1438	KY2019:KY.Chr3.1438	KH.C3.624	USF2	USF1/2	4
Plk1-KY.Chr12.76	KY2019:KY.Chr12.76	KH.C12.238	PLK1	PLK1	4
Lsm14a-KY.Chr3.831	KY2019:KY.Chr3.831	KH.C3.193	LSM14A	LSM14B	4
Lins1-KY.Chr4.48	KY2019:KY.Chr4.48	KH.C4.76	LINS1	LINS	4
Smc1b-KY.Chr7.329	KY2019:KY.Chr7.329	KH.L10.25	SMC1A	SMC1A	4
Ddx27-KY.Chr2.144	KY2019:KY.Chr2.144	KH.C2.16	DDX27	DDX27	4
Nkap-KY.Chr7.132	KY2019:KY.Chr7.132	KH.L141.30	NKAP	NKAPL	4
Tufm-KY.Chr3.362	KY2019:KY.Chr3.362	KH.L13.14	TUFM	TUFM	4
Bysl-KY.Chr8.538	KY2019:KY.Chr8.538	KH.C8.177	BYSL	BYSL	4
Rrs1-KY.Chr3.231	KY2019:KY.Chr3.231	KH.C3.658	RRS1	RRS1	4
KY2019:KY.Chr3.1599	KY2019:KY.Chr3.1599	KH.L134.14	DYSF	KH2013:KH.L134.14	4
Ddx52-KY.Chr6.310	KY2019:KY.Chr6.310	KH.L149.13	DDX52	DDX52	4
KY2019:KY.Chr10.1050	KY2019:KY.Chr10.1050	KH.C10.242	ORF:[3..497/1103]	NOL7	4
Hnrnpa1-KY.Chr1.1137	KY2019:KY.Chr1.1137	KH.C1.11	HNRNPA1	KH2013:KH.C1.11_HNRNPA1/3	4
Rsl1d1-KY.Chr3.127	KY2019:KY.Chr3.127	KH.S403.8	RSL1D1	RSL1D1	4
Sec62-KY.Chr1.2071	KY2019:KY.Chr1.2071	KH.C1.347	SEC62	SEC62	4
KY2019:KY.Chr12.569	KY2019:KY.Chr12.569	KH.C12.283	C8orf49	KH2013:KH.C12.283	4
Gm9803-KY.Chr2.842	KY2019:KY.Chr2.842	KH.C2.716	PAM16	PAM16	4
Rpf2-KY.Chr12.905	KY2019:KY.Chr12.905	KH.S115.10	RPF2	RPF2	4
Polr2h-KY.Chr2.1262	KY2019:KY.Chr2.1262	KH.C2.1000	POLR2H	POLR2H	4
Dnmt3a-KY.Chr10.621	KY2019:KY.Chr10.621	KH.L128.11	DNMT3A	DNMT3B	4
Cenpe-KY.Chr3.790	KY2019:KY.Chr3.790	KH.C3.10	CENPE	CENPE	4
Phf5a-KY.Chr14.565	KY2019:KY.Chr14.565	KH.C14.423	PHF5A	PHF5A	4
Tktl1-KY.Chr1.2160	KY2019:KY.Chr1.2160	KH.C1.780	TKT	TKT	4
Ahcy-KY.Chr3.905	KY2019:KY.Chr3.905	KH.C3.329	AHCY	AHCY/13	4
Mrpl3-KY.Chr2.146	KY2019:KY.Chr2.146	KH.C2.227	MRPL3	MRPL3/9	4
Pkd1l3-KY.Chr14.7	KY2019:KY.Chr14.7	KH.L40.6	NOLC1	NOLC1	4
Eef1g-KY.Chr14.52	KY2019:KY.Chr14.52	KH.L38.10	EEF1G	EEF1G	4
Aamp-KY.Chr9.1154	KY2019:KY.Chr9.1154	KH.S663.3	AAMP	AAMP	4
Uck2-KY.Chr13.388	KY2019:KY.Chr13.388	KH.C13.195	UCK2	UCK1/2	4
Cct3-KY.Chr5.1028	KY2019:KY.Chr5.1028	KH.L4.55	CCT3	KH2013:KH.L4.55_CCT3	4
Kat14-KY.Chr8.1318	KY2019:KY.Chr8.1318	KH.C8.857	KAT14	CSRP2BP	4
Ing5-KY.Chr13.480	KY2019:KY.Chr13.480	KH.S595.1	ING2	ING1/2	4
Ppig-KY.Chr1.2423	KY2019:KY.Chr1.2423	KH.C1.1201	PPIG	F52C9.7	4
Zmpste24-KY.Chr6.554	KY2019:KY.Chr6.554	KH.C6.99	ZMPSTE24	ZMPSTE24	4
0610030E20Rik-KY.Chr2.1045	KY2019:KY.Chr2.1045	KH.C2.505	C2orf68	C2ORF68	4
Psma1-KY.Chr2.2308	KY2019:KY.Chr2.2308	KH.L9.2	PSMA1	PSMA1	4
Ddx54-KY.Chr10.811	KY2019:KY.Chr10.811	KH.C10.346	DDX54	DDX54	4
Ndufab1-KY.Chr11.206	KY2019:KY.Chr11.206	KH.C11.271	NDUFAB1	NDUFAB1	4
Aldh7a1-KY.Chr11.596	KY2019:KY.Chr11.596	KH.L116.59	ALDH7A1	ALDH7A1	4
Pde12-KY.Chr9.81	KY2019:KY.Chr9.81	KH.C9.563	PDE12	PDE12	4
Fip1l1-KY.Chr14.525	KY2019:KY.Chr14.525	KH.C14.233	FIP1L1	FIP1L1	4
Timm10-KY.Chr4.271	KY2019:KY.Chr4.271	KH.C4.531	TIMM10	TIMM10	4
KY2019:KY.Chr3.228	KY2019:KY.Chr3.228	KH.C3.498	SLC22A11	KH2013:KH.C3.498	4
Rrm1-KY.Chr2.1396	KY2019:KY.Chr2.1396	KH.C2.441	RRM1	RRM1	4
Brix1-KY.Chr8.532	KY2019:KY.Chr8.532	KH.C8.554	BRIX1	BXDC2	4
Prpf3-KY.Chr3.68	KY2019:KY.Chr3.68	KH.L37.78	PRPF3	KH2013:KH.L37.78_PRPF3	4
Polr2c-KY.Chr2.1053	KY2019:KY.Chr2.1053	KH.C2.511	POLR2C	POLR2C	4
Vps37b-KY.Chr7.1013	KY2019:KY.Chr7.1013	KH.C7.715	VPS37B	VPS37C	4
Kif20a-KY.Chr11.798	KY2019:KY.Chr11.798	KH.C11.142	KIF20A	KIF20B	4
Eif3e-KY.Chr8.1266	KY2019:KY.Chr8.1266	KH.C8.40	EIF3E	EIF3E	4
Mrpl15-KY.Chr2.914	KY2019:KY.Chr2.914	KH.C2.496	MRPL15	C7ORF50	4
Zc3h13-KY.Chr7.742	KY2019:KY.Chr7.742	KH.C7.677	ZC3H13	ZC3H13	4
Prpf38a-KY.Chr5.575	KY2019:KY.Chr5.575	KH.C5.499	PRPF38A	PRPF38A	4
Nusap1-KY.Chr11.1012	KY2019:KY.Chr11.1012	KH.C11.5	NUSAP1	NUSAP1	4
Uchl5-KY.Chr14.294	KY2019:KY.Chr14.294	KH.C14.176	UCHL5	UCHL5	4
Cnot9-KY.Chr9.564	KY2019:KY.Chr9.564	KH.C9.138	CNOT9	RQCD1	4
Cdt1-KY.Chr11.283	KY2019:KY.Chr11.283	KH.C11.334	CDT1	CDT1	4
Lamb1-KY.Chr14.315	KY2019:KY.Chr14.315	KH.C14.611	INCENP	INCENP	4
Mib1-KY.Chr1.2213	KY2019:KY.Chr1.2213	KH.C1.94	MTCL1	MIB1	4
Eif4h-KY.Chr10.1310	KY2019:KY.Chr10.1310	KH.L87.8	EIF4H	EIF4H	4
1810009A15Rik-KY.Chr9.1021	KY2019:KY.Chr9.1021	KH.C8.131	C11orf98	KH2013:KH.C8.131	4
Ssrp1-KY.Chr3.1078	KY2019:KY.Chr3.1078	KH.C3.152	SSRP1	SSRP/1	4
Nol8-KY.Chr13.266	KY2019:KY.Chr13.266	KH.C13.55	FITM1	K07F5.14	4
Tmem131-KY.Chr14.642	KY2019:KY.Chr14.642	KH.C14.103	TMEM131	TMEM131	4
Ptbp1-KY.Chr4.1132	KY2019:KY.Chr4.1132	KH.L96.31	PTBP1	KH2013:KH.L96.31_NCOR1/2	4
Lsm4-KY.Chr8.1071	KY2019:KY.Chr8.1071	KH.C8.905	LSM4	LSM4	4
Ubap2-KY.Chr4.984	KY2019:KY.Chr4.984	KH.C4.481	UBAP2L	UBAP2L	4
Nat10-KY.Chr4.464	KY2019:KY.Chr4.464	KH.C4.464	NAT10	NAT10	4
Sf3b2-KY.Chr8.1132	KY2019:KY.Chr8.1132	KH.C8.328	SF3B2	KH2013:KH.C8.328	4
Mprip-KY.Chr3.246	KY2019:KY.Chr3.246	KH.C3.656	MPRIP	MPRIP	4
Ndufs3-KY.Chr2.984	KY2019:KY.Chr2.984	KH.C2.415	NDUFS3	NDUFS3	4
Mrpl13-KY.Chr1.860	KY2019:KY.Chr1.860	KH.C1.86	MRPL13	MRPL13/23	4
Syne1-KY.Chr3.161	KY2019:KY.Chr3.161	KH.C3.191	METTL27	KH2013:KH.C3.191_WBSCR27	4
Spcs3-KY.Chr2.1389	KY2019:KY.Chr2.1389	KH.C2.565	SPCS3	SPCS3	4
Impdh2-KY.Chr1.1972	KY2019:KY.Chr1.1972	KH.C1.2	IMPDH2	IMPDH1/2	4
Chchd4-KY.Chr8.451	KY2019:KY.Chr8.451	KH.C8.334	CHCHD4	CHCHD4	4
Cactin-KY.Chr5.428	KY2019:KY.Chr5.428	KH.C5.80	CACTIN	C2H19ORF29	4
Dek-KY.Chr1.929	KY2019:KY.Chr1.929	KH.C1.306	DEK	C17F3.3	4
Zfp839-KY.Chr10.596	KY2019:KY.Chr10.596	KH.C10.170	ZNF839	KH2013:KH.C10.170	4
Rpf1-KY.Chr8.1061	KY2019:KY.Chr8.1061	KH.C8.262	RPF1	RPF1	4
Tmx3-KY.Chr3.1219	KY2019:KY.Chr3.1219	KH.C3.583	TMX3	TMX3	4
Rexo4-KY.Chr2.1462	KY2019:KY.Chr2.1462	KH.C2.31	REXO4	REXO4	4
Chd7-KY.Chr12.771	KY2019:KY.Chr12.771	KH.C12.278	CHD9	CHD6/7/8/9	4
Mcts1-KY.Chr2.983	KY2019:KY.Chr2.983	KH.C2.46	MCTS1	MCTS1/2	4
Wdr18-KY.Chr2.2152	KY2019:KY.Chr2.2152	KH.C2.3	SVIP	CG32039	4
Cct8-KY.Chr6.152	KY2019:KY.Chr6.152	KH.L153.45	CCT8	CCT8	4
Dolpp1-KY.Chr9.932	KY2019:KY.Chr9.932	KH.C9.871	DOLPP1	DOLPP1	4
KY2019:KY.Chr14.361	KY2019:KY.Chr14.361	KH.C14.215	CLEC5A	KH2013:KH.C14.215	4
Dhx8-KY.Chr5.1092	KY2019:KY.Chr5.1092	KH.L172.32	DHX15	DHX15	4
Ptbp3-KY.Chr1.1629	KY2019:KY.Chr1.1629	KH.C1.904	PTBP1	RBM25	4
Kansl1-KY.Chr7.388	KY2019:KY.Chr7.388	KH.C7.690	KANSL1L	1110028C15RIK	4
Gtf2b-KY.Chr9.996	KY2019:KY.Chr9.996	KH.C9.180	GTF2B	GTF2B	4
BC031181-KY.Chr7.1239	KY2019:KY.Chr7.1239	KH.L51.7	C18orf32	C18ORF32	4
Gm7879-KY.Chr8.694	KY2019:KY.Chr8.694	KH.C8.125	PPIH	PPIH	4
Bms1-KY.Chr12.539	KY2019:KY.Chr12.539	KH.C12.183	BMS1	BMS1	4
Ahcyl1-KY.Chr8.683	KY2019:KY.Chr8.683	KH.C8.102	POLR2F	POLR2F	4
Nabp2-KY.Chr8.1114	KY2019:KY.Chr8.1114	KH.C8.608	NABP2	OBFC2B	4
KY2019:KY.Chr7.371	KY2019:KY.Chr7.371	KH.C7.640	AKAP11	KH2013:KH.C7.640	4
Thoc6-KY.Chr1.2030	KY2019:KY.Chr1.2030	KH.C1.437	THOC6	THOC6	4
Urb1-KY.Chr6.229	KY2019:KY.Chr6.229	KH.C6.52	URB1	URB1	4
Bod1-KY.Chr4.1130	KY2019:KY.Chr4.1130	KH.L96.115	BOD1	CEH-26	4
Nudt21-KY.Chr1.2256	KY2019:KY.Chr1.2256	KH.C1.1181	NUDT21	HS3ST1/2/4/5/6	4
Rrp15-KY.Chr5.173	KY2019:KY.Chr5.173	KH.C5.273	RRP15	RRP15	4
Glrx2-KY.Chr4.108	KY2019:KY.Chr4.108	KH.C4.750	GLRX2	KH2013:KH.C4.750_GLRX2	4
Acox3-KY.Chr9.15	KY2019:KY.Chr9.15	KH.L99.10	ACOX3	KH2013:KH.L99.10_ACOX3	4
KY2019:KY.Chr10.595	KY2019:KY.Chr10.595	KH.C10.45	ORF:[1..3516/3798]	KH2013:KH.C10.45	4
Sdad1-KY.Chr5.767	KY2019:KY.Chr5.767	KH.S621.5	SDAD1	SDAD1	4
Bub1b-KY.Chr11.839	KY2019:KY.Chr11.839	KH.C11.241	BUB1	BUB1	4
Zkscan8-KY.Chr3.1724	KY2019:KY.Chr3.1724	KH.S437.3	ZKSCAN8	CROL	4
Wdr74-KY.Chr7.434	KY2019:KY.Chr7.434	KH.C7.762	WDR74	WDR74	4
Zc3h15-KY.Chr9.88	KY2019:KY.Chr9.88	KH.C9.769	ZC3H15	ZC3H15	4
Nsd1-KY.Chr12.639	KY2019:KY.Chr12.639	KH.C12.305	ANKRD60	WHSC1L1	4
Por-KY.Chr3.1563	KY2019:KY.Chr3.1563	KH.L134.5	POR	POR	4
Tbc1d15-KY.UAContig4.50	KY2019:KY.UAContig4.50	KH.L33.2	TBC1D15	TBC1D17	4
Inpp5k-KY.Chr9.6	KY2019:KY.Chr9.6	KH.L99.7	ORF:[2..37/38]	CASC3	4
Utp15-KY.Chr2.896	KY2019:KY.Chr2.896	KH.C2.172	UTP15	UTP15	4
Adsl-KY.Chr4.1323	KY2019:KY.Chr4.1323	KH.L152.29	SNRPA1	ADSL	4
Cinp-KY.Chr1.2055	KY2019:KY.Chr1.2055	KH.C1.52	CINP	CINP	4
Dhx15-KY.Chr3.1052	KY2019:KY.Chr3.1052	KH.C3.816	DHX38	DHX38	4
Smarcc1-KY.Chr11.1321	KY2019:KY.Chr11.1321	KH.L107.1	SMARCC2	SMARCC1/2	4
Dnaja3-KY.Chr14.1031	KY2019:KY.Chr14.1031	KH.C14.219	DNAJA3	DNAJA3	4
Gpatch4-KY.Chr3.1717	KY2019:KY.Chr3.1717	KH.S437.7	GPATCH4	GPATCH4	4
Eif3d-KY.Chr4.675	KY2019:KY.Chr4.675	KH.C4.157	EIF3D	EIF3D	4
Smc2-KY.Chr8.1323	KY2019:KY.Chr8.1323	KH.C8.687	SMC2	SMC2	4
Tfdp1-KY.Chr1.10	KY2019:KY.Chr1.10	KH.L60.12	TFDP1	TFDP1/2/3	4
Cyb5r3-KY.Chr1.1792	KY2019:KY.Chr1.1792	KH.L18.63	CYB5R3	CYB5R1/2/3	4
Timm10b-KY.Chr1.2614	KY2019:KY.Chr1.2614	KH.L112.28	TIMM10B	FXC1	4
KY2019:KY.Chr2.1185	KY2019:KY.Chr2.1185	KH.C2.646	MGA	KH2013:KH.C2.646	4
Mrpl30-KY.Chr2.1052	KY2019:KY.Chr2.1052	KH.C2.510	MRPL30	C9H2ORF15	4
Rrp9-KY.Chr5.884	KY2019:KY.Chr5.884	KH.L170.61	RRP9	KH2013:KH.L170.61_RRP9	4
Psmd10-KY.Chr5.219	KY2019:KY.Chr5.219	KH.C5.664	PSMD10	KH2013:KH.C5.664_PSMD10	4
Aadat-KY.Chr4.67	KY2019:KY.Chr4.67	KH.C4.69	AADAT	NKAT-1/3	4
Gm10184-KY.Chr4.76	KY2019:KY.Chr4.76	KH.C4.306	NUGGC	KPNA2/7	4
Mrpl54-KY.Chr10.253	KY2019:KY.Chr10.253	KH.C10.217	MRPL54	KH2013:KH.C10.217	4
Gm49336-KY.Chr14.249	KY2019:KY.Chr14.249	KH.C14.168	NUP58	NUPL1	4
Ddx6-KY.Chr2.428	KY2019:KY.Chr2.428	KH.C2.274	DDX6	DDX6	4
Asf1a-KY.Chr5.241	KY2019:KY.Chr5.241	KH.C5.142	ASF1A	ASF1A	4
Safb-KY.Chr8.1383	KY2019:KY.Chr8.1383	KH.L17.6	SAFB2	SLTM	4
Chek2-KY.Chr2.2136	KY2019:KY.Chr2.2136	KH.C2.768	CHEK2	CHEK2	4
Mfsd10-KY.Chr3.1033	KY2019:KY.Chr3.1033	KH.C3.48	MFSD10	KH2013:KH.C3.48	4
Get1-KY.Chr8.1175	KY2019:KY.Chr8.1175	KH.C8.385	WRB	WRB	4
Eif3c-KY.Chr10.190	KY2019:KY.Chr10.190	KH.S522.6	EIF3CL	EIF3C	4
Imp4-KY.Chr1.61	KY2019:KY.Chr1.61	KH.C1.1216	IMP4	IMP4	4
Rbm22-KY.Chr14.400	KY2019:KY.Chr14.400	KH.C14.143	RBM22	RBM22	4
Mrpl9-KY.Chr1.829	KY2019:KY.Chr1.829	KH.C1.843	MRPL9	MRPL9	4
Med6-KY.Chr11.719	KY2019:KY.Chr11.719	KH.S529.3	MED6	MED6	4
Memo1-KY.Chr10.787	KY2019:KY.Chr10.787	KH.C10.416	MEMO1	MEMO1	4
Rpa3-KY.Chr8.1195	KY2019:KY.Chr8.1195	KH.C8.405	RPA3	RPA3	4
Pwp2-KY.Chr14.86	KY2019:KY.Chr14.86	KH.C14.225	PWP2	PWP2	4
Hmgb3-KY.Chr5.1054	KY2019:KY.Chr5.1054	KH.L4.36	HMGB3	HMGB3	4
Gtf2h3-KY.Chr4.473	KY2019:KY.Chr4.473	KH.C4.251	GTF2H3	GTF2H3	4
1110004F10Rik-KY.Chr2.182	KY2019:KY.Chr2.182	KH.C2.432	C11orf58	C18H11ORF58	4
Nsun5-KY.Chr11.1120	KY2019:KY.Chr11.1120	KH.C11.712	NSUN5	NSUN5	4
Hmbs-KY.Chr10.1187	KY2019:KY.Chr10.1187	KH.C10.474	HMBS	HMBS	4
Snrpe-KY.Chr9.1163	KY2019:KY.Chr9.1163	KH.C9.621	SNRPE	KH2013:KH.C9.621	4
Septin2-KY.Chr4.857	KY2019:KY.Chr4.857	KH.C4.208	SEPT2	2022-09-02	4
Abcb7-KY.Chr11.1368	KY2019:KY.Chr11.1368	KH.S966.2	RPUSD2	RPUSD2	4
Tacc3-KY.Chr1.233	KY2019:KY.Chr1.233	KH.C1.240	TACC3	TACC/1/2/3	4
KY2019:KY.Chr8.1345	KY2019:KY.Chr8.1345	KH.L142.4	LMNB1	KH2013:KH.L142.4	4
Noc3l-KY.Chr10.749	KY2019:KY.Chr10.749	KH.C10.601	NOC3L	NOC3L	4
Sf3b3-KY.Chr3.499	KY2019:KY.Chr3.499	KH.L42.3	SF3B3	SF3B3	4
Psph-KY.Chr10.1257	KY2019:KY.Chr10.1257	KH.L87.33	PSPH	PSPH	4
Ubr5-KY.Chr2.1139	KY2019:KY.Chr2.1139	KH.C2.749	UBR5	UBR5	4
Srrm1-KY.Chr5.1107	KY2019:KY.Chr5.1107	KH.L172.31	SRRM1	SRRM1	4
Larp1b-KY.Chr14.173	KY2019:KY.Chr14.173	KH.C14.344	LARP1B	KH2013:KH.C14.344	4
Mtarc2-KY.Chr7.319	KY2019:KY.Chr7.319	KH.L10.30	MARC1	MARC1/2	4
Pdia3-KY.Chr3.357	KY2019:KY.Chr3.357	KH.L13.27	PDIA3	PDIA3	4
Rpusd4-KY.Chr1.1784	KY2019:KY.Chr1.1784	KH.L18.71	RPUSD4	RPUSD4	4
KY2019:KY.Chr7.369	KY2019:KY.Chr7.369	KH.C7.679	AKAP11	KH2013:KH.C7.679	4
Rpia-KY.Chr8.284	KY2019:KY.Chr8.284	KH.C8.425	RPIA	RPIA	4
Mapre3-KY.Chr7.1193	KY2019:KY.Chr7.1193	KH.C7.325	MAPRE1	MAPRE1/2/3	4
Mtrex-KY.Chr5.576	KY2019:KY.Chr5.576	KH.C5.455	MTREX	SKIV2L2	4
Nme2-KY.Chr2.2153	KY2019:KY.Chr2.2153	KH.C2.523	NME1	KH2013:KH.C2.523_NME1/2	4
KY2019:KY.Chr3.664	KY2019:KY.Chr3.664	KH.L76.2	UNC5A	ERMN	4
Rrn3-KY.Chr3.1457	KY2019:KY.Chr3.1457	KH.C3.626	RRN3	RRN3	4
Kif11-KY.Chr8.180	KY2019:KY.Chr8.180	KH.L161.5	KIF11	KIF11	4
Ppm1g-KY.Chr1.1364	KY2019:KY.Chr1.1364	KH.C1.708	PPM1G	PPM1G	4
Rab33b-KY.Chr7.269	KY2019:KY.Chr7.269	KH.C7.682	RAB33B	RAB33B	4
Upf1-KY.Chr8.1273	KY2019:KY.Chr8.1273	KH.C8.813	UPF1	UPF1	4
Ccdc9-KY.Chr10.784	KY2019:KY.Chr10.784	KH.C10.294	CCDC9	CCDC9	4
Usp36-KY.Chr5.1091	KY2019:KY.Chr5.1091	KH.L172.13	USP36	USP36	4
Tmem145-KY.Chr4.425	KY2019:KY.Chr4.425	KH.C4.436	TMEM145	TMEM145	4
Top2b-KY.Chr9.831	KY2019:KY.Chr9.831	KH.C9.262	TOP2B	TOP2B	4
2810006K23Rik-KY.Chr6.456	KY2019:KY.Chr6.456	KH.C6.186	C12orf65	C12ORF65	4
Supt16-KY.Chr3.490	KY2019:KY.Chr3.490	KH.S404.11	SUPT16H	SUPT16H	4
Cdc73-KY.Chr9.4	KY2019:KY.Chr9.4	KH.L99.3	CDC73	CDC73	4
Vps4b-KY.Chr9.189	KY2019:KY.Chr9.189	KH.C9.425	VPS4B	VPS4B	4
Sar1a-KY.Chr14.387	KY2019:KY.Chr14.387	KH.C14.601	SAR1A	SAR1A	4
Eif3l-KY.Chr10.1186	KY2019:KY.Chr10.1186	KH.C10.35	EIF3L	KH2013:KH.C10.35_EIF3L	4
Sun2-KY.Chr1.1725	KY2019:KY.Chr1.1725	KH.L18.41	SUN1	SUN1/2	4
Trappc2-KY.Chr7.120	KY2019:KY.Chr7.120	KH.C2.608	TRAPPC2B	TRAPPC2	4
Noc2l-KY.Chr10.908	KY2019:KY.Chr10.908	KH.C10.157	NOC2L	KH2013:KH.C10.157	4
Eif2a-KY.Chr8.1331	KY2019:KY.Chr8.1331	KH.S1454.1	EIF2A	EIF2A	4
Thoc5-KY.Chr12.1069	KY2019:KY.Chr12.1069	KH.L7.3	THOC5	THOC5	4
Dhx8-KY.Chr2.1403	KY2019:KY.Chr2.1403	KH.C2.1077	DHX33	DHX33	4
Ctnnbl1-KY.Chr14.585	KY2019:KY.Chr14.585	KH.C14.213	CTNNBL1	CTNNBL1	4
Rbm15-KY.Chr2.2114	KY2019:KY.Chr2.2114	KH.C2.100	NOP2	RBM15B	4
Pcif1-KY.Chr10.994	KY2019:KY.Chr10.994	KH.C10.169	MSH2	PCIF1	4
Dph5-KY.Chr5.749	KY2019:KY.Chr5.749	KH.C5.429	DPH5	DPH5	4
Rassf5-KY.Chr8.1368	KY2019:KY.Chr8.1368	KH.L11.7	RASSF5	RASSF1/3/5	4
Etl4-KY.Chr9.887	KY2019:KY.Chr9.887	KH.C9.112	KIAA1217	SRCIN1	4
Colgalt2-KY.Chr13.232	KY2019:KY.Chr13.232	KH.C13.53	COLGALT1	GLT25D1/2	4
Cnppd1-KY.Chr9.834	KY2019:KY.Chr9.834	KH.C9.170	CNPPD1	CNPPD1	4
Ddx55-KY.Chr9.1004	KY2019:KY.Chr9.1004	KH.C9.727	DDX55	DDX55	4
Surf6-KY.Chr5.851	KY2019:KY.Chr5.851	KH.C5.7	SURF6	SURF6	4
Ndc80-KY.Chr1.2310	KY2019:KY.Chr1.2310	KH.C1.813	NDC80	NDC80	4
Utp6-KY.Chr11.1190	KY2019:KY.Chr11.1190	KH.C11.130	UTP6	UTP6	4
Hexim1-KY.Chr1.2005	KY2019:KY.Chr1.2005	KH.C1.836	HEXIM1	HEXIM1/2	4
Cdk1-KY.Chr12.446	KY2019:KY.Chr12.446	KH.C12.372	CDK1	CDC2/28	4
Abr-KY.Chr1.1883	KY2019:KY.Chr1.1883	KH.C1.985	BCR	BCR	4
Armc8-KY.Chr9.1073	KY2019:KY.Chr9.1073	KH.C9.492	ARMC8	ARMC8	4
Uba6-KY.Chr1.1569	KY2019:KY.Chr1.1569	KH.C1.409	UBA1	UBA1/6	4
Exosc6-KY.Chr4.945	KY2019:KY.Chr4.945	KH.C4.387	EXOSC6	EXOSC6	4
Nbn-KY.Chr12.844	KY2019:KY.Chr12.844	KH.C12.578	NBN	NBN	4
U2surp-KY.Chr5.267	KY2019:KY.Chr5.267	KH.C5.366	U2SURP	U2SURP	4
Nfkb1-KY.Chr7.414	KY2019:KY.Chr7.414	KH.C7.215	NFKB1	NFKB1/2	4
Uspl1-KY.Chr2.1009	KY2019:KY.Chr2.1009	KH.C2.597	USPL1	KH2013:KH.C2.597	4
Hikeshi-KY.Chr12.1005	KY2019:KY.Chr12.1005	KH.C12.545	HIKESHI	C1H11ORF73	4
Minpp1-KY.Chr14.247	KY2019:KY.Chr14.247	KH.C14.188	SESN3	MINPP1	4
Mtap-KY.Chr6.40	KY2019:KY.Chr6.40	KH.C6.283	MTAP	MTAP	4
Afg3l1-KY.Chr3.741	KY2019:KY.Chr3.741	KH.C3.432	AFG3L2	AFG3L1/2	4
Mfap1a-KY.Chr1.1517	KY2019:KY.Chr1.1517	KH.C1.1008	MFAP1	MFAP1	4
Ilf2-KY.Chr11.270	KY2019:KY.Chr11.270	KH.C11.351	ILF2	KH2013:KH.C11.351_ILF2	4
Ccdc22-KY.Chr14.610	KY2019:KY.Chr14.610	KH.C14.287	CDK12	PNISR	4
Larp1-KY.Chr14.172	KY2019:KY.Chr14.172	KH.C14.75	LARP1	LARP1	4
Tada2a-KY.Chr11.1182	KY2019:KY.Chr11.1182	KH.C11.29	TADA2A	TADA2A	4
Aqr-KY.Chr9.318	KY2019:KY.Chr9.318	KH.C9.617	AQR	AQR	4
Nol6-KY.Chr2.2277	KY2019:KY.Chr2.2277	KH.L9.17	NOL6	NOL6	4
Copa-KY.Chr5.830	KY2019:KY.Chr5.830	KH.C5.566	COPA	COPA	4
Clasp2-KY.Chr1.2468	KY2019:KY.Chr1.2468	KH.L65.3	CLASP2	CLASP1/2	4
Dcaf1-KY.Chr8.1017	KY2019:KY.Chr8.1017	KH.C8.504	DCAF1	VPRBP	4
Timm13-KY.Chr8.1161	KY2019:KY.Chr8.1161	KH.C8.506	ATM	TIMM13	4
Rprd1b-KY.Chr5.704	KY2019:KY.Chr5.704	KH.C5.137	RPRD1B	RPRD1A	4
Aip-KY.Chr3.1466	KY2019:KY.Chr3.1466	KH.C3.832	AIP	AIPL1	4
Utp3-KY.Chr1.2161	KY2019:KY.Chr1.2161	KH.C1.239	FBXO10	UTP3	4
B3galnt2-KY.Chr4.771	KY2019:KY.Chr4.771	KH.C4.9	B3GALNT2	ARV1	4
Rnf220-KY.Chr8.598	KY2019:KY.Chr8.598	KH.C8.7	CCDC65	LENG1	4
Yif1b-KY.Chr3.731	KY2019:KY.Chr3.731	KH.C3.261	YIF1B	YIF1B	4
Dnajc21-KY.Chr5.1089	KY2019:KY.Chr5.1089	KH.L172.3	DNAJC21	KH2013:KH.L172.3	4
Mccc2-KY.Chr5.517	KY2019:KY.Chr5.517	KH.C5.329	MRPL41	KH2013:KH.C5.329	4
R3hdm1-KY.Chr7.196	KY2019:KY.Chr7.196	KH.L85.1	OAT	R3HDM1/2	4
Mfsd1-KY.UAContig8.38	KY2019:KY.UAContig8.38	KH.S598.2	MFSD1	MFSD1	4
Nol9-KY.Chr2.1104	KY2019:KY.Chr2.1104	KH.C2.1061	NOL9	NOL9	4
Abce1-KY.Chr13.55	KY2019:KY.Chr13.55	KH.L25.17	ABCE1	ABCE1	4
Tubgcp2-KY.Chr2.435	KY2019:KY.Chr2.435	KH.C2.873	SDCCAG8	SDCCAG8	4
Dnajc1-KY.Chr1.2627	KY2019:KY.Chr1.2627	KH.L112.3	DNAJC1	DNAJC1	4
Vipas39-KY.Chr11.1367	KY2019:KY.Chr11.1367	KH.S966.3	VIPAS39	C14ORF133	4
Ddx28-KY.Chr10.601	KY2019:KY.Chr10.601	KH.C10.411	DDX28	DDX28	4
Hddc2-KY.Chr10.1424	KY2019:KY.Chr10.1424	KH.L130.5	HDDC2	HDDC2	4
Ppp2r3c-KY.Chr3.1555	KY2019:KY.Chr3.1555	KH.C3.577	PPP2R3C	PPP2R3C	4
Leo1-KY.Chr8.1222	KY2019:KY.Chr8.1222	KH.C8.282	LEO1	LEO1	4
Chrac1-KY.Chr14.486	KY2019:KY.Chr14.486	KH.C14.593	CHRAC1	CHRAC1	4
Pcnt-KY.Chr10.307	KY2019:KY.Chr10.307	KH.C10.605	PCNT	PCNT	4
Cdv3-KY.Chr1.2576	KY2019:KY.Chr1.2576	KH.L132.5	DCP2	CDV3	4
Fam161b-KY.Chr11.949	KY2019:KY.Chr11.949	KH.C11.354	FAM161B	FAM161A	4
Srp68-KY.Chr14.985	KY2019:KY.Chr14.985	KH.C14.273	SRP68	SRP68	4
Snapc4-KY.Chr7.1174	KY2019:KY.Chr7.1174	KH.C7.477	SNAPC4	SNAPC4	4
Hip1r-KY.Chr1.2204	KY2019:KY.Chr1.2204	KH.C1.860	HIP1	HIP1	4
Med14-KY.Chr11.1036	KY2019:KY.Chr11.1036	KH.C11.108	MED14	MED14	4
Ibtk-KY.Chr2.814	KY2019:KY.Chr2.814	KH.C2.578	IBTK	IBTK	4
Pask-KY.Chr1.1033	KY2019:KY.Chr1.1033	KH.C1.463	PASK	PASK	4
Suz12-KY.Chr14.342	KY2019:KY.Chr14.342	KH.C14.538	SUZ12	SUZ12	4
Sugt1-KY.Chr13.335	KY2019:KY.Chr13.335	KH.C13.92	SUGT1	SUGT1	4
Arl2bp-KY.Chr2.152	KY2019:KY.Chr2.152	KH.C2.778	MLF1	MLF1	4
Sirt6-KY.Chr14.84	KY2019:KY.Chr14.84	KH.C14.619	SIRT6	KH2013:KH.C14.619	4
Zfp512b-KY.Chr2.1413	KY2019:KY.Chr2.1413	KH.C2.299	GTF2E1	KH2013:KH.C2.299_RGS3	4
Scfd1-KY.Chr7.1250	KY2019:KY.Chr7.1250	KH.S761.8	SCFD1	SCFD1	4
Sin3a-KY.Chr2.1444	KY2019:KY.Chr2.1444	KH.C2.190	SIN3A	SIN3A	4
Cpsf6-KY.Chr6.607	KY2019:KY.Chr6.607	KH.L20.36	CPSF6	CPSF6	4
Ptp4a3-KY.Chr14.596	KY2019:KY.Chr14.596	KH.C14.133	PTP4A3	PTP4A1/2/3	4
Chaf1b-KY.Chr6.300	KY2019:KY.Chr6.300	KH.L149.16	CHAF1B	CHAF1B	4
Aldh6a1-KY.Chr10.590	KY2019:KY.Chr10.590	KH.C10.240	MCEE	ALDH6A1	4
Heatr1-KY.Chr5.852	KY2019:KY.Chr5.852	KH.C5.146	HEATR1	HEATR1	4
Copb1-KY.Chr14.442	KY2019:KY.Chr14.442	KH.C14.415	COPB1	COPB1	4
Farsa-KY.Chr5.987	KY2019:KY.Chr5.987	KH.L70.7	FARSA	FARSA	4
Tbl3-KY.Chr3.775	KY2019:KY.Chr3.775	KH.C3.470	TBL3	TBL3	4
Chmp2a-KY.Chr2.1493	KY2019:KY.Chr2.1493	KH.C2.230	CHMP2A	CHMP2A	4
Larp7-KY.Chr8.437	KY2019:KY.Chr8.437	KH.C8.147	LARP7	LARP7	4
Naa35-KY.Chr10.233	KY2019:KY.Chr10.233	KH.C10.565	FKTN	NAA35	4
Usp10-KY.Chr3.921	KY2019:KY.Chr3.921	KH.C3.842	USP10	USP10	4
Cd63-KY.Chr9.75	KY2019:KY.Chr9.75	KH.S484.3	CD63	KH2013:KH.S484.3_CD63	4
1700029P11Rik-KY.Chr4.1325	KY2019:KY.Chr4.1325	KH.L152.50	NDUFB11	NDUFB11	4
Ndufs2-KY.Chr10.299	KY2019:KY.Chr10.299	KH.C10.590	LAS1L	KH2013:KH.C10.590	4
Mphosph10-KY.Chr1.176	KY2019:KY.Chr1.176	KH.C1.172	MPHOSPH10	MPHOSPH10	4
Cops4-KY.Chr7.270	KY2019:KY.Chr7.270	KH.C7.108	ERCC3	ERCC3	4
Ndufs4-KY.Chr10.982	KY2019:KY.Chr10.982	KH.C10.310	NDUFS4	NDUFS4	4
KY2019:KY.Chr8.976	KY2019:KY.Chr8.976	KH.C8.384	SLC22A3	STD1	4
Alg3-KY.Chr1.1231	KY2019:KY.Chr1.1231	KH.S389.6	ALG3	KH2013:KH.S389.6	4
Nelfb-KY.Chr10.1211	KY2019:KY.Chr10.1211	KH.L147.9	NELFB	COBRA1	4
Itpr3-KY.Chr8.937	KY2019:KY.Chr8.937	KH.C8.70	ITPR1	ITPR1/2/3	4
Huwe1-KY.Chr4.426	KY2019:KY.Chr4.426	KH.C4.756	HUWE1	HUWE1	4
Rbm17-KY.Chr9.248	KY2019:KY.Chr9.248	KH.C9.335	RBM17	RBM17	4
Tgm1-KY.Chr14.291	KY2019:KY.Chr14.291	KH.C14.182	TGM1	F1NJH2_CHICK	4
Ctu1-KY.Chr2.1168	KY2019:KY.Chr2.1168	KH.C2.630	CTU1	CTU1	4
P3h1-KY.Chr1.601	KY2019:KY.Chr1.601	KH.C1.1224	P3H2	LEPREL1/2	4
Tfip11-KY.Chr4.1058	KY2019:KY.Chr4.1058	KH.L96.28	TFIP11	TFIP11	4
Cse1l-KY.Chr1.1875	KY2019:KY.Chr1.1875	KH.L18.62	CSE1L	CSE1L	4
Ckap5-KY.Chr11.610	KY2019:KY.Chr11.610	KH.L116.69	CKAP5	CKAP5	4
Ppie-KY.Chr7.1065	KY2019:KY.Chr7.1065	KH.C7.585	PPIE	PPIE	4
Cks2-KY.Chr6.634	KY2019:KY.Chr6.634	KH.L64.4	CKS2	CKS1/2	4
Timm44-KY.Chr8.1271	KY2019:KY.Chr8.1271	KH.C8.96	TIMM44	TIMM44	4
Tox2-KY.Chr3.766	KY2019:KY.Chr3.766	KH.C3.330	TOX3	TOX/3/4	4
Riok1-KY.Chr4.428	KY2019:KY.Chr4.428	KH.C4.255	RIOK1	RIOK1	4
Wdr82-KY.Chr1.751	KY2019:KY.Chr1.751	KH.C1.930	WDR82	WDR82	4
Sgf29-KY.Chr9.929	KY2019:KY.Chr9.929	KH.C9.402	ARPC5	ARPC5L	4
Kdm5c-KY.Chr1.553	KY2019:KY.Chr1.553	KH.C1.677	KDM5A	KDM5B	4
Dnah10-KY.Chr3.176	KY2019:KY.Chr3.176	KH.C3.488	DYNC1H1	KH2013:KH.C3.488_DYNC1H1	4
Mrpl18-KY.Chr3.723	KY2019:KY.Chr3.723	KH.C3.723	MRPL18	MRPL18	4
Ak6-KY.Chr4.233	KY2019:KY.Chr4.233	KH.C4.596	AK6	KH2013:KH.C4.596_TAF9	4
Ptges2-KY.Chr8.283	KY2019:KY.Chr8.283	KH.C8.586	PTGES2	PTGES2	4
Cdk5rap3-KY.Chr8.970	KY2019:KY.Chr8.970	KH.C8.440	CDK5RAP3	PRMT10	4
Nxf1-KY.Chr10.1259	KY2019:KY.Chr10.1259	KH.L87.47	NXF1	NXF1/2/3/5/7	4
Rbm20-KY.Chr5.340	KY2019:KY.Chr5.340	KH.C5.81	RBM20	T24B8.4	4
Pwp1-KY.Chr2.2220	KY2019:KY.Chr2.2220	KH.L108.18	PWP1	PWP1	4
Immt-KY.Chr5.1080	KY2019:KY.Chr5.1080	KH.L124.12	IMMT	IMMT	4
Nubp1-KY.Chr8.347	KY2019:KY.Chr8.347	KH.C8.580	NUBP1	KH2013:KH.C8.580	4
H3f3b-KY.Chr8.1223	KY2019:KY.Chr8.1223	KH.C8.523	H3F3B	CENPA	4
Erlin2-KY.Chr12.812	KY2019:KY.Chr12.812	KH.C12.460	ERLIN2	ERLIN1/2	4
Sco2-KY.Chr7.406	KY2019:KY.Chr7.406	KH.C7.786	SCO2	KH2013:KH.C7.786_SCO1/2	4
Gatd1-KY.Chr4.968	KY2019:KY.Chr4.968	KH.C4.362	GATD1	PDDC1	4
Psmc2-KY.Chr6.577	KY2019:KY.Chr6.577	KH.C6.274	PSMC2	PSMC2	4
Rfc3-KY.Chr9.80	KY2019:KY.Chr9.80	KH.C9.329	RFC3	RFC3/38/5	4
Celsr1-KY.Chr11.398	KY2019:KY.Chr11.398	KH.C11.293	CELSR2	CELSR1/2	4
Ddrgk1-KY.Chr8.1105	KY2019:KY.Chr8.1105	KH.C8.2	DDRGK1	DDRGK1	4
Nsfl1c-KY.Chr7.1108	KY2019:KY.Chr7.1108	KH.C7.681	RAB36	RAB34/36	4
KY2019:KY.Chr8.337	KY2019:KY.Chr8.337	KH.C8.44	CDCA8	KH2013:KH.C8.44	4
Naa80-KY.Chr11.938	KY2019:KY.Chr11.938	KH.C11.93	NAA80	NAT6	4
Ptpn14-KY.Chr11.141	KY2019:KY.Chr11.141	KH.L50.15	ORF:[1..1053/1056]	PTPN14/21	4
Cfap20-KY.Chr3.763	KY2019:KY.Chr3.763	KH.C3.268	CFAP20	C16ORF80	4
KY2019:KY.Chr7.370	KY2019:KY.Chr7.370	KH.C7.640	AKAP11	KH2013:KH.C7.640	4
Elp3-KY.Chr8.1133	KY2019:KY.Chr8.1133	KH.C8.207	ELP3	THG1L	4
KY2019:KY.Chr7.1160	KY2019:KY.Chr7.1160	KH.C7.805	MYF5	KH2013:KH.C7.805_ID1/2/3/4	4
Cnep1r1-KY.Chr3.798	KY2019:KY.Chr3.798	KH.C3.466	CNEP1R1	TMEM188	4
Derl2-KY.Chr4.1332	KY2019:KY.Chr4.1332	KH.L152.14	DERL2	DERL2/3	4
Mrpl46-KY.Chr4.917	KY2019:KY.Chr4.917	KH.C4.523	MRPL46	MRPL17/46	4
Cnot2-KY.Chr2.2032	KY2019:KY.Chr2.2032	KH.C2.766	CNOT2	CNOT2	4
Sox4-KY.Chr7.659	KY2019:KY.Chr7.659	KH.C7.523	SOX4	SOX11/12/4	4
Thap4-KY.Chr14.111	KY2019:KY.Chr14.111	KH.C14.2	THAP8	C7H11ORF46	4
Acmsd-KY.Chr12.554	KY2019:KY.Chr12.554	KH.S790.5	ACMSD	ACMSD	4
Cwf19l1-KY.Chr2.2292	KY2019:KY.Chr2.2292	KH.L9.32	CWF19L1	CWF19L1	4
Haspin-KY.Chr1.1817	KY2019:KY.Chr1.1817	KH.L18.50	GTF2F2	GTF2F2	4
Gtf3a-KY.Chr1.1574	KY2019:KY.Chr1.1574	KH.C1.1232	GTF3A	GTF3A	4
Kalrn-KY.Chr9.16	KY2019:KY.Chr9.16	KH.L93.5	TRIO	TRIO	4
Dapp1-KY.Chr12.839	KY2019:KY.Chr12.839	KH.C12.439	DAPP1	KH2013:KH.C12.439_DAPP1	4
Ints2-KY.Chr3.1549	KY2019:KY.Chr3.1549	KH.S555.5	INTS2	INTS2	4
Tlcd4-KY.Chr5.586	KY2019:KY.Chr5.586	KH.C5.44	TMEM56	KH2013:KH.C5.44_YPR114W	4
Cnih1-KY.Chr11.1268	KY2019:KY.Chr11.1268	KH.C11.340	CNIH1	CNIH	4
Ppwd1-KY.Chr8.1194	KY2019:KY.Chr8.1194	KH.C8.773	PPWD1	PPWD1	4
Cct6b-KY.Chr12.1016	KY2019:KY.Chr12.1016	KH.S1665.1	CCT6A	CCT6A	4
Nop9-KY.Chr13.474	KY2019:KY.Chr13.474	KH.S595.3	NOP9	C14ORF21	4
Polr1b-KY.Chr4.625	KY2019:KY.Chr4.625	KH.C4.312	C2CD2L	C2CD2	4
Pde3b-KY.Chr14.1137	KY2019:KY.Chr14.1137	KH.L155.14	PDE3B	PDE3B	4
Katnal1-KY.Chr1.868	KY2019:KY.Chr1.868	KH.C1.786	KATNA1	KH2013:KH.C1.786	4
Sbno1-KY.Chr4.330	KY2019:KY.Chr4.330	KH.C4.323	SBNO1	SBNO1	4
4933427D14Rik-KY.Chr7.400	KY2019:KY.Chr7.400	KH.C7.718	KIAA0753	KIAA0753	4
Eloc-KY.Chr1.138	KY2019:KY.Chr1.138	KH.C1.831	ELOC	TCEB1	4
Carhsp1-KY.Chr8.634	KY2019:KY.Chr8.634	KH.C8.846	CARHSP1	CARHSP1	4
Itpk1-KY.Chr11.1323	KY2019:KY.Chr11.1323	KH.L107.10	ITPK1	ITPK1	4
Ipo4-KY.Chr3.1586	KY2019:KY.Chr3.1586	KH.L134.20	IPO4	IPO4	4
Dxo-KY.UAContig5.25	KY2019:KY.UAContig5.25	KH.S364.1	DXO	DOM3Z	4
Setd6-KY.Chr14.385	KY2019:KY.Chr14.385	KH.C14.144	SETD6	SETD6	4
Cd2bp2-KY.Chr4.1152	KY2019:KY.Chr4.1152	KH.L96.54	CD2BP2	CD2BP2	4
Far1-KY.Chr12.490	KY2019:KY.Chr12.490	KH.C12.149	FAR1	KH2013:KH.C12.149_FAR1/2	4
Cdk5rap1-KY.Chr6.527	KY2019:KY.Chr6.527	KH.S728.2	CDK5RAP1	CDK5RAP1	4
Wdr5b-KY.Chr9.64	KY2019:KY.Chr9.64	KH.C9.636	WDR5	WDR5	4
Cog6-KY.Chr1.712	KY2019:KY.Chr1.712	KH.L24.31	COG6	COG6	4
Mrpl45-KY.Chr7.352	KY2019:KY.Chr7.352	KH.S1090.1	TSPAN32	MRPL45	4
Nkain3-KY.Chr2.2082	KY2019:KY.Chr2.2082	KH.C2.73	NKAIN3	NKAIN/1/2/3/4	4
2310022B05Rik-KY.Chr7.151	KY2019:KY.Chr7.151	KH.L141.44	C1orf198	2310022B05RIK	4
Nup54-KY.Chr2.1187	KY2019:KY.Chr2.1187	KH.C2.324	NUP54	NUP49/54/57	4
Cramp1l-KY.Chr14.541	KY2019:KY.Chr14.541	KH.C14.45	CRAMP1	CRAMP1L	4
Noc4l-KY.Chr3.310	KY2019:KY.Chr3.310	KH.C3.704	NOC4L	NOC4L	4
Psma2-KY.Chr1.1964	KY2019:KY.Chr1.1964	KH.C1.610	PSMA2	PSMA2	4
KY2019:KY.Chr1.1756	KY2019:KY.Chr1.1756	KH.L18.87	ORF:[215..1144/3583]	KH2013:KH.L18.87	4
protein_coding-KY.Chr14.143	KY2019:KY.Chr14.143	KH.C14.274	VAMP7	VAMP7	4
Socs6-KY.Chr3.1205	KY2019:KY.Chr3.1205	KH.C3.879	SOCS6	SOCS6	4
Eapp-KY.Chr10.312	KY2019:KY.Chr10.312	KH.S1152.1	EAPP	EAPP	4
KY2019:KY.Chr8.826	KY2019:KY.Chr8.826	KH.C8.41	DOCK3	TWIN	4
B3galt1-KY.Chr11.1309	KY2019:KY.Chr11.1309	nan	nan	nan	4
Itpa-KY.Chr9.284	KY2019:KY.Chr9.284	KH.C9.834	ITPA	ITPA	4
Nmd3-KY.Chr8.1293	KY2019:KY.Chr8.1293	KH.C8.259	NMD3	NMD3	4
Arg2-KY.Chr11.604	KY2019:KY.Chr11.604	KH.L116.70	ARG2	ARG/1/2	4
Capzb-KY.Chr1.2259	KY2019:KY.Chr1.2259	KH.C1.980	CAPZB	CAPZB	4
Cirbp-KY.Chr8.680	KY2019:KY.Chr8.680	KH.C8.79	CIRBP	RBMXL1/2	4
Ppil4-KY.Chr2.2048	KY2019:KY.Chr2.2048	KH.C2.438	PPIL4	PPIL4	4
Ppm1d-KY.Chr2.1469	KY2019:KY.Chr2.1469	KH.C2.70	PPM1D	PPM1D	4
Frmpd4-KY.Chr14.49	KY2019:KY.Chr14.49	KH.L38.11	FRMPD4	KH2013:KH.L38.11_FRMPD4	4
Prpf4-KY.Chr9.427	KY2019:KY.Chr9.427	KH.C9.505	PRPF4	PRPF4	4
Mfn2-KY.Chr2.2046	KY2019:KY.Chr2.2046	KH.C2.483	MFN2	MFN1/2	4
Trmt5-KY.Chr4.529	KY2019:KY.Chr4.529	KH.C4.19	PARP14	TRMT5	4
KY2019:KY.Chr12.896	KY2019:KY.Chr12.896	KH.C12.624	KIF20B	C10ORF96	4
Nup93-KY.Chr3.785	KY2019:KY.Chr3.785	KH.C3.776	NUP93	NUP93	4
Eps15l1-KY.Chr5.541	KY2019:KY.Chr5.541	KH.C5.348	EPS15L1	KH2013:KH.C5.348_EPS15	4
Atg16l1-KY.Chr1.2562	KY2019:KY.Chr1.2562	KH.L132.8	ATG16L1	ATG16L1/2	4
Itga8-KY.Chr3.675	KY2019:KY.Chr3.675	KH.S630.1	ITGA8	ITGA5/8	4
Pgap1-KY.Chr3.160	KY2019:KY.Chr3.160	KH.C3.279	PGAP1	PGAP1	4
[truncated: 5,424 more rows]

## Sheet: TVC-ATM_Gene-clusters
Full_Name	Gene ID	Uniq_Name	KH2013	KYname	KHname	Description	name	ENSMUSG	ENSMUST	Gene_cluster	names	logfoldchanges	pvals	pvals_adj	logadjP
Svep1-KY.Chr5.734	KY2019:KY.Chr5.734	Svep1-KY.Chr5.734	KH.C5.620	SVEP1	KH2013:KH.C5.620_SVEP1	4:58042442:58206596:-1 ENSMUSG00000028369.15 ENSMUST00000042850.8 protein_coding protein_coding Svep1 sushi, von Willebrand factor type A, EGF and pentraxin domain containing 1 [Source:MGI Symbol;Acc:MGI:1928849]	Svep1	ENSMUSG00000028369.15	ENSMUST00000042850.8	2	KY.Chr5.734	27.9881	2.3994e-44	1.56545e-43	42.8054
Enpp3-KY.Chr2.1038	KY2019:KY.Chr2.1038	Enpp3-KY.Chr2.1038	KH.C2.514	ENPP3	KH2013:KH.C2.514_ENPP1/2/3	10:24772406:24836225:-1 ENSMUSG00000019989.8 ENSMUST00000020169.8 protein_coding protein_coding Enpp3 ectonucleotide pyrophosphatase/phosphodiesterase 3 [Source:MGI Symbol;Acc:MGI:2143702]	Enpp3	ENSMUSG00000019989.8	ENSMUST00000020169.8	5	KY.Chr2.1038	6.47081	4.02103e-269	3.76793e-266	265.424
Asb2-KY.Chr7.1211	KY2019:KY.Chr7.1211	Asb2-KY.Chr7.1211	KH.C7.205	ASB2	KH2013:KH.C7.205_ASB2	12:103321142:103356001:-1 ENSMUSG00000021200.14 ENSMUST00000021617.13 protein_coding protein_coding Asb2 ankyrin repeat and SOCS box-containing 2 [Source:MGI Symbol;Acc:MGI:1929743]	Asb2	ENSMUSG00000021200.14	ENSMUST00000021617.13	5	KY.Chr7.1211	4.52576	1.50121e-256	1.22724e-253	252.911
Ccnd2-KY.Chr2.2306	KY2019:KY.Chr2.2306	Ccnd2-KY.Chr2.2306	KH.L9.16	CCND3	CCND1/2/3	6:127125162:127151060:-1 ENSMUSG00000000184.12 ENSMUST00000000188.11 protein_coding protein_coding Ccnd2 cyclin D2 [Source:MGI Symbol;Acc:MGI:88314]	Ccnd2	ENSMUSG00000000184.12	ENSMUST00000000188.11	5	KY.Chr2.2306	3.8223	1.86174e-230	1.01465e-227	226.994
Ak2-KY.Chr14.595	KY2019:KY.Chr14.595	Ak2-KY.Chr14.595	KH.C14.191	AK2	AK2/3	4:128993224:129011529:1 ENSMUSG00000028792.14 ENSMUST00000102604.10 protein_coding protein_coding Ak2 adenylate kinase 2 [Source:MGI Symbol;Acc:MGI:87978]	Ak2	ENSMUSG00000028792.14	ENSMUST00000102604.10	5	KY.Chr14.595	3.4151	3.28574e-214	1.34305e-211	210.872
Itih5-KY.Chr3.1279	KY2019:KY.Chr3.1279	Itih5-KY.Chr3.1279	KH.C3.379	TAF5L	ITIH5	2:10153571:10256529:1 ENSMUSG00000025780.7 ENSMUST00000026886.7 protein_coding protein_coding Itih5 inter-alpha (globulin) inhibitor H5 [Source:MGI Symbol;Acc:MGI:1925751]	Itih5	ENSMUSG00000025780.7	ENSMUST00000026886.7	5	KY.Chr3.1279	5.71437	3.99025e-210	1.41827e-207	206.848
Trim2-KY.Chr12.722	KY2019:KY.Chr12.722	Trim2-KY.Chr12.722	KH.C12.84	TRIM2	KH2013:KH.C12.84_TRIM2	3:84163722:84270791:-1 ENSMUSG00000027993.16 ENSMUST00000054990.10 protein_coding protein_coding Trim2 tripartite motif-containing 2 [Source:MGI Symbol;Acc:MGI:1933163]	Trim2	ENSMUSG00000027993.16	ENSMUST00000054990.10	2	KY.Chr12.722	7.60801	3.09527e-75	4.20329e-74	73.3764
Nova1-KY.Chr11.824	KY2019:KY.Chr11.824	Nova1-KY.Chr11.824	KH.C11.417	NOVA1	NOVA1/2	12:46694517:46818929:-1 ENSMUSG00000021047.7 ENSMUST00000021438.7 protein_coding protein_coding Nova1 NOVA alternative splicing regulator 1 [Source:MGI Symbol;Acc:MGI:104297]	Nova1	ENSMUSG00000021047.7	ENSMUST00000021438.7	5	KY.Chr11.824	5.14583	1.77831e-205	5.38433e-203	202.269
Parp1-KY.Chr11.849	KY2019:KY.Chr11.849	Parp1-KY.Chr11.849	KH.C11.236	PARP1	KH2013:KH.C11.236_PARP/1	1:180568929:180601254:1 ENSMUSG00000026496.11 ENSMUST00000027777.11 protein_coding protein_coding Parp1 poly (ADP-ribose) polymerase family, member 1 [Source:MGI Symbol;Acc:MGI:1340806]	Parp1	ENSMUSG00000026496.11	ENSMUST00000027777.11	5	KY.Chr11.849	3.86176	1.34179e-204	3.91756e-202	201.407
KY2019:KY.Chr10.1027	KY2019:KY.Chr10.1027	KY2019:KY.Chr10.1027	KH.C10.83	PEPD	KH2013:KH.C10.83	nan	nan	nan	nan	5	KY.Chr10.1027	6.41106	5.24722e-204	1.38374e-201	200.859
Fzd10-KY.Chr12.842	KY2019:KY.Chr12.842	Fzd10-KY.Chr12.842	KH.C12.511	FZD10	FZD10/9	5:128600844:128604093:1 ENSMUSG00000081683.5 ENSMUST00000117102.3 protein_coding protein_coding Fzd10 frizzled class receptor 10 [Source:MGI Symbol;Acc:MGI:2136761]	Fzd10	ENSMUSG00000081683.5	ENSMUST00000117102.3	2	KY.Chr12.842	6.8851	5.35598e-99	1.25459e-97	96.9015
Pctp-KY.Chr10.1029	KY2019:KY.Chr10.1029	Pctp-KY.Chr10.1029	KH.C10.229	PCTP	PCTP	11:89982665:90002894:-1 ENSMUSG00000020553.8 ENSMUST00000020864.8 protein_coding protein_coding Pctp phosphatidylcholine transfer protein [Source:MGI Symbol;Acc:MGI:107375]	Pctp	ENSMUSG00000020553.8	ENSMUST00000020864.8	5	KY.Chr10.1029	5.3917	1.05385e-194	2.20904e-192	191.656
Fgf4-KY.Chr1.1891	KY2019:KY.Chr1.1891	Fgf4-KY.Chr1.1891	KH.C1.697	FGF4	FGF4	7:144861386:144865243:1 ENSMUSG00000050917.5 ENSMUST00000060336.4 protein_coding protein_coding Fgf4 fibroblast growth factor 4 [Source:MGI Symbol;Acc:MGI:95518]	Fgf4	ENSMUSG00000050917.5	ENSMUST00000060336.4	2	KY.Chr1.1891	6.66212	5.5182e-159	5.85861e-157	156.232
KY2019:KY.Chr6.451	KY2019:KY.Chr6.451	KY2019:KY.Chr6.451	KH.C6.110	GJB4	KH2013:KH.C6.110	nan	nan	nan	nan	2	KY.Chr6.451	6.57376	6.77631e-106	1.92348e-104	103.716
KY2019:KY.Chr2.206	KY2019:KY.Chr2.206	KY2019:KY.Chr2.206	KH.L153.108	AREG	KH2013:KH.L153.108	nan	nan	nan	nan	2	KY.Chr2.206	6.54989	1.3062e-31	5.99898e-31	30.2219
Gas2-KY.Chr4.1320	KY2019:KY.Chr4.1320	Gas2-KY.Chr4.1320	KH.L152.12	GAS2	KH2013:KH.L152.12_GAS2	7:51880331:51943729:1 ENSMUSG00000030498.15 ENSMUST00000145049.1 protein_coding protein_coding Gas2 growth arrest specific 2 [Source:MGI Symbol;Acc:MGI:95657]	Gas2	ENSMUSG00000030498.15	ENSMUST00000145049.1	5	KY.Chr4.1320	7.66691	5.30228e-193	1.03205e-190	189.986
Gbe1-KY.Chr3.444	KY2019:KY.Chr3.444	Gbe1-KY.Chr3.444	KH.S1163.2	GBE1	KH2013:KH.S1163.2_GBE1	16:70314064:70530290:1 ENSMUSG00000022707.16 ENSMUST00000171132.7 protein_coding protein_coding Gbe1 glucan (1,4-alpha-), branching enzyme 1 [Source:MGI Symbol;Acc:MGI:1921435]	Gbe1	ENSMUSG00000022707.16	ENSMUST00000171132.7	2	KY.Chr3.444	6.45071	1.62013e-29	6.98923e-29	28.1556
Naf1-KY.Chr3.1510	KY2019:KY.Chr3.1510	Naf1-KY.Chr3.1510	KH.C3.690	NAF1	NAF1	8:66860217:66890564:1 ENSMUSG00000014907.10 ENSMUST00000118009.1 protein_coding protein_coding Naf1 nuclear assembly factor 1 ribonucleoprotein [Source:MGI Symbol;Acc:MGI:2682306]	Naf1	ENSMUSG00000014907.10	ENSMUST00000118009.1	5	KY.Chr3.1510	3.59098	2.23079e-182	3.88015e-180	179.411
Depdc1b-KY.Chr2.2230	KY2019:KY.Chr2.2230	Depdc1b-KY.Chr2.2230	KH.L108.56	DEPDC1B	DEPDC1A	13:108316422:108388702:1 ENSMUSG00000021697.12 ENSMUST00000171178.1 protein_coding protein_coding Depdc1b DEP domain containing 1B [Source:MGI Symbol;Acc:MGI:2145425]	Depdc1b	ENSMUSG00000021697.12	ENSMUST00000171178.1	5	KY.Chr2.2230	4.40293	1.45161e-178	2.32685e-176	175.633
Plpp1-KY.Chr8.1261	KY2019:KY.Chr8.1261	Plpp1-KY.Chr8.1261	KH.C8.595	PLPP3	PPAP2B	13:112800792:112867894:1 ENSMUSG00000021759.14 ENSMUST00000016144.11 protein_coding protein_coding Plpp1 phospholipid phosphatase 1 [Source:MGI Symbol;Acc:MGI:108412]	Plpp1	ENSMUSG00000021759.14	ENSMUST00000016144.11	5	KY.Chr8.1261	4.05609	2.05749e-171	2.95087e-169	168.53
Slc20a1-KY.Chr8.402	KY2019:KY.Chr8.402	Slc20a1-KY.Chr8.402	KH.C8.651	SLC20A1	SLC20A1	2:129199310:129211609:1 ENSMUSG00000027397.14 ENSMUST00000110315.1 protein_coding protein_coding Slc20a1 solute carrier family 20, member 1 [Source:MGI Symbol;Acc:MGI:108392]	Slc20a1	ENSMUSG00000027397.14	ENSMUST00000110315.1	5	KY.Chr8.402	3.79993	3.77835e-169	5.148e-167	166.288
KY2019:KY.Chr6.317	KY2019:KY.Chr6.317	KY2019:KY.Chr6.317	KH.L149.19	CD160	KH2013:KH.L149.19	nan	nan	nan	nan	2	KY.Chr6.317	6.30843	5.56524e-53	4.509e-52	51.3459
KY2019:KY.Chr6.141	KY2019:KY.Chr6.141	KY2019:KY.Chr6.141	KH.L153.65	KIDINS220	KH2013:KH.L153.65	nan	nan	nan	nan	2	KY.Chr6.141	6.22068	6.22962e-12	1.33108e-11	10.8758
Hand2-KY.Chr1.2070	KY2019:KY.Chr1.2070	Hand2-KY.Chr1.2070	KH.C1.1116	HAND2	HAND/2	8:57320983:57324633:1 ENSMUSG00000038193.4 ENSMUST00000040104.4 protein_coding protein_coding Hand2 heart and neural crest derivatives expressed 2 [Source:MGI Symbol;Acc:MGI:103580]	Hand2	ENSMUSG00000038193.4	ENSMUST00000040104.4	2	KY.Chr1.2070	6.1343	9.92769882333826e-315	4.05794689403951e-311	310.392
Cyp2u1-KY.Chr5.144	KY2019:KY.Chr5.144	Cyp2u1-KY.Chr5.144	KH.C5.616	CYP2R1	KH2013:KH.C5.616_CYP-33C1/11/12/3/4/5/6/7/8	CHR_MG3714_PATCH:131293288:131303200:-1 ENSMUSG00000116063.1 ENSMUST00000230003.1 protein_coding protein_coding Cyp2u1 cytochrome P450, family 2, subfamily u, polypeptide 1 [Source:MGI Symbol;Acc:MGI:1918769]	Cyp2u1	ENSMUSG00000116063.1	ENSMUST00000230003.1	2	KY.Chr5.144	6.11664	4.78708e-114	1.65823e-112	111.78
Gata5-KY.Chr6.625	KY2019:KY.Chr6.625	Gata5-KY.Chr6.625	KH.L20.1	GATA4	GATA4/5/6	2:180325133:180334699:-1 ENSMUSG00000015627.5 ENSMUST00000015771.2 protein_coding protein_coding Gata5 GATA binding protein 5 [Source:MGI Symbol;Acc:MGI:109497]	Gata5	ENSMUSG00000015627.5	ENSMUST00000015771.2	2	KY.Chr6.625	6.10099	1.98363e-128	9.94856e-127	126.002
Ddr2-KY.Chr9.1025	KY2019:KY.Chr9.1025	Ddr2-KY.Chr9.1025	KH.C9.371	DDR2	DDR/1/2	1:169972308:170088944:-1 ENSMUSG00000026674.9 ENSMUST00000170800.7 protein_coding protein_coding Ddr2 discoidin domain receptor family, member 2 [Source:MGI Symbol;Acc:MGI:1345277]	Ddr2	ENSMUSG00000026674.9	ENSMUST00000170800.7	2	KY.Chr9.1025	6.04995	7.39713e-181	1.23411e-178	177.909
Trabd2b-KY.Chr5.930	KY2019:KY.Chr5.930	Trabd2b-KY.Chr5.930	KH.L170.89	TRABD2B	KH2013:KH.L170.89_C2ORF89	4:114406724:114615098:1 ENSMUSG00000070867.4 ENSMUST00000094894.3 protein_coding protein_coding Trabd2b TraB domain containing 2B [Source:MGI Symbol;Acc:MGI:3650152]	Trabd2b	ENSMUSG00000070867.4	ENSMUST00000094894.3	2	KY.Chr5.930	6.00138	4.79486e-204	1.35166e-201	200.869
Spns1-KY.Chr11.554	KY2019:KY.Chr11.554	Spns1-KY.Chr11.554	KH.L116.4	SPNS1	SPNS1/2/3	7:126370060:126377450:-1 ENSMUSG00000030741.15 ENSMUST00000032994.14 protein_coding protein_coding Spns1 spinster homolog 1 [Source:MGI Symbol;Acc:MGI:1920908]	Spns1	ENSMUSG00000030741.15	ENSMUST00000032994.14	5	KY.Chr11.554	3.36454	6.48635e-165	8.2853e-163	162.082
Cct5-KY.Chr11.102	KY2019:KY.Chr11.102	Cct5-KY.Chr11.102	KH.L95.8	CCT5	CCT5	15:31590800:31601804:-1 ENSMUSG00000022234.15 ENSMUST00000022842.15 protein_coding protein_coding Cct5 chaperonin containing Tcp1, subunit 5 (epsilon) [Source:MGI Symbol;Acc:MGI:107185]	Cct5	ENSMUSG00000022234.15	ENSMUST00000022842.15	5	KY.Chr11.102	2.64409	7.03284e-163	8.84515e-161	160.053
Bccip-KY.Chr7.261	KY2019:KY.Chr7.261	Bccip-KY.Chr7.261	KH.C7.426	BCCIP	BCCIP	7:133709333:133721145:1 ENSMUSG00000030983.4 ENSMUST00000033282.4 protein_coding protein_coding Bccip BRCA2 and CDKN1A interacting protein [Source:MGI Symbol;Acc:MGI:1913415]	Bccip	ENSMUSG00000030983.4	ENSMUST00000033282.4	5	KY.Chr7.261	2.9175	8.49131e-163	1.05176e-160	159.978
Smurf1-KY.Chr4.280	KY2019:KY.Chr4.280	Smurf1-KY.Chr4.280	KH.C4.45	SMURF2	SMURF1/2	5:144879111:144965847:-1 ENSMUSG00000038780.14 ENSMUST00000100461.6 protein_coding protein_coding Smurf1 SMAD specific E3 ubiquitin protein ligase 1 [Source:MGI Symbol;Acc:MGI:1923038]	Smurf1	ENSMUSG00000038780.14	ENSMUST00000100461.6	5	KY.Chr4.280	4.0048	4.21863e-161	4.92675e-159	158.307
Foxf1-KY.Chr3.1005	KY2019:KY.Chr3.1005	Foxf1-KY.Chr3.1005	KH.C3.170	FOXF2	FOXF1/2	8:121084386:121088144:1 ENSMUSG00000042812.5 ENSMUST00000181504.1 protein_coding protein_coding Foxf1 forkhead box F1 [Source:MGI Symbol;Acc:MGI:1347470]	Foxf1	ENSMUSG00000042812.5	ENSMUST00000181504.1	2	KY.Chr3.1005	5.76361	1.90877e-166	2.51681e-164	163.599
Hnrnpa3-KY.Chr1.222	KY2019:KY.Chr1.222	Hnrnpa3-KY.Chr1.222	KH.C1.539	HNRNPA1L2	KH2013:KH.C1.539_HNRNPA1/3	2:75659280:75666121:1 ENSMUSG00000059005.13 ENSMUST00000111961.7 protein_coding protein_coding Hnrnpa3 heterogeneous nuclear ribonucleoprotein A3 [Source:MGI Symbol;Acc:MGI:1917171]	Hnrnpa3	ENSMUSG00000059005.13	ENSMUST00000111961.7	5	KY.Chr1.222	2.81765	6.20657e-160	6.95051e-158	157.158
Tsr2-KY.Chr1.828	KY2019:KY.Chr1.828	Tsr2-KY.Chr1.828	KH.C1.911	TSR2	TSR2	X:151087094:151096543:-1 ENSMUSG00000025264.12 ENSMUST00000112683.8 protein_coding protein_coding Tsr2 TSR2 20S rRNA accumulation [Source:MGI Symbol;Acc:MGI:1916749]	Tsr2	ENSMUSG00000025264.12	ENSMUST00000112683.8	5	KY.Chr1.828	2.678	9.85209e-160	1.08839e-157	156.963
Pcdh18-KY.Chr9.393	KY2019:KY.Chr9.393	Pcdh18-KY.Chr9.393	KH.C9.247	PCDH18	KH2013:KH.C9.247_BX119910.1/10/11/12/13/14/16/2/3/4/5/6/7/8/9	3:49743296:49757316:-1 ENSMUSG00000037892.13 ENSMUST00000035931.12 protein_coding protein_coding Pcdh18 protocadherin 18 [Source:MGI Symbol;Acc:MGI:1920423]	Pcdh18	ENSMUSG00000037892.13	ENSMUST00000035931.12	2	KY.Chr9.393	5.73457	5.82412e-287	1.19031e-283	282.924
Eef1b2-KY.Chr3.1177	KY2019:KY.Chr3.1177	Eef1b2-KY.Chr3.1177	KH.C3.8	EEF1B2	EEF1B2	1:63176825:63180486:1 ENSMUSG00000025967.16 ENSMUST00000129339.7 protein_coding protein_coding Eef1b2 eukaryotic translation elongation factor 1 beta 2 [Source:MGI Symbol;Acc:MGI:1929520]	Eef1b2	ENSMUSG00000025967.16	ENSMUST00000129339.7	5	KY.Chr3.1177	2.62969	1.3835e-159	1.50801e-157	156.822
Rps28-KY.Chr8.605	KY2019:KY.Chr8.605	Rps28-KY.Chr8.605	KH.C8.209	LRR1	RPS28	17:33823052:33824476:-1 ENSMUSG00000067288.13 ENSMUST00000166693.2 protein_coding protein_coding Rps28 ribosomal protein S28 [Source:MGI Symbol;Acc:MGI:1859516]	Rps28	ENSMUSG00000067288.13	ENSMUST00000166693.2	5	KY.Chr8.605	1.96486	4.63756e-157	4.86052e-155	154.313
Tln2-KY.Chr3.779	KY2019:KY.Chr3.779	Tln2-KY.Chr3.779	KH.C3.14	TLN2	TLN1/2	9:67220654:67330647:-1 ENSMUSG00000052698.15 ENSMUST00000217550.1 protein_coding protein_coding Tln2 talin 2 [Source:MGI Symbol;Acc:MGI:1917799]	Tln2	ENSMUSG00000052698.15	ENSMUST00000217550.1	5	KY.Chr3.779	3.40256	7.76799e-157	8.03839e-155	154.095
Zfp36l1-KY.Chr4.13	KY2019:KY.Chr4.13	Zfp36l1-KY.Chr4.13	KH.C4.182	ZFP36L1	ZFP36L1/2	12:80108698:80112998:-1 ENSMUSG00000021127.7 ENSMUST00000165114.1 protein_coding protein_coding Zfp36l1 zinc finger protein 36, C3H type-like 1 [Source:MGI Symbol;Acc:MGI:107946]	Zfp36l1	ENSMUSG00000021127.7	ENSMUST00000165114.1	2	KY.Chr4.13	5.61187	3.2129e-269	3.75221e-266	265.426
KY2019:KY.Chr7.531	KY2019:KY.Chr7.531	KY2019:KY.Chr7.531	KH.C7.66	CECR2	KH2013:KH.C7.66	nan	nan	nan	nan	2	KY.Chr7.531	5.58668	6.7865e-43	4.26767e-42	41.3698
Pclaf-KY.Chr5.829	KY2019:KY.Chr5.829	Pclaf-KY.Chr5.829	KH.C5.462	MTUS2	KIAA0101	9:65890237:65903266:1 ENSMUSG00000040204.6 ENSMUST00000045802.6 protein_coding protein_coding Pclaf PCNA clamp associated factor [Source:MGI Symbol;Acc:MGI:1915276]	Pclaf	ENSMUSG00000040204.6	ENSMUST00000045802.6	5	KY.Chr5.829	3.1482	1.14439e-156	1.16942e-154	153.932
Hnrnpab-KY.Chr12.768	KY2019:KY.Chr12.768	Hnrnpab-KY.Chr12.768	KH.C12.317	HNRNPAB	HNRNPD	11:51600100:51606847:-1 ENSMUSG00000020358.17 ENSMUST00000074669.9 protein_coding protein_coding Hnrnpab heterogeneous nuclear ribonucleoprotein A/B [Source:MGI Symbol;Acc:MGI:1330294]	Hnrnpab	ENSMUSG00000020358.17	ENSMUST00000074669.9	5	KY.Chr12.768	2.41106	6.58359e-154	6.48444e-152	151.188
Nip7-KY.Chr9.1093	KY2019:KY.Chr9.1093	Nip7-KY.Chr9.1093	KH.C9.1	NIP7	NIP7	8:107056877:107060931:1 ENSMUSG00000031917.12 ENSMUST00000034392.12 protein_coding protein_coding Nip7 NIP7, nucleolar pre-rRNA processing protein [Source:MGI Symbol;Acc:MGI:1913414]	Nip7	ENSMUSG00000031917.12	ENSMUST00000034392.12	5	KY.Chr9.1093	3.22857	5.57066e-153	5.42144e-151	150.266
Tmem150a-KY.Chr12.789	KY2019:KY.Chr12.789	Tmem150a-KY.Chr12.789	KH.C12.453	TMEM150A	KH2013:KH.C12.453_TMEM150A	CHR_MG184_PATCH:72355446:72359761:1 ENSMUSG00000102455.5 ENSMUST00000193693.5 protein_coding protein_coding Tmem150a transmembrane protein 150A [Source:MGI Symbol;Acc:MGI:2385244]	Tmem150a	ENSMUSG00000102455.5	ENSMUST00000193693.5	2	KY.Chr12.789	5.51857	1.58683e-169	2.19869e-167	166.658
KY2019:KY.Chr3.1539	KY2019:KY.Chr3.1539	KY2019:KY.Chr3.1539	KH.C3.267	ATAD5	NOX5	nan	nan	nan	nan	2	KY.Chr3.1539	5.51627	6.07965e-71	7.44029e-70	69.1284
Megf6-KY.Chr1.2557	KY2019:KY.Chr1.2557	Megf6-KY.Chr1.2557	KH.L132.4	MEGF6	KH2013:KH.L132.4	4:154170730:154275713:1 ENSMUSG00000057751.14 ENSMUST00000030897.14 protein_coding protein_coding Megf6 multiple EGF-like-domains 6 [Source:MGI Symbol;Acc:MGI:1919351]	Megf6	ENSMUSG00000057751.14	ENSMUST00000030897.14	2	KY.Chr1.2557	5.51466	1.53319e-57	1.39731e-56	55.8547
Greb1l-KY.Chr1.1530	KY2019:KY.Chr1.1530	Greb1l-KY.Chr1.1530	KH.C1.931	GREB1	GREB1L	18:10325179:10562940:1 ENSMUSG00000042942.18 ENSMUST00000048977.15 protein_coding protein_coding Greb1l growth regulation by estrogen in breast cancer-like [Source:MGI Symbol;Acc:MGI:3576497]	Greb1l	ENSMUSG00000042942.18	ENSMUST00000048977.15	5	KY.Chr1.1530	4.34675	8.10767e-153	7.79767e-151	150.108
KY2019:KY.Chr8.1033	KY2019:KY.Chr8.1033	KY2019:KY.Chr8.1033	KH.C8.332	KCNIP4	KH2013:KH.C8.332_ECT2	nan	nan	nan	nan	2	KY.Chr8.1033	5.46891	2.8764e-61	2.86763e-60	59.5425
Rps3a1-KY.Chr2.925	KY2019:KY.Chr2.925	Rps3a1-KY.Chr2.925	KH.C2.693	RPS3A	RPS3A	3:86137940:86142702:-1 ENSMUSG00000028081.6 ENSMUST00000029722.6 protein_coding protein_coding Rps3a1 ribosomal protein S3A1 [Source:MGI Symbol;Acc:MGI:1202063]	Rps3a1	ENSMUSG00000028081.6	ENSMUST00000029722.6	5	KY.Chr2.925	1.52458	2.1766e-152	2.04525e-150	149.689
Smg5-KY.Chr4.1043	KY2019:KY.Chr4.1043	Smg5-KY.Chr4.1043	KH.L96.32	SMG5	SMG5	3:88336260:88362338:1 ENSMUSG00000001415.10 ENSMUST00000001451.10 protein_coding protein_coding Smg5 Smg-5 homolog, nonsense mediated mRNA decay factor (C. elegans) [Source:MGI Symbol;Acc:MGI:2447364]	Smg5	ENSMUSG00000001415.10	ENSMUST00000001451.10	5	KY.Chr4.1043	2.84045	3.35739e-152	3.11894e-150	149.506
Prpsap2-KY.Chr3.213	KY2019:KY.Chr3.213	Prpsap2-KY.Chr3.213	KH.C3.9	PRPSAP2	PRPSAP1/2	11:61729650:61762088:-1 ENSMUSG00000020528.14 ENSMUST00000168115.7 protein_coding protein_coding Prpsap2 phosphoribosyl pyrophosphate synthetase-associated protein 2 [Source:MGI Symbol;Acc:MGI:2384838]	Prpsap2	ENSMUSG00000020528.14	ENSMUST00000168115.7	5	KY.Chr3.213	3.02388	3.47479e-150	2.99015e-148	147.524
Brd2-KY.Chr9.62	KY2019:KY.Chr9.62	Brd2-KY.Chr9.62	KH.C9.589	BRD2	BRD2/3/4	17:34114085:34121988:-1 ENSMUSG00000024335.20 ENSMUST00000151986.1 protein_coding protein_coding Brd2 bromodomain containing 2 [Source:MGI Symbol;Acc:MGI:99495]	Brd2	ENSMUSG00000024335.20	ENSMUST00000151986.1	5	KY.Chr9.62	2.66286	1.02564e-149	8.64395e-148	147.063
Asphd2-KY.Chr7.1098	KY2019:KY.Chr7.1098	Asphd2-KY.Chr7.1098	KH.C7.686	ASPHD2	ASPHD1	5:112384354:112392213:-1 ENSMUSG00000029348.11 ENSMUST00000031291.8 protein_coding protein_coding Asphd2 aspartate beta-hydroxylase domain containing 2 [Source:MGI Symbol;Acc:MGI:1920148]	Asphd2	ENSMUSG00000029348.11	ENSMUST00000031291.8	4	KY.Chr7.1098	5.26696	2.48865e-16	6.53331e-16	15.1849
Hadh-KY.Chr7.214	KY2019:KY.Chr7.214	Hadh-KY.Chr7.214	KH.C7.730	HADH	HADH	3:131233419:131272101:-1 ENSMUSG00000027984.8 ENSMUST00000029610.8 protein_coding protein_coding Hadh hydroxyacyl-Coenzyme A dehydrogenase [Source:MGI Symbol;Acc:MGI:96009]	Hadh	ENSMUSG00000027984.8	ENSMUST00000029610.8	5	KY.Chr7.214	3.31112	6.14449e-148	4.97338e-146	145.303
Mrc1-KY.Chr9.898	KY2019:KY.Chr9.898	Mrc1-KY.Chr9.898	KH.C9.615	MRC1	SI:DKEY-83F18.1/10/11/15/2/3/4/5/6/7/8/9	2:14229392:14332057:1 ENSMUSG00000026712.3 ENSMUST00000028045.3 protein_coding protein_coding Mrc1 mannose receptor, C type 1 [Source:MGI Symbol;Acc:MGI:97142]	Mrc1	ENSMUSG00000026712.3	ENSMUST00000028045.3	2	KY.Chr9.898	5.2079	1.13564e-23	3.96917e-23	22.4013
Rps12-KY.Chr7.663	KY2019:KY.Chr7.663	Rps12-KY.Chr7.663	KH.C7.264	EIF4A1	RPS12	10:23785198:23787089:-1 ENSMUSG00000061983.7 ENSMUST00000220070.1 protein_coding protein_coding Rps12 ribosomal protein S12 [Source:MGI Symbol;Acc:MGI:98105]	Rps12	ENSMUSG00000061983.7	ENSMUST00000220070.1	5	KY.Chr7.663	2.16987	9.96078e-148	7.90576e-146	145.102
Prss8-KY.Chr6.460	KY2019:KY.Chr6.460	Prss8-KY.Chr6.460	KH.C6.269	PRSS8	PRSS8	7:127925716:127930104:-1 ENSMUSG00000030800.10 ENSMUST00000206124.1 protein_coding protein_coding Prss8 protease, serine 8 (prostasin) [Source:MGI Symbol;Acc:MGI:1923810]	Prss8	ENSMUSG00000030800.10	ENSMUST00000206124.1	2	KY.Chr6.460	5.118	2.96998e-22	9.80598e-22	21.0085
Fbxo25-KY.Chr1.1400	KY2019:KY.Chr1.1400	Fbxo25-KY.Chr1.1400	KH.C1.117	FBXO32	FBXO25/32	8:13907803:13940522:1 ENSMUSG00000038365.8 ENSMUST00000043520.4 protein_coding protein_coding Fbxo25 F-box protein 25 [Source:MGI Symbol;Acc:MGI:1914072]	Fbxo25	ENSMUSG00000038365.8	ENSMUST00000043520.4	2	KY.Chr1.1400	5.10413	1.12279e-97	2.54967e-96	95.5935
KY2019:KY.Chr14.343	KY2019:KY.Chr14.343	KY2019:KY.Chr14.343	KH.C14.504	EFEMP2	KH2013:KH.C14.504	nan	nan	nan	nan	2	KY.Chr14.343	5.09363	2.39678e-133	1.36067e-131	130.866
Foxl1-KY.Chr5.382	KY2019:KY.Chr5.382	Foxl1-KY.Chr5.382	KH.C5.74	FOXL1	FOXG1	8:121127940:121130644:1 ENSMUSG00000097084.1 ENSMUST00000181609.1 protein_coding protein_coding Foxl1 forkhead box L1 [Source:MGI Symbol;Acc:MGI:1347469]	Foxl1	ENSMUSG00000097084.1	ENSMUST00000181609.1	2	KY.Chr5.382	5.08522	3.54102e-151	3.21642e-149	148.493
Gpr50-KY.Chr3.1545	KY2019:KY.Chr3.1545	Gpr50-KY.Chr3.1545	KH.S555.1	GPR50	KH2013:KH.S555.1_HTR7	X:71663667:71669257:1 ENSMUSG00000056380.13 ENSMUST00000070449.5 protein_coding protein_coding Gpr50 G-protein-coupled receptor 50 [Source:MGI Symbol;Acc:MGI:1333877]	Gpr50	ENSMUSG00000056380.13	ENSMUST00000070449.5	2	KY.Chr3.1545	5.04026	3.85741e-239	2.25245e-236	235.647
Lgr6-KY.Chr11.958	KY2019:KY.Chr11.958	Lgr6-KY.Chr11.958	KH.C11.698	NBEA	LGR4/5/6	1:134983301:135105276:-1 ENSMUSG00000042793.13 ENSMUST00000044828.13 protein_coding protein_coding Lgr6 leucine-rich repeat-containing G protein-coupled receptor 6 [Source:MGI Symbol;Acc:MGI:2441805]	Lgr6	ENSMUSG00000042793.13	ENSMUST00000044828.13	2	KY.Chr11.958	4.99451	4.20471e-251	3.12486e-248	247.505
Rpl7-KY.Chr2.1468	KY2019:KY.Chr2.1468	Rpl7-KY.Chr2.1468	KH.C2.77	RPL7	RPL7	1:16101295:16104662:-1 ENSMUSG00000043716.13 ENSMUST00000058437.13 protein_coding protein_coding Rpl7 ribosomal protein L7 [Source:MGI Symbol;Acc:MGI:98073]	Rpl7	ENSMUSG00000043716.13	ENSMUST00000058437.13	5	KY.Chr2.1468	1.44046	2.98593e-147	2.34712e-145	144.629
Nkx2-5-KY.Chr8.909	KY2019:KY.Chr8.909	Nkx2-5-KY.Chr8.909	KH.C8.482	NKX2-6	NKX2-3	17:26839026:26845009:-1 ENSMUSG00000015579.5 ENSMUST00000235454.1 protein_coding protein_coding Nkx2-5 NK2 homeobox 5 [Source:MGI Symbol;Acc:MGI:97350]	Nkx2-5	ENSMUSG00000015579.5	ENSMUST00000235454.1	2	KY.Chr8.909	4.96905	1.28157e-194	2.61921e-192	191.582
KY2019:KY.Chr14.1119	KY2019:KY.Chr14.1119	KY2019:KY.Chr14.1119	KH.S725.5	FPR2	KH2013:KH.S725.5	nan	nan	nan	nan	2	KY.Chr14.1119	4.93762	2.09297e-69	2.44779e-68	67.6112
Nphs1-KY.Chr11.942	KY2019:KY.Chr11.942	Nphs1-KY.Chr11.942	KH.C11.389	NPHS1	NPHS1	7:30458315:30486716:1 ENSMUSG00000006649.17 ENSMUST00000126297.8 protein_coding protein_coding Nphs1 nephrosis 1, nephrin [Source:MGI Symbol;Acc:MGI:1859637]	Nphs1	ENSMUSG00000006649.17	ENSMUST00000126297.8	2	KY.Chr11.942	4.92688	6.74746e-271	9.19342e-268	267.037
Gpx7-KY.Chr9.1020	KY2019:KY.Chr9.1020	Gpx7-KY.Chr9.1020	KH.C9.698	GPX7	GPX7/8	4:108400390:108406961:-1 ENSMUSG00000028597.11 ENSMUST00000030332.6 protein_coding protein_coding Gpx7 glutathione peroxidase 7 [Source:MGI Symbol;Acc:MGI:1914555]	Gpx7	ENSMUSG00000028597.11	ENSMUST00000030332.6	5	KY.Chr9.1020	3.83453	4.72047e-145	3.60653e-143	142.443
Unc5c-KY.Chr9.912	KY2019:KY.Chr9.912	Unc5c-KY.Chr9.912	KH.C9.133	UNC5C	UNC5A	3:141465216:141834924:1 ENSMUSG00000059921.15 ENSMUST00000106236.8 protein_coding protein_coding Unc5c unc-5 netrin receptor C [Source:MGI Symbol;Acc:MGI:1095412]	Unc5c	ENSMUSG00000059921.15	ENSMUST00000106236.8	2	KY.Chr9.912	4.87826	9.64465295783094e-312	2.62817e-308	307.58
Htr7-KY.Chr3.1544	KY2019:KY.Chr3.1544	Htr7-KY.Chr3.1544	KH.S555.1	HTR7	KH2013:KH.S555.1_HTR7	19:35958734:36057340:-1 ENSMUSG00000024798.15 ENSMUST00000164639.7 protein_coding protein_coding Htr7 5-hydroxytryptamine (serotonin) receptor 7 [Source:MGI Symbol;Acc:MGI:99841]	Htr7	ENSMUSG00000024798.15	ENSMUST00000164639.7	2	KY.Chr3.1544	4.8772	1.4808e-150	1.33028e-148	147.876
Ppan-KY.Chr8.726	KY2019:KY.Chr8.726	Ppan-KY.Chr8.726	KH.C8.438	PPAN	PPAN	9:20888175:20892178:1 ENSMUSG00000004100.12 ENSMUST00000004203.5 protein_coding protein_coding Ppan peter pan homolog [Source:MGI Symbol;Acc:MGI:2178445]	Ppan	ENSMUSG00000004100.12	ENSMUST00000004203.5	5	KY.Chr8.726	1.52168	2.45569e-144	1.84177e-142	141.735
Zfr-KY.Chr14.1003	KY2019:KY.Chr14.1003	Zfr-KY.Chr14.1003	KH.C14.282	ZFR	AIM3	15:12117831:12185683:1 ENSMUSG00000022201.16 ENSMUST00000122941.7 protein_coding protein_coding Zfr zinc finger RNA binding protein [Source:MGI Symbol;Acc:MGI:1341890]	Zfr	ENSMUSG00000022201.16	ENSMUST00000122941.7	5	KY.Chr14.1003	2.59544	1.2195e-142	8.59432e-141	140.066
Rgs8-KY.Chr9.111	KY2019:KY.Chr9.111	Rgs8-KY.Chr9.111	KH.C9.672	RGS8	KH2013:KH.C9.672_RGS3	1:153665709:153697667:1 ENSMUSG00000042671.12 ENSMUST00000111810.1 protein_coding protein_coding Rgs8 regulator of G-protein signaling 8 [Source:MGI Symbol;Acc:MGI:108408]	Rgs8	ENSMUSG00000042671.12	ENSMUST00000111810.1	2	KY.Chr9.111	4.8046	1.49488e-152	1.42101e-150	149.847
Dcbld2-KY.Chr11.629	KY2019:KY.Chr11.629	Dcbld2-KY.Chr11.629	KH.L116.66	DCBLD2	DCBLD2	16:58408443:58469727:1 ENSMUSG00000035107.13 ENSMUST00000046663.7 protein_coding protein_coding Dcbld2 discoidin, CUB and LCCL domain containing 2 [Source:MGI Symbol;Acc:MGI:1920629]	Dcbld2	ENSMUSG00000035107.13	ENSMUST00000046663.7	5	KY.Chr11.629	3.65333	1.3473e-142	9.4138e-141	140.026
Ctcf-KY.Chr9.22	KY2019:KY.Chr9.22	Ctcf-KY.Chr9.22	KH.L173.5	CTCF	KH2013:KH.L173.5_CTCF	8:105636579:105682922:1 ENSMUSG00000005698.15 ENSMUST00000005841.15 protein_coding protein_coding Ctcf CCCTC-binding factor [Source:MGI Symbol;Acc:MGI:109447]	Ctcf	ENSMUSG00000005698.15	ENSMUST00000005841.15	5	KY.Chr9.22	2.38112	2.16797e-142	1.50196e-140	139.823
Rpl27-KY.Chr7.155	KY2019:KY.Chr7.155	Rpl27-KY.Chr7.155	KH.L141.29	NUP35	KH2013:KH.L141.29	11:101442446:101445529:1 ENSMUSG00000063316.13 ENSMUST00000107249.7 protein_coding protein_coding Rpl27 ribosomal protein L27 [Source:MGI Symbol;Acc:MGI:98036]	Rpl27	ENSMUSG00000063316.13	ENSMUST00000107249.7	5	KY.Chr7.155	1.33099	1.82334e-141	1.21185e-139	138.917
KY2019:KY.Chr8.612	KY2019:KY.Chr8.612	KY2019:KY.Chr8.612	KH.C8.280	LYPD1	KH2013:KH.C8.280	nan	nan	nan	nan	5	KY.Chr8.612	4.6047	2.10312e-140	1.36453e-138	137.865
Foxk1-KY.Chr12.74	KY2019:KY.Chr12.74	Foxk1-KY.Chr12.74	KH.C12.370	FOXK1	FOXK1/2	5:142401500:142462011:1 ENSMUSG00000056493.9 ENSMUST00000072837.6 protein_coding protein_coding Foxk1 forkhead box K1 [Source:MGI Symbol;Acc:MGI:1347488]	Foxk1	ENSMUSG00000056493.9	ENSMUST00000072837.6	5	KY.Chr12.74	3.24252	2.32218e-137	1.40621e-135	134.852
Snu13-KY.Chr9.890	KY2019:KY.Chr9.890	Snu13-KY.Chr9.890	KH.C9.64	SNU13	NHP2L1	15:82040525:82047598:-1 ENSMUSG00000063480.8 ENSMUST00000080622.8 protein_coding protein_coding Snu13 SNU13 homolog, small nuclear ribonucleoprotein (U4/U6.U5) [Source:MGI Symbol;Acc:MGI:893586]	Snu13	ENSMUSG00000063480.8	ENSMUST00000080622.8	5	KY.Chr9.890	2.65257	2.33739e-134	1.34564e-132	131.871
B3gnt5-KY.Chr2.1270	KY2019:KY.Chr2.1270	B3gnt5-KY.Chr2.1270	KH.C2.846	B3GNT5	KH2013:KH.C2.846_F14B6.6	16:19760234:19772753:1 ENSMUSG00000022686.14 ENSMUST00000164397.7 protein_coding protein_coding B3gnt5 UDP-GlcNAc:betaGal beta-1,3-N-acetylglucosaminyltransferase 5 [Source:MGI Symbol;Acc:MGI:2137302]	B3gnt5	ENSMUSG00000022686.14	ENSMUST00000164397.7	5	KY.Chr2.1270	4.97505	7.68948e-134	4.39591e-132	131.357
Khdrbs3-KY.Chr1.2191	KY2019:KY.Chr1.2191	Khdrbs3-KY.Chr1.2191	KH.C1.144	KHDRBS3	KHDRBS1/2/3	15:68928721:69101211:1 ENSMUSG00000022332.8 ENSMUST00000229234.1 protein_coding nonsense_mediated_decay Khdrbs3 KH domain containing, RNA binding, signal transduction associated 3 [Source:MGI Symbol;Acc:MGI:1313312]	Khdrbs3	ENSMUSG00000022332.8	ENSMUST00000229234.1	5	KY.Chr1.2191	2.11524	2.59281e-133	1.4518e-131	130.838
Tll2-KY.Chr12.746	KY2019:KY.Chr12.746	Tll2-KY.Chr12.746	KH.C12.156	TLL2	NAS-30/33/36/37/38/39	19:41083981:41206774:-1 ENSMUSG00000025013.15 ENSMUST00000169941.1 protein_coding protein_coding Tll2 tolloid-like 2 [Source:MGI Symbol;Acc:MGI:1346044]	Tll2	ENSMUSG00000025013.15	ENSMUST00000169941.1	2	KY.Chr12.746	4.61645	5.35562e-161	6.1665e-159	158.21
Pes1-KY.Chr6.701	KY2019:KY.Chr6.701	Pes1-KY.Chr6.701	KH.S2820.2	PES1	UCHL1/3/4	11:3963975:3980004:1 ENSMUSG00000020430.12 ENSMUST00000109985.7 protein_coding protein_coding Pes1 pescadillo ribosomal biogenesis factor 1 [Source:MGI Symbol;Acc:MGI:1890613]	Pes1	ENSMUSG00000020430.12	ENSMUST00000109985.7	5	KY.Chr6.701	2.40515	8.94435e-133	4.90739e-131	130.309
Rgr-KY.Chr9.219	KY2019:KY.Chr9.219	Rgr-KY.Chr9.219	KH.C9.770	RGR	KH2013:KH.C9.770_RGR	14:37034909:37048941:-1 ENSMUSG00000021804.6 ENSMUST00000225070.1 protein_coding protein_coding Rgr retinal G protein coupled receptor [Source:MGI Symbol;Acc:MGI:1929473]	Rgr	ENSMUSG00000021804.6	ENSMUST00000225070.1	5	KY.Chr9.219	3.50621	1.05684e-131	5.64686e-130	129.248
Raver2-KY.Chr5.323	KY2019:KY.Chr5.323	Raver2-KY.Chr5.323	KH.C5.608	RAVER2	RAVER1/2	4:101068983:101135356:1 ENSMUSG00000035275.14 ENSMUST00000106955.1 protein_coding protein_coding Raver2 ribonucleoprotein, PTB-binding 2 [Source:MGI Symbol;Acc:MGI:2443623]	Raver2	ENSMUSG00000035275.14	ENSMUST00000106955.1	2	KY.Chr5.323	4.59932	1.04487e-97	2.38599e-96	95.6223
Prc1-KY.Chr10.1436	KY2019:KY.Chr10.1436	Prc1-KY.Chr10.1436	KH.L130.9	PRC1	KH2013:KH.L130.9_PRC1	7:80294479:80316251:1 ENSMUSG00000038943.16 ENSMUST00000173824.7 protein_coding protein_coding Prc1 protein regulator of cytokinesis 1 [Source:MGI Symbol;Acc:MGI:1858961]	Prc1	ENSMUSG00000038943.16	ENSMUST00000173824.7	5	KY.Chr10.1436	3.69518	3.08655e-131	1.63847e-129	128.786
Gtpbp4-KY.Chr1.1947	KY2019:KY.Chr1.1947	Gtpbp4-KY.Chr1.1947	KH.C1.1297	GTPBP4	GTPBP4	13:8966331:8996083:-1 ENSMUSG00000021149.8 ENSMUST00000222098.1 protein_coding protein_coding Gtpbp4 GTP binding protein 4 [Source:MGI Symbol;Acc:MGI:1916487]	Gtpbp4	ENSMUSG00000021149.8	ENSMUST00000222098.1	5	KY.Chr1.1947	2.17162	3.50021e-131	1.84608e-129	128.734
Eif3a-KY.Chr5.866	KY2019:KY.Chr5.866	Eif3a-KY.Chr5.866	KH.L170.78	EIF3A	EIF3A	19:60761117:60790643:-1 ENSMUSG00000024991.8 ENSMUST00000025955.7 protein_coding protein_coding Eif3a eukaryotic translation initiation factor 3, subunit A [Source:MGI Symbol;Acc:MGI:95301]	Eif3a	ENSMUSG00000024991.8	ENSMUST00000025955.7	5	KY.Chr5.866	2.33841	3.70827e-131	1.94328e-129	128.711
KY2019:KY.Chr3.998	KY2019:KY.Chr3.998	KY2019:KY.Chr3.998	KH.C3.47	VTI1A	KH2013:KH.C3.47_VTI1A	nan	nan	nan	nan	2	KY.Chr3.998	4.50632	1.62556e-59	1.56524e-58	57.8054
Rpl23a-KY.Chr4.1336	KY2019:KY.Chr4.1336	Rpl23a-KY.Chr4.1336	KH.L152.7	RPL23A	RPL23A	11:78180935:78183584:-1 ENSMUSG00000058546.8 ENSMUST00000102483.4 protein_coding protein_coding Rpl23a ribosomal protein L23A [Source:MGI Symbol;Acc:MGI:3040672]	Rpl23a	ENSMUSG00000058546.8	ENSMUST00000102483.4	5	KY.Chr4.1336	1.71558	2.51589e-130	1.30173e-128	127.885
Sstr2-KY.Chr12.572	KY2019:KY.Chr12.572	Sstr2-KY.Chr12.572	KH.C12.337	SSTR2	SSTR1/2/3/4/5	11:113619342:113626028:1 ENSMUSG00000047904.6 ENSMUST00000146390.2 protein_coding protein_coding Sstr2 somatostatin receptor 2 [Source:MGI Symbol;Acc:MGI:98328]	Sstr2	ENSMUSG00000047904.6	ENSMUST00000146390.2	2	KY.Chr12.572	4.45807	1.1519e-48	8.40784e-48	47.0753
Mthfd1-KY.Chr3.366	KY2019:KY.Chr3.366	Mthfd1-KY.Chr3.366	KH.L13.6	MTHFD1	MTHFD1	12:76255298:76319803:1 ENSMUSG00000021048.7 ENSMUST00000021443.6 protein_coding protein_coding Mthfd1 methylenetetrahydrofolate dehydrogenase (NADP+ dependent), methenyltetrahydrofolate cyclohydrolase, formyltetrahydrofolate synthase [Source:MGI Symbol;Acc:MGI:1342005]	Mthfd1	ENSMUSG00000021048.7	ENSMUST00000021443.6	5	KY.Chr3.366	4.35377	9.61605e-130	4.9441e-128	127.306
Rpl18-KY.Chr9.700	KY2019:KY.Chr9.700	Rpl18-KY.Chr9.700	KH.C9.355	RPL18	RPL18	7:45718071:45720835:1 ENSMUSG00000059070.16 ENSMUST00000072503.12 protein_coding protein_coding Rpl18 ribosomal protein L18 [Source:MGI Symbol;Acc:MGI:98003]	Rpl18	ENSMUSG00000059070.16	ENSMUST00000072503.12	5	KY.Chr9.700	1.41716	9.69214e-130	4.95208e-128	127.305
KY2019:KY.Chr13.293	KY2019:KY.Chr13.293	KY2019:KY.Chr13.293	KH.C13.24	ORF:[31..1068/1217]	KH2013:KH.C13.24_KRTAP10-1/10/11/12/2/3/5/8/9	nan	nan	nan	nan	4	KY.Chr13.293	4.39416	8.51084e-17	2.26928e-16	15.6441
Nob1-KY.Chr11.829	KY2019:KY.Chr11.829	Nob1-KY.Chr11.829	KH.C11.188	NOB1	KH2013:KH.C11.188	8:107412489:107425049:-1 ENSMUSG00000003848.14 ENSMUST00000003946.8 protein_coding protein_coding Nob1 NIN1/RPN12 binding protein 1 homolog [Source:MGI Symbol;Acc:MGI:1914869]	Nob1	ENSMUSG00000003848.14	ENSMUST00000003946.8	5	KY.Chr11.829	3.13981	2.68718e-129	1.36445e-127	126.865
Frs3-KY.Chr14.1060	KY2019:KY.Chr14.1060	Frs3-KY.Chr14.1060	KH.C14.464	FRS3	FRS2/3	17:47695198:47704286:1 ENSMUSG00000023266.11 ENSMUST00000113296.7 protein_coding protein_coding Frs3 fibroblast growth factor receptor substrate 3 [Source:MGI Symbol;Acc:MGI:2135965]	Frs3	ENSMUSG00000023266.11	ENSMUST00000113296.7	2	KY.Chr14.1060	4.36533	1.56565e-160	1.77766e-158	157.75
Spag16-KY.Chr7.1210	KY2019:KY.Chr7.1210	Spag16-KY.Chr7.1210	KH.C7.222	SPAG16	SPAG16	1:69826988:70725132:1 ENSMUSG00000053153.14 ENSMUST00000065425.11 protein_coding protein_coding Spag16 sperm associated antigen 16 [Source:MGI Symbol;Acc:MGI:1913972]	Spag16	ENSMUSG00000053153.14	ENSMUST00000065425.11	2	KY.Chr7.1210	4.35689	7.52662e-84	1.27921e-82	81.8931
Slc7a6-KY.Chr8.627	KY2019:KY.Chr8.627	Slc7a6-KY.Chr8.627	KH.S910.2	SLC7A11	RPL29	8:106168857:106198706:1 ENSMUSG00000031904.5 ENSMUST00000034378.4 protein_coding protein_coding Slc7a6 solute carrier family 7 (cationic amino acid transporter, y+ system), member 6 [Source:MGI Symbol;Acc:MGI:2142598]	Slc7a6	ENSMUSG00000031904.5	ENSMUST00000034378.4	5	KY.Chr8.627	2.21802	5.35636e-129	2.70298e-127	126.568
Rpl17-KY.Chr2.534	KY2019:KY.Chr2.534	Rpl17-KY.Chr2.534	KH.C2.141	RPL17	RPL17	18:75000477:75003381:1 ENSMUSG00000062328.8 ENSMUST00000079716.5 protein_coding protein_coding Rpl17 ribosomal protein L17 [Source:MGI Symbol;Acc:MGI:2448270]	Rpl17	ENSMUSG00000062328.8	ENSMUST00000079716.5	5	KY.Chr2.534	1.2972	7.79828e-128	3.88725e-126	125.41
Nom1-KY.Chr2.912	KY2019:KY.Chr2.912	Nom1-KY.Chr2.912	KH.C2.520	NOM1	NOM1	5:29434664:29457843:1 ENSMUSG00000001569.10 ENSMUST00000001611.10 protein_coding protein_coding Nom1 nucleolar protein with MIF4G domain 1 [Source:MGI Symbol;Acc:MGI:1861749]	Nom1	ENSMUSG00000001569.10	ENSMUST00000001611.10	5	KY.Chr2.912	2.66315	1.55942e-127	7.72623e-126	125.112
Ruvbl1-KY.Chr1.600	KY2019:KY.Chr1.600	Ruvbl1-KY.Chr1.600	KH.C1.1275	RUVBL1	RUVBL1	6:88465409:88497572:1 ENSMUSG00000030079.15 ENSMUST00000032165.15 protein_coding protein_coding Ruvbl1 RuvB-like protein 1 [Source:MGI Symbol;Acc:MGI:1928760]	Ruvbl1	ENSMUSG00000030079.15	ENSMUST00000032165.15	5	KY.Chr1.600	2.42685	1.68254e-127	8.28601e-126	125.082
Nvl-KY.Chr11.541	KY2019:KY.Chr11.541	Nvl-KY.Chr11.541	KH.L116.36	NVL	NVL	1:181087138:181144204:-1 ENSMUSG00000026516.8 ENSMUST00000027797.8 protein_coding protein_coding Nvl nuclear VCP-like [Source:MGI Symbol;Acc:MGI:1914709]	Nvl	ENSMUSG00000026516.8	ENSMUST00000027797.8	5	KY.Chr11.541	2.74611	5.33168e-127	2.60997e-125	124.583
Pcdh18-KY.Chr9.961	KY2019:KY.Chr9.961	Pcdh18-KY.Chr9.961	KH.C9.32	PCDH18	KH2013:KH.C9.32_BX119910.1/10/11/12/13/14/16/2/3/4/5/6/7/8/9	3:49743298:49757285:-1 ENSMUSG00000037892.13 ENSMUST00000191794.1 protein_coding protein_coding Pcdh18 protocadherin 18 [Source:MGI Symbol;Acc:MGI:1920423]	Pcdh18	ENSMUSG00000037892.13	ENSMUST00000191794.1	2	KY.Chr9.961	4.29788	5.76133e-70	6.86573e-69	68.1633
Enpp3-KY.Chr2.1040	KY2019:KY.Chr2.1040	Enpp3-KY.Chr2.1040	KH.C2.118	ENPP3	KH2013:KH.C2.118_ENPP1/2/3	10:24772406:24836225:-1 ENSMUSG00000019989.8 ENSMUST00000020169.8 protein_coding protein_coding Enpp3 ectonucleotide pyrophosphatase/phosphodiesterase 3 [Source:MGI Symbol;Acc:MGI:2143702]	Enpp3	ENSMUSG00000019989.8	ENSMUST00000020169.8	5	KY.Chr2.1040	5.34977	6.04785e-127	2.94293e-125	124.531
Tsta3-KY.Chr10.576	KY2019:KY.Chr10.576	Tsta3-KY.Chr10.576	KH.C10.434	TSTA3	KH2013:KH.C10.434_TSTA3	15:75924683:75929753:-1 ENSMUSG00000022570.7 ENSMUST00000023231.6 protein_coding protein_coding Tsta3 tissue specific transplantation antigen P35B [Source:MGI Symbol;Acc:MGI:98857]	Tsta3	ENSMUSG00000022570.7	ENSMUST00000023231.6	5	KY.Chr10.576	2.70224	4.5164e-126	2.15916e-124	123.666
Pdha1-KY.Chr12.450	KY2019:KY.Chr12.450	Pdha1-KY.Chr12.450	KH.C12.698	PDHA1	KH2013:KH.C12.698	X:160122209:160138413:-1 ENSMUSG00000031299.10 ENSMUST00000033662.8 protein_coding protein_coding Pdha1 pyruvate dehydrogenase E1 alpha 1 [Source:MGI Symbol;Acc:MGI:97532]	Pdha1	ENSMUSG00000031299.10	ENSMUST00000033662.8	5	KY.Chr12.450	1.73608	1.63247e-125	7.75899e-124	123.11
Dut-KY.Chr11.82	KY2019:KY.Chr11.82	Dut-KY.Chr11.82	KH.L95.18	DUT	DUT/1	2:125247482:125258608:1 ENSMUSG00000027203.15 ENSMUST00000051605.8 protein_coding protein_coding Dut deoxyuridine triphosphatase [Source:MGI Symbol;Acc:MGI:1346051]	Dut	ENSMUSG00000027203.15	ENSMUST00000051605.8	5	KY.Chr11.82	2.64688	3.1013e-125	1.4655e-123	122.834
Ddx47-KY.Chr11.21	KY2019:KY.Chr11.21	Ddx47-KY.Chr11.21	KH.S1136.6	DDX47	DDX47	6:135011653:135021578:1 ENSMUSG00000030204.10 ENSMUST00000154558.2 protein_coding protein_coding Ddx47 DEAD (Asp-Glu-Ala-Asp) box polypeptide 47 [Source:MGI Symbol;Acc:MGI:1915005]	Ddx47	ENSMUSG00000030204.10	ENSMUST00000154558.2	5	KY.Chr11.21	2.01182	7.31023e-123	3.17879e-121	120.498
Rps20-KY.Chr8.1107	KY2019:KY.Chr8.1107	Rps20-KY.Chr8.1107	KH.C8.308	RPS20	RPS20	4:3831334:3835665:-1 ENSMUSG00000028234.6 ENSMUST00000138502.1 protein_coding protein_coding Rps20 ribosomal protein S20 [Source:MGI Symbol;Acc:MGI:1914677]	Rps20	ENSMUSG00000028234.6	ENSMUST00000138502.1	5	KY.Chr8.1107	1.30389	1.02552e-122	4.43579e-121	120.353
Angptl1-KY.Chr9.940	KY2019:KY.Chr9.940	Angptl1-KY.Chr9.940	KH.C9.190	ANGPTL1	ANGPTL1/2/6	1:156838562:156861078:1 ENSMUSG00000033544.6 ENSMUST00000027885.7 protein_coding protein_coding Angptl1 angiopoietin-like 1 [Source:MGI Symbol;Acc:MGI:1919963]	Angptl1	ENSMUSG00000033544.6	ENSMUST00000027885.7	2	KY.Chr9.940	4.25389	4.86112e-17	1.30895e-16	15.8831
KY2019:KY.Chr11.372	KY2019:KY.Chr11.372	KY2019:KY.Chr11.372	KH.C11.162	SSC4D	KH2013:KH.C11.162_CG8193	nan	nan	nan	nan	5	KY.Chr11.372	3.1379	3.15854e-122	1.359e-120	119.867
Rps26-KY.Chr2.186	KY2019:KY.Chr2.186	Rps26-KY.Chr2.186	KH.C2.257	RPS26	RPS26	10:128624537:128626747:-1 ENSMUSG00000025362.6 ENSMUST00000026420.6 protein_coding protein_coding Rps26 ribosomal protein S26 [Source:MGI Symbol;Acc:MGI:1351628]	Rps26	ENSMUSG00000025362.6	ENSMUST00000026420.6	5	KY.Chr2.186	1.29641	2.33613e-121	9.9468e-120	119.002
Rabepk-KY.Chr9.1164	KY2019:KY.Chr9.1164	Rabepk-KY.Chr9.1164	KH.C9.128	RABEPK	RABEPK	2:34777556:34799912:-1 ENSMUSG00000070953.13 ENSMUST00000145903.7 protein_coding protein_coding Rabepk Rab9 effector protein with kelch motifs [Source:MGI Symbol;Acc:MGI:2139530]	Rabepk	ENSMUSG00000070953.13	ENSMUST00000145903.7	2	KY.Chr9.1164	4.21937	2.80309e-28	1.15909e-27	26.9359
Slc38a4-KY.Chr3.581	KY2019:KY.Chr3.581	Slc38a4-KY.Chr3.581	KH.C3.640	SLC38A4	SLC38A1/2/3/4	15:96996765:97020322:-1 ENSMUSG00000022464.14 ENSMUST00000166223.1 protein_coding protein_coding Slc38a4 solute carrier family 38, member 4 [Source:MGI Symbol;Acc:MGI:1916604]	Slc38a4	ENSMUSG00000022464.14	ENSMUST00000166223.1	5	KY.Chr3.581	4.83883	2.24203e-120	9.39926e-119	118.027
KY2019:KY.Chr3.818	KY2019:KY.Chr3.818	KY2019:KY.Chr3.818	KH.C3.676	SLC4A7	KH2013:KH.C3.676	nan	nan	nan	nan	2	KY.Chr3.818	4.19525	7.53539e-212	2.80008e-209	208.553
Mknk1-KY.Chr8.607	KY2019:KY.Chr8.607	Mknk1-KY.Chr8.607	KH.C8.163	MKNK1	MKNK1/2	4:115839233:115879250:1 ENSMUSG00000028708.16 ENSMUST00000106513.9 protein_coding protein_coding Mknk1 MAP kinase-interacting serine/threonine kinase 1 [Source:MGI Symbol;Acc:MGI:894316]	Mknk1	ENSMUSG00000028708.16	ENSMUST00000106513.9	2	KY.Chr8.607	4.1936	1.73632e-200	4.05554e-198	197.392
Hprt-KY.Chr3.1732	KY2019:KY.Chr3.1732	Hprt-KY.Chr3.1732	KH.S1251.5	GSTK1	KH2013:KH.S1251.5	X:52988137:53021659:1 ENSMUSG00000025630.8 ENSMUST00000026723.8 protein_coding protein_coding Hprt hypoxanthine guanine phosphoribosyl transferase [Source:MGI Symbol;Acc:MGI:96217]	Hprt	ENSMUSG00000025630.8	ENSMUST00000026723.8	5	KY.Chr3.1732	2.13885	3.5912e-120	1.49786e-118	117.825
Eif2s1-KY.Chr2.1813	KY2019:KY.Chr2.1813	Eif2s1-KY.Chr2.1813	KH.C2.606	EIF2S1	EIF2S1	12:78861819:78887010:1 ENSMUSG00000021116.10 ENSMUST00000071230.7 protein_coding protein_coding Eif2s1 eukaryotic translation initiation factor 2, subunit 1 alpha [Source:MGI Symbol;Acc:MGI:95299]	Eif2s1	ENSMUSG00000021116.10	ENSMUST00000071230.7	5	KY.Chr2.1813	1.32725	4.57877e-120	1.89048e-118	117.723
Rpl27a-KY.Chr10.273	KY2019:KY.Chr10.273	Rpl27a-KY.Chr10.273	KH.C10.212	RPL27A	KH2013:KH.C10.212	7:109519147:109522367:1 ENSMUSG00000046364.14 ENSMUST00000143107.1 protein_coding protein_coding Rpl27a ribosomal protein L27A [Source:MGI Symbol;Acc:MGI:1347076]	Rpl27a	ENSMUSG00000046364.14	ENSMUST00000143107.1	5	KY.Chr10.273	1.42566	5.66325e-120	2.32649e-118	117.633
Dnph1-KY.Chr12.111	KY2019:KY.Chr12.111	Dnph1-KY.Chr12.111	KH.C12.33	DNPH1	BC048355	17:46496711:46499624:1 ENSMUSG00000040658.7 ENSMUST00000046497.7 protein_coding protein_coding Dnph1 2'-deoxynucleoside 5'-phosphate N-hydrolase 1 [Source:MGI Symbol;Acc:MGI:3039376]	Dnph1	ENSMUSG00000040658.7	ENSMUST00000046497.7	5	KY.Chr12.111	2.76871	6.22789e-120	2.54565e-118	117.594
AC124742.1-KY.Chr11.1278	KY2019:KY.Chr11.1278	AC124742.1-KY.Chr11.1278	KH.C11.339	RORC	RPLP2	12:75630971:75631318:-1 ENSMUSG00000118552.1 ENSMUST00000238938.1 protein_coding protein_coding AC124742.1 ribosomal protein, large P2 (Rplp2), retrogene	AC124742.1	ENSMUSG00000118552.1	ENSMUST00000238938.1	5	KY.Chr11.1278	1.42763	7.66463e-119	3.11733e-117	116.506
Eif3f-KY.Chr4.742	KY2019:KY.Chr4.742	Eif3f-KY.Chr4.742	KH.C4.470	EIF3F	EIF3F	7:108934417:108942951:1 ENSMUSG00000031029.6 ENSMUST00000033342.6 protein_coding protein_coding Eif3f eukaryotic translation initiation factor 3, subunit F [Source:MGI Symbol;Acc:MGI:1913335]	Eif3f	ENSMUSG00000031029.6	ENSMUST00000033342.6	5	KY.Chr4.742	1.94566	1.2915e-118	5.20098e-117	116.284
C6-KY.Chr11.713	KY2019:KY.Chr11.713	C6-KY.Chr11.713	KH.L154.44	C6	KH2013:KH.L154.44_C6/7	15:4727216:4803642:1 ENSMUSG00000022181.16 ENSMUST00000022788.14 protein_coding protein_coding C6 complement component 6 [Source:MGI Symbol;Acc:MGI:88233]	C6	ENSMUSG00000022181.16	ENSMUST00000022788.14	2	KY.Chr11.713	4.13647	1.24711e-26	4.86177e-26	25.3132
Ppat-KY.Chr11.285	KY2019:KY.Chr11.285	Ppat-KY.Chr11.285	KH.C11.560	PPAT	PPAT	5:76913276:76951578:-1 ENSMUSG00000029246.14 ENSMUST00000140076.1 protein_coding protein_coding Ppat phosphoribosyl pyrophosphate amidotransferase [Source:MGI Symbol;Acc:MGI:2387203]	Ppat	ENSMUSG00000029246.14	ENSMUST00000140076.1	5	KY.Chr11.285	2.54587	3.31955e-118	1.31735e-116	115.88
Ngdn-KY.Chr12.740	KY2019:KY.Chr12.740	Ngdn-KY.Chr12.740	KH.C12.117	NGDN	NGDN	14:55015454:55024137:1 ENSMUSG00000022204.9 ENSMUST00000022815.9 protein_coding protein_coding Ngdn neuroguidin, EIF4E binding protein [Source:MGI Symbol;Acc:MGI:1916216]	Ngdn	ENSMUSG00000022204.9	ENSMUST00000022815.9	5	KY.Chr12.740	3.98114	1.03517e-117	4.0685e-116	115.391
Adora2b-KY.Chr10.276	KY2019:KY.Chr10.276	Adora2b-KY.Chr10.276	KH.C10.74	ADORA2A	ADORA2B	11:62248984:62266453:1 ENSMUSG00000018500.2 ENSMUST00000018644.2 protein_coding protein_coding Adora2b adenosine A2b receptor [Source:MGI Symbol;Acc:MGI:99403]	Adora2b	ENSMUSG00000018500.2	ENSMUST00000018644.2	1	KY.Chr10.276	4.10052	5.8303e-18	1.62838e-17	16.7882
Rps4x-KY.Chr12.99	KY2019:KY.Chr12.99	Rps4x-KY.Chr12.99	KH.C12.188	RPS4X	RPS4X	X:102184941:102189394:-1 ENSMUSG00000031320.9 ENSMUST00000033683.7 protein_coding protein_coding Rps4x ribosomal protein S4, X-linked [Source:MGI Symbol;Acc:MGI:98158]	Rps4x	ENSMUSG00000031320.9	ENSMUST00000033683.7	5	KY.Chr12.99	1.6783	1.33803e-117	5.23368e-116	115.281
Pde1c-KY.Chr9.230	KY2019:KY.Chr9.230	Pde1c-KY.Chr9.230	KH.C9.7	PDE1C	PDE1C	6:56104008:56369631:-1 ENSMUSG00000004347.17 ENSMUST00000166890.7 protein_coding protein_coding Pde1c phosphodiesterase 1C [Source:MGI Symbol;Acc:MGI:108413]	Pde1c	ENSMUSG00000004347.17	ENSMUST00000166890.7	5	KY.Chr9.230	2.03991	1.90659e-117	7.4221e-116	115.129
Mrto4-KY.Chr3.50	KY2019:KY.Chr3.50	Mrto4-KY.Chr3.50	KH.L37.7	MRTO4	MRTO4	4:139347435:139352576:-1 ENSMUSG00000028741.13 ENSMUST00000102503.9 protein_coding protein_coding Mrto4 mRNA turnover 4, ribosome maturation factor [Source:MGI Symbol;Acc:MGI:1917152]	Mrto4	ENSMUSG00000028741.13	ENSMUST00000102503.9	5	KY.Chr3.50	3.00206	2.42498e-117	9.39535e-116	115.027
Mycn-KY.Chr1.686	KY2019:KY.Chr1.686	Mycn-KY.Chr1.686	KH.L24.23	MYCN	MYCN	12:12936096:12940616:-1 ENSMUSG00000037169.15 ENSMUST00000130990.1 protein_coding protein_coding Mycn v-myc avian myelocytomatosis viral related oncogene, neuroblastoma derived [Source:MGI Symbol;Acc:MGI:97357]	Mycn	ENSMUSG00000037169.15	ENSMUST00000130990.1	2	KY.Chr1.686	4.07331	6.43044e-247	4.38074e-244	243.358
Slc39a1-KY.Chr11.830	KY2019:KY.Chr11.830	Slc39a1-KY.Chr11.830	KH.C11.8	SLC39A1	SLC39A1/2/3	3:90248172:90253612:1 ENSMUSG00000052310.9 ENSMUST00000015467.8 protein_coding protein_coding Slc39a1 solute carrier family 39 (zinc transporter), member 1 [Source:MGI Symbol;Acc:MGI:1353474]	Slc39a1	ENSMUSG00000052310.9	ENSMUST00000015467.8	4	KY.Chr11.830	4.05865	1.62981e-55	1.4025e-54	53.8531
Rpl4-KY.Chr1.1723	KY2019:KY.Chr1.1723	Rpl4-KY.Chr1.1723	KH.L18.139	RPL4	KH2013:KH.L18.139_RPL4	9:64173375:64178666:1 ENSMUSG00000032399.8 ENSMUST00000034966.8 protein_coding protein_coding Rpl4 ribosomal protein L4 [Source:MGI Symbol;Acc:MGI:1915141]	Rpl4	ENSMUSG00000032399.8	ENSMUST00000034966.8	5	KY.Chr1.1723	1.54864	6.01289e-117	2.29698e-115	114.639
KY2019:KY.Chr3.372	KY2019:KY.Chr3.372	KY2019:KY.Chr3.372	KH.L13.35	SZT2	KH2013:KH.L13.35	nan	nan	nan	nan	2	KY.Chr3.372	4.04226	7.99613e-39	4.47729e-38	37.349
Fnbp1-KY.Chr13.413	KY2019:KY.Chr13.413	Fnbp1-KY.Chr13.413	KH.C13.73	FNBP1	KH2013:KH.C13.73_FNBP1	2:31033010:31141802:-1 ENSMUSG00000075415.13 ENSMUST00000113555.7 protein_coding protein_coding Fnbp1 formin binding protein 1 [Source:MGI Symbol;Acc:MGI:109606]	Fnbp1	ENSMUSG00000075415.13	ENSMUST00000113555.7	2	KY.Chr13.413	4.02967	2.0559e-230	1.05044e-227	226.979
Lbr-KY.Chr3.969	KY2019:KY.Chr3.969	Lbr-KY.Chr3.969	KH.C3.5	LBR	LBR	1:181815335:181842379:-1 ENSMUSG00000004880.11 ENSMUST00000005003.11 protein_coding protein_coding Lbr lamin B receptor [Source:MGI Symbol;Acc:MGI:2138281]	Lbr	ENSMUSG00000004880.11	ENSMUST00000005003.11	5	KY.Chr3.969	4.08746	6.69957e-117	2.5356e-115	114.596
Rpl6-KY.Chr4.1221	KY2019:KY.Chr4.1221	Rpl6-KY.Chr4.1221	KH.L41.49	RPL6	RPL6	5:121204481:121209241:1 ENSMUSG00000029614.13 ENSMUST00000031617.12 protein_coding protein_coding Rpl6 ribosomal protein L6 [Source:MGI Symbol;Acc:MGI:108057]	Rpl6	ENSMUSG00000029614.13	ENSMUST00000031617.12	5	KY.Chr4.1221	1.26849	8.8351e-117	3.32843e-115	114.478
Rps27a-KY.Chr10.285	KY2019:KY.Chr10.285	Rps27a-KY.Chr10.285	KH.C10.204	RPS27A	KH2013:KH.C10.204	11:29545846:29547860:-1 ENSMUSG00000020460.15 ENSMUST00000102844.3 protein_coding protein_coding Rps27a ribosomal protein S27A [Source:MGI Symbol;Acc:MGI:1925544]	Rps27a	ENSMUSG00000020460.15	ENSMUST00000102844.3	5	KY.Chr10.285	1.30786	2.47147e-115	9.1422e-114	113.039
Arhgef17-KY.Chr2.892	KY2019:KY.Chr2.892	Arhgef17-KY.Chr2.892	KH.C2.676	ARHGEF17	ARHGEF17	7:100872135:100894690:-1 ENSMUSG00000032875.8 ENSMUST00000209041.1 protein_coding protein_coding Arhgef17 Rho guanine nucleotide exchange factor (GEF) 17 [Source:MGI Symbol;Acc:MGI:2673002]	Arhgef17	ENSMUSG00000032875.8	ENSMUST00000209041.1	2	KY.Chr2.892	3.97373	2.51429e-67	2.81566e-66	65.5504
Cdc6-KY.UAContig1.122	KY2019:KY.UAContig1.122	Cdc6-KY.UAContig1.122	KH.S483.2	CDC6	CDC6	11:98907801:98923936:1 ENSMUSG00000017499.15 ENSMUST00000092706.12 protein_coding protein_coding Cdc6 cell division cycle 6 [Source:MGI Symbol;Acc:MGI:1345150]	Cdc6	ENSMUSG00000017499.15	ENSMUST00000092706.12	2	KY.UAContig1.122	3.96097	1.22088e-205	3.83871e-203	202.416
Luc7l2-KY.Chr14.1171	KY2019:KY.Chr14.1171	Luc7l2-KY.Chr14.1171	KH.S1293.1	ZBTB44	KH2013:KH.S1293.1	6:38551465:38606367:1 ENSMUSG00000029823.16 ENSMUST00000161538.7 protein_coding protein_coding Luc7l2 LUC7-like 2 (S. cerevisiae) [Source:MGI Symbol;Acc:MGI:2183260]	Luc7l2	ENSMUSG00000029823.16	ENSMUST00000161538.7	5	KY.Chr14.1171	2.29287	4.5893e-115	1.6824e-113	112.774
Ddx28-KY.Chr10.601	KY2019:KY.Chr10.601	Ddx28-KY.Chr10.601	KH.C10.411	DDX28	DDX28	8:106009621:106011882:-1 ENSMUSG00000045538.6 ENSMUST00000058579.6 protein_coding protein_coding Ddx28 DEAD (Asp-Glu-Ala-Asp) box polypeptide 28 [Source:MGI Symbol;Acc:MGI:1919236]	Ddx28	ENSMUSG00000045538.6	ENSMUST00000058579.6	4	KY.Chr10.601	3.94779	1.08459e-74	1.45831e-73	72.8362
Cdo1-KY.Chr3.988	KY2019:KY.Chr3.988	Cdo1-KY.Chr3.988	KH.C3.207	CDO1	CDO1	18:46713193:46728395:-1 ENSMUSG00000033022.8 ENSMUST00000035804.8 protein_coding protein_coding Cdo1 cysteine dioxygenase 1, cytosolic [Source:MGI Symbol;Acc:MGI:105925]	Cdo1	ENSMUSG00000033022.8	ENSMUST00000035804.8	2	KY.Chr3.988	3.93068	3.05163e-17	8.2853e-17	16.0817
KY2019:KY.Chr1.958	KY2019:KY.Chr1.958	KY2019:KY.Chr1.958	KH.C1.300	LACTB2	KH2013:KH.C1.300_BDS1	nan	nan	nan	nan	2	KY.Chr1.958	3.91153	6.43435e-21	2.03327e-20	19.6918
Col19a1-KY.Chr1.896	KY2019:KY.Chr1.896	Col19a1-KY.Chr1.896	KH.C8.248	COL24A1	COL9A1/2/3	1:24263994:24587472:-1 ENSMUSG00000026141.13 ENSMUST00000115244.8 protein_coding protein_coding Col19a1 collagen, type XIX, alpha 1 [Source:MGI Symbol;Acc:MGI:1095415]	Col19a1	ENSMUSG00000026141.13	ENSMUST00000115244.8	5	KY.Chr1.896	4.14328	5.55252e-115	2.02642e-113	112.693
Trp53i11-KY.Chr6.477	KY2019:KY.Chr6.477	Trp53i11-KY.Chr6.477	KH.C6.94	TP53I11	TP53I11	2:93187584:93201749:1 ENSMUSG00000068735.14 ENSMUST00000090554.10 protein_coding protein_coding Trp53i11 transformation related protein 53 inducible protein 11 [Source:MGI Symbol;Acc:MGI:2670995]	Trp53i11	ENSMUSG00000068735.14	ENSMUST00000090554.10	5	KY.Chr6.477	5.87766	1.005e-114	3.60346e-113	112.443
Rpl34-KY.Chr10.657	KY2019:KY.Chr10.657	Rpl34-KY.Chr10.657	KH.S1840.1	RETREG1	RPL34	3:130726876:130730321:-1 ENSMUSG00000062006.12 ENSMUST00000196202.4 protein_coding protein_coding Rpl34 ribosomal protein L34 [Source:MGI Symbol;Acc:MGI:1915686]	Rpl34	ENSMUSG00000062006.12	ENSMUST00000196202.4	5	KY.Chr10.657	1.81684	2.76863e-114	9.71398e-113	112.013
Kctd8-KY.Chr2.759	KY2019:KY.Chr2.759	Kctd8-KY.Chr2.759	KH.C2.337	KCTD12	KCTD16/8	5:69296209:69341677:-1 ENSMUSG00000037653.7 ENSMUST00000087231.3 protein_coding protein_coding Kctd8 potassium channel tetramerisation domain containing 8 [Source:MGI Symbol;Acc:MGI:2443804]	Kctd8	ENSMUSG00000037653.7	ENSMUST00000087231.3	2	KY.Chr2.759	3.86156	3.69398e-14	8.81186e-14	13.0549
KY2019:KY.Chr1.2327	KY2019:KY.Chr1.2327	KY2019:KY.Chr1.2327	KH.S521.1	PODN	KH2013:KH.S521.1	nan	nan	nan	nan	2	KY.Chr1.2327	3.86124	2.66884e-70	3.20849e-69	68.4937
A830018L16Rik-KY.Chr2.1581	KY2019:KY.Chr2.1581	A830018L16Rik-KY.Chr2.1581	KH.C2.783	C8orf34	C8ORF34	1:11414112:11933740:1 ENSMUSG00000057715.13 ENSMUST00000141512.7 protein_coding nonsense_mediated_decay A830018L16Rik RIKEN cDNA A830018L16 gene [Source:MGI Symbol;Acc:MGI:2444149]	A830018L16Rik	ENSMUSG00000057715.13	ENSMUST00000141512.7	2	KY.Chr2.1581	3.86025	9.69846e-28	3.95633e-27	26.4027
Cdk6-KY.Chr6.38	KY2019:KY.Chr6.38	Cdk6-KY.Chr6.38	KH.C6.108	CDK6	CDK4/6	5:3344312:3522225:1 ENSMUSG00000040274.11 ENSMUST00000042410.4 protein_coding protein_coding Cdk6 cyclin-dependent kinase 6 [Source:MGI Symbol;Acc:MGI:1277162]	Cdk6	ENSMUSG00000040274.11	ENSMUST00000042410.4	5	KY.Chr6.38	3.1871	6.54182e-114	2.25651e-112	111.647
KY2019:KY.Chr1.520	KY2019:KY.Chr1.520	KY2019:KY.Chr1.520	KH.C1.98	ORF:[39..3029/3334]	KH2013:KH.C1.98	nan	nan	nan	nan	5	KY.Chr1.520	4.14286	1.83391e-112	6.19513e-111	110.208
Xkr4-KY.Chr7.274	KY2019:KY.Chr7.274	Xkr4-KY.Chr7.274	KH.C7.512	XKR4	XKR4	1:3214482:3671498:-1 ENSMUSG00000051951.5 ENSMUST00000070533.4 protein_coding protein_coding Xkr4 X-linked Kx blood group related 4 [Source:MGI Symbol;Acc:MGI:3528744]	Xkr4	ENSMUSG00000051951.5	ENSMUST00000070533.4	2	KY.Chr7.274	3.83081	1.32676e-81	2.12671e-80	79.6723
Mcm4-KY.Chr1.1468	KY2019:KY.Chr1.1468	Mcm4-KY.Chr1.1468	KH.S714.1	MCM4	MCM4	16:15623897:15637400:-1 ENSMUSG00000022673.5 ENSMUST00000023353.3 protein_coding protein_coding Mcm4 minichromosome maintenance complex component 4 [Source:MGI Symbol;Acc:MGI:103199]	Mcm4	ENSMUSG00000022673.5	ENSMUST00000023353.3	2	KY.Chr1.1468	3.82925	4.66971e-114	1.62446e-112	111.789
Mcm5-KY.Chr8.692	KY2019:KY.Chr8.692	Mcm5-KY.Chr8.692	KH.C8.369	MCM5	MCM3/5	8:75109624:75127688:1 ENSMUSG00000005410.6 ENSMUST00000212811.1 protein_coding protein_coding Mcm5 minichromosome maintenance complex component 5 [Source:MGI Symbol;Acc:MGI:103197]	Mcm5	ENSMUSG00000005410.6	ENSMUST00000212811.1	5	KY.Chr8.692	2.81468	2.15483e-112	7.21958e-111	110.141
Mcm2-KY.Chr6.238	KY2019:KY.Chr6.238	Mcm2-KY.Chr6.238	KH.L106.18	MCM2	MCM9	6:88883474:88898780:-1 ENSMUSG00000002870.8 ENSMUST00000058011.7 protein_coding protein_coding Mcm2 minichromosome maintenance complex component 2 [Source:MGI Symbol;Acc:MGI:105380]	Mcm2	ENSMUSG00000002870.8	ENSMUST00000058011.7	2	KY.Chr6.238	3.82169	2.46265e-90	4.82785e-89	88.3162
Enpp3-KY.Chr2.1039	KY2019:KY.Chr2.1039	Enpp3-KY.Chr2.1039	KH.C2.158	ENPP3	KH2013:KH.C2.158_ENPP1/2/3	10:24772406:24836225:-1 ENSMUSG00000019989.8 ENSMUST00000020169.8 protein_coding protein_coding Enpp3 ectonucleotide pyrophosphatase/phosphodiesterase 3 [Source:MGI Symbol;Acc:MGI:2143702]	Enpp3	ENSMUSG00000019989.8	ENSMUST00000020169.8	5	KY.Chr2.1039	4.395	6.39167e-112	2.11546e-110	109.675
Apob-KY.Chr8.1063	KY2019:KY.Chr8.1063	Apob-KY.Chr8.1063	KH.C8.686	APOB	CG15828	12:7977648:8016835:1 ENSMUSG00000020609.14 ENSMUST00000037811.12 protein_coding protein_coding Apob apolipoprotein B [Source:MGI Symbol;Acc:MGI:88052]	Apob	ENSMUSG00000020609.14	ENSMUST00000037811.12	5	KY.Chr8.1063	4.29669	7.82753e-111	2.56988e-109	108.59
Klf12-KY.Chr14.1166	KY2019:KY.Chr14.1166	Klf12-KY.Chr14.1166	KH.L83.2	KLF12	SCRT1/2	14:99874486:100149764:-1 ENSMUSG00000072294.5 ENSMUST00000097079.4 protein_coding protein_coding Klf12 Kruppel-like factor 12 [Source:MGI Symbol;Acc:MGI:1333796]	Klf12	ENSMUSG00000072294.5	ENSMUST00000097079.4	2	KY.Chr14.1166	3.80944	1.71666e-15	4.32871e-15	14.3636
KY2019:KY.Chr7.71	KY2019:KY.Chr7.71	KY2019:KY.Chr7.71	nan	nan	nan	nan	nan	nan	nan	2	KY.Chr7.71	3.80872	1.67815e-103	4.46868e-102	101.35
Gm2000-KY.Chr9.931	KY2019:KY.Chr9.931	Gm2000-KY.Chr9.931	KH.C9.404	RPL35	RPL35	1:156366040:156366484:1 ENSMUSG00000078193.2 ENSMUST00000102782.3 protein_coding protein_coding Gm2000 predicted gene 2000 [Source:MGI Symbol;Acc:MGI:3780170]	Gm2000	ENSMUSG00000078193.2	ENSMUST00000102782.3	5	KY.Chr9.931	1.60414	4.99613e-110	1.60801e-108	107.794
Rpl15-KY.Chr13.478	KY2019:KY.Chr13.478	Rpl15-KY.Chr13.478	KH.S595.15	RPL15	KH2013:KH.S595.15	14:18269000:18270626:-1 ENSMUSG00000012405.16 ENSMUST00000112598.8 protein_coding protein_coding Rpl15 ribosomal protein L15 [Source:MGI Symbol;Acc:MGI:1913730]	Rpl15	ENSMUSG00000012405.16	ENSMUST00000112598.8	5	KY.Chr13.478	1.47603	1.13454e-109	3.6089e-108	107.443
Cct7-KY.Chr14.477	KY2019:KY.Chr14.477	Cct7-KY.Chr14.477	KH.S1300.1	CCT7	CCT7	6:85452092:85468282:1 ENSMUSG00000030007.8 ENSMUST00000204592.2 protein_coding protein_coding Cct7 chaperonin containing Tcp1, subunit 7 (eta) [Source:MGI Symbol;Acc:MGI:107184]	Cct7	ENSMUSG00000030007.8	ENSMUST00000204592.2	5	KY.Chr14.477	2.33063	1.2101e-109	3.83434e-108	107.416
Ephb1-KY.Chr1.238	KY2019:KY.Chr1.238	Ephb1-KY.Chr1.238	KH.C1.404	EPHA4	EPH	9:101922128:102354693:-1 ENSMUSG00000032537.15 ENSMUST00000035129.13 protein_coding protein_coding Ephb1 Eph receptor B1 [Source:MGI Symbol;Acc:MGI:1096337]	Ephb1	ENSMUSG00000032537.15	ENSMUST00000035129.13	2	KY.Chr1.238	3.77537	1.39723e-80	2.1882e-79	78.6599
KY2019:KY.Chr9.987	KY2019:KY.Chr9.987	KY2019:KY.Chr9.987	KH.C9.234	MDN1	MTDH	nan	nan	nan	nan	5	KY.Chr9.987	3.41027	4.3328e-109	1.35193e-107	106.869
Serpini2-KY.Chr7.1053	KY2019:KY.Chr7.1053	Serpini2-KY.Chr7.1053	KH.C7.576	SERPINB6	NEC	3:75242370:75270078:-1 ENSMUSG00000034139.4 ENSMUST00000039047.4 protein_coding protein_coding Serpini2 serine (or cysteine) peptidase inhibitor, clade I, member 2 [Source:MGI Symbol;Acc:MGI:1915181]	Serpini2	ENSMUSG00000034139.4	ENSMUST00000039047.4	0	KY.Chr7.1053	3.75865	3.04476e-08	5.37601e-08	7.26954
KY2019:KY.Chr12.802	KY2019:KY.Chr12.802	KY2019:KY.Chr12.802	KH.C12.630	IGLV8-61	KH2013:KH.C12.630	nan	nan	nan	nan	2	KY.Chr12.802	3.75852	3.52037e-78	5.19477e-77	76.2844
Adgrl3-KY.Chr5.854	KY2019:KY.Chr5.854	Adgrl3-KY.Chr5.854	KH.C5.597	ADGRL2	LAT-1/2	5:81309912:81795216:1 ENSMUSG00000037605.16 ENSMUST00000122356.7 protein_coding protein_coding Adgrl3 adhesion G protein-coupled receptor L3 [Source:MGI Symbol;Acc:MGI:2441950]	Adgrl3	ENSMUSG00000037605.16	ENSMUST00000122356.7	2	KY.Chr5.854	3.75436	1.1103e-138	6.98208e-137	136.156
H3f3b-KY.Chr8.1223	KY2019:KY.Chr8.1223	H3f3b-KY.Chr8.1223	KH.C8.523	H3F3B	CENPA	11:116021961:116024504:-1 ENSMUSG00000016559.14 ENSMUST00000016703.7 protein_coding protein_coding H3f3b H3.3 histone B [Source:MGI Symbol;Acc:MGI:1101768]	H3f3b	ENSMUSG00000016559.14	ENSMUST00000016703.7	4	KY.Chr8.1223	3.71391	8.70917e-85	1.51162e-83	82.8206
Rpl10a-KY.Chr2.2121	KY2019:KY.Chr2.2121	Rpl10a-KY.Chr2.2121	KH.C2.28	RPL10A	RPL10A	17:28328568:28331032:1 ENSMUSG00000037805.15 ENSMUST00000233427.1 protein_coding protein_coding Rpl10a ribosomal protein L10A [Source:MGI Symbol;Acc:MGI:1343877]	Rpl10a	ENSMUSG00000037805.15	ENSMUST00000233427.1	5	KY.Chr2.2121	1.40355	2.38635e-108	7.27925e-107	106.138
Rad9a-KY.Chr2.790	KY2019:KY.Chr2.790	Rad9a-KY.Chr2.790	KH.C2.982	RAD9A	RAD9A	CHR_MG153_PATCH:4195195:4201635:-1 ENSMUSG00000097909.3 ENSMUST00000181329.3 protein_coding protein_coding Rad9a RAD9 checkpoint clamp component A [Source:MGI Symbol;Acc:MGI:1328356]	Rad9a	ENSMUSG00000097909.3	ENSMUST00000181329.3	2	KY.Chr2.790	3.70614	1.06301e-141	7.12307e-140	139.147
KY2019:KY.Chr8.1237	KY2019:KY.Chr8.1237	KY2019:KY.Chr8.1237	KH.C8.210	LURAP1	LURAP1	nan	nan	nan	nan	2	KY.Chr8.1237	3.70035	1.03897e-205	3.39742e-203	202.469
Rack1-KY.Chr1.2430	KY2019:KY.Chr1.2430	Rack1-KY.Chr1.2430	KH.C1.83	RACK1	GNB2L1	11:48800360:48806434:1 ENSMUSG00000020372.15 ENSMUST00000020640.7 protein_coding protein_coding Rack1 receptor for activated C kinase 1 [Source:MGI Symbol;Acc:MGI:101849]	Rack1	ENSMUSG00000020372.15	ENSMUST00000020640.7	5	KY.Chr1.2430	1.2983	4.013e-108	1.21056e-106	105.917
Srprb-KY.Chr1.1435	KY2019:KY.Chr1.1435	Srprb-KY.Chr1.1435	KH.L84.15	SRPRB	SRPRB	9:103188032:103202137:-1 ENSMUSG00000032553.14 ENSMUST00000035157.9 protein_coding protein_coding Srprb signal recognition particle receptor, B subunit [Source:MGI Symbol;Acc:MGI:102964]	Srprb	ENSMUSG00000032553.14	ENSMUST00000035157.9	5	KY.Chr1.1435	2.65488	4.81418e-108	1.44691e-106	105.84
Rpl12-KY.Chr9.937	KY2019:KY.Chr9.937	Rpl12-KY.Chr9.937	KH.C9.73	RPL12	RPL12	2:32961559:32964496:1 ENSMUSG00000038900.17 ENSMUST00000126610.1 protein_coding protein_coding Rpl12 ribosomal protein L12 [Source:MGI Symbol;Acc:MGI:98002]	Rpl12	ENSMUSG00000038900.17	ENSMUST00000126610.1	5	KY.Chr9.937	1.44837	2.599e-107	7.75431e-106	105.11
Adrb2-KY.Chr2.2054	KY2019:KY.Chr2.2054	Adrb2-KY.Chr2.2054	KH.C2.542	CCR6	KH2013:KH.C2.542	18:62177816:62179959:-1 ENSMUSG00000045730.4 ENSMUST00000053640.4 protein_coding protein_coding Adrb2 adrenergic receptor, beta 2 [Source:MGI Symbol;Acc:MGI:87938]	Adrb2	ENSMUSG00000045730.4	ENSMUST00000053640.4	2	KY.Chr2.2054	3.67937	9.34199e-36	4.87369e-35	34.3121
Mak16-KY.Chr8.893	KY2019:KY.Chr8.893	Mak16-KY.Chr8.893	KH.C8.644	MAK16	MAK16	8:31159463:31168764:-1 ENSMUSG00000031578.5 ENSMUST00000033983.5 protein_coding protein_coding Mak16 MAK16 homolog [Source:MGI Symbol;Acc:MGI:1915170]	Mak16	ENSMUSG00000031578.5	ENSMUST00000033983.5	5	KY.Chr8.893	2.32908	3.29081e-107	9.74723e-106	105.011
Rps7-KY.Chr7.1251	KY2019:KY.Chr7.1251	Rps7-KY.Chr7.1251	KH.S761.1	RPS7	RPS7	12:28631084:28635857:-1 ENSMUSG00000061477.4 ENSMUST00000221871.1 protein_coding protein_coding Rps7 ribosomal protein S7 [Source:MGI Symbol;Acc:MGI:1333818]	Rps7	ENSMUSG00000061477.4	ENSMUST00000221871.1	5	KY.Chr7.1251	1.41561	1.19907e-106	3.51339e-105	104.454
Rpl8-KY.Chr1.1420	KY2019:KY.Chr1.1420	Rpl8-KY.Chr1.1420	KH.L123.1	RPL8	KH2013:KH.L123.1_RPL8	15:76904102:76906314:1 ENSMUSG00000003970.9 ENSMUST00000229183.1 protein_coding protein_coding Rpl8 ribosomal protein L8 [Source:MGI Symbol;Acc:MGI:1350927]	Rpl8	ENSMUSG00000003970.9	ENSMUST00000229183.1	5	KY.Chr1.1420	1.49505	1.80049e-106	5.23807e-105	104.281
Rpsa-KY.Chr11.1204	KY2019:KY.Chr11.1204	Rpsa-KY.Chr11.1204	KH.C11.148	RPSA	RPSA	9:120127844:120131559:1 ENSMUSG00000032518.6 ENSMUST00000217317.1 protein_coding protein_coding Rpsa ribosomal protein SA [Source:MGI Symbol;Acc:MGI:105381]	Rpsa	ENSMUSG00000032518.6	ENSMUST00000217317.1	5	KY.Chr11.1204	1.9	4.02581e-106	1.15884e-104	103.936
NA	NA	Gpr22-KY.Chr1.2512	NA	NA	NA	NA	NA	NA	NA	NA	KY.Chr1.2512	3.64977	8.05483e-14	1.88839e-13	12.7239
Med8-KY.Chr8.1172	KY2019:KY.Chr8.1172	Med8-KY.Chr8.1172	KH.C8.616	HSPE1	KH2013:KH.C8.616	4:118409366:118415111:1 ENSMUSG00000006392.16 ENSMUST00000019229.14 protein_coding protein_coding Med8 mediator complex subunit 8 [Source:MGI Symbol;Acc:MGI:1915269]	Med8	ENSMUSG00000006392.16	ENSMUST00000019229.14	5	KY.Chr8.1172	1.68247	5.05397e-106	1.44969e-104	103.839
Traf3ip1-KY.Chr7.332	KY2019:KY.Chr7.332	Traf3ip1-KY.Chr7.332	KH.L10.4	TRAF3IP1	TRAF3IP1	1:91494694:91529307:1 ENSMUSG00000034292.13 ENSMUST00000047242.8 protein_coding protein_coding Traf3ip1 TRAF3 interacting protein 1 [Source:MGI Symbol;Acc:MGI:1921269]	Traf3ip1	ENSMUSG00000034292.13	ENSMUST00000047242.8	2	KY.Chr7.332	3.61508	2.04046e-51	1.59168e-50	49.7981
Cdca7-KY.Chr1.994	KY2019:KY.Chr1.994	Cdca7-KY.Chr1.994	KH.C1.736	CDCA7L	CDCA7L	2:72476159:72486893:1 ENSMUSG00000055612.15 ENSMUST00000102691.10 protein_coding protein_coding Cdca7 cell division cycle associated 7 [Source:MGI Symbol;Acc:MGI:1914203]	Cdca7	ENSMUSG00000055612.15	ENSMUST00000102691.10	2	KY.Chr1.994	3.61085	9.43414e-136	5.5485e-134	133.256
Ddx31-KY.Chr5.551	KY2019:KY.Chr5.551	Ddx31-KY.Chr5.551	KH.C5.175	TYSND1	DDX31	2:28840459:28905571:1 ENSMUSG00000026806.15 ENSMUST00000113853.2 protein_coding protein_coding Ddx31 DEAD/H (Asp-Glu-Ala-Asp/His) box polypeptide 31 [Source:MGI Symbol;Acc:MGI:2682639]	Ddx31	ENSMUSG00000026806.15	ENSMUST00000113853.2	5	KY.Chr5.551	3.17179	2.07623e-105	5.87308e-104	103.231
Syncrip-KY.Chr12.1043	KY2019:KY.Chr12.1043	Syncrip-KY.Chr12.1043	KH.L75.3	SYNCRIP	SYNCRIP	9:88447009:88482559:-1 ENSMUSG00000032423.12 ENSMUST00000069221.11 protein_coding protein_coding Syncrip synaptotagmin binding, cytoplasmic RNA interacting protein [Source:MGI Symbol;Acc:MGI:1891690]	Syncrip	ENSMUSG00000032423.12	ENSMUST00000069221.11	5	KY.Chr12.1043	2.44867	2.10748e-105	5.94092e-104	103.226
Dkc1-KY.Chr1.1041	KY2019:KY.Chr1.1041	Dkc1-KY.Chr1.1041	KH.C1.145	DKC1	DKC1	X:75095854:75109777:1 ENSMUSG00000031403.14 ENSMUST00000033776.14 protein_coding protein_coding Dkc1 dyskeratosis congenita 1, dyskerin [Source:MGI Symbol;Acc:MGI:1861727]	Dkc1	ENSMUSG00000031403.14	ENSMUST00000033776.14	4	KY.Chr1.1041	3.55843	1.83105e-201	4.53601e-199	198.343
Fau-KY.Chr10.284	KY2019:KY.Chr10.284	Fau-KY.Chr10.284	KH.C10.10	UBA52	KH2013:KH.C10.10	19:6057967:6059524:1 ENSMUSG00000038274.13 ENSMUST00000179142.1 protein_coding protein_coding Fau Finkel-Biskis-Reilly murine sarcoma virus (FBR-MuSV) ubiquitously expressed (fox derived) [Source:MGI Symbol;Acc:MGI:102547]	Fau	ENSMUSG00000038274.13	ENSMUST00000179142.1	5	KY.Chr10.284	1.15598	3.22824e-105	9.03796e-104	103.044
E2f3-KY.Chr2.1579	KY2019:KY.Chr2.1579	E2f3-KY.Chr2.1579	KH.C2.822	E2F3	E2F/1/2/3	13:29906575:29984391:-1 ENSMUSG00000016477.18 ENSMUST00000221536.1 protein_coding protein_coding E2f3 E2F transcription factor 3 [Source:MGI Symbol;Acc:MGI:1096340]	E2f3	ENSMUSG00000016477.18	ENSMUST00000221536.1	2	KY.Chr2.1579	3.551	9.77432e-143	7.00922e-141	140.154
Bmp2-KY.Chr4.449	KY2019:KY.Chr4.449	Bmp2-KY.Chr4.449	KH.C4.125	BMP2	KH2013:KH.C4.125_BMP2/4	2:133552159:133562885:1 ENSMUSG00000027358.6 ENSMUST00000028836.6 protein_coding protein_coding Bmp2 bone morphogenetic protein 2 [Source:MGI Symbol;Acc:MGI:88177]	Bmp2	ENSMUSG00000027358.6	ENSMUST00000028836.6	5	KY.Chr4.449	5.74587	8.19286e-105	2.2704e-103	102.644
Polr3k-KY.Chr2.2240	KY2019:KY.Chr2.2240	Polr3k-KY.Chr2.2240	KH.L108.60	POLR3K	KH2013:KH.L108.60	2:181864337:181870830:1 ENSMUSG00000038628.8 ENSMUST00000039551.8 protein_coding protein_coding Polr3k polymerase (RNA) III (DNA directed) polypeptide K [Source:MGI Symbol;Acc:MGI:1914255]	Polr3k	ENSMUSG00000038628.8	ENSMUST00000039551.8	2	KY.Chr2.2240	3.5465	5.47155e-21	1.73574e-20	19.7605
Ptprr-KY.Chr4.1321	KY2019:KY.Chr4.1321	Ptprr-KY.Chr4.1321	KH.L152.28	PTPRR	PTPN5/7	10:116177411:116274345:1 ENSMUSG00000020151.16 ENSMUST00000128399.1 protein_coding protein_coding Ptprr protein tyrosine phosphatase, receptor type, R [Source:MGI Symbol;Acc:MGI:109559]	Ptprr	ENSMUSG00000020151.16	ENSMUST00000128399.1	2	KY.Chr4.1321	3.5207	2.77957e-27	1.11442e-26	25.953
Umps-KY.Chr5.779	KY2019:KY.Chr5.779	Umps-KY.Chr5.779	KH.C5.35	PKHD1L1	UMPS	16:33954782:33967038:-1 ENSMUSG00000022814.6 ENSMUST00000023510.6 protein_coding protein_coding Umps uridine monophosphate synthetase [Source:MGI Symbol;Acc:MGI:1298388]	Umps	ENSMUSG00000022814.6	ENSMUST00000023510.6	5	KY.Chr5.779	3.01718	1.21909e-104	3.34431e-103	102.476
Slc2a1-KY.Chr10.119	KY2019:KY.Chr10.119	Slc2a1-KY.Chr10.119	KH.S770.1	SLC2A1	SLC2A1/14/2/3/4	4:119108711:119137983:1 ENSMUSG00000028645.11 ENSMUST00000030398.9 protein_coding protein_coding Slc2a1 solute carrier family 2 (facilitated glucose transporter), member 1 [Source:MGI Symbol;Acc:MGI:95755]	Slc2a1	ENSMUSG00000028645.11	ENSMUST00000030398.9	2	KY.Chr10.119	3.50653	3.21808e-73	4.18249e-72	71.3786
Rpl3l-KY.Chr2.2064	KY2019:KY.Chr2.2064	Rpl3l-KY.Chr2.2064	KH.C2.198	RPL3	RPL3	17:24727820:24736143:1 ENSMUSG00000002500.15 ENSMUST00000170239.8 protein_coding protein_coding Rpl3l ribosomal protein L3-like [Source:MGI Symbol;Acc:MGI:1913461]	Rpl3l	ENSMUSG00000002500.15	ENSMUST00000170239.8	5	KY.Chr2.2064	1.17295	1.54078e-104	4.21267e-103	102.375
Rps13-KY.Chr11.312	KY2019:KY.Chr11.312	Rps13-KY.Chr11.312	KH.C11.268	RPS13	RPS13	7:116331505:116334195:-1 ENSMUSG00000090862.3 ENSMUST00000170953.2 protein_coding protein_coding Rps13 ribosomal protein S13 [Source:MGI Symbol;Acc:MGI:1915302]	Rps13	ENSMUSG00000090862.3	ENSMUST00000170953.2	5	KY.Chr11.312	1.33086	1.56425e-104	4.26259e-103	102.37
Isx-KY.Chr11.115	KY2019:KY.Chr11.115	Isx-KY.Chr11.115	KH.L97.2	ISX	KH2013:KH.L97.2_PHOX2B	8:74873173:74893506:1 ENSMUSG00000031621.9 ENSMUST00000034034.9 protein_coding protein_coding Isx intestine specific homeobox [Source:MGI Symbol;Acc:MGI:1918847]	Isx	ENSMUSG00000031621.9	ENSMUST00000034034.9	2	KY.Chr11.115	3.48399	2.45333e-15	6.14648e-15	14.2114
Mex3c-KY.Chr4.1353	KY2019:KY.Chr4.1353	Mex3c-KY.Chr4.1353	KH.S852.2	MEX3C	MEX3B	18:73573044:73592575:1 ENSMUSG00000037253.8 ENSMUST00000091852.4 protein_coding protein_coding Mex3c mex3 RNA binding family member C [Source:MGI Symbol;Acc:MGI:2652843]	Mex3c	ENSMUSG00000037253.8	ENSMUST00000091852.4	2	KY.Chr4.1353	3.46768	3.7227e-196	8.22515e-194	193.085
Rpl13-KY.Chr11.661	KY2019:KY.Chr11.661	Rpl13-KY.Chr11.661	KH.S793.1	RPL13	RPL13	8:123102350:123105244:1 ENSMUSG00000000740.12 ENSMUST00000000756.5 protein_coding protein_coding Rpl13 ribosomal protein L13 [Source:MGI Symbol;Acc:MGI:105922]	Rpl13	ENSMUSG00000000740.12	ENSMUST00000000756.5	5	KY.Chr11.661	1.68346	5.72019e-104	1.54332e-102	101.812
Gsc-KY.Chr4.686	KY2019:KY.Chr4.686	Gsc-KY.Chr4.686	KH.C4.722	GSC	GSC	12:104471209:104473330:-1 ENSMUSG00000021095.5 ENSMUST00000021513.5 protein_coding protein_coding Gsc goosecoid homeobox [Source:MGI Symbol;Acc:MGI:95841]	Gsc	ENSMUSG00000021095.5	ENSMUST00000021513.5	2	KY.Chr4.686	3.45162	4.04038e-31	1.8279e-30	29.738
KY2019:KY.Chr13.465	KY2019:KY.Chr13.465	KY2019:KY.Chr13.465	KH.L92.5	MAP3K4	KH2013:KH.L92.5	nan	nan	nan	nan	2	KY.Chr13.465	3.45161	7.84433e-21	2.46454e-20	19.6083
Rpl37a-KY.Chr9.679	KY2019:KY.Chr9.679	Rpl37a-KY.Chr9.679	KH.C9.517	RPL37A	RPL37A	1:72711290:72713813:1 ENSMUSG00000046330.10 ENSMUST00000059980.10 protein_coding protein_coding Rpl37a ribosomal protein L37a [Source:MGI Symbol;Acc:MGI:98068]	Rpl37a	ENSMUSG00000046330.10	ENSMUST00000059980.10	5	KY.Chr9.679	1.15774	9.48291e-104	2.55009e-102	101.593
Col27a1-KY.Chr1.527	KY2019:KY.Chr1.527	Col27a1-KY.Chr1.527	KH.C1.1287	COL24A1	COL1A2	4:63215435:63334991:1 ENSMUSG00000045672.15 ENSMUST00000036300.12 protein_coding protein_coding Col27a1 collagen, type XXVII, alpha 1 [Source:MGI Symbol;Acc:MGI:2672118]	Col27a1	ENSMUSG00000045672.15	ENSMUST00000036300.12	2	KY.Chr1.527	3.42537	2.21034e-20	6.86271e-20	19.1635
Spast-KY.Chr13.473	KY2019:KY.Chr13.473	Spast-KY.Chr13.473	KH.S595.9	SPAST	SPAST	17:74339037:74388312:1 ENSMUSG00000024068.8 ENSMUST00000233611.1 protein_coding protein_coding Spast spastin [Source:MGI Symbol;Acc:MGI:1858896]	Spast	ENSMUSG00000024068.8	ENSMUST00000233611.1	4	KY.Chr13.473	3.42204	6.63573e-22	2.15952e-21	20.6656
Rps14-KY.Chr14.246	KY2019:KY.Chr14.246	Rps14-KY.Chr14.246	KH.C14.231	RPS14	RPS14	18:60776239:60778545:1 ENSMUSG00000024608.11 ENSMUST00000122279.1 protein_coding protein_coding Rps14 ribosomal protein S14 [Source:MGI Symbol;Acc:MGI:98107]	Rps14	ENSMUSG00000024608.11	ENSMUST00000122279.1	5	KY.Chr14.246	1.81413	1.30487e-103	3.49749e-102	101.456
Gm10184-KY.Chr4.76	KY2019:KY.Chr4.76	Gm10184-KY.Chr4.76	KH.C4.306	NUGGC	KPNA2/7	17:89908462:89910449:-1 ENSMUSG00000066878.5 ENSMUST00000086423.5 protein_coding protein_coding Gm10184 predicted pseudogene 10184 [Source:MGI Symbol;Acc:MGI:3704480]	Gm10184	ENSMUSG00000066878.5	ENSMUST00000086423.5	4	KY.Chr4.76	3.41775	7.62332e-110	2.4344e-108	107.614
Rps3-KY.Chr2.868	KY2019:KY.Chr2.868	Rps3-KY.Chr2.868	KH.C2.108	RPS3	RPS3	7:99477896:99483738:-1 ENSMUSG00000030744.13 ENSMUST00000032998.12 protein_coding protein_coding Rps3 ribosomal protein S3 [Source:MGI Symbol;Acc:MGI:1350917]	Rps3	ENSMUSG00000030744.13	ENSMUST00000032998.12	5	KY.Chr2.868	1.33063	3.93632e-103	1.03471e-101	100.985
L3mbtl1-KY.Chr7.285	KY2019:KY.Chr7.285	L3mbtl1-KY.Chr7.285	KH.C7.491	L3MBTL3	L3MBTL1/3/4	2:162943474:162974522:1 ENSMUSG00000035576.13 ENSMUST00000035751.11 protein_coding protein_coding L3mbtl1 L3MBTL1 histone methyl-lysine binding protein [Source:MGI Symbol;Acc:MGI:2676663]	L3mbtl1	ENSMUSG00000035576.13	ENSMUST00000035751.11	4	KY.Chr7.285	3.41284	3.04562e-27	1.2181e-26	25.9143
Tma16-KY.Chr2.563	KY2019:KY.Chr2.563	Tma16-KY.Chr2.563	KH.C2.1116	TMA16	KH2013:KH.C2.1116	8:66473118:66486519:-1 ENSMUSG00000025591.6 ENSMUST00000026681.6 protein_coding protein_coding Tma16 translation machinery associated 16 [Source:MGI Symbol;Acc:MGI:1913532]	Tma16	ENSMUSG00000025591.6	ENSMUST00000026681.6	5	KY.Chr2.563	2.74055	2.65743e-102	6.81019e-101	100.167
Lin28a-KY.Chr12.196	KY2019:KY.Chr12.196	Lin28a-KY.Chr12.196	KH.C12.403	LIN28B	LIN28A	4:134003330:134018841:-1 ENSMUSG00000050966.9 ENSMUST00000051674.2 protein_coding protein_coding Lin28a lin-28 homolog A (C. elegans) [Source:MGI Symbol;Acc:MGI:1890546]	Lin28a	ENSMUSG00000050966.9	ENSMUST00000051674.2	5	KY.Chr12.196	2.11604	3.73021e-102	9.49983e-101	100.022
Rbbp7-KY.Chr8.363	KY2019:KY.Chr8.363	Rbbp7-KY.Chr8.363	KH.C8.192	RBBP4	RBBP4	X:162760462:162775895:1 ENSMUSG00000031353.13 ENSMUST00000112326.7 protein_coding protein_coding Rbbp7 retinoblastoma binding protein 7, chromatin remodeling factor [Source:MGI Symbol;Acc:MGI:1194910]	Rbbp7	ENSMUSG00000031353.13	ENSMUST00000112326.7	5	KY.Chr8.363	2.44609	5.28077e-102	1.33654e-100	99.874
Mrpl24-KY.Chr1.2228	KY2019:KY.Chr1.2228	Mrpl24-KY.Chr1.2228	KH.S164.8	MRPL24	MRPL24	3:87921609:87923672:1 ENSMUSG00000019710.13 ENSMUST00000121048.1 protein_coding protein_coding Mrpl24 mitochondrial ribosomal protein L24 [Source:MGI Symbol;Acc:MGI:1914957]	Mrpl24	ENSMUSG00000019710.13	ENSMUST00000121048.1	5	KY.Chr1.2228	2.08229	5.53125e-102	1.39562e-100	99.8552
Itga4-KY.Chr9.501	KY2019:KY.Chr9.501	Itga4-KY.Chr9.501	KH.L22.21	ITGA9	KH2013:KH.L22.21_ITGA1/10/11	2:79255500:79333123:1 ENSMUSG00000027009.18 ENSMUST00000099972.4 protein_coding protein_coding Itga4 integrin alpha 4 [Source:MGI Symbol;Acc:MGI:96603]	Itga4	ENSMUSG00000027009.18	ENSMUST00000099972.4	2	KY.Chr9.501	3.39898	6.01239e-23	2.02853e-22	21.6928
Slc25a29-KY.Chr3.1616	KY2019:KY.Chr3.1616	Slc25a29-KY.Chr3.1616	KH.C1.280	SLC25A29	SLC25A29	12:108825873:108835883:-1 ENSMUSG00000021265.3 ENSMUST00000021693.3 protein_coding protein_coding Slc25a29 solute carrier family 25 (mitochondrial carrier, palmitoylcarnitine transporter), member 29 [Source:MGI Symbol;Acc:MGI:2444911]	Slc25a29	ENSMUSG00000021265.3	ENSMUST00000021693.3	2	KY.Chr3.1616	3.38881	6.01942e-73	7.7739e-72	71.1094
Pcna-KY.Chr12.849	KY2019:KY.Chr12.849	Pcna-KY.Chr12.849	KH.C12.443	PCNA	PCNA	2:132249162:132253314:-1 ENSMUSG00000027342.14 ENSMUST00000028817.6 protein_coding protein_coding Pcna proliferating cell nuclear antigen [Source:MGI Symbol;Acc:MGI:97503]	Pcna	ENSMUSG00000027342.14	ENSMUST00000028817.6	2	KY.Chr12.849	3.38632	4.28118e-109	1.34094e-107	106.873
Gk-KY.Chr4.688	KY2019:KY.Chr4.688	Gk-KY.Chr4.688	KH.C4.258	GK3P	GK/2	X:85701937:85776624:-1 ENSMUSG00000025059.16 ENSMUST00000142152.1 protein_coding protein_coding Gk glycerol kinase [Source:MGI Symbol;Acc:MGI:106594]	Gk	ENSMUSG00000025059.16	ENSMUST00000142152.1	5	KY.Chr4.688	2.28651	1.54664e-101	3.86659e-100	99.4127
Rps16-KY.Chr11.1346	KY2019:KY.Chr11.1346	Rps16-KY.Chr11.1346	KH.S406.5	RPS16	RPS16	7:28350652:28353155:1 ENSMUSG00000037563.15 ENSMUST00000082134.5 protein_coding protein_coding Rps16 ribosomal protein S16 [Source:MGI Symbol;Acc:MGI:98118]	Rps16	ENSMUSG00000037563.15	ENSMUST00000082134.5	5	KY.Chr11.1346	1.67711	3.21072e-101	7.92979e-100	99.1007
KY2019:KY.Chr5.983	KY2019:KY.Chr5.983	KY2019:KY.Chr5.983	KH.L70.3	DUSP18	F1P1N5_CHICK	nan	nan	nan	nan	5	KY.Chr5.983	3.49626	4.17565e-101	1.02819e-99	98.9879
Riok2-KY.Chr7.1132	KY2019:KY.Chr7.1132	Riok2-KY.Chr7.1132	KH.C7.139	RIOK2	KH2013:KH.C7.139_SEC61G	17:17374309:17394899:1 ENSMUSG00000116564.1 ENSMUST00000024620.7 protein_coding protein_coding Riok2 RIO kinase 2 [Source:MGI Symbol;Acc:MGI:1914295]	Riok2	ENSMUSG00000116564.1	ENSMUST00000024620.7	5	KY.Chr7.1132	1.5612	4.43088e-101	1.08776e-99	98.9635
NA	NA	KY2019:KY.Chr6.684	NA	NA	NA	NA	NA	NA	NA	NA	KY.Chr6.684	3.35971	5.50232e-09	1.01196e-08	7.99484
NA	NA	Pisd-KY.Chr4.24	NA	NA	NA	NA	NA	NA	NA	NA	KY.Chr4.24	3.35166	4.69545e-11	9.58913e-11	10.0182
Rpl10-ps3-KY.Chr12.965	KY2019:KY.Chr12.965	Rpl10-ps3-KY.Chr12.965	KH.C12.107	RPL10	RPL10	9:50344201:50344968:-1 ENSMUSG00000058443.5 ENSMUST00000076364.5 protein_coding protein_coding Rpl10-ps3 ribosomal protein L10, pseudogene 3 [Source:MGI Symbol;Acc:MGI:3704336]	Rpl10-ps3	ENSMUSG00000058443.5	ENSMUST00000076364.5	5	KY.Chr12.965	1.16773	1.29903e-100	3.15122e-99	98.5015
Snx11-KY.Chr1.1305	KY2019:KY.Chr1.1305	Snx11-KY.Chr1.1305	KH.L119.8	SNX11	SNX11	11:96767877:96777559:-1 ENSMUSG00000020876.14 ENSMUST00000107661.9 protein_coding protein_coding Snx11 sorting nexin 11 [Source:MGI Symbol;Acc:MGI:1921729]	Snx11	ENSMUSG00000020876.14	ENSMUST00000107661.9	2	KY.Chr1.1305	3.34814	9.11749e-35	4.61806e-34	33.3355
Aimp2-KY.Chr11.60	KY2019:KY.Chr11.60	Aimp2-KY.Chr11.60	KH.L18.28	AIMP2	AIMP2	5:143902704:143909839:-1 ENSMUSG00000029610.13 ENSMUST00000031613.10 protein_coding protein_coding Aimp2 aminoacyl tRNA synthetase complex-interacting multifunctional protein 2 [Source:MGI Symbol;Acc:MGI:2385237]	Aimp2	ENSMUSG00000029610.13	ENSMUST00000031613.10	5	KY.Chr11.60	2.44658	1.84811e-100	4.4699e-99	98.3497
Igf2bp1-KY.Chr12.800	KY2019:KY.Chr12.800	Igf2bp1-KY.Chr12.800	KH.C12.441	IGF2BP1	IGF2BP1/2/3	11:95957163:96005940:-1 ENSMUSG00000013415.9 ENSMUST00000013559.2 protein_coding protein_coding Igf2bp1 insulin-like growth factor 2 mRNA binding protein 1 [Source:MGI Symbol;Acc:MGI:1890357]	Igf2bp1	ENSMUSG00000013415.9	ENSMUST00000013559.2	5	KY.Chr12.800	1.68595	3.04155e-100	7.33471e-99	98.1346
Myt1l-KY.Chr1.1536	KY2019:KY.Chr1.1536	Myt1l-KY.Chr1.1536	KH.C1.274	MYT1L	MYT1L	12:29528384:29923213:1 ENSMUSG00000061911.15 ENSMUST00000049784.16 protein_coding protein_coding Myt1l myelin transcription factor 1-like [Source:MGI Symbol;Acc:MGI:1100511]	Myt1l	ENSMUSG00000061911.15	ENSMUST00000049784.16	2	KY.Chr1.1536	3.3358	4.43504e-17	1.19658e-16	15.9221
Rpl38-KY.Chr8.245	KY2019:KY.Chr8.245	Rpl38-KY.Chr8.245	KH.C8.20	RPL38	RPL38	11:114668626:114672331:1 ENSMUSG00000057322.12 ENSMUST00000082092.4 protein_coding protein_coding Rpl38 ribosomal protein L38 [Source:MGI Symbol;Acc:MGI:1914921]	Rpl38	ENSMUSG00000057322.12	ENSMUST00000082092.4	5	KY.Chr8.245	1.69939	3.82597e-100	9.14542e-99	98.0388
KY2019:KY.Chr6.364	KY2019:KY.Chr6.364	KY2019:KY.Chr6.364	KH.C6.81	ORF:[49..891/1488]	DCDC2	nan	nan	nan	nan	5	KY.Chr6.364	3.2624	4.98261e-100	1.18755e-98	97.9253
Eif3k-KY.Chr14.1013	KY2019:KY.Chr14.1013	Eif3k-KY.Chr14.1013	KH.C14.193	EIF3J	EIF3J	7:28971372:28981814:-1 ENSMUSG00000053565.10 ENSMUST00000066070.6 protein_coding protein_coding Eif3k eukaryotic translation initiation factor 3, subunit K [Source:MGI Symbol;Acc:MGI:1921080]	Eif3k	ENSMUSG00000053565.10	ENSMUST00000066070.6	5	KY.Chr14.1013	2.40864	8.17128e-100	1.93624e-98	97.713
Slbp-KY.Chr9.216	KY2019:KY.Chr9.216	Slbp-KY.Chr9.216	KH.C9.705	SLBP	SLBP	5:33643222:33652300:-1 ENSMUSG00000004642.13 ENSMUST00000139518.7 protein_coding protein_coding Slbp stem-loop binding protein [Source:MGI Symbol;Acc:MGI:108402]	Slbp	ENSMUSG00000004642.13	ENSMUST00000139518.7	2	KY.Chr9.216	3.29949	2.05749e-188	3.82272e-186	185.418
Zfp367-KY.Chr5.240	KY2019:KY.Chr5.240	Zfp367-KY.Chr5.240	KH.C5.64	ZNF367	ZNF367	13:64133018:64153202:-1 ENSMUSG00000044934.13 ENSMUST00000059817.11 protein_coding protein_coding Zfp367 zinc finger protein 367 [Source:MGI Symbol;Acc:MGI:2442266]	Zfp367	ENSMUSG00000044934.13	ENSMUST00000059817.11	2	KY.Chr5.240	3.29273	1.49726e-27	6.06245e-27	26.2174
Rps8-KY.Chr12.20	KY2019:KY.Chr12.20	Rps8-KY.Chr12.20	KH.L133.9	RPS8	RPS8	4:117153827:117156243:-1 ENSMUSG00000047675.15 ENSMUST00000102696.4 protein_coding protein_coding Rps8 ribosomal protein S8 [Source:MGI Symbol;Acc:MGI:98166]	Rps8	ENSMUSG00000047675.15	ENSMUST00000102696.4	5	KY.Chr12.20	1.53416	7.74128e-98	1.78267e-96	95.7489
Rnf168-KY.Chr10.1340	KY2019:KY.Chr10.1340	Rnf168-KY.Chr10.1340	KH.L5.6	RNF168	RNF168	16:32277461:32300906:1 ENSMUSG00000014074.17 ENSMUST00000014218.14 protein_coding protein_coding Rnf168 ring finger protein 168 [Source:MGI Symbol;Acc:MGI:1917488]	Rnf168	ENSMUSG00000014074.17	ENSMUST00000014218.14	2	KY.Chr10.1340	3.27781	5.56888e-41	3.32303e-40	39.4785
Rfc4-KY.Chr8.1160	KY2019:KY.Chr8.1160	Rfc4-KY.Chr8.1160	KH.C8.757	RFC4	KH2013:KH.C8.757_RFC2/4	16:23113943:23127737:-1 ENSMUSG00000022881.15 ENSMUST00000023598.14 protein_coding protein_coding Rfc4 replication factor C (activator 1) 4 [Source:MGI Symbol;Acc:MGI:2146571]	Rfc4	ENSMUSG00000022881.15	ENSMUST00000023598.14	2	KY.Chr8.1160	3.27052	3.65063e-39	2.06962e-38	37.6841
NA	NA	Cpn2-KY.Chr1.598	NA	NA	NA	NA	NA	NA	NA	NA	KY.Chr1.598	3.27013	5.41794e-11	1.10123e-10	9.95812
Rrm2b-KY.Chr1.693	KY2019:KY.Chr1.693	Rrm2b-KY.Chr1.693	KH.L24.7	RRM2	PCMTD1/2	15:37923952:37961103:-1 ENSMUSG00000022292.16 ENSMUST00000022901.15 protein_coding protein_coding Rrm2b ribonucleotide reductase M2 B (TP53 inducible) [Source:MGI Symbol;Acc:MGI:2155865]	Rrm2b	ENSMUSG00000022292.16	ENSMUST00000022901.15	2	KY.Chr1.693	3.26457	3.17968e-161	3.76723e-159	158.424
Adamts3-KY.Chr2.1412	KY2019:KY.Chr2.1412	Adamts3-KY.Chr2.1412	KH.C2.1123	ADAMTS3	THSD1	5:89677087:89882935:-1 ENSMUSG00000043635.12 ENSMUST00000163159.7 protein_coding protein_coding Adamts3 a disintegrin-like and metallopeptidase (reprolysin type) with thrombospondin type 1 motif, 3 [Source:MGI Symbol;Acc:MGI:3045353]	Adamts3	ENSMUSG00000043635.12	ENSMUST00000163159.7	2	KY.Chr2.1412	3.26451	1.88871e-12	4.12398e-12	11.3847
Ltv1-KY.Chr7.1230	KY2019:KY.Chr7.1230	Ltv1-KY.Chr7.1230	KH.S534.10	LTV1	LTV1	10:13178140:13193168:-1 ENSMUSG00000019814.5 ENSMUST00000019950.5 protein_coding protein_coding Ltv1 LTV1 ribosome biogenesis factor [Source:MGI Symbol;Acc:MGI:2447810]	Ltv1	ENSMUSG00000019814.5	ENSMUST00000019950.5	5	KY.Chr7.1230	2.07594	9.59266e-98	2.19664e-96	95.6582
Xbp1-KY.Chr4.754	KY2019:KY.Chr4.754	Xbp1-KY.Chr4.754	KH.C4.516	XBP1	KH2013:KH.C4.516_XBP1	11:5520995:5525242:1 ENSMUSG00000020484.19 ENSMUST00000239150.1 protein_coding protein_coding Xbp1 X-box binding protein 1 [Source:MGI Symbol;Acc:MGI:98970]	Xbp1	ENSMUSG00000020484.19	ENSMUST00000239150.1	5	KY.Chr4.754	2.03354	7.82052e-97	1.75639e-95	94.7554
Dctn6-KY.Chr3.1657	KY2019:KY.Chr3.1657	Dctn6-KY.Chr3.1657	KH.L71.14	DCTN6	DCTN6	8:34090423:34108796:-1 ENSMUSG00000031516.11 ENSMUST00000033913.10 protein_coding protein_coding Dctn6 dynactin 6 [Source:MGI Symbol;Acc:MGI:1343154]	Dctn6	ENSMUSG00000031516.11	ENSMUST00000033913.10	5	KY.Chr3.1657	3.33629	5.94431e-96	1.32411e-94	93.8781
Poc1a-KY.Chr5.343	KY2019:KY.Chr5.343	Poc1a-KY.Chr5.343	KH.C5.131	POC1A	POC1A	9:106282884:106349875:1 ENSMUSG00000023345.17 ENSMUST00000214483.1 protein_coding protein_coding Poc1a POC1 centriolar protein A [Source:MGI Symbol;Acc:MGI:1917485]	Poc1a	ENSMUSG00000023345.17	ENSMUST00000214483.1	2	KY.Chr5.343	3.24645	1.01933e-49	7.67313e-49	48.115
Rpl35a-KY.Chr7.777	KY2019:KY.Chr7.777	Rpl35a-KY.Chr7.777	KH.C7.10	RPL35A	RPL35A	16:33057018:33060156:1 ENSMUSG00000060636.14 ENSMUST00000115075.1 protein_coding protein_coding Rpl35a ribosomal protein L35A [Source:MGI Symbol;Acc:MGI:1928894]	Rpl35a	ENSMUSG00000060636.14	ENSMUST00000115075.1	5	KY.Chr7.777	1.76292	7.99955e-96	1.77707e-94	93.7503
Cps1-KY.Chr14.1200	KY2019:KY.Chr14.1200	Cps1-KY.Chr14.1200	KH.L150.5	CAD	CAD	1:67123026:67231259:1 ENSMUSG00000025991.8 ENSMUST00000027144.7 protein_coding protein_coding Cps1 carbamoyl-phosphate synthetase 1 [Source:MGI Symbol;Acc:MGI:891996]	Cps1	ENSMUSG00000025991.8	ENSMUST00000027144.7	5	KY.Chr14.1200	2.09296	3.92532e-95	8.64945e-94	93.063
Cep55-KY.Chr2.2320	KY2019:KY.Chr2.2320	Cep55-KY.Chr2.2320	KH.S1735.1	HIC2	KH2013:KH.S1735.1	19:38055042:38074421:1 ENSMUSG00000024989.15 ENSMUST00000169673.2 protein_coding protein_coding Cep55 centrosomal protein 55 [Source:MGI Symbol;Acc:MGI:1921357]	Cep55	ENSMUSG00000024989.15	ENSMUST00000169673.2	2	KY.Chr2.2320	3.24135	2.69819e-54	2.2462e-53	52.6486
KY2019:KY.Chr4.687	KY2019:KY.Chr4.687	KY2019:KY.Chr4.687	KH.C4.327	KIAA2012	KH2013:KH.C4.327_RIF1	nan	nan	nan	nan	2	KY.Chr4.687	3.23749	3.40189e-51	2.6461e-50	49.5774
KY2019:KY.Chr9.1046	KY2019:KY.Chr9.1046	KY2019:KY.Chr9.1046	KH.C9.2	CDK13	KH2013:KH.C9.2	nan	nan	nan	nan	4	KY.Chr9.1046	3.235	3.03312e-35	1.5585e-34	33.8073
Rps25-KY.Chr11.101	KY2019:KY.Chr11.101	Rps25-KY.Chr11.101	KH.L95.1	RPS25	RPS25	9:44407695:44410192:1 ENSMUSG00000009927.9 ENSMUST00000216076.1 protein_coding protein_coding Rps25 ribosomal protein S25 [Source:MGI Symbol;Acc:MGI:1922867]	Rps25	ENSMUSG00000009927.9	ENSMUST00000216076.1	5	KY.Chr11.101	1.43977	1.17042e-94	2.55833e-93	92.592
KY2019:KY.Chr9.628	KY2019:KY.Chr9.628	KY2019:KY.Chr9.628	KH.C9.818	NCAN	KH2013:KH.C9.818	nan	nan	nan	nan	2	KY.Chr9.628	3.23247	3.2394e-34	1.61378e-33	32.7922
Rpl36-KY.Chr7.482	KY2019:KY.Chr7.482	Rpl36-KY.Chr7.482	KH.C7.196	RPL36	RPL36	17:56613416:56614243:1 ENSMUSG00000057863.6 ENSMUST00000080492.6 protein_coding protein_coding Rpl36 ribosomal protein L36 [Source:MGI Symbol;Acc:MGI:1860603]	Rpl36	ENSMUSG00000057863.6	ENSMUST00000080492.6	5	KY.Chr7.482	1.41849	2.9263e-94	6.36236e-93	92.1964
Rpl13a-KY.Chr6.243	KY2019:KY.Chr6.243	Rpl13a-KY.Chr6.243	KH.C6.46	RPL13A	RPL13A	7:45125558:45128761:-1 ENSMUSG00000074129.14 ENSMUST00000150350.8 protein_coding protein_coding Rpl13a ribosomal protein L13A [Source:MGI Symbol;Acc:MGI:1351455]	Rpl13a	ENSMUSG00000074129.14	ENSMUST00000150350.8	5	KY.Chr6.243	1.67421	2.30168e-93	4.93863e-92	91.3064
Rpl36al-KY.Chr14.549	KY2019:KY.Chr14.549	Rpl36al-KY.Chr14.549	KH.C14.360	RPL36A	KH2013:KH.C14.360	12:69182741:69184083:-1 ENSMUSG00000049751.6 ENSMUST00000054544.6 protein_coding protein_coding Rpl36al ribosomal protein L36A-like [Source:MGI Symbol;Acc:MGI:1913733]	Rpl36al	ENSMUSG00000049751.6	ENSMUST00000054544.6	5	KY.Chr14.549	1.79817	2.81457e-93	6.0076e-92	91.2213
Eif6-KY.Chr9.404	KY2019:KY.Chr9.404	Eif6-KY.Chr9.404	KH.C9.511	EIF6	EIF6	2:155819832:155826925:-1 ENSMUSG00000027613.15 ENSMUST00000029142.14 protein_coding protein_coding Eif6 eukaryotic translation initiation factor 6 [Source:MGI Symbol;Acc:MGI:1196288]	Eif6	ENSMUSG00000027613.15	ENSMUST00000029142.14	5	KY.Chr9.404	3.11306	8.55516e-93	1.80254e-91	90.7441
Fzd4-KY.Chr6.487	KY2019:KY.Chr6.487	Fzd4-KY.Chr6.487	KH.C6.162	FZD4	FZD4	7:89404355:89413134:1 ENSMUSG00000049791.4 ENSMUST00000058755.4 protein_coding protein_coding Fzd4 frizzled class receptor 4 [Source:MGI Symbol;Acc:MGI:108520]	Fzd4	ENSMUSG00000049791.4	ENSMUST00000058755.4	5	KY.Chr6.487	5.49227	9.65473e-93	2.02898e-91	90.6927
Nop58-KY.Chr9.20	KY2019:KY.Chr9.20	Nop58-KY.Chr9.20	KH.L93.6	NOP58	NOP5/58	1:59684977:59711510:1 ENSMUSG00000026020.9 ENSMUST00000027174.9 protein_coding protein_coding Nop58 NOP58 ribonucleoprotein [Source:MGI Symbol;Acc:MGI:1933184]	Nop58	ENSMUSG00000026020.9	ENSMUST00000027174.9	4	KY.Chr9.20	3.21959	1.26674e-183	2.25122e-181	180.648
Utp20-KY.Chr2.2238	KY2019:KY.Chr2.2238	Utp20-KY.Chr2.2238	KH.L108.2	UTP20	UTP20	10:88746607:88826804:-1 ENSMUSG00000004356.8 ENSMUST00000004470.8 protein_coding protein_coding Utp20 UTP20 small subunit processome component [Source:MGI Symbol;Acc:MGI:1917933]	Utp20	ENSMUSG00000004356.8	ENSMUST00000004470.8	5	KY.Chr2.2238	2.2841	1.34477e-92	2.81163e-91	90.551
Slc17a5-KY.Chr11.945	KY2019:KY.Chr11.945	Slc17a5-KY.Chr11.945	KH.C11.122	SLC17A5	KH2013:KH.C11.122_SLC17A5	9:78536488:78588041:-1 ENSMUSG00000049624.14 ENSMUST00000052441.11 protein_coding protein_coding Slc17a5 solute carrier family 17 (anion/sugar transporter), member 5 [Source:MGI Symbol;Acc:MGI:1924105]	Slc17a5	ENSMUSG00000049624.14	ENSMUST00000052441.11	5	KY.Chr11.945	3.89549	1.85771e-92	3.85451e-91	90.414
Coq3-KY.Chr3.1096	KY2019:KY.Chr3.1096	Coq3-KY.Chr3.1096	KH.C3.885	COQ3	KH2013:KH.C3.885_CRG1	4:21879673:21912162:1 ENSMUSG00000028247.2 ENSMUST00000029909.2 protein_coding protein_coding Coq3 coenzyme Q3 methyltransferase [Source:MGI Symbol;Acc:MGI:101813]	Coq3	ENSMUSG00000028247.2	ENSMUST00000029909.2	5	KY.Chr3.1096	4.71284	1.96169e-92	4.05996e-91	90.3915
Smpd1-KY.Chr2.2285	KY2019:KY.Chr2.2285	Smpd1-KY.Chr2.2285	KH.L9.1	SMPD1	KH2013:KH.L9.1_SMPD1	7:105554360:105558389:1 ENSMUSG00000037049.9 ENSMUST00000046983.9 protein_coding protein_coding Smpd1 sphingomyelin phosphodiesterase 1, acid lysosomal [Source:MGI Symbol;Acc:MGI:98325]	Smpd1	ENSMUSG00000037049.9	ENSMUST00000046983.9	5	KY.Chr2.2285	2.50233	2.50825e-92	5.15199e-91	90.288
Col18a1-KY.Chr9.977	KY2019:KY.Chr9.977	Col18a1-KY.Chr9.977	KH.C9.187	COL18A1	COL18A1	10:77053194:77113946:-1 ENSMUSG00000001435.15 ENSMUST00000072755.11 protein_coding protein_coding Col18a1 collagen, type XVIII, alpha 1 [Source:MGI Symbol;Acc:MGI:88451]	Col18a1	ENSMUSG00000001435.15	ENSMUST00000072755.11	5	KY.Chr9.977	1.73808	4.97119e-92	1.01345e-90	89.9942
NA	NA	Morn2-KY.Chr12.919	NA	NA	NA	NA	NA	NA	NA	NA	KY.Chr12.919	3.19323	4.80664e-11	9.81131e-11	10.0083
Spire1-KY.Chr3.767	KY2019:KY.Chr3.767	Spire1-KY.Chr3.767	KH.C3.99	SPIRE1	SPIRE1/2	18:67488209:67610790:-1 ENSMUSG00000024533.17 ENSMUST00000115050.9 protein_coding protein_coding Spire1 spire type actin nucleation factor 1 [Source:MGI Symbol;Acc:MGI:1915416]	Spire1	ENSMUSG00000024533.17	ENSMUST00000115050.9	5	KY.Chr3.767	3.114	7.57694e-92	1.54083e-90	89.8122
Rps29-KY.Chr1.889	KY2019:KY.Chr1.889	Rps29-KY.Chr1.889	KH.C1.115	RPS29	RPS29	12:69157722:69159186:-1 ENSMUSG00000034892.8 ENSMUST00000037023.8 protein_coding protein_coding Rps29 ribosomal protein S29 [Source:MGI Symbol;Acc:MGI:107681]	Rps29	ENSMUSG00000034892.8	ENSMUST00000037023.8	5	KY.Chr1.889	1.31161	1.02999e-91	2.08936e-90	89.68
Cenpf-KY.Chr11.151	KY2019:KY.Chr11.151	Cenpf-KY.Chr11.151	KH.L50.17	CENPF	KH2013:KH.L50.17_CENPF	1:189658725:189688086:-1 ENSMUSG00000026605.14 ENSMUST00000165962.1 protein_coding protein_coding Cenpf centromere protein F [Source:MGI Symbol;Acc:MGI:1313302]	Cenpf	ENSMUSG00000026605.14	ENSMUST00000165962.1	4	KY.Chr11.151	3.18489	2.66189e-23	9.15095e-23	22.0385
Nfatc2ip-KY.Chr5.274	KY2019:KY.Chr5.274	Nfatc2ip-KY.Chr5.274	KH.L3.9	BCAS1	NFATC2IP	7:126382854:126396737:-1 ENSMUSG00000030722.7 ENSMUST00000075671.4 protein_coding protein_coding Nfatc2ip nuclear factor of activated T cells, cytoplasmic, calcineurin dependent 2 interacting protein [Source:MGI Symbol;Acc:MGI:1329015]	Nfatc2ip	ENSMUSG00000030722.7	ENSMUST00000075671.4	2	KY.Chr5.274	3.18341	4.81287e-61	4.7807e-60	59.3205
Irx6-KY.Chr11.343	KY2019:KY.Chr11.343	Irx6-KY.Chr11.343	KH.C11.608	IRX6	IRX1/2/3/5	8:92674288:92680956:1 ENSMUSG00000031738.14 ENSMUST00000034185.12 protein_coding protein_coding Irx6 Iroquois homeobox 6 [Source:MGI Symbol;Acc:MGI:1927642]	Irx6	ENSMUSG00000031738.14	ENSMUST00000034185.12	2	KY.Chr11.343	3.17517	2.49567e-43	1.58771e-42	41.7992
Cct4-KY.Chr4.1076	KY2019:KY.Chr4.1076	Cct4-KY.Chr4.1076	KH.L96.2	CCT4	CCT4	11:22990650:23003151:1 ENSMUSG00000007739.10 ENSMUST00000020562.4 protein_coding protein_coding Cct4 chaperonin containing Tcp1, subunit 4 (delta) [Source:MGI Symbol;Acc:MGI:104689]	Cct4	ENSMUSG00000007739.10	ENSMUST00000020562.4	5	KY.Chr4.1076	2.11753	2.40343e-90	4.72309e-89	88.3258
Ccne1-KY.Chr13.218	KY2019:KY.Chr13.218	Ccne1-KY.Chr13.218	KH.S498.1	CCNE1	CCNE1	7:38097984:38107534:-1 ENSMUSG00000002068.16 ENSMUST00000108023.9 protein_coding protein_coding Ccne1 cyclin E1 [Source:MGI Symbol;Acc:MGI:88316]	Ccne1	ENSMUSG00000002068.16	ENSMUST00000108023.9	2	KY.Chr13.218	3.16929	2.37053e-181	4.03731e-179	178.394
Timm8a2-KY.Chr4.710	KY2019:KY.Chr4.710	Timm8a2-KY.Chr4.710	KH.C4.110	TIMM8A	TIMM8A/1/2	14:122034674:122038420:1 ENSMUSG00000071229.3 ENSMUST00000045976.6 protein_coding protein_coding Timm8a2 translocase of inner mitochondrial membrane 8A2 [Source:MGI Symbol;Acc:MGI:3615492]	Timm8a2	ENSMUSG00000071229.3	ENSMUST00000045976.6	5	KY.Chr4.710	1.99982	2.47236e-90	4.8353e-89	88.3156
Rps19-KY.Chr10.573	KY2019:KY.Chr10.573	Rps19-KY.Chr10.573	KH.C10.101	RPS19	KH2013:KH.C10.101	7:24884714:24889806:1 ENSMUSG00000040952.16 ENSMUST00000108429.7 protein_coding protein_coding Rps19 ribosomal protein S19 [Source:MGI Symbol;Acc:MGI:1333780]	Rps19	ENSMUSG00000040952.16	ENSMUST00000108429.7	5	KY.Chr10.573	1.61487	3.49986e-90	6.81222e-89	88.1667
Trpc5-KY.Chr10.217	KY2019:KY.Chr10.217	Trpc5-KY.Chr10.217	KH.C10.392	TRPC5	KH2013:KH.C10.392_TRPC4/5	X:144381671:144688180:-1 ENSMUSG00000041710.4 ENSMUST00000040184.3 protein_coding protein_coding Trpc5 transient receptor potential cation channel, subfamily C, member 5 [Source:MGI Symbol;Acc:MGI:109524]	Trpc5	ENSMUSG00000041710.4	ENSMUST00000040184.3	2	KY.Chr10.217	3.16402	3.79214e-27	1.51076e-26	25.8208
Rps24-KY.Chr14.390	KY2019:KY.Chr14.390	Rps24-KY.Chr14.390	KH.C14.120	RPS24	RPS24	14:24490730:24495845:1 ENSMUSG00000025290.17 ENSMUST00000223999.1 protein_coding protein_coding Rps24 ribosomal protein S24 [Source:MGI Symbol;Acc:MGI:98147]	Rps24	ENSMUSG00000025290.17	ENSMUST00000223999.1	5	KY.Chr14.390	1.33348	4.74024e-90	9.20462e-89	88.036
Rps6-KY.Chr14.16	KY2019:KY.Chr14.16	Rps6-KY.Chr14.16	KH.L40.23	RPS6	RPS6	4:86854660:86857412:-1 ENSMUSG00000028495.14 ENSMUST00000102814.4 protein_coding protein_coding Rps6 ribosomal protein S6 [Source:MGI Symbol;Acc:MGI:98159]	Rps6	ENSMUSG00000028495.14	ENSMUST00000102814.4	5	KY.Chr14.16	1.95811	5.14213e-90	9.96135e-89	88.0017
Nasp-KY.Chr5.100	KY2019:KY.Chr5.100	Nasp-KY.Chr5.100	KH.C5.63	NASP	NASP	4:116601052:116627497:-1 ENSMUSG00000028693.15 ENSMUST00000030457.11 protein_coding protein_coding Nasp nuclear autoantigenic sperm protein (histone-binding) [Source:MGI Symbol;Acc:MGI:1355328]	Nasp	ENSMUSG00000028693.15	ENSMUST00000030457.11	2	KY.Chr5.100	3.15792	7.60969e-173	1.11088e-170	169.954
Rnaseh2a-KY.Chr5.912	KY2019:KY.Chr5.912	Rnaseh2a-KY.Chr5.912	KH.L170.11	RNASEH2A	RNASEH2A	8:84956610:84969740:-1 ENSMUSG00000052926.16 ENSMUST00000109736.8 protein_coding protein_coding Rnaseh2a ribonuclease H2, large subunit [Source:MGI Symbol;Acc:MGI:1916974]	Rnaseh2a	ENSMUSG00000052926.16	ENSMUST00000109736.8	4	KY.Chr5.912	3.1571	5.42146e-35	2.76657e-34	33.5581
Tollip-KY.Chr5.426	KY2019:KY.Chr5.426	Tollip-KY.Chr5.426	KH.C5.487	TOLLIP	TOLLIP	7:141881583:141902487:-1 ENSMUSG00000025139.14 ENSMUST00000001950.11 protein_coding protein_coding Tollip toll interacting protein [Source:MGI Symbol;Acc:MGI:1891808]	Tollip	ENSMUSG00000025139.14	ENSMUST00000001950.11	5	KY.Chr5.426	2.29764	8.27338e-90	1.59893e-88	87.7962
Tcf7l2-KY.Chr6.60	KY2019:KY.Chr6.60	Tcf7l2-KY.Chr6.60	KH.C6.71	TCF7L2	TCF7L1/2	19:55741820:55933229:1 ENSMUSG00000024985.20 ENSMUST00000111662.10 protein_coding protein_coding Tcf7l2 transcription factor 7 like 2, T cell specific, HMG box [Source:MGI Symbol;Acc:MGI:1202879]	Tcf7l2	ENSMUSG00000024985.20	ENSMUST00000111662.10	5	KY.Chr6.60	2.8343	2.77986e-89	5.23626e-88	87.281
Rpl23-KY.Chr1.719	KY2019:KY.Chr1.719	Rpl23-KY.Chr1.719	KH.L24.2	RPL23	RPL23	11:97777527:97782437:-1 ENSMUSG00000071415.6 ENSMUST00000103146.4 protein_coding protein_coding Rpl23 ribosomal protein L23 [Source:MGI Symbol;Acc:MGI:1929455]	Rpl23	ENSMUSG00000071415.6	ENSMUST00000103146.4	5	KY.Chr1.719	1.71573	4.98258e-89	9.34235e-88	87.0295
Gnl2-KY.Chr10.55	KY2019:KY.Chr10.55	Gnl2-KY.Chr10.55	KH.S1334.1	GNL2	KH2013:KH.S1334.1_GNL2	4:125029992:125055376:1 ENSMUSG00000028869.13 ENSMUST00000030684.7 protein_coding protein_coding Gnl2 guanine nucleotide binding protein-like 2 (nucleolar) [Source:MGI Symbol;Acc:MGI:2385207]	Gnl2	ENSMUSG00000028869.13	ENSMUST00000030684.7	5	KY.Chr10.55	2.42667	5.11979e-89	9.57764e-88	87.0187
KY2019:KY.Chr9.743	KY2019:KY.Chr9.743	KY2019:KY.Chr9.743	KH.C9.111	TMEM218	TMEM218	nan	nan	nan	nan	2	KY.Chr9.743	3.13755	1.36007e-33	6.63004e-33	32.1785
Fgd6-KY.Chr4.1010	KY2019:KY.Chr4.1010	Fgd6-KY.Chr4.1010	KH.C4.492	PLEKHA5	PLEKHA5	10:94036001:94145339:1 ENSMUSG00000020021.4 ENSMUST00000020208.4 protein_coding protein_coding Fgd6 FYVE, RhoGEF and PH domain containing 6 [Source:MGI Symbol;Acc:MGI:1261419]	Fgd6	ENSMUSG00000020021.4	ENSMUST00000020208.4	2	KY.Chr4.1010	3.13601	5.75949e-74	7.65591e-73	72.116
Chek2-KY.Chr2.2136	KY2019:KY.Chr2.2136	Chek2-KY.Chr2.2136	KH.C2.768	CHEK2	CHEK2	5:110840000:110874145:1 ENSMUSG00000029521.7 ENSMUST00000066160.2 protein_coding protein_coding Chek2 checkpoint kinase 2 [Source:MGI Symbol;Acc:MGI:1355321]	Chek2	ENSMUSG00000029521.7	ENSMUST00000066160.2	4	KY.Chr2.2136	3.13591	1.00065e-115	3.73532e-114	113.428
Wdr25-KY.Chr11.831	KY2019:KY.Chr11.831	Wdr25-KY.Chr11.831	KH.C11.55	WDR25	WDR25	12:108894272:109028452:1 ENSMUSG00000040877.16 ENSMUST00000167816.7 protein_coding protein_coding Wdr25 WD repeat domain 25 [Source:MGI Symbol;Acc:MGI:3045255]	Wdr25	ENSMUSG00000040877.16	ENSMUST00000167816.7	2	KY.Chr11.831	3.13285	6.42655e-63	6.58359e-62	61.1815
Rpl14-KY.Chr14.62	KY2019:KY.Chr14.62	Rpl14-KY.Chr14.62	KH.L39.8	RPL14	KH2013:KH.L39.8	9:120571444:120574654:1 ENSMUSG00000025794.9 ENSMUST00000165532.2 protein_coding protein_coding Rpl14 ribosomal protein L14 [Source:MGI Symbol;Acc:MGI:1914365]	Rpl14	ENSMUSG00000025794.9	ENSMUST00000165532.2	5	KY.Chr14.62	1.77089	1.48887e-88	2.74133e-87	86.562
Gm11808-KY.Chr4.729	KY2019:KY.Chr4.729	Gm11808-KY.Chr4.729	KH.C4.189	UBA52	UBA52	4:3973092:3973595:-1 ENSMUSG00000068240.5 ENSMUST00000089430.5 protein_coding protein_coding Gm11808 predicted gene 11808 [Source:MGI Symbol;Acc:MGI:3649356]	Gm11808	ENSMUSG00000068240.5	ENSMUST00000089430.5	5	KY.Chr4.729	1.35639	1.6731e-88	3.07362e-87	86.5124
Mapk8ip3-KY.Chr2.633	KY2019:KY.Chr2.633	Mapk8ip3-KY.Chr2.633	KH.C2.395	SPAG9	KH2013:KH.C2.395	17:24897533:24936912:-1 ENSMUSG00000024163.17 ENSMUST00000117509.7 protein_coding protein_coding Mapk8ip3 mitogen-activated protein kinase 8 interacting protein 3 [Source:MGI Symbol;Acc:MGI:1353598]	Mapk8ip3	ENSMUSG00000024163.17	ENSMUST00000117509.7	5	KY.Chr2.633	2.22928	5.03447e-88	9.16632e-87	86.0378
Rpl21-KY.Chr2.472	KY2019:KY.Chr2.472	Rpl21-KY.Chr2.472	KH.C2.744	RPL21	RPL21-PS10/11/12/13/14/3/4/6/7	5:146833202:146835986:1 ENSMUSG00000041453.12 ENSMUST00000099272.2 protein_coding protein_coding Rpl21 ribosomal protein L21 [Source:MGI Symbol;Acc:MGI:1278340]	Rpl21	ENSMUSG00000041453.12	ENSMUST00000099272.2	5	KY.Chr2.472	1.72284	5.35027e-88	9.71966e-87	86.0123
Ms4a8a-KY.Chr3.1318	KY2019:KY.Chr3.1318	Ms4a8a-KY.Chr3.1318	KH.C3.212	MS4A18	KH2013:KH.C3.212_MS4A12	19:11067471:11081102:-1 ENSMUSG00000024730.7 ENSMUST00000025636.7 protein_coding protein_coding Ms4a8a membrane-spanning 4-domains, subfamily A, member 8A [Source:MGI Symbol;Acc:MGI:1927657]	Ms4a8a	ENSMUSG00000024730.7	ENSMUST00000025636.7	5	KY.Chr3.1318	3.12916	7.62049e-88	1.37826e-86	85.8607
Ncln-KY.Chr4.1115	KY2019:KY.Chr4.1115	Ncln-KY.Chr4.1115	KH.L96.46	NCLN	NCLN	10:81486249:81496392:-1 ENSMUSG00000020238.14 ENSMUST00000020463.13 protein_coding protein_coding Ncln nicalin [Source:MGI Symbol;Acc:MGI:1926081]	Ncln	ENSMUSG00000020238.14	ENSMUST00000020463.13	5	KY.Chr4.1115	1.60894	2.757e-87	4.95351e-86	85.3051
Siva1-KY.Chr10.282	KY2019:KY.Chr10.282	Siva1-KY.Chr10.282	KH.C10.216	SIVA1	KH2013:KH.C10.216	12:112644679:112649145:1 ENSMUSG00000064326.13 ENSMUST00000021728.11 protein_coding protein_coding Siva1 SIVA1, apoptosis-inducing factor [Source:MGI Symbol;Acc:MGI:1353606]	Siva1	ENSMUSG00000064326.13	ENSMUST00000021728.11	4	KY.Chr10.282	3.11288	1.27985e-14	3.10746e-14	13.5076
Parp2-KY.Chr13.414	KY2019:KY.Chr13.414	Parp2-KY.Chr13.414	KH.C13.164	PARP2	PARP2	14:50807841:50821301:1 ENSMUSG00000036023.6 ENSMUST00000036126.6 protein_coding protein_coding Parp2 poly (ADP-ribose) polymerase family, member 2 [Source:MGI Symbol;Acc:MGI:1341112]	Parp2	ENSMUSG00000036023.6	ENSMUST00000036126.6	2	KY.Chr13.414	3.10242	5.62589e-38	3.07431e-37	36.5123
Mafa-KY.Chr12.532	KY2019:KY.Chr12.532	Mafa-KY.Chr12.532	KH.C12.675	MAFA	MAF	15:75745490:75748228:-1 ENSMUSG00000047591.5 ENSMUST00000062002.5 protein_coding protein_coding Mafa v-maf musculoaponeurotic fibrosarcoma oncogene family, protein A (avian) [Source:MGI Symbol;Acc:MGI:2673307]	Mafa	ENSMUSG00000047591.5	ENSMUST00000062002.5	2	KY.Chr12.532	3.09566	8.92895e-31	4.00627e-30	29.3973
Spag7-KY.Chr7.684	KY2019:KY.Chr7.684	Spag7-KY.Chr7.684	KH.C7.645	SPAG7	SPAG7	11:70663771:70669416:-1 ENSMUSG00000018287.12 ENSMUST00000018431.12 protein_coding protein_coding Spag7 sperm associated antigen 7 [Source:MGI Symbol;Acc:MGI:107380]	Spag7	ENSMUSG00000018287.12	ENSMUST00000018431.12	4	KY.Chr7.684	3.09535	1.33027e-30	5.94585e-30	29.2258
Vgll4-KY.Chr1.1661	KY2019:KY.Chr1.1661	Vgll4-KY.Chr1.1661	KH.C1.822	VGLL4	Y56A3A.30	6:114861424:114921821:-1 ENSMUSG00000030315.15 ENSMUST00000032459.13 protein_coding protein_coding Vgll4 vestigial like family member 4 [Source:MGI Symbol;Acc:MGI:2652840]	Vgll4	ENSMUSG00000030315.15	ENSMUST00000032459.13	2	KY.Chr1.1661	3.08783	1.18219e-80	1.85497e-79	78.7317
Sptssa-KY.Chr4.620	KY2019:KY.Chr4.620	Sptssa-KY.Chr4.620	KH.C4.548	SPTSSA	SPTSSA	12:54645392:54656573:-1 ENSMUSG00000044408.7 ENSMUST00000056228.7 protein_coding protein_coding Sptssa serine palmitoyltransferase, small subunit A [Source:MGI Symbol;Acc:MGI:1913399]	Sptssa	ENSMUSG00000044408.7	ENSMUST00000056228.7	2	KY.Chr4.620	3.08614	6.68481e-107	1.97286e-105	104.705
KY2019:KY.Chr5.531	KY2019:KY.Chr5.531	KY2019:KY.Chr5.531	KH.C5.227	MON1A	KH2013:KH.C5.227_F56C4.4	nan	nan	nan	nan	5	KY.Chr5.531	4.18704	3.13784e-87	5.6254e-86	85.2498
Dpy30-KY.Chr11.820	KY2019:KY.Chr11.820	Dpy30-KY.Chr11.820	KH.C11.169	DPY30	DPY30	17:74299656:74316408:-1 ENSMUSG00000024067.14 ENSMUST00000112571.4 protein_coding protein_coding Dpy30 dpy-30, histone methyltransferase complex regulatory subunit [Source:MGI Symbol;Acc:MGI:1913560]	Dpy30	ENSMUSG00000024067.14	ENSMUST00000112571.4	5	KY.Chr11.820	1.20003	2.53244e-86	4.47143e-85	84.3496
Nsrp1-KY.Chr3.1521	KY2019:KY.Chr3.1521	Nsrp1-KY.Chr3.1521	KH.C3.234	NSRP1	NSRP1	11:77044292:77078435:-1 ENSMUSG00000037958.13 ENSMUST00000102494.7 protein_coding protein_coding Nsrp1 nuclear speckle regulatory protein 1 [Source:MGI Symbol;Acc:MGI:2144305]	Nsrp1	ENSMUSG00000037958.13	ENSMUST00000102494.7	5	KY.Chr3.1521	2.02274	1.1628e-84	2.0097e-83	82.6969
Thoc6-KY.Chr1.2030	KY2019:KY.Chr1.2030	Thoc6-KY.Chr1.2030	KH.C1.437	THOC6	THOC6	17:23668619:23673871:-1 ENSMUSG00000041319.14 ENSMUST00000115490.8 protein_coding protein_coding Thoc6 THO complex 6 [Source:MGI Symbol;Acc:MGI:2677480]	Thoc6	ENSMUSG00000041319.14	ENSMUST00000115490.8	4	KY.Chr1.2030	3.06669	2.43938e-133	1.37531e-131	130.862
Rfwd3-KY.Chr3.34	KY2019:KY.Chr3.34	Rfwd3-KY.Chr3.34	KH.L37.21	RFWD3	RFWD3	8:111270944:111300222:-1 ENSMUSG00000033596.5 ENSMUST00000038739.4 protein_coding protein_coding Rfwd3 ring finger and WD repeat domain 3 [Source:MGI Symbol;Acc:MGI:2384584]	Rfwd3	ENSMUSG00000033596.5	ENSMUST00000038739.4	2	KY.Chr3.34	3.06399	1.03098e-24	3.74256e-24	23.4268
Tmem209-KY.Chr1.1658	KY2019:KY.Chr1.1658	Tmem209-KY.Chr1.1658	KH.C1.1178	TMEM209	TMEM209	6:30481228:30509783:-1 ENSMUSG00000029782.20 ENSMUST00000115160.9 protein_coding protein_coding Tmem209 transmembrane protein 209 [Source:MGI Symbol;Acc:MGI:1919899]	Tmem209	ENSMUSG00000029782.20	ENSMUST00000115160.9	2	KY.Chr1.1658	3.05852	2.89341e-133	1.60909e-131	130.793
Rps9-KY.Chr9.188	KY2019:KY.Chr9.188	Rps9-KY.Chr9.188	KH.C9.358	RPS9	RPS9	7:3704052:3706857:1 ENSMUSG00000006333.14 ENSMUST00000108625.7 protein_coding protein_coding Rps9 ribosomal protein S9 [Source:MGI Symbol;Acc:MGI:1924096]	Rps9	ENSMUSG00000006333.14	ENSMUST00000108625.7	5	KY.Chr9.188	1.69227	1.8923e-84	3.25676e-83	82.4872
Cd63-KY.Chr9.75	KY2019:KY.Chr9.75	Cd63-KY.Chr9.75	KH.S484.3	CD63	KH2013:KH.S484.3_CD63	10:128909699:128912815:1 ENSMUSG00000025351.14 ENSMUST00000026407.8 protein_coding protein_coding Cd63 CD63 antigen [Source:MGI Symbol;Acc:MGI:99529]	Cd63	ENSMUSG00000025351.14	ENSMUST00000026407.8	4	KY.Chr9.75	3.05556	7.00861e-88	1.27041e-86	85.8961
Eif3c-KY.Chr10.190	KY2019:KY.Chr10.190	Eif3c-KY.Chr10.190	KH.S522.6	EIF3CL	EIF3C	7:126546455:126566411:-1 ENSMUSG00000030738.11 ENSMUST00000032992.6 protein_coding protein_coding Eif3c eukaryotic translation initiation factor 3, subunit C [Source:MGI Symbol;Acc:MGI:1926966]	Eif3c	ENSMUSG00000030738.11	ENSMUST00000032992.6	4	KY.Chr10.190	3.05363	2.32103e-114	8.21404e-113	112.085
Eftud2-KY.Chr5.401	KY2019:KY.Chr5.401	Eftud2-KY.Chr5.401	KH.C5.108	EEF2	KH2013:KH.C5.108_EEF2	11:102838801:102877714:-1 ENSMUSG00000020929.14 ENSMUST00000173679.7 protein_coding protein_coding Eftud2 elongation factor Tu GTP binding domain containing 2 [Source:MGI Symbol;Acc:MGI:1336880]	Eftud2	ENSMUSG00000020929.14	ENSMUST00000173679.7	5	KY.Chr5.401	1.0677	2.00729e-83	3.37646e-82	81.4715
Pih1d1-KY.Chr3.1249	KY2019:KY.Chr3.1249	Pih1d1-KY.Chr3.1249	KH.C3.517	PIH1D1	UBE2C	7:45155943:45160065:1 ENSMUSG00000003423.15 ENSMUST00000107811.3 protein_coding protein_coding Pih1d1 PIH1 domain containing 1 [Source:MGI Symbol;Acc:MGI:1916095]	Pih1d1	ENSMUSG00000003423.15	ENSMUST00000107811.3	4	KY.Chr3.1249	3.04955	1.39233e-14	3.37353e-14	13.4719
Mcm3-KY.Chr14.1189	KY2019:KY.Chr14.1189	Mcm3-KY.Chr14.1189	KH.L106.12	MCM3	MCM3	1:20802968:20820312:-1 ENSMUSG00000041859.10 ENSMUST00000053266.10 protein_coding protein_coding Mcm3 minichromosome maintenance complex component 3 [Source:MGI Symbol;Acc:MGI:101845]	Mcm3	ENSMUSG00000041859.10	ENSMUST00000053266.10	2	KY.Chr14.1189	3.0473	6.34335e-124	2.86502e-122	121.543
Wrap73-KY.Chr9.588	KY2019:KY.Chr9.588	Wrap73-KY.Chr9.588	KH.C9.866	WRAP73	WRAP73	4:154142372:154156816:1 ENSMUSG00000029029.14 ENSMUST00000030895.11 protein_coding protein_coding Wrap73 WD repeat containing, antisense to Trp73 [Source:MGI Symbol;Acc:MGI:1891749]	Wrap73	ENSMUSG00000029029.14	ENSMUST00000030895.11	2	KY.Chr9.588	3.04281	1.47455e-28	6.14395e-28	27.2116
Clip2-KY.Chr12.875	KY2019:KY.Chr12.875	Clip2-KY.Chr12.875	KH.C12.486	CLIP2	CLIP2	5:134489387:134552434:-1 ENSMUSG00000063146.11 ENSMUST00000100647.6 protein_coding protein_coding Clip2 CAP-GLY domain containing linker protein 2 [Source:MGI Symbol;Acc:MGI:1313136]	Clip2	ENSMUSG00000063146.11	ENSMUST00000100647.6	2	KY.Chr12.875	3.03718	3.53072e-108	1.073e-106	105.969
Chst14-KY.Chr4.1042	KY2019:KY.Chr4.1042	Chst14-KY.Chr4.1042	KH.L96.15	CHST14	CHST11/12/14/8/9	2:118926496:118928585:1 ENSMUSG00000074916.5 ENSMUST00000099546.5 protein_coding protein_coding Chst14 carbohydrate sulfotransferase 14 [Source:MGI Symbol;Acc:MGI:1919386]	Chst14	ENSMUSG00000074916.5	ENSMUST00000099546.5	2	KY.Chr4.1042	3.03365	2.67105e-114	9.41198e-113	112.026
Rfc2-KY.Chr5.879	KY2019:KY.Chr5.879	Rfc2-KY.Chr5.879	KH.L170.13	RFC2	KH2013:KH.L170.13_RFC2/4	5:134582690:134601805:1 ENSMUSG00000023104.9 ENSMUST00000023867.7 protein_coding protein_coding Rfc2 replication factor C (activator 1) 2 [Source:MGI Symbol;Acc:MGI:1341868]	Rfc2	ENSMUSG00000023104.9	ENSMUST00000023867.7	2	KY.Chr5.879	3.02999	2.51951e-49	1.87245e-48	47.7276
Ssu2-KY.Chr10.36	KY2019:KY.Chr10.36	Ssu2-KY.Chr10.36	KH.S583.6	SSUH2	ZGC:136895	6:112369660:112388018:-1 ENSMUSG00000034387.13 ENSMUST00000238755.1 protein_coding protein_coding Ssu2 ssu-2 homolog (C. elegans) [Source:MGI Symbol;Acc:MGI:2443733]	Ssu2	ENSMUSG00000034387.13	ENSMUST00000238755.1	2	KY.Chr10.36	3.0263	2.01572e-42	1.25312e-41	40.902
Lin37-KY.Chr8.628	KY2019:KY.Chr8.628	Lin37-KY.Chr8.628	KH.S910.6	LIN37	LIN37	7:30555445:30559838:-1 ENSMUSG00000036845.12 ENSMUST00000108164.7 protein_coding protein_coding Lin37 lin-37 homolog (C. elegans) [Source:MGI Symbol;Acc:MGI:1922910]	Lin37	ENSMUSG00000036845.12	ENSMUST00000108164.7	5	KY.Chr8.628	2.52457	4.22582e-83	7.05021e-82	81.1518
Sulf2-KY.Chr2.1492	KY2019:KY.Chr2.1492	Sulf2-KY.Chr2.1492	KH.C2.588	SULF1	KH2013:KH.C2.588_SULF1/2	2:166073920:166155285:-1 ENSMUSG00000006800.14 ENSMUST00000088086.3 protein_coding protein_coding Sulf2 sulfatase 2 [Source:MGI Symbol;Acc:MGI:1919293]	Sulf2	ENSMUSG00000006800.14	ENSMUST00000088086.3	2	KY.Chr2.1492	3.02117	5.93229e-89	1.10219e-87	86.9577
Mapk15-KY.Chr7.1100	KY2019:KY.Chr7.1100	Mapk15-KY.Chr7.1100	KH.C7.529	MAPK15	MAPK15	15:75993769:75999154:1 ENSMUSG00000063704.13 ENSMUST00000089669.5 protein_coding protein_coding Mapk15 mitogen-activated protein kinase 15 [Source:MGI Symbol;Acc:MGI:2652894]	Mapk15	ENSMUSG00000063704.13	ENSMUST00000089669.5	2	KY.Chr7.1100	3.02114	2.02562e-23	6.99004e-23	22.1555
Srm-KY.Chr7.1076	KY2019:KY.Chr7.1076	Srm-KY.Chr7.1076	KH.C7.582	SRM	KH2013:KH.C7.582_SRM	4:148591503:148594619:1 ENSMUSG00000006442.10 ENSMUST00000006611.8 protein_coding protein_coding Srm spermidine synthase [Source:MGI Symbol;Acc:MGI:102690]	Srm	ENSMUSG00000006442.10	ENSMUST00000006611.8	5	KY.Chr7.1076	2.77959	8.57991e-83	1.41985e-81	80.8478
Cep78-KY.Chr7.746	KY2019:KY.Chr7.746	Cep78-KY.Chr7.746	KH.C7.453	CEP78	CEP78	19:15955773:15984973:-1 ENSMUSG00000041491.8 ENSMUST00000235718.1 protein_coding nonsense_mediated_decay Cep78 centrosomal protein 78 [Source:MGI Symbol;Acc:MGI:1924386]	Cep78	ENSMUSG00000041491.8	ENSMUST00000235718.1	2	KY.Chr7.746	3.01642	5.74924e-21	1.82171e-20	19.7395
Prkcz-KY.Chr14.163	KY2019:KY.Chr14.163	Prkcz-KY.Chr14.163	KH.C14.47	PRKCI	PRKCI	4:155260129:155345772:-1 ENSMUSG00000029053.16 ENSMUST00000103178.10 protein_coding protein_coding Prkcz protein kinase C, zeta [Source:MGI Symbol;Acc:MGI:97602]	Prkcz	ENSMUSG00000029053.16	ENSMUST00000103178.10	5	KY.Chr14.163	2.36244	1.09394e-82	1.80666e-81	80.7431
KY2019:KY.Chr2.1362	KY2019:KY.Chr2.1362	KY2019:KY.Chr2.1362	KH.C2.625	NRP2	KH2013:KH.C2.625	nan	nan	nan	nan	2	KY.Chr2.1362	3.01081	3.56715e-18	1.00905e-17	16.9961
Spata24-KY.Chr9.321	KY2019:KY.Chr9.321	Spata24-KY.Chr9.321	KH.C9.261	SPATA24	SPATA24	18:35656689:35662186:-1 ENSMUSG00000024352.12 ENSMUST00000025209.11 protein_coding protein_coding Spata24 spermatogenesis associated 24 [Source:MGI Symbol;Acc:MGI:1918492]	Spata24	ENSMUSG00000024352.12	ENSMUST00000025209.11	2	KY.Chr9.321	3.00966	6.6791e-33	3.17451e-32	31.4983
Fbxo3-KY.Chr6.486	KY2019:KY.Chr6.486	Fbxo3-KY.Chr6.486	KH.C6.254	FBXO3	FBXO3	2:104027860:104057504:1 ENSMUSG00000027180.12 ENSMUST00000102565.3 protein_coding protein_coding Fbxo3 F-box protein 3 [Source:MGI Symbol;Acc:MGI:1929084]	Fbxo3	ENSMUSG00000027180.12	ENSMUST00000102565.3	2	KY.Chr6.486	3.00765	3.67013e-39	2.07923e-38	37.6821
Pus10-KY.Chr14.301	KY2019:KY.Chr14.301	Pus10-KY.Chr14.301	KH.S1163.1	PUS10	PUS10	11:23666007:23732876:1 ENSMUSG00000020280.12 ENSMUST00000058163.10 protein_coding protein_coding Pus10 pseudouridylate synthase 10 [Source:MGI Symbol;Acc:MGI:1921717]	Pus10	ENSMUSG00000020280.12	ENSMUST00000058163.10	5	KY.Chr14.301	2.29222	1.35758e-82	2.23755e-81	80.6502
KY2019:KY.Chr11.758	KY2019:KY.Chr11.758	KY2019:KY.Chr11.758	KH.C11.455	ZNF300	KH2013:KH.C11.455	nan	nan	nan	nan	3	KY.Chr11.758	3.00559	7.74869e-20	2.3444e-19	18.63
Pde12-KY.Chr9.81	KY2019:KY.Chr9.81	Pde12-KY.Chr9.81	KH.C9.563	PDE12	PDE12	CHR_MG3627_PATCH:26659958:26669883:-1 ENSMUSG00000116251.1 ENSMUST00000229936.1 protein_coding protein_coding Pde12 phosphodiesterase 12 [Source:MGI Symbol;Acc:MGI:2443226]	Pde12	ENSMUSG00000116251.1	ENSMUST00000229936.1	4	KY.Chr9.81	3.00206	6.50253e-121	2.74011e-119	118.562
Rpl7a-KY.Chr3.297	KY2019:KY.Chr3.297	Rpl7a-KY.Chr3.297	KH.C3.237	RPL7A	RPL7A	2:26910764:26913318:1 ENSMUSG00000062647.16 ENSMUST00000102898.4 protein_coding protein_coding Rpl7a ribosomal protein L7A [Source:MGI Symbol;Acc:MGI:1353472]	Rpl7a	ENSMUSG00000062647.16	ENSMUST00000102898.4	5	KY.Chr3.297	1.5809	2.58373e-82	4.2499e-81	80.3716
C1d-KY.Chr11.1265	KY2019:KY.Chr11.1265	C1d-KY.Chr11.1265	KH.C11.572	C1D	C1D	11:17257594:17269176:1 ENSMUSG00000000581.8 ENSMUST00000000594.8 protein_coding protein_coding C1d C1D nuclear receptor co-repressor [Source:MGI Symbol;Acc:MGI:1927354]	C1d	ENSMUSG00000000581.8	ENSMUST00000000594.8	5	KY.Chr11.1265	3.30653	3.35914e-82	5.5032e-81	80.2594
Pld6-KY.Chr2.1370	KY2019:KY.Chr2.1370	Pld6-KY.Chr2.1370	nan	nan	nan	11:59784703:59787642:-1 ENSMUSG00000043648.7 ENSMUST00000125307.1 protein_coding protein_coding Pld6 phospholipase D family, member 6 [Source:MGI Symbol;Acc:MGI:2687283]	Pld6	ENSMUSG00000043648.7	ENSMUST00000125307.1	2	KY.Chr2.1370	2.99274	5.32515e-37	2.8453e-36	35.5459
KY2019:KY.Chr14.1122	KY2019:KY.Chr14.1122	KY2019:KY.Chr14.1122	KH.C14.226	TRIM28	EXOC3	nan	nan	nan	nan	2	KY.Chr14.1122	2.99215	1.97869e-25	7.4269e-25	24.1292
Rpl37-KY.Chr8.1067	KY2019:KY.Chr8.1067	Rpl37-KY.Chr8.1067	KH.C8.30	RPL37	RPL37	15:5116645:5119140:1 ENSMUSG00000041841.8 ENSMUST00000045356.8 protein_coding protein_coding Rpl37 ribosomal protein L37 [Source:MGI Symbol;Acc:MGI:1914531]	Rpl37	ENSMUSG00000041841.8	ENSMUST00000045356.8	5	KY.Chr8.1067	1.72691	5.24646e-82	8.52681e-81	80.0692
Rfx1-KY.Chr5.751	KY2019:KY.Chr5.751	Rfx1-KY.Chr5.751	KH.C5.399	IL1R1	RFX/1/2/3	8:84066836:84096992:1 ENSMUSG00000031706.7 ENSMUST00000005600.5 protein_coding protein_coding Rfx1 regulatory factor X, 1 (influences HLA class II expression) [Source:MGI Symbol;Acc:MGI:105982]	Rfx1	ENSMUSG00000031706.7	ENSMUST00000005600.5	4	KY.Chr5.751	2.98376	2.18394e-36	1.15185e-35	34.9386
KY2019:KY.Chr9.550	KY2019:KY.Chr9.550	KY2019:KY.Chr9.550	KH.C9.312	PHOSPHO2	KH2013:KH.C9.312	nan	nan	nan	nan	2	KY.Chr9.550	2.98157	1.53074e-71	1.8989e-70	69.7215
Rpl5-KY.Chr9.829	KY2019:KY.Chr9.829	Rpl5-KY.Chr9.829	KH.C9.386	RPL5	RPL5	5:107900502:107909005:1 ENSMUSG00000058558.12 ENSMUST00000082223.12 protein_coding protein_coding Rpl5 ribosomal protein L5 [Source:MGI Symbol;Acc:MGI:102854]	Rpl5	ENSMUSG00000058558.12	ENSMUST00000082223.12	5	KY.Chr9.829	1.75124	1.06416e-81	1.70914e-80	79.7672
Zbtb44-KY.Chr11.738	KY2019:KY.Chr11.738	Zbtb44-KY.Chr11.738	KH.L154.30	ZBTB44	KH2013:KH.L154.30_ZBTB44	9:31053296:31068755:1 ENSMUSG00000047412.16 ENSMUST00000167346.1 protein_coding protein_coding Zbtb44 zinc finger and BTB domain containing 44 [Source:MGI Symbol;Acc:MGI:1925123]	Zbtb44	ENSMUSG00000047412.16	ENSMUST00000167346.1	4	KY.Chr11.738	2.97861	2.40586e-19	7.1338e-19	18.1467
Rps11-KY.Chr10.157	KY2019:KY.Chr10.157	Rps11-KY.Chr10.157	KH.C10.57	RPS11	RPS11	7:45122433:45124335:-1 ENSMUSG00000003429.11 ENSMUST00000211725.1 protein_coding protein_coding Rps11 ribosomal protein S11 [Source:MGI Symbol;Acc:MGI:1351329]	Rps11	ENSMUSG00000003429.11	ENSMUST00000211725.1	5	KY.Chr10.157	1.32479	3.03726e-81	4.85902e-80	79.3135
Hand1-KY.Chr14.359	KY2019:KY.Chr14.359	Hand1-KY.Chr14.359	KH.C14.604	HAND1	HAND/1/2	11:57828705:57832818:-1 ENSMUSG00000037335.13 ENSMUST00000160392.8 protein_coding protein_coding Hand1 heart and neural crest derivatives expressed 1 [Source:MGI Symbol;Acc:MGI:103577]	Hand1	ENSMUSG00000037335.13	ENSMUST00000160392.8	5	KY.Chr14.359	6.97378	3.60214e-81	5.74026e-80	79.2411
Lrrc42-KY.Chr11.393	KY2019:KY.Chr11.393	Lrrc42-KY.Chr11.393	KH.C11.231	LRRC42	LRRC42	4:107233514:107253532:-1 ENSMUSG00000028617.10 ENSMUST00000030360.10 protein_coding protein_coding Lrrc42 leucine rich repeat containing 42 [Source:MGI Symbol;Acc:MGI:1925059]	Lrrc42	ENSMUSG00000028617.10	ENSMUST00000030360.10	2	KY.Chr11.393	2.97617	1.39518e-89	2.66485e-88	87.5743
B3galt1-KY.Chr11.1339	KY2019:KY.Chr11.1339	B3galt1-KY.Chr11.1339	KH.S406.21	B3GALT1	KH2013:KH.S406.21_B3GALT1	2:68117713:68122689:1 ENSMUSG00000034780.6 ENSMUST00000112346.2 protein_coding protein_coding B3galt1 UDP-Gal:betaGlcNAc beta 1,3-galactosyltransferase, polypeptide 1 [Source:MGI Symbol;Acc:MGI:1349403]	B3galt1	ENSMUSG00000034780.6	ENSMUST00000112346.2	5	KY.Chr11.1339	1.8682	4.81948e-81	7.66523e-80	79.1155
Gtf3a-KY.Chr1.1574	KY2019:KY.Chr1.1574	Gtf3a-KY.Chr1.1574	KH.C1.1232	GTF3A	GTF3A	5:146948657:146955614:1 ENSMUSG00000016503.18 ENSMUST00000146511.7 protein_coding protein_coding Gtf3a general transcription factor III A [Source:MGI Symbol;Acc:MGI:1913846]	Gtf3a	ENSMUSG00000016503.18	ENSMUST00000146511.7	4	KY.Chr1.1574	2.97141	8.7807e-71	1.07138e-69	68.9701
KY2019:KY.Chr11.1043	KY2019:KY.Chr11.1043	KY2019:KY.Chr11.1043	KH.C11.667	ATP5MD	KH2013:KH.C11.667	nan	nan	nan	nan	2	KY.Chr11.1043	2.97013	2.3492e-39	1.34018e-38	37.8728
KY2019:KY.Chr4.744	KY2019:KY.Chr4.744	KY2019:KY.Chr4.744	KH.C4.563	KCNJ16	KH2013:KH.C4.563	nan	nan	nan	nan	2	KY.Chr4.744	2.9663	6.81358e-19	1.98507e-18	17.7022
Dtx3-KY.Chr9.308	KY2019:KY.Chr9.308	Dtx3-KY.Chr9.308	KH.C9.29	DTX3	KH2013:KH.C9.29_DTX3L	10:127190378:127195709:-1 ENSMUSG00000040415.15 ENSMUST00000130855.7 protein_coding protein_coding Dtx3 deltex 3, E3 ubiquitin ligase [Source:MGI Symbol;Acc:MGI:2135752]	Dtx3	ENSMUSG00000040415.15	ENSMUST00000130855.7	2	KY.Chr9.308	2.96478	3.26894e-12	7.06785e-12	11.1507
Nudt21-KY.Chr1.2256	KY2019:KY.Chr1.2256	Nudt21-KY.Chr1.2256	KH.C1.1181	NUDT21	HS3ST1/2/4/5/6	8:94015496:94037031:-1 ENSMUSG00000031754.10 ENSMUST00000034204.10 protein_coding protein_coding Nudt21 nudix (nucleoside diphosphate linked moiety X)-type motif 21 [Source:MGI Symbol;Acc:MGI:1915469]	Nudt21	ENSMUSG00000031754.10	ENSMUST00000034204.10	4	KY.Chr1.2256	2.96421	6.46417e-137	3.85727e-135	134.414
Suv39h2-KY.Chr4.1219	KY2019:KY.Chr4.1219	Suv39h2-KY.Chr4.1219	KH.L41.44	SUV39H2	SUV39H1/2	2:3455815:3475031:-1 ENSMUSG00000026646.16 ENSMUST00000027956.8 protein_coding protein_coding Suv39h2 suppressor of variegation 3-9 2 [Source:MGI Symbol;Acc:MGI:1890396]	Suv39h2	ENSMUSG00000026646.16	ENSMUST00000027956.8	5	KY.Chr4.1219	3.28878	5.31087e-81	8.41403e-80	79.075
Napg-KY.Chr1.1893	KY2019:KY.Chr1.1893	Napg-KY.Chr1.1893	KH.C1.947	NAPG	NAPG	18:62977831:62999450:1 ENSMUSG00000024581.13 ENSMUST00000025474.13 protein_coding protein_coding Napg N-ethylmaleimide sensitive fusion protein attachment protein gamma [Source:MGI Symbol;Acc:MGI:104561]	Napg	ENSMUSG00000024581.13	ENSMUST00000025474.13	2	KY.Chr1.1893	2.95958	7.06177e-20	2.14053e-19	18.6695
Svep1-KY.Chr5.738	KY2019:KY.Chr5.738	Svep1-KY.Chr5.738	KH.C5.32	SVEP1	CSMD1/2/3	4:58042442:58206596:-1 ENSMUSG00000028369.15 ENSMUST00000042850.8 protein_coding protein_coding Svep1 sushi, von Willebrand factor type A, EGF and pentraxin domain containing 1 [Source:MGI Symbol;Acc:MGI:1928849]	Svep1	ENSMUSG00000028369.15	ENSMUST00000042850.8	5	KY.Chr5.738	5.98079	7.24945e-81	1.14189e-79	78.9424
Asf1a-KY.Chr5.241	KY2019:KY.Chr5.241	Asf1a-KY.Chr5.241	KH.C5.142	ASF1A	ASF1A	10:53596952:53609225:1 ENSMUSG00000019857.7 ENSMUST00000020004.7 protein_coding protein_coding Asf1a anti-silencing function 1A histone chaperone [Source:MGI Symbol;Acc:MGI:1913653]	Asf1a	ENSMUSG00000019857.7	ENSMUST00000020004.7	4	KY.Chr5.241	2.95279	4.37002e-123	1.93108e-121	120.714
Slc18b1-KY.Chr3.39	KY2019:KY.Chr3.39	Slc18b1-KY.Chr3.39	KH.L37.39	SLC18B1	KH2013:KH.L37.39_VBA2/3/5	10:23796986:23827968:1 ENSMUSG00000037455.16 ENSMUST00000179321.7 protein_coding protein_coding Slc18b1 solute carrier family 18, subfamily B, member 1 [Source:MGI Symbol;Acc:MGI:1923556]	Slc18b1	ENSMUSG00000037455.16	ENSMUST00000179321.7	5	KY.Chr3.39	3.46031	1.65983e-80	2.59448e-79	78.586
Elavl3-KY.Chr3.1154	KY2019:KY.Chr3.1154	Elavl3-KY.Chr3.1154	KH.C3.55	ZNF639	KH2013:KH.C3.55	9:22015005:22052010:-1 ENSMUSG00000003410.8 ENSMUST00000003501.8 protein_coding protein_coding Elavl3 ELAV like RNA binding protein 3 [Source:MGI Symbol;Acc:MGI:109157]	Elavl3	ENSMUSG00000003410.8	ENSMUST00000003501.8	5	KY.Chr3.1154	1.73394	4.91495e-80	7.62423e-79	78.1178
Rpl39-KY.Chr6.669	KY2019:KY.Chr6.669	Rpl39-KY.Chr6.669	KH.L20.54	RPL39	RPL39	X:37082520:37085402:-1 ENSMUSG00000079641.3 ENSMUST00000115231.3 protein_coding protein_coding Rpl39 ribosomal protein L39 [Source:MGI Symbol;Acc:MGI:1914498]	Rpl39	ENSMUSG00000079641.3	ENSMUST00000115231.3	5	KY.Chr6.669	1.29707	2.58566e-79	3.97327e-78	77.4009
Ccdc13-KY.Chr7.745	KY2019:KY.Chr7.745	Ccdc13-KY.Chr7.745	KH.C7.372	CCDC13	CCDC13	9:121797627:121839461:-1 ENSMUSG00000079235.10 ENSMUST00000135986.8 protein_coding protein_coding Ccdc13 coiled-coil domain containing 13 [Source:MGI Symbol;Acc:MGI:1920144]	Ccdc13	ENSMUSG00000079235.10	ENSMUST00000135986.8	4	KY.Chr7.745	2.94693	5.27656e-47	3.68368e-46	45.4337
NA	NA	KY2019:KY.Chr11.1222	NA	NA	NA	NA	NA	NA	NA	NA	KY.Chr11.1222	2.94669	1.54899e-09	2.94215e-09	8.53134
Ccdc18-KY.Chr13.448	KY2019:KY.Chr13.448	Ccdc18-KY.Chr13.448	KH.S215.12	BANF1	KH2013:KH.S215.12	5:108132914:108233628:1 ENSMUSG00000056531.11 ENSMUST00000047677.8 protein_coding protein_coding Ccdc18 coiled-coil domain containing 18 [Source:MGI Symbol;Acc:MGI:1922974]	Ccdc18	ENSMUSG00000056531.11	ENSMUST00000047677.8	5	KY.Chr13.448	3.55469	3.2396e-79	4.9688e-78	77.3037
Stip1-KY.Chr2.927	KY2019:KY.Chr2.927	Stip1-KY.Chr2.927	KH.C2.389	STIP1	KH2013:KH.C2.389_STIP1	19:7020702:7039967:-1 ENSMUSG00000024966.9 ENSMUST00000025918.8 protein_coding protein_coding Stip1 stress-induced phosphoprotein 1 [Source:MGI Symbol;Acc:MGI:109130]	Stip1	ENSMUSG00000024966.9	ENSMUST00000025918.8	2	KY.Chr2.927	2.94223	2.41734e-14	5.80545e-14	13.2362
Ttll5-KY.Chr3.418	KY2019:KY.Chr3.418	Ttll5-KY.Chr3.418	KH.L53.6	TTLL5	KH2013:KH.L53.6_TTLL5	12:85939389:86061893:1 ENSMUSG00000012609.19 ENSMUST00000175844.1 protein_coding nonsense_mediated_decay Ttll5 tubulin tyrosine ligase-like family, member 5 [Source:MGI Symbol;Acc:MGI:2443657]	Ttll5	ENSMUSG00000012609.19	ENSMUST00000175844.1	4	KY.Chr3.418	2.94216	8.26465e-11	1.66454e-10	9.77871
Borcs8-KY.Chr6.700	KY2019:KY.Chr6.700	Borcs8-KY.Chr6.700	KH.S2820.1	TMEM145	MEF2BNB	8:70140277:70147319:1 ENSMUSG00000002345.18 ENSMUST00000110139.1 protein_coding protein_coding Borcs8 BLOC-1 related complex subunit 8 [Source:MGI Symbol;Acc:MGI:1919618]	Borcs8	ENSMUSG00000002345.18	ENSMUST00000110139.1	5	KY.Chr6.700	1.98958	6.35315e-79	9.67169e-78	77.0145
Vgll2-KY.Chr12.32	KY2019:KY.Chr12.32	Vgll2-KY.Chr12.32	KH.L165.4	VGLL2	VGLL2/3	10:52022502:52028471:1 ENSMUSG00000049641.15 ENSMUST00000163017.9 protein_coding protein_coding Vgll2 vestigial like family member 2 [Source:MGI Symbol;Acc:MGI:2447460]	Vgll2	ENSMUSG00000049641.15	ENSMUST00000163017.9	2	KY.Chr12.32	2.9354	8.59333e-51	6.61492e-50	49.1795
Tk1-KY.Chr6.569	KY2019:KY.Chr6.569	Tk1-KY.Chr6.569	KH.C6.67	TK1	TK1	11:117815526:117826092:-1 ENSMUSG00000025574.13 ENSMUST00000026661.3 protein_coding protein_coding Tk1 thymidine kinase 1 [Source:MGI Symbol;Acc:MGI:98763]	Tk1	ENSMUSG00000025574.13	ENSMUST00000026661.3	2	KY.Chr6.569	2.92735	3.39375e-78	5.02608e-77	76.2988
KY2019:KY.Chr5.183	KY2019:KY.Chr5.183	KY2019:KY.Chr5.183	KH.C5.333	LARP1B	KH2013:KH.C5.333	nan	nan	nan	nan	4	KY.Chr5.183	2.92597	1.79209e-31	8.21666e-31	30.0853
Foxj1-KY.Chr14.1201	KY2019:KY.Chr14.1201	Foxj1-KY.Chr14.1201	KH.L150.2	FOXJ1	FOXJ1	11:116330704:116335399:-1 ENSMUSG00000034227.7 ENSMUST00000036215.7 protein_coding protein_coding Foxj1 forkhead box J1 [Source:MGI Symbol;Acc:MGI:1347474]	Foxj1	ENSMUSG00000034227.7	ENSMUST00000036215.7	2	KY.Chr14.1201	2.92305	1.78014e-16	4.6929e-16	15.3286
Msto1-KY.Chr3.1556	KY2019:KY.Chr3.1556	Msto1-KY.Chr3.1556	KH.C3.452	MSTO1	MSTO1	3:88909615:88913999:-1 ENSMUSG00000068922.14 ENSMUST00000126245.1 protein_coding protein_coding Msto1 misato 1, mitochondrial distribution and morphology regulator [Source:MGI Symbol;Acc:MGI:2385175]	Msto1	ENSMUSG00000068922.14	ENSMUST00000126245.1	2	KY.Chr3.1556	2.92271	3.72252e-108	1.1271e-106	105.948
Gm21897-KY.UAContig3.153	KY2019:KY.UAContig3.153	Gm21897-KY.UAContig3.153	nan	nan	nan	16:15317458:15318957:1 ENSMUSG00000094472.1 ENSMUST00000178312.1 protein_coding protein_coding Gm21897 predicted gene, 21897 [Source:MGI Symbol;Acc:MGI:5434061]	Gm21897	ENSMUSG00000094472.1	ENSMUST00000178312.1	2	KY.UAContig3.153	2.91777	1.36489e-12	2.99785e-12	11.5232
Arid1b-KY.Chr12.988	KY2019:KY.Chr12.988	Arid1b-KY.Chr12.988	KH.C12.10	ORF:[67..876/876]	GM4736	17:4995074:5347656:1 ENSMUSG00000069729.14 ENSMUST00000115797.8 protein_coding protein_coding Arid1b AT rich interactive domain 1B (SWI-like) [Source:MGI Symbol;Acc:MGI:1926129]	Arid1b	ENSMUSG00000069729.14	ENSMUST00000115797.8	5	KY.Chr12.988	1.82585	9.64485e-79	1.46012e-77	76.8356
Eral1-KY.Chr12.560	KY2019:KY.Chr12.560	Eral1-KY.Chr12.560	KH.C12.383	ERAL1	ERAL1	11:78073376:78080383:-1 ENSMUSG00000020832.14 ENSMUST00000021183.3 protein_coding protein_coding Eral1 Era (G-protein)-like 1 (E. coli) [Source:MGI Symbol;Acc:MGI:1889295]	Eral1	ENSMUSG00000020832.14	ENSMUST00000021183.3	4	KY.Chr12.560	2.9158	1.18275e-46	8.21493e-46	45.0854
Uhrf2-KY.Chr11.214	KY2019:KY.Chr11.214	Uhrf2-KY.Chr11.214	KH.C11.620	UHRF1	UHRF1/2	19:30030513:30093722:1 ENSMUSG00000024817.13 ENSMUST00000025739.13 protein_coding protein_coding Uhrf2 ubiquitin-like, containing PHD and RING finger domains 2 [Source:MGI Symbol;Acc:MGI:1923718]	Uhrf2	ENSMUSG00000024817.13	ENSMUST00000025739.13	2	KY.Chr11.214	2.90739	1.4768e-137	9.00956e-136	135.045
Uck2-KY.Chr13.388	KY2019:KY.Chr13.388	Uck2-KY.Chr13.388	KH.C13.195	UCK2	UCK1/2	1:167222883:167285320:-1 ENSMUSG00000026558.13 ENSMUST00000053686.8 protein_coding protein_coding Uck2 uridine-cytidine kinase 2 [Source:MGI Symbol;Acc:MGI:1931744]	Uck2	ENSMUSG00000026558.13	ENSMUST00000053686.8	4	KY.Chr13.388	2.90616	2.51684e-137	1.51288e-135	134.82
Tmem126a-KY.Chr1.1320	KY2019:KY.Chr1.1320	Tmem126a-KY.Chr1.1320	KH.L119.27	TMEM126A	TMEM126A	7:90450700:90457229:-1 ENSMUSG00000030615.12 ENSMUST00000032844.6 protein_coding protein_coding Tmem126a transmembrane protein 126A [Source:MGI Symbol;Acc:MGI:1913521]	Tmem126a	ENSMUSG00000030615.12	ENSMUST00000032844.6	4	KY.Chr1.1320	2.90614	2.0396e-16	5.36478e-16	15.2704
Atic-KY.Chr14.923	KY2019:KY.Chr14.923	Atic-KY.Chr14.923	KH.C14.114	ATIC	DNAJC8	1:71557150:71579631:1 ENSMUSG00000026192.13 ENSMUST00000027384.5 protein_coding protein_coding Atic 5-aminoimidazole-4-carboxamide ribonucleotide formyltransferase/IMP cyclohydrolase [Source:MGI Symbol;Acc:MGI:1351352]	Atic	ENSMUSG00000026192.13	ENSMUST00000027384.5	5	KY.Chr14.923	2.01864	1.75105e-78	2.62176e-77	76.5814
Suds3-KY.Chr9.36	KY2019:KY.Chr9.36	Suds3-KY.Chr9.36	KH.L173.4	SUDS3	ELAC2	5:117091680:117115998:-1 ENSMUSG00000066900.11 ENSMUST00000086471.11 protein_coding protein_coding Suds3 suppressor of defective silencing 3 homolog (S. cerevisiae) [Source:MGI Symbol;Acc:MGI:1919204]	Suds3	ENSMUSG00000066900.11	ENSMUST00000086471.11	2	KY.Chr9.36	2.89531	8.90932e-133	4.90739e-131	130.309
KY2019:KY.Chr4.1001	KY2019:KY.Chr4.1001	KY2019:KY.Chr4.1001	KH.C4.249	CCDC88B	NHS	nan	nan	nan	nan	2	KY.Chr4.1001	2.89255	5.8161e-47	4.05688e-46	45.3918
Sec63-KY.Chr3.1723	KY2019:KY.Chr3.1723	Sec63-KY.Chr3.1723	KH.S437.4	SEC63	SEC63	10:42761496:42832514:1 ENSMUSG00000019802.13 ENSMUST00000019937.4 protein_coding protein_coding Sec63 SEC63-like (S. cerevisiae) [Source:MGI Symbol;Acc:MGI:2155302]	Sec63	ENSMUSG00000019802.13	ENSMUST00000019937.4	5	KY.Chr3.1723	1.76039	1.91876e-78	2.86762e-77	76.5425
Tgm3-KY.Chr3.52	KY2019:KY.Chr3.52	Tgm3-KY.Chr3.52	KH.L37.67	TGM2	TGM1/2/3/5/6/7	2:130012349:130050399:1 ENSMUSG00000027401.9 ENSMUST00000110299.2 protein_coding protein_coding Tgm3 transglutaminase 3, E polypeptide [Source:MGI Symbol;Acc:MGI:98732]	Tgm3	ENSMUSG00000027401.9	ENSMUST00000110299.2	5	KY.Chr3.52	2.24622	2.59661e-78	3.85251e-77	76.4143
Rrp15-KY.Chr5.173	KY2019:KY.Chr5.173	Rrp15-KY.Chr5.173	KH.C5.273	RRP15	RRP15	1:186720978:186749358:-1 ENSMUSG00000001305.5 ENSMUST00000001339.5 protein_coding protein_coding Rrp15 ribosomal RNA processing 15 homolog (S. cerevisiae) [Source:MGI Symbol;Acc:MGI:1914473]	Rrp15	ENSMUSG00000001305.5	ENSMUST00000001339.5	4	KY.Chr5.173	2.88654	3.10403e-114	1.08442e-112	111.965
Tuba1c-KY.Chr11.227	KY2019:KY.Chr11.227	Tuba1c-KY.Chr11.227	KH.C11.291	TUBA1A	TUBA1L/2	15:99029891:99038110:1 ENSMUSG00000043091.9 ENSMUST00000058914.9 protein_coding protein_coding Tuba1c tubulin, alpha 1C [Source:MGI Symbol;Acc:MGI:1095409]	Tuba1c	ENSMUSG00000043091.9	ENSMUST00000058914.9	5	KY.Chr11.227	3.79121	7.43105e-78	1.08674e-76	75.9639
Rrn3-KY.Chr3.1457	KY2019:KY.Chr3.1457	Rrn3-KY.Chr3.1457	KH.C3.626	RRN3	RRN3	16:13780713:13814839:1 ENSMUSG00000022682.8 ENSMUST00000023363.7 protein_coding protein_coding Rrn3 RRN3 RNA polymerase I transcription factor homolog (yeast) [Source:MGI Symbol;Acc:MGI:1925255]	Rrn3	ENSMUSG00000022682.8	ENSMUST00000023363.7	4	KY.Chr3.1457	2.88406	1.39415e-102	3.61815e-101	100.442
Hgh1-KY.Chr11.119	KY2019:KY.Chr11.119	Hgh1-KY.Chr11.119	KH.S1458.1	HGH1	FAM203A	15:76368898:76371437:1 ENSMUSG00000022554.7 ENSMUST00000023213.7 protein_coding protein_coding Hgh1 HGH1 homolog [Source:MGI Symbol;Acc:MGI:1930628]	Hgh1	ENSMUSG00000022554.7	ENSMUST00000023213.7	4	KY.Chr11.119	2.87609	5.71247e-17	1.53213e-16	15.8147
Mars2-KY.Chr2.932	KY2019:KY.Chr2.932	Mars2-KY.Chr2.932	KH.C2.911	MARS2	MARS2	1:55237177:55248470:1 ENSMUSG00000046994.9 ENSMUST00000061334.9 protein_coding protein_coding Mars2 methionine-tRNA synthetase 2 (mitochondrial) [Source:MGI Symbol;Acc:MGI:2444136]	Mars2	ENSMUSG00000046994.9	ENSMUST00000061334.9	4	KY.Chr2.932	2.87389	2.11245e-25	7.91444e-25	24.1016
Tox2-KY.Chr3.766	KY2019:KY.Chr3.766	Tox2-KY.Chr3.766	KH.C3.330	TOX3	TOX/3/4	2:163203125:163324170:1 ENSMUSG00000074607.11 ENSMUST00000109428.8 protein_coding protein_coding Tox2 TOX high mobility group box family member 2 [Source:MGI Symbol;Acc:MGI:3611233]	Tox2	ENSMUSG00000074607.11	ENSMUST00000109428.8	4	KY.Chr3.766	2.87202	1.99845e-70	2.41319e-69	68.6174
Zfp512b-KY.Chr2.1413	KY2019:KY.Chr2.1413	Zfp512b-KY.Chr2.1413	KH.C2.299	GTF2E1	KH2013:KH.C2.299_RGS3	2:181582103:181592803:-1 ENSMUSG00000000823.16 ENSMUST00000108789.8 protein_coding protein_coding Zfp512b zinc finger protein 512B [Source:MGI Symbol;Acc:MGI:2685478]	Zfp512b	ENSMUSG00000000823.16	ENSMUST00000108789.8	4	KY.Chr2.1413	2.86961	5.25089e-79	8.00858e-78	77.0964
Foxp4-KY.Chr7.474	KY2019:KY.Chr7.474	Foxp4-KY.Chr7.474	KH.C7.207	FOXP4	FOXP1/2/4	CHR_MG4200_PATCH:47867764:47924400:-1 ENSMUSG00000116496.1 ENSMUST00000230549.1 protein_coding protein_coding Foxp4 forkhead box P4 [Source:MGI Symbol;Acc:MGI:1921373]	Foxp4	ENSMUSG00000116496.1	ENSMUST00000230549.1	3	KY.Chr7.474	2.86958	1.03876e-15	2.6471e-15	14.5772
Eef1g-KY.Chr14.52	KY2019:KY.Chr14.52	Eef1g-KY.Chr14.52	KH.L38.10	EEF1G	EEF1G	19:8967041:8978479:1 ENSMUSG00000071644.10 ENSMUST00000052248.7 protein_coding protein_coding Eef1g eukaryotic translation elongation factor 1 gamma [Source:MGI Symbol;Acc:MGI:1914410]	Eef1g	ENSMUSG00000071644.10	ENSMUST00000052248.7	4	KY.Chr14.52	2.86435	1.75459e-146	1.35318e-144	143.869
Ywhae-KY.Chr3.1541	KY2019:KY.Chr3.1541	Ywhae-KY.Chr3.1541	KH.C3.69	YWHAE	YWHAE/1/2	11:75732869:75765845:1 ENSMUSG00000020849.13 ENSMUST00000067664.9 protein_coding protein_coding Ywhae tyrosine 3-monooxygenase/tryptophan 5-monooxygenase activation protein, epsilon polypeptide [Source:MGI Symbol;Acc:MGI:894689]	Ywhae	ENSMUSG00000020849.13	ENSMUST00000067664.9	5	KY.Chr3.1541	1.17174	8.78172e-78	1.27741e-76	75.8937
Supt16-KY.Chr3.490	KY2019:KY.Chr3.490	Supt16-KY.Chr3.490	KH.S404.11	SUPT16H	SUPT16H	14:52160414:52197416:-1 ENSMUSG00000035726.8 ENSMUST00000046709.8 protein_coding protein_coding Supt16 SPT16, facilitates chromatin remodeling subunit [Source:MGI Symbol;Acc:MGI:1890948]	Supt16	ENSMUSG00000035726.8	ENSMUST00000046709.8	4	KY.Chr3.490	2.85833	3.33503e-95	7.36862e-94	93.1326
Pdia3-KY.Chr3.357	KY2019:KY.Chr3.357	Pdia3-KY.Chr3.357	KH.L13.27	PDIA3	PDIA3	2:121413775:121438687:1 ENSMUSG00000027248.13 ENSMUST00000028683.13 protein_coding protein_coding Pdia3 protein disulfide isomerase associated 3 [Source:MGI Symbol;Acc:MGI:95834]	Pdia3	ENSMUSG00000027248.13	ENSMUST00000028683.13	4	KY.Chr3.357	2.85654	4.35463e-99	1.02296e-97	96.9901
KY2019:KY.Chr14.381	KY2019:KY.Chr14.381	KY2019:KY.Chr14.381	KH.C14.173	NPEPPS	KH2013:KH.C14.173	nan	nan	nan	nan	4	KY.Chr14.381	2.85228	6.14897e-19	1.79592e-18	17.7457
KY2019:KY.Chr8.337	KY2019:KY.Chr8.337	KY2019:KY.Chr8.337	KH.C8.44	CDCA8	KH2013:KH.C8.44	nan	nan	nan	nan	4	KY.Chr8.337	2.85074	1.17484e-70	1.42497e-69	68.8462
Rps15-KY.Chr4.1350	KY2019:KY.Chr4.1350	Rps15-KY.Chr4.1350	KH.S852.1	RPS15	RPS15	10:80292453:80294114:1 ENSMUSG00000063457.14 ENSMUST00000068408.13 protein_coding protein_coding Rps15 ribosomal protein S15 [Source:MGI Symbol;Acc:MGI:98117]	Rps15	ENSMUSG00000063457.14	ENSMUST00000068408.13	5	KY.Chr4.1350	1.13571	1.88716e-77	2.73054e-76	75.5638
Wdr3-KY.Chr6.311	KY2019:KY.Chr6.311	Wdr3-KY.Chr6.311	KH.L149.18	WDR3	WDR3	3:100138180:100162407:-1 ENSMUSG00000033285.15 ENSMUST00000052120.13 protein_coding protein_coding Wdr3 WD repeat domain 3 [Source:MGI Symbol;Acc:MGI:2443143]	Wdr3	ENSMUSG00000033285.15	ENSMUST00000052120.13	5	KY.Chr6.311	2.52224	2.19365e-77	3.16839e-76	75.4992
Bptf-KY.Chr11.59	KY2019:KY.Chr11.59	Bptf-KY.Chr11.59	KH.S980.1	BPTF	KH2013:KH.S980.1_BPTF	11:107033083:107132127:-1 ENSMUSG00000040481.17 ENSMUST00000106762.7 protein_coding protein_coding Bptf bromodomain PHD finger transcription factor [Source:MGI Symbol;Acc:MGI:2444008]	Bptf	ENSMUSG00000040481.17	ENSMUST00000106762.7	4	KY.Chr11.59	2.8471	1.05852e-170	1.49196e-168	167.826
KY2019:KY.UAContig44.12	KY2019:KY.UAContig44.12	KY2019:KY.UAContig44.12	KH.L154.31	CST8	KH2013:KH.L154.31_HIS-13/17/2/25/27/42/45/49/55/59/6/63/9	nan	nan	nan	nan	2	KY.UAContig44.12	2.84481	1.13383e-59	1.09434e-58	57.9608
Tomm22-KY.Chr11.207	KY2019:KY.Chr11.207	Tomm22-KY.Chr11.207	KH.C11.65	TOMM22	TOMM22	15:79670861:79673400:1 ENSMUSG00000022427.4 ENSMUST00000023062.4 protein_coding protein_coding Tomm22 translocase of outer mitochondrial membrane 22 [Source:MGI Symbol;Acc:MGI:2450248]	Tomm22	ENSMUSG00000022427.4	ENSMUST00000023062.4	5	KY.Chr11.207	1.77279	4.66678e-77	6.72856e-76	75.1721
E130308A19Rik-KY.Chr8.732	KY2019:KY.Chr8.732	E130308A19Rik-KY.Chr8.732	KH.C8.778	KIAA1958	ZGC:174877	4:59626211:59761439:1 ENSMUSG00000045071.14 ENSMUST00000070150.10 protein_coding protein_coding E130308A19Rik RIKEN cDNA E130308A19 gene [Source:MGI Symbol;Acc:MGI:2442164]	E130308A19Rik	ENSMUSG00000045071.14	ENSMUST00000070150.10	5	KY.Chr8.732	3.64942	7.46086e-77	1.0663e-75	74.9721
Ruvbl2-KY.Chr5.412	KY2019:KY.Chr5.412	Ruvbl2-KY.Chr5.412	KH.C5.467	RUVBL2	RUVBL2	7:45421898:45434623:-1 ENSMUSG00000003868.14 ENSMUST00000107771.11 protein_coding protein_coding Ruvbl2 RuvB-like protein 2 [Source:MGI Symbol;Acc:MGI:1342299]	Ruvbl2	ENSMUSG00000003868.14	ENSMUST00000107771.11	5	KY.Chr5.412	2.38909	8.39303e-77	1.19535e-75	74.9225
Spc25-KY.Chr8.1272	KY2019:KY.Chr8.1272	Spc25-KY.Chr8.1272	KH.C8.913	SPC25	SPC25	2:69193896:69206190:-1 ENSMUSG00000005233.16 ENSMUST00000167875.8 protein_coding protein_coding Spc25 SPC25, NDC80 kinetochore complex component, homolog (S. cerevisiae) [Source:MGI Symbol;Acc:MGI:1913692]	Spc25	ENSMUSG00000005233.16	ENSMUST00000167875.8	2	KY.Chr8.1272	2.83366	4.37882e-92	8.97163e-91	90.0471
KY2019:KY.Chr5.612	KY2019:KY.Chr5.612	KY2019:KY.Chr5.612	KH.C5.397	ADH7	KH2013:KH.C5.397	nan	nan	nan	nan	5	KY.Chr5.612	2.36457	1.08154e-76	1.53499e-75	74.8139
Uba2-KY.Chr10.1009	KY2019:KY.Chr10.1009	Uba2-KY.Chr10.1009	KH.C10.586	HAUS6	UBA2	7:34140688:34168575:-1 ENSMUSG00000052997.15 ENSMUST00000102746.10 protein_coding protein_coding Uba2 ubiquitin-like modifier activating enzyme 2 [Source:MGI Symbol;Acc:MGI:1858313]	Uba2	ENSMUSG00000052997.15	ENSMUST00000102746.10	2	KY.Chr10.1009	2.82685	2.28389e-46	1.57427e-45	44.8029
C1qtnf2-KY.UAContig8.37	KY2019:KY.UAContig8.37	C1qtnf2-KY.UAContig8.37	KH.S598.3	EDA	EDA	11:43480829:43490864:1 ENSMUSG00000046491.10 ENSMUST00000151912.1 protein_coding protein_coding C1qtnf2 C1q and tumor necrosis factor related protein 2 [Source:MGI Symbol;Acc:MGI:1916433]	C1qtnf2	ENSMUSG00000046491.10	ENSMUST00000151912.1	2	KY.UAContig8.37	2.82676	4.11963e-18	1.16051e-17	16.9354
Fhdc1-KY.Chr14.607	KY2019:KY.Chr14.607	Fhdc1-KY.Chr14.607	KH.S651.1	FHDC1	KH2013:KH.S651.1	3:84444035:84479491:-1 ENSMUSG00000041842.15 ENSMUST00000091002.7 protein_coding protein_coding Fhdc1 FH2 domain containing 1 [Source:MGI Symbol;Acc:MGI:2684972]	Fhdc1	ENSMUSG00000041842.15	ENSMUST00000091002.7	2	KY.Chr14.607	2.82617	4.79768e-34	2.37703e-33	32.624
Aifm2-KY.Chr7.1029	KY2019:KY.Chr7.1029	Aifm2-KY.Chr7.1029	KH.C7.750	AIFM2	KH2013:KH.C7.750_AIFM2	10:61715323:61738647:1 ENSMUSG00000020085.15 ENSMUST00000099706.8 protein_coding protein_coding Aifm2 apoptosis-inducing factor, mitochondrion-associated 2 [Source:MGI Symbol;Acc:MGI:1918611]	Aifm2	ENSMUSG00000020085.15	ENSMUST00000099706.8	5	KY.Chr7.1029	1.71093	1.34042e-76	1.89584e-75	74.7222
Elovl4-KY.Chr1.883	KY2019:KY.Chr1.883	Elovl4-KY.Chr1.883	KH.C1.21	ELOVL4	KH2013:KH.C1.21_CG2781	9:83778692:83806252:-1 ENSMUSG00000032262.13 ENSMUST00000034796.13 protein_coding protein_coding Elovl4 elongation of very long chain fatty acids (FEN1/Elo2, SUR4/Elo3, yeast)-like 4 [Source:MGI Symbol;Acc:MGI:1933331]	Elovl4	ENSMUSG00000032262.13	ENSMUST00000034796.13	5	KY.Chr1.883	3.6816	4.2161e-76	5.91194e-75	74.2283
Csnk1a1-KY.Chr8.797	KY2019:KY.Chr8.797	Csnk1a1-KY.Chr8.797	KH.C8.272	CSNK1A1	KH2013:KH.C8.272_CSNK1A1	18:61555274:61590061:1 ENSMUSG00000024576.14 ENSMUST00000165123.7 protein_coding protein_coding Csnk1a1 casein kinase 1, alpha 1 [Source:MGI Symbol;Acc:MGI:1934950]	Csnk1a1	ENSMUSG00000024576.14	ENSMUST00000165123.7	5	KY.Chr8.797	1.06572	4.74517e-76	6.63107e-75	74.1784
Depdc1a-KY.Chr5.816	KY2019:KY.Chr5.816	Depdc1a-KY.Chr5.816	KH.C5.369	DEPDC1	DEPDC1B	3:159495451:159529576:1 ENSMUSG00000028175.15 ENSMUST00000029825.13 protein_coding protein_coding Depdc1a DEP domain containing 1a [Source:MGI Symbol;Acc:MGI:1923381]	Depdc1a	ENSMUSG00000028175.15	ENSMUST00000029825.13	1	KY.Chr5.816	2.81791	2.20933e-67	2.47754e-66	65.606
Fbln1-KY.Chr1.1656	KY2019:KY.Chr1.1656	Fbln1-KY.Chr1.1656	KH.C1.279	KCNN4	FBLN1/2	15:85206005:85251885:1 ENSMUSG00000006369.14 ENSMUST00000109432.3 protein_coding protein_coding Fbln1 fibulin 1 [Source:MGI Symbol;Acc:MGI:95487]	Fbln1	ENSMUSG00000006369.14	ENSMUST00000109432.3	2	KY.Chr1.1656	2.8179	3.04156e-150	2.64519e-148	147.578
Fscn1-KY.Chr3.1654	KY2019:KY.Chr3.1654	Fscn1-KY.Chr3.1654	KH.L71.2	FSCN1	FSCN1/2	5:142960343:142973185:1 ENSMUSG00000029581.14 ENSMUST00000031565.14 protein_coding protein_coding Fscn1 fascin actin-bundling protein 1 [Source:MGI Symbol;Acc:MGI:1352745]	Fscn1	ENSMUSG00000029581.14	ENSMUST00000031565.14	5	KY.Chr3.1654	3.8329	5.77723e-76	8.05953e-75	74.0937
Cd109-KY.Chr5.709	KY2019:KY.Chr5.709	Cd109-KY.Chr5.709	KH.C5.16	CD109	CD109	9:78615546:78716253:1 ENSMUSG00000046186.8 ENSMUST00000093812.4 protein_coding protein_coding Cd109 CD109 antigen [Source:MGI Symbol;Acc:MGI:2445221]	Cd109	ENSMUSG00000046186.8	ENSMUST00000093812.4	5	KY.Chr5.709	2.9814	6.03532e-76	8.40523e-75	74.0755
Abcd4-KY.Chr10.809	KY2019:KY.Chr10.809	Abcd4-KY.Chr10.809	KH.C10.583	ABCD4	ABCD4	12:84602653:84617370:-1 ENSMUSG00000021240.6 ENSMUST00000021666.5 protein_coding protein_coding Abcd4 ATP-binding cassette, sub-family D (ALD), member 4 [Source:MGI Symbol;Acc:MGI:1349217]	Abcd4	ENSMUSG00000021240.6	ENSMUST00000021666.5	4	KY.Chr10.809	2.8139	5.29177e-29	2.23798e-28	27.6501
Heca-KY.Chr12.11	KY2019:KY.Chr12.11	Heca-KY.Chr12.11	KH.S2058.1	BTBD7	KH2013:KH.S2058.1	10:17899035:17948067:-1 ENSMUSG00000039879.9 ENSMUST00000037879.7 protein_coding protein_coding Heca hdc homolog, cell cycle regulator [Source:MGI Symbol;Acc:MGI:2685715]	Heca	ENSMUSG00000039879.9	ENSMUST00000037879.7	5	KY.Chr12.11	3.06827	9.67713e-76	1.33859e-74	73.8734
Ccdc77-KY.Chr3.1676	KY2019:KY.Chr3.1676	Ccdc77-KY.Chr3.1676	KH.L71.6	CCDC77	CCDC77	6:120324323:120357429:-1 ENSMUSG00000030177.14 ENSMUST00000032283.11 protein_coding protein_coding Ccdc77 coiled-coil domain containing 77 [Source:MGI Symbol;Acc:MGI:1914450]	Ccdc77	ENSMUSG00000030177.14	ENSMUST00000032283.11	5	KY.Chr3.1676	3.11398	1.04806e-75	1.44728e-74	73.8394
Dnaja3-KY.Chr14.1031	KY2019:KY.Chr14.1031	Dnaja3-KY.Chr14.1031	KH.C14.219	DNAJA3	DNAJA3	16:4684096:4707695:1 ENSMUSG00000004069.17 ENSMUST00000115854.3 protein_coding protein_coding Dnaja3 DnaJ heat shock protein family (Hsp40) member A3 [Source:MGI Symbol;Acc:MGI:1933786]	Dnaja3	ENSMUSG00000004069.17	ENSMUST00000115854.3	4	KY.Chr14.1031	2.80882	3.08312e-100	7.39134e-99	98.1313
Rpl28-KY.Chr9.814	KY2019:KY.Chr9.814	Rpl28-KY.Chr9.814	KH.C9.87	RPL28	COX16	7:4792990:4794526:1 ENSMUSG00000030432.12 ENSMUST00000078432.4 protein_coding protein_coding Rpl28 ribosomal protein L28 [Source:MGI Symbol;Acc:MGI:101839]	Rpl28	ENSMUSG00000030432.12	ENSMUST00000078432.4	5	KY.Chr9.814	1.15172	2.38795e-75	3.25901e-74	73.4869
Chaf1b-KY.Chr6.300	KY2019:KY.Chr6.300	Chaf1b-KY.Chr6.300	KH.L149.16	CHAF1B	CHAF1B	16:93883924:93906077:1 ENSMUSG00000022945.12 ENSMUST00000117099.7 protein_coding protein_coding Chaf1b chromatin assembly factor 1, subunit B (p60) [Source:MGI Symbol;Acc:MGI:1314881]	Chaf1b	ENSMUSG00000022945.12	ENSMUST00000117099.7	4	KY.Chr6.300	2.8074	7.1788e-83	1.1904e-81	80.9243
Tbc1d15-KY.UAContig4.50	KY2019:KY.UAContig4.50	Tbc1d15-KY.UAContig4.50	KH.L33.2	TBC1D15	TBC1D17	10:115197872:115251467:-1 ENSMUSG00000020130.9 ENSMUST00000020339.9 protein_coding protein_coding Tbc1d15 TBC1 domain family, member 15 [Source:MGI Symbol;Acc:MGI:1913937]	Tbc1d15	ENSMUSG00000020130.9	ENSMUST00000020339.9	4	KY.UAContig4.50	2.80738	1.25083e-118	5.06215e-117	116.296
Trp73-KY.Chr1.1942	KY2019:KY.Chr1.1942	Trp73-KY.Chr1.1942	KH.C1.573	TP63	TP53/63/73	4:154058989:154097167:-1 ENSMUSG00000029026.17 ENSMUST00000105643.7 protein_coding protein_coding Trp73 transformation related protein 73 [Source:MGI Symbol;Acc:MGI:1336991]	Trp73	ENSMUSG00000029026.17	ENSMUST00000105643.7	4	KY.Chr1.1942	2.80547	7.23986e-20	2.19369e-19	18.6588
Smc1b-KY.Chr7.329	KY2019:KY.Chr7.329	Smc1b-KY.Chr7.329	KH.L10.25	SMC1A	SMC1A	15:85064689:85131964:-1 ENSMUSG00000022432.7 ENSMUST00000023068.7 protein_coding protein_coding Smc1b structural maintenance of chromosomes 1B [Source:MGI Symbol;Acc:MGI:2154049]	Smc1b	ENSMUSG00000022432.7	ENSMUST00000023068.7	4	KY.Chr7.329	2.80021	4.95089e-174	7.4951e-172	171.125
Zfhx4-KY.Chr3.191	KY2019:KY.Chr3.191	Zfhx4-KY.Chr3.191	KH.C3.443	ZFHX3	ZFHX2/3/4	3:5218526:5413165:1 ENSMUSG00000025255.18 ENSMUST00000175866.7 protein_coding protein_coding Zfhx4 zinc finger homeodomain 4 [Source:MGI Symbol;Acc:MGI:2137668]	Zfhx4	ENSMUSG00000025255.18	ENSMUST00000175866.7	5	KY.Chr3.191	2.84763	2.48786e-75	3.3897e-74	73.4698
Suz12-KY.Chr14.342	KY2019:KY.Chr14.342	Suz12-KY.Chr14.342	KH.C14.538	SUZ12	SUZ12	11:79993106:80034123:1 ENSMUSG00000017548.15 ENSMUST00000017692.14 protein_coding protein_coding Suz12 SUZ12 polycomb repressive complex 2 subunit [Source:MGI Symbol;Acc:MGI:1261758]	Suz12	ENSMUSG00000017548.15	ENSMUST00000017692.14	4	KY.Chr14.342	2.78743	2.77735e-73	3.62119e-72	71.4411
Hells-KY.Chr1.2364	KY2019:KY.Chr1.2364	Hells-KY.Chr1.2364	KH.C1.609	HELLS	HELLS	19:38930915:38971051:1 ENSMUSG00000025001.11 ENSMUST00000025965.11 protein_coding protein_coding Hells helicase, lymphoid specific [Source:MGI Symbol;Acc:MGI:106209]	Hells	ENSMUSG00000025001.11	ENSMUST00000025965.11	3	KY.Chr1.2364	2.7862	2.05433e-143	1.48621e-141	140.828
Pwp1-KY.Chr2.2220	KY2019:KY.Chr2.2220	Pwp1-KY.Chr2.2220	KH.L108.18	PWP1	PWP1	10:85871831:85889096:1 ENSMUSG00000001785.13 ENSMUST00000001836.10 protein_coding protein_coding Pwp1 PWP1 homolog, endonuclein [Source:MGI Symbol;Acc:MGI:1914735]	Pwp1	ENSMUSG00000001785.13	ENSMUST00000001836.10	4	KY.Chr2.2220	2.78541	5.13615e-58	4.74978e-57	56.3233
KY2019:KY.Chr1.1997	KY2019:KY.Chr1.1997	KY2019:KY.Chr1.1997	KH.C1.64	ADGRB3	F28H1.4	nan	nan	nan	nan	4	KY.Chr1.1997	2.78449	7.2557e-12	1.54669e-11	10.8106
KY2019:KY.Chr7.1090	KY2019:KY.Chr7.1090	KY2019:KY.Chr7.1090	KH.L166.5	ADAMTS1	KH2013:KH.L166.5	nan	nan	nan	nan	5	KY.Chr7.1090	4.0154	3.32564e-74	4.44233e-73	72.3524
NA	NA	Grid2ip-KY.Chr3.857	NA	NA	NA	NA	NA	NA	NA	NA	KY.Chr3.857	2.77689	1.68556e-08	3.01652e-08	7.52049
KY2019:KY.Chr1.1059	KY2019:KY.Chr1.1059	KY2019:KY.Chr1.1059	KH.C1.1013	LRBA	KH2013:KH.C1.1013	nan	nan	nan	nan	2	KY.Chr1.1059	2.7751	4.30233e-59	4.09925e-58	57.3873
Snapc4-KY.Chr7.1174	KY2019:KY.Chr7.1174	Snapc4-KY.Chr7.1174	KH.C7.477	SNAPC4	SNAPC4	2:26362774:26380653:-1 ENSMUSG00000036281.13 ENSMUST00000035427.10 protein_coding protein_coding Snapc4 small nuclear RNA activating complex, polypeptide 4 [Source:MGI Symbol;Acc:MGI:2443935]	Snapc4	ENSMUSG00000036281.13	ENSMUST00000035427.10	4	KY.Chr7.1174	2.77393	1.67805e-83	2.8343e-82	81.5476
Rpa1-KY.Chr14.374	KY2019:KY.Chr14.374	Rpa1-KY.Chr14.374	KH.C14.461	RPA1	RPA1	11:75298166:75348324:-1 ENSMUSG00000000751.13 ENSMUST00000092907.11 protein_coding protein_coding Rpa1 replication protein A1 [Source:MGI Symbol;Acc:MGI:1915525]	Rpa1	ENSMUSG00000000751.13	ENSMUST00000092907.11	4	KY.Chr14.374	2.77134	6.29688e-43	3.96587e-42	41.4017
KY2019:KY.UAContig25.2	KY2019:KY.UAContig25.2	KY2019:KY.UAContig25.2	KH.L128.4	DDX47	KH2013:KH.L128.4	nan	nan	nan	nan	2	KY.UAContig25.2	2.7702	7.13474e-12	1.52169e-11	10.8177
H2bc11-KY.UAContig44.7	KY2019:KY.UAContig44.7	H2bc11-KY.UAContig44.7	KH.S1641.2	HIST1H2BL	KH2013:KH.S1641.2	13:22043214:22043676:1 ENSMUSG00000069300.3 ENSMUST00000110452.1 protein_coding protein_coding H2bc11 H2B clustered histone 11 [Source:MGI Symbol;Acc:MGI:2448388]	H2bc11	ENSMUSG00000069300.3	ENSMUST00000110452.1	2	KY.UAContig44.7	2.77012	7.9441e-53	6.4173e-52	51.1926
Lgmn-KY.Chr4.614	KY2019:KY.Chr4.614	Lgmn-KY.Chr4.614	KH.C4.35	LGMN	LGMN	12:102394098:102439813:-1 ENSMUSG00000021190.14 ENSMUST00000021607.8 protein_coding protein_coding Lgmn legumain [Source:MGI Symbol;Acc:MGI:1330838]	Lgmn	ENSMUSG00000021190.14	ENSMUST00000021607.8	4	KY.Chr4.614	2.76978	1.62308e-17	4.46306e-17	16.3504
St13-KY.Chr2.917	KY2019:KY.Chr2.917	St13-KY.Chr2.917	KH.C2.856	ST13	KH2013:KH.C2.856	15:81363669:81400043:-1 ENSMUSG00000022403.15 ENSMUST00000172107.7 protein_coding protein_coding St13 suppression of tumorigenicity 13 [Source:MGI Symbol;Acc:MGI:1917606]	St13	ENSMUSG00000022403.15	ENSMUST00000172107.7	5	KY.Chr2.917	2.3362	6.69047e-74	8.8646e-73	72.0523
Mep1a-KY.Chr8.1236	KY2019:KY.Chr8.1236	Mep1a-KY.Chr8.1236	KH.C8.123	MEP1A	KH2013:KH.C8.123_MEP1B	17:43474324:43502812:-1 ENSMUSG00000023914.16 ENSMUST00000117137.7 protein_coding protein_coding Mep1a meprin 1 alpha [Source:MGI Symbol;Acc:MGI:96963]	Mep1a	ENSMUSG00000023914.16	ENSMUST00000117137.7	4	KY.Chr8.1236	2.76591	6.52954e-14	1.54141e-13	12.8121
Atp6v1c1-KY.Chr2.2309	KY2019:KY.Chr2.2309	Atp6v1c1-KY.Chr2.2309	KH.L9.10	ATP6V1C1	ATP6V1C1/2	CHR_MG4261_PATCH:38661933:38692446:1 ENSMUSG00000116394.1 ENSMUST00000229037.1 protein_coding protein_coding Atp6v1c1 ATPase, H+ transporting, lysosomal V1 subunit C1 [Source:MGI Symbol;Acc:MGI:1913585]	Atp6v1c1	ENSMUSG00000116394.1	ENSMUST00000229037.1	5	KY.Chr2.2309	2.29301	6.72504e-74	8.89598e-73	72.0508
Gm3604-KY.Chr6.670	KY2019:KY.Chr6.670	Gm3604-KY.Chr6.670	KH.S938.1	ATXN2L	LRP4	13:62368328:62383177:-1 ENSMUSG00000094942.7 ENSMUST00000187656.6 protein_coding protein_coding Gm3604 predicted gene 3604 [Source:MGI Symbol;Acc:MGI:3781781]	Gm3604	ENSMUSG00000094942.7	ENSMUST00000187656.6	2	KY.Chr6.670	2.76345	1.81292e-68	2.08741e-67	66.6804
Kifc1-KY.Chr1.733	KY2019:KY.Chr1.733	Kifc1-KY.Chr1.733	KH.S597.1	KIFC1	KIFC1	17:33875659:33890661:-1 ENSMUSG00000079553.11 ENSMUST00000173492.8 protein_coding protein_coding Kifc1 kinesin family member C1 [Source:MGI Symbol;Acc:MGI:109596]	Kifc1	ENSMUSG00000079553.11	ENSMUST00000173492.8	2	KY.Chr1.733	2.76278	5.33889e-85	9.30606e-84	83.0312
Mcm3ap-KY.Chr5.441	KY2019:KY.Chr5.441	Mcm3ap-KY.Chr5.441	KH.C5.234	MCM3AP	SAC3D1	10:76468927:76515857:1 ENSMUSG00000001150.7 ENSMUST00000170795.2 protein_coding protein_coding Mcm3ap minichromosome maintenance complex component 3 associated protein [Source:MGI Symbol;Acc:MGI:1930089]	Mcm3ap	ENSMUSG00000001150.7	ENSMUST00000170795.2	3	KY.Chr5.441	2.76025	7.74766e-16	1.98549e-15	14.7021
Zfp148-KY.Chr12.561	KY2019:KY.Chr12.561	Zfp148-KY.Chr12.561	KH.C12.196	ZNF30	VFL	16:33400445:33498643:1 ENSMUSG00000022811.17 ENSMUST00000089677.6 protein_coding protein_coding Zfp148 zinc finger protein 148 [Source:MGI Symbol;Acc:MGI:1332234]	Zfp148	ENSMUSG00000022811.17	ENSMUST00000089677.6	2	KY.Chr12.561	2.7583	1.45492e-55	1.25596e-54	53.901
Pkmyt1-KY.Chr11.1023	KY2019:KY.Chr11.1023	Pkmyt1-KY.Chr11.1023	KH.C11.723	PKMYT1	PKMYT1	17:23726336:23736730:1 ENSMUSG00000023908.8 ENSMUST00000024701.8 protein_coding protein_coding Pkmyt1 protein kinase, membrane associated tyrosine/threonine 1 [Source:MGI Symbol;Acc:MGI:2137630]	Pkmyt1	ENSMUSG00000023908.8	ENSMUST00000024701.8	1	KY.Chr11.1023	2.75759	1.70509e-27	6.89033e-27	26.1618
Cdt1-KY.Chr11.283	KY2019:KY.Chr11.283	Cdt1-KY.Chr11.283	KH.C11.334	CDT1	CDT1	8:122568015:122573128:1 ENSMUSG00000006585.3 ENSMUST00000006760.2 protein_coding protein_coding Cdt1 chromatin licensing and DNA replication factor 1 [Source:MGI Symbol;Acc:MGI:1914427]	Cdt1	ENSMUSG00000006585.3	ENSMUST00000006760.2	4	KY.Chr11.283	2.75622	2.15919e-135	1.26081e-133	132.899
KY2019:KY.Chr3.369	KY2019:KY.Chr3.369	KY2019:KY.Chr3.369	KH.L13.36	NET1	KH2013:KH.L13.36	nan	nan	nan	nan	5	KY.Chr3.369	2.75428	3.03098e-73	3.94559e-72	71.4039
Rpl26-KY.Chr7.305	KY2019:KY.Chr7.305	Rpl26-KY.Chr7.305	KH.C7.70	RPL26	RPL26	11:68901635:68904533:1 ENSMUSG00000060938.14 ENSMUST00000167436.2 protein_coding protein_coding Rpl26 ribosomal protein L26 [Source:MGI Symbol;Acc:MGI:106022]	Rpl26	ENSMUSG00000060938.14	ENSMUST00000167436.2	5	KY.Chr7.305	1.66947	5.0102e-73	6.49103e-72	71.1877
Rpl18a-KY.Chr8.1148	KY2019:KY.Chr8.1148	Rpl18a-KY.Chr8.1148	KH.C8.109	RPL18A	RPL18A	8:70894722:70897412:-1 ENSMUSG00000045128.9 ENSMUST00000054220.9 protein_coding protein_coding Rpl18a ribosomal protein L18A [Source:MGI Symbol;Acc:MGI:1924058]	Rpl18a	ENSMUSG00000045128.9	ENSMUST00000054220.9	5	KY.Chr8.1148	1.21642	9.62659e-73	1.23933e-71	70.9068
KY2019:KY.Chr10.1050	KY2019:KY.Chr10.1050	KY2019:KY.Chr10.1050	KH.C10.242	ORF:[3..497/1103]	NOL7	nan	nan	nan	nan	4	KY.Chr10.1050	2.74295	1.72816e-150	1.53562e-148	147.814
Mrpl39-KY.Chr11.737	KY2019:KY.Chr11.737	Mrpl39-KY.Chr11.737	KH.L154.35	MRPL39	MRPL39	16:84717576:84735742:-1 ENSMUSG00000022889.7 ENSMUST00000116584.1 protein_coding protein_coding Mrpl39 mitochondrial ribosomal protein L39 [Source:MGI Symbol;Acc:MGI:1351620]	Mrpl39	ENSMUSG00000022889.7	ENSMUST00000116584.1	5	KY.Chr11.737	2.40175	9.96485e-73	1.28086e-71	70.8925
Rhag-KY.Chr12.917	KY2019:KY.Chr12.917	Rhag-KY.Chr12.917	KH.S115.35	RHAG	KH2013:KH.S115.35_RHCG	17:40811126:40840754:1 ENSMUSG00000023926.8 ENSMUST00000024721.7 protein_coding protein_coding Rhag Rhesus blood group-associated A glycoprotein [Source:MGI Symbol;Acc:MGI:1202713]	Rhag	ENSMUSG00000023926.8	ENSMUST00000024721.7	5	KY.Chr12.917	2.88539	1.40756e-72	1.80075e-71	70.7445
Pgm3-KY.Chr1.729	KY2019:KY.Chr1.729	Pgm3-KY.Chr1.729	KH.S597.3	PGM3	PGM3	9:86554377:86571827:-1 ENSMUSG00000056131.13 ENSMUST00000070064.10 protein_coding protein_coding Pgm3 phosphoglucomutase 3 [Source:MGI Symbol;Acc:MGI:97566]	Pgm3	ENSMUSG00000056131.13	ENSMUST00000070064.10	5	KY.Chr1.729	2.31005	1.48046e-72	1.89105e-71	70.7233
Isy1-KY.Chr5.331	KY2019:KY.Chr5.331	Isy1-KY.Chr5.331	KH.C5.61	ISY1	ISY1	6:87814269:87838798:-1 ENSMUSG00000030056.8 ENSMUST00000089497.6 protein_coding protein_coding Isy1 ISY1 splicing factor homolog [Source:MGI Symbol;Acc:MGI:1923310]	Isy1	ENSMUSG00000030056.8	ENSMUST00000089497.6	2	KY.Chr5.331	2.72859	5.09183e-124	2.32546e-122	121.633
Mcm6-KY.Chr8.761	KY2019:KY.Chr8.761	Mcm6-KY.Chr8.761	KH.C8.624	MCM6	MCM6	1:128331593:128359647:-1 ENSMUSG00000026355.11 ENSMUST00000190495.1 protein_coding protein_coding Mcm6 minichromosome maintenance complex component 6 [Source:MGI Symbol;Acc:MGI:1298227]	Mcm6	ENSMUSG00000026355.11	ENSMUST00000190495.1	4	KY.Chr8.761	2.72659	6.11404e-54	5.03854e-53	52.2977
KY2019:KY.Chr7.10	KY2019:KY.Chr7.10	KY2019:KY.Chr7.10	KH.L132.14	PATJ	KH2013:KH.L132.14	nan	nan	nan	nan	2	KY.Chr7.10	2.72538	4.87587e-25	1.79956e-24	23.7448
KY2019:KY.Chr14.560	KY2019:KY.Chr14.560	KY2019:KY.Chr14.560	KH.C14.539	ATAD2	SCYL	nan	nan	nan	nan	2	KY.Chr14.560	2.72454	6.80348e-59	6.44478e-58	57.1908
Trabd-KY.Chr5.914	KY2019:KY.Chr5.914	Trabd-KY.Chr5.914	KH.L170.24	TRABD	TRABD	15:89076124:89086133:1 ENSMUSG00000015363.13 ENSMUST00000165690.1 protein_coding protein_coding Trabd TraB domain containing [Source:MGI Symbol;Acc:MGI:1915226]	Trabd	ENSMUSG00000015363.13	ENSMUST00000165690.1	2	KY.Chr5.914	2.72346	7.22626e-54	5.94911e-53	52.2255
Pola1-KY.Chr1.1319	KY2019:KY.Chr1.1319	Pola1-KY.Chr1.1319	KH.L119.22	POLA1	KH2013:KH.L119.22_POLA1	X:93304767:93632155:-1 ENSMUSG00000006678.6 ENSMUST00000006856.2 protein_coding protein_coding Pola1 polymerase (DNA directed), alpha 1 [Source:MGI Symbol;Acc:MGI:99660]	Pola1	ENSMUSG00000006678.6	ENSMUST00000006856.2	2	KY.Chr1.1319	2.72232	4.9532e-159	5.32795e-157	156.273
Sod1-KY.Chr11.136	KY2019:KY.Chr11.136	Sod1-KY.Chr11.136	KH.L50.13	SOD1	SOD/1	16:90220754:90226329:1 ENSMUSG00000022982.10 ENSMUST00000023707.10 protein_coding protein_coding Sod1 superoxide dismutase 1, soluble [Source:MGI Symbol;Acc:MGI:98351]	Sod1	ENSMUSG00000022982.10	ENSMUST00000023707.10	5	KY.Chr11.136	1.88096	1.72084e-72	2.19468e-71	70.6586
Cep120-KY.Chr4.764	KY2019:KY.Chr4.764	Cep120-KY.Chr4.764	KH.C4.277	CEP120	CEP120	18:53685495:53744608:-1 ENSMUSG00000048799.8 ENSMUST00000237062.1 protein_coding protein_coding Cep120 centrosomal protein 120 [Source:MGI Symbol;Acc:MGI:2147298]	Cep120	ENSMUSG00000048799.8	ENSMUST00000237062.1	2	KY.Chr4.764	2.71562	1.00743e-63	1.04914e-62	61.9792
Msl2-KY.Chr1.1648	KY2019:KY.Chr1.1648	Msl2-KY.Chr1.1648	KH.C1.385	MSL2	MSL2	9:101074762:101104800:1 ENSMUSG00000066415.4 ENSMUST00000085177.4 protein_coding protein_coding Msl2 MSL complex subunit 2 [Source:MGI Symbol;Acc:MGI:1925103]	Msl2	ENSMUSG00000066415.4	ENSMUST00000085177.4	2	KY.Chr1.1648	2.71118	6.97048e-18	1.93954e-17	16.7123
Rpl22-KY.Chr1.863	KY2019:KY.Chr1.863	Rpl22-KY.Chr1.863	KH.C1.296	RPL22L1	RPL22	4:152325869:152334070:1 ENSMUSG00000028936.15 ENSMUST00000188151.1 protein_coding protein_coding Rpl22 ribosomal protein L22 [Source:MGI Symbol;Acc:MGI:99262]	Rpl22	ENSMUSG00000028936.15	ENSMUST00000188151.1	5	KY.Chr1.863	1.2505	4.36966e-72	5.50415e-71	70.2593
Rpf1-KY.Chr8.1061	KY2019:KY.Chr8.1061	Rpf1-KY.Chr8.1061	KH.C8.262	RPF1	RPF1	3:146505956:146521429:-1 ENSMUSG00000028187.10 ENSMUST00000029838.10 protein_coding protein_coding Rpf1 ribosome production factor 1 homolog [Source:MGI Symbol;Acc:MGI:1917535]	Rpf1	ENSMUSG00000028187.10	ENSMUST00000029838.10	4	KY.Chr8.1061	2.70781	1.33093e-114	4.75125e-113	112.323
Dtx3-KY.Chr9.309	KY2019:KY.Chr9.309	Dtx3-KY.Chr9.309	KH.C9.337	DTX3	KH2013:KH.C9.337_DTX3L	10:127190378:127195709:-1 ENSMUSG00000040415.15 ENSMUST00000038217.13 protein_coding protein_coding Dtx3 deltex 3, E3 ubiquitin ligase [Source:MGI Symbol;Acc:MGI:2135752]	Dtx3	ENSMUSG00000040415.15	ENSMUST00000038217.13	2	KY.Chr9.309	2.70575	1.52173e-13	3.52413e-13	12.4529
KY2019:KY.Chr2.838	KY2019:KY.Chr2.838	KY2019:KY.Chr2.838	KH.C2.688	MYO9A	KH2013:KH.C2.688	nan	nan	nan	nan	2	KY.Chr2.838	2.70555	9.08217e-55	7.67011e-54	53.1152
Rps5-KY.Chr13.330	KY2019:KY.Chr13.330	Rps5-KY.Chr13.330	KH.C13.29	RPS5	RPS5	7:12922290:12926686:1 ENSMUSG00000012848.15 ENSMUST00000004554.13 protein_coding protein_coding Rps5 ribosomal protein S5 [Source:MGI Symbol;Acc:MGI:1097682]	Rps5	ENSMUSG00000012848.15	ENSMUST00000004554.13	5	KY.Chr13.330	1.45329	5.838e-72	7.2975e-71	70.1368
Sdcbp-KY.Chr14.611	KY2019:KY.Chr14.611	Sdcbp-KY.Chr14.611	KH.C14.325	SDCBP	KH2013:KH.C14.325_SRR	4:6365650:6396284:1 ENSMUSG00000028249.15 ENSMUST00000029912.10 protein_coding protein_coding Sdcbp syndecan binding protein [Source:MGI Symbol;Acc:MGI:1337026]	Sdcbp	ENSMUSG00000028249.15	ENSMUST00000029912.10	5	KY.Chr14.611	2.55301	1.3406e-71	1.67064e-70	69.7771
Prmt5-KY.Chr5.613	KY2019:KY.Chr5.613	Prmt5-KY.Chr5.613	KH.C5.161	PRMT5	KH2013:KH.C5.161_PRMT5	14:54507187:54517525:-1 ENSMUSG00000023110.12 ENSMUST00000023873.11 protein_coding protein_coding Prmt5 protein arginine N-methyltransferase 5 [Source:MGI Symbol;Acc:MGI:1351645]	Prmt5	ENSMUSG00000023110.12	ENSMUST00000023873.11	5	KY.Chr5.613	3.50803	2.81785e-71	3.48501e-70	69.4578
Tbl3-KY.Chr3.775	KY2019:KY.Chr3.775	Tbl3-KY.Chr3.775	KH.C3.470	TBL3	TBL3	17:24697949:24707660:-1 ENSMUSG00000040688.16 ENSMUST00000126319.7 protein_coding protein_coding Tbl3 transducin (beta)-like 3 [Source:MGI Symbol;Acc:MGI:2384863]	Tbl3	ENSMUSG00000040688.16	ENSMUST00000126319.7	4	KY.Chr3.775	2.69882	2.83697e-57	2.56835e-56	55.5903
Cep128-KY.Chr10.113	KY2019:KY.Chr10.113	Cep128-KY.Chr10.113	KH.L157.4	MYH13	CEP128	12:90998492:91384409:-1 ENSMUSG00000061533.16 ENSMUST00000141429.7 protein_coding protein_coding Cep128 centrosomal protein 128 [Source:MGI Symbol;Acc:MGI:1922466]	Cep128	ENSMUSG00000061533.16	ENSMUST00000141429.7	2	KY.Chr10.113	2.69865	9.84023e-40	5.68106e-39	38.2456
Kmt2a-KY.Chr10.1055	KY2019:KY.Chr10.1055	Kmt2a-KY.Chr10.1055	KH.C10.211	KMT2A	KH2013:KH.C10.211	9:44803355:44881296:-1 ENSMUSG00000002028.13 ENSMUST00000114689.7 protein_coding protein_coding Kmt2a lysine (K)-specific methyltransferase 2A [Source:MGI Symbol;Acc:MGI:96995]	Kmt2a	ENSMUSG00000002028.13	ENSMUST00000114689.7	5	KY.Chr10.1055	2.31776	5.94256e-71	7.28342e-70	69.1377
Jmjd6-KY.Chr1.2120	KY2019:KY.Chr1.2120	Jmjd6-KY.Chr1.2120	KH.C1.30	JMJD6	KH2013:KH.C1.30_CG14331	11:116837433:116843355:-1 ENSMUSG00000056962.11 ENSMUST00000142495.7 protein_coding nonsense_mediated_decay Jmjd6 jumonji domain containing 6 [Source:MGI Symbol;Acc:MGI:1858910]	Jmjd6	ENSMUSG00000056962.11	ENSMUST00000142495.7	1	KY.Chr1.2120	2.69667	1.39288e-58	1.30433e-57	56.8846
Stag1-KY.Chr11.472	KY2019:KY.Chr11.472	Stag1-KY.Chr11.472	KH.S654.5	STAG2	STAG1/2	9:100643613:100958544:1 ENSMUSG00000037286.15 ENSMUST00000041418.12 protein_coding protein_coding Stag1 stromal antigen 1 [Source:MGI Symbol;Acc:MGI:1098658]	Stag1	ENSMUSG00000037286.15	ENSMUST00000041418.12	5	KY.Chr11.472	2.74777	8.10723e-71	9.90681e-70	69.0041
Prdx2-KY.Chr8.1384	KY2019:KY.Chr8.1384	Prdx2-KY.Chr8.1384	KH.L17.4	PRDX2	PRDX1/2	8:84970239:84974660:1 ENSMUSG00000005161.15 ENSMUST00000164807.1 protein_coding protein_coding Prdx2 peroxiredoxin 2 [Source:MGI Symbol;Acc:MGI:109486]	Prdx2	ENSMUSG00000005161.15	ENSMUST00000164807.1	5	KY.Chr8.1384	1.97575	1.25661e-70	1.5219e-69	68.8176
Mrpl30-KY.Chr2.1052	KY2019:KY.Chr2.1052	Mrpl30-KY.Chr2.1052	KH.C2.510	MRPL30	C9H2ORF15	1:37893935:37898338:1 ENSMUSG00000026087.11 ENSMUST00000195373.1 protein_coding protein_coding Mrpl30 mitochondrial ribosomal protein L30 [Source:MGI Symbol;Acc:MGI:1333820]	Mrpl30	ENSMUSG00000026087.11	ENSMUST00000195373.1	4	KY.Chr2.1052	2.69235	3.09783e-101	7.67416e-100	99.115
Odr4-KY.Chr11.1241	KY2019:KY.Chr11.1241	Odr4-KY.Chr11.1241	KH.C11.290	ODR4	C8H1ORF27	1:150361305:150393080:-1 ENSMUSG00000006010.14 ENSMUST00000111913.8 protein_coding protein_coding Odr4 odr4 GPCR localization factor homolog [Source:MGI Symbol;Acc:MGI:2385108]	Odr4	ENSMUSG00000006010.14	ENSMUST00000111913.8	4	KY.Chr11.1241	2.69127	6.31815e-39	3.54989e-38	37.4498
Actr3b-KY.Chr9.632	KY2019:KY.Chr9.632	Actr3b-KY.Chr9.632	KH.C9.331	ACTR3	ACTR3B	5:25759997:25850688:1 ENSMUSG00000056367.14 ENSMUST00000128727.7 protein_coding protein_coding Actr3b ARP3 actin-related protein 3B [Source:MGI Symbol;Acc:MGI:2661120]	Actr3b	ENSMUSG00000056367.14	ENSMUST00000128727.7	5	KY.Chr9.632	1.82698	1.90328e-70	2.30168e-69	68.638
Prex1-KY.Chr8.675	KY2019:KY.Chr8.675	Prex1-KY.Chr8.675	KH.C8.570	PREX1	KH2013:KH.C8.570_DNMBP	2:166566342:166713832:-1 ENSMUSG00000039621.13 ENSMUST00000036719.11 protein_coding protein_coding Prex1 phosphatidylinositol-3,4,5-trisphosphate-dependent Rac exchange factor 1 [Source:MGI Symbol;Acc:MGI:3040696]	Prex1	ENSMUSG00000039621.13	ENSMUST00000036719.11	2	KY.Chr8.675	2.68347	1.41983e-26	5.51931e-26	25.2581
Samd11-KY.Chr12.716	KY2019:KY.Chr12.716	Samd11-KY.Chr12.716	KH.C12.8	SAMD11	SAMD11	4:156246966:156255338:-1 ENSMUSG00000096351.2 ENSMUST00000179919.2 protein_coding protein_coding Samd11 sterile alpha motif domain containing 11 [Source:MGI Symbol;Acc:MGI:2446220]	Samd11	ENSMUSG00000096351.2	ENSMUST00000179919.2	4	KY.Chr12.716	2.68338	1.92897e-22	6.4103e-22	21.1931
Mcmbp-KY.Chr8.1347	KY2019:KY.Chr8.1347	Mcmbp-KY.Chr8.1347	KH.L142.6	MCMBP	MCMBP	7:128696441:128740495:-1 ENSMUSG00000048170.14 ENSMUST00000057557.13 protein_coding protein_coding Mcmbp minichromosome maintenance complex binding protein [Source:MGI Symbol;Acc:MGI:1920977]	Mcmbp	ENSMUSG00000048170.14	ENSMUST00000057557.13	2	KY.Chr8.1347	2.68246	8.029e-118	3.17087e-116	115.499
Hace1-KY.Chr12.1064	KY2019:KY.Chr12.1064	Hace1-KY.Chr12.1064	KH.L7.4	SMS	SMS	10:45577829:45712345:1 ENSMUSG00000038822.15 ENSMUST00000037044.12 protein_coding protein_coding Hace1 HECT domain and ankyrin repeat containing, E3 ubiquitin protein ligase 1 [Source:MGI Symbol;Acc:MGI:2446110]	Hace1	ENSMUSG00000038822.15	ENSMUST00000037044.12	4	KY.Chr12.1064	2.68199	1.28241e-11	2.69572e-11	10.5693
Enpp7-KY.Chr7.682	KY2019:KY.Chr7.682	Enpp7-KY.Chr7.682	KH.C7.649	ENPP7	KH2013:KH.C7.649_ENPP7	11:118988216:118993221:1 ENSMUSG00000046697.17 ENSMUST00000106273.2 protein_coding protein_coding Enpp7 ectonucleotide pyrophosphatase/phosphodiesterase 7 [Source:MGI Symbol;Acc:MGI:3027917]	Enpp7	ENSMUSG00000046697.17	ENSMUST00000106273.2	5	KY.Chr7.682	4.75123	3.73061e-70	4.47181e-69	68.3495
Gorab-KY.Chr9.745	KY2019:KY.Chr9.745	Gorab-KY.Chr9.745	KH.C9.810	GORAB	GORAB	1:163384908:163403669:-1 ENSMUSG00000040124.5 ENSMUST00000045138.5 protein_coding protein_coding Gorab golgin, RAB6-interacting [Source:MGI Symbol;Acc:MGI:2138271]	Gorab	ENSMUSG00000040124.5	ENSMUST00000045138.5	5	KY.Chr9.745	1.37536	5.30432e-70	6.33034e-69	68.1986
Utp3-KY.Chr1.2161	KY2019:KY.Chr1.2161	Utp3-KY.Chr1.2161	KH.C1.239	FBXO10	UTP3	5:88554462:88556090:1 ENSMUSG00000070697.4 ENSMUST00000090413.5 protein_coding protein_coding Utp3 UTP3 small subunit processome component [Source:MGI Symbol;Acc:MGI:1919230]	Utp3	ENSMUSG00000070697.4	ENSMUST00000090413.5	4	KY.Chr1.2161	2.67714	4.59549e-72	5.77083e-71	70.2388
Ddx52-KY.Chr6.310	KY2019:KY.Chr6.310	Ddx52-KY.Chr6.310	KH.L149.13	DDX52	DDX52	11:83942062:83963088:1 ENSMUSG00000020677.7 ENSMUST00000049257.7 protein_coding protein_coding Ddx52 DEAD (Asp-Glu-Ala-Asp) box polypeptide 52 [Source:MGI Symbol;Acc:MGI:1925644]	Ddx52	ENSMUSG00000020677.7	ENSMUST00000049257.7	4	KY.Chr6.310	2.67128	5.87015e-144	4.36259e-142	141.36
Nufip1-KY.Chr10.835	KY2019:KY.Chr10.835	Nufip1-KY.Chr10.835	KH.C10.517	NUFIP1	NUFIP1	14:76110891:76137379:1 ENSMUSG00000022009.1 ENSMUST00000022586.1 protein_coding protein_coding Nufip1 nuclear fragile X mental retardation protein interacting protein 1 [Source:MGI Symbol;Acc:MGI:1351474]	Nufip1	ENSMUSG00000022009.1	ENSMUST00000022586.1	3	KY.Chr10.835	2.66901	6.85608e-52	5.4258e-51	50.2655
Fbxo45-KY.Chr7.396	KY2019:KY.Chr7.396	Fbxo45-KY.Chr7.396	KH.C7.141	RNF130	FBXO45	16:32230112:32247158:-1 ENSMUSG00000035764.5 ENSMUST00000042732.5 protein_coding protein_coding Fbxo45 F-box protein 45 [Source:MGI Symbol;Acc:MGI:2447775]	Fbxo45	ENSMUSG00000035764.5	ENSMUST00000042732.5	2	KY.Chr7.396	2.66753	3.24576e-80	5.04451e-79	78.2972
Sod2-KY.Chr12.794	KY2019:KY.Chr12.794	Sod2-KY.Chr12.794	KH.C12.466	SOD2	SOD2	17:13007817:13020134:1 ENSMUSG00000006818.5 ENSMUST00000007012.5 protein_coding protein_coding Sod2 superoxide dismutase 2, mitochondrial [Source:MGI Symbol;Acc:MGI:98352]	Sod2	ENSMUSG00000006818.5	ENSMUST00000007012.5	5	KY.Chr12.794	2.26873	1.00226e-69	1.18919e-68	67.9248
Mki67-KY.Chr2.2094	KY2019:KY.Chr2.2094	Mki67-KY.Chr2.2094	KH.C2.974	MKI67	MKI67	7:135689784:135716361:-1 ENSMUSG00000031004.8 ENSMUST00000033310.8 protein_coding protein_coding Mki67 antigen identified by monoclonal antibody Ki 67 [Source:MGI Symbol;Acc:MGI:106035]	Mki67	ENSMUSG00000031004.8	ENSMUST00000033310.8	2	KY.Chr2.2094	2.66315	2.67736e-109	8.45074e-108	107.073
Psmd7-KY.Chr7.758	KY2019:KY.Chr7.758	Psmd7-KY.Chr7.758	KH.C7.221	PSMD7	KH2013:KH.C7.221	8:107580381:107588464:-1 ENSMUSG00000039067.5 ENSMUST00000044106.5 protein_coding protein_coding Psmd7 proteasome (prosome, macropain) 26S subunit, non-ATPase, 7 [Source:MGI Symbol;Acc:MGI:1351511]	Psmd7	ENSMUSG00000039067.5	ENSMUST00000044106.5	5	KY.Chr7.758	2.12862	5.08074e-69	5.89986e-68	67.2292
Ppp4c-KY.Chr11.744	KY2019:KY.Chr11.744	Ppp4c-KY.Chr11.744	KH.L154.46	PPP4C	PPP4C	7:126785868:126792340:-1 ENSMUSG00000030697.7 ENSMUST00000206570.1 protein_coding protein_coding Ppp4c protein phosphatase 4, catalytic subunit [Source:MGI Symbol;Acc:MGI:1891763]	Ppp4c	ENSMUSG00000030697.7	ENSMUST00000206570.1	5	KY.Chr11.744	2.49177	7.5589e-69	8.7527e-68	67.0579
Vars2-KY.Chr7.1004	KY2019:KY.Chr7.1004	Vars2-KY.Chr7.1004	KH.C7.80	VARS2	VARS/2	17:35655634:35667592:-1 ENSMUSG00000038838.15 ENSMUST00000043674.14 protein_coding protein_coding Vars2 valyl-tRNA synthetase 2, mitochondrial [Source:MGI Symbol;Acc:MGI:1916165]	Vars2	ENSMUSG00000038838.15	ENSMUST00000043674.14	5	KY.Chr7.1004	2.58368	1.84761e-68	2.12437e-67	66.6728
Pif1-KY.Chr3.358	KY2019:KY.Chr3.358	Pif1-KY.Chr3.358	KH.L13.9	PIF1	KH2013:KH.L13.9_PIF1	9:65587221:65595967:1 ENSMUSG00000041064.14 ENSMUST00000131483.2 protein_coding protein_coding Pif1 PIF1 5'-to-3' DNA helicase [Source:MGI Symbol;Acc:MGI:2143057]	Pif1	ENSMUSG00000041064.14	ENSMUST00000131483.2	2	KY.Chr3.358	2.65929	1.34968e-86	2.39342e-85	84.621
Pot1a-KY.Chr5.1016	KY2019:KY.Chr5.1016	Pot1a-KY.Chr5.1016	KH.L4.25	POT1	POT1	6:25757685:25809195:-1 ENSMUSG00000029676.15 ENSMUST00000115327.7 protein_coding protein_coding Pot1a protection of telomeres 1A [Source:MGI Symbol;Acc:MGI:2141503]	Pot1a	ENSMUSG00000029676.15	ENSMUST00000115327.7	2	KY.Chr5.1016	2.65733	4.68626e-41	2.80045e-40	39.5528
Irf4-KY.Chr11.361	KY2019:KY.Chr11.361	Irf4-KY.Chr11.361	KH.C11.481	IRF4	IRF4/5	13:30749226:30766976:1 ENSMUSG00000021356.10 ENSMUST00000110307.2 protein_coding protein_coding Irf4 interferon regulatory factor 4 [Source:MGI Symbol;Acc:MGI:1096873]	Irf4	ENSMUSG00000021356.10	ENSMUST00000110307.2	5	KY.Chr11.361	2.15872	2.99583e-68	3.43974e-67	66.4635
Ttc27-KY.Chr4.362	KY2019:KY.Chr4.362	Ttc27-KY.Chr4.362	KH.C4.246	TTC27	TTC27	17:74717732:74863570:1 ENSMUSG00000024078.7 ENSMUST00000024882.7 protein_coding protein_coding Ttc27 tetratricopeptide repeat domain 27 [Source:MGI Symbol;Acc:MGI:1921446]	Ttc27	ENSMUSG00000024078.7	ENSMUST00000024882.7	5	KY.Chr4.362	3.01283	3.13758e-68	3.59743e-67	66.444
Ccnb3-KY.Chr1.2531	KY2019:KY.Chr1.2531	Ccnb3-KY.Chr1.2531	KH.L139.17	CCNB3	CCNB3	CHR_MG3656_PATCH:6933837:6985121:-1 ENSMUSG00000116524.1 ENSMUST00000230350.1 protein_coding protein_coding Ccnb3 cyclin B3 [Source:MGI Symbol;Acc:MGI:2183443]	Ccnb3	ENSMUSG00000116524.1	ENSMUST00000230350.1	5	KY.Chr1.2531	4.7183	5.12121e-68	5.83903e-67	66.2337
Swap70-KY.Chr4.319	KY2019:KY.Chr4.319	Swap70-KY.Chr4.319	KH.C4.326	SWAP70	DEF6	7:110221711:110283506:1 ENSMUSG00000031015.8 ENSMUST00000033325.8 protein_coding protein_coding Swap70 SWA-70 protein [Source:MGI Symbol;Acc:MGI:1298390]	Swap70	ENSMUSG00000031015.8	ENSMUST00000033325.8	4	KY.Chr4.319	2.65004	5.03998e-45	3.34974e-44	43.475
Cct2-KY.Chr14.410	KY2019:KY.Chr14.410	Cct2-KY.Chr14.410	KH.C14.531	CCT2	CCT2	10:117051001:117063814:-1 ENSMUSG00000034024.8 ENSMUST00000047672.8 protein_coding protein_coding Cct2 chaperonin containing Tcp1, subunit 2 (beta) [Source:MGI Symbol;Acc:MGI:107186]	Cct2	ENSMUSG00000034024.8	ENSMUST00000047672.8	5	KY.Chr14.410	2.07142	5.91278e-68	6.73217e-67	66.1718
Icmt-KY.Chr7.518	KY2019:KY.Chr7.518	Icmt-KY.Chr7.518	KH.C7.96	ICMT	KH2013:KH.C7.96	4:152297227:152307121:1 ENSMUSG00000039662.16 ENSMUST00000048892.13 protein_coding protein_coding Icmt isoprenylcysteine carboxyl methyltransferase [Source:MGI Symbol;Acc:MGI:1888594]	Icmt	ENSMUSG00000039662.16	ENSMUST00000048892.13	4	KY.Chr7.518	2.64638	1.20068e-39	6.92211e-39	38.1598
KY2019:KY.Chr3.1453	KY2019:KY.Chr3.1453	KY2019:KY.Chr3.1453	KH.C3.501	PCDHGB1	KH2013:KH.C3.501	nan	nan	nan	nan	5	KY.Chr3.1453	4.88882	1.38084e-67	1.56133e-66	65.8065
Dscc1-KY.Chr11.212	KY2019:KY.Chr11.212	Dscc1-KY.Chr11.212	KH.C11.97	DSCC1	DSCC1	15:55076099:55090491:-1 ENSMUSG00000022422.13 ENSMUST00000023059.12 protein_coding protein_coding Dscc1 DNA replication and sister chromatid cohesion 1 [Source:MGI Symbol;Acc:MGI:1919357]	Dscc1	ENSMUSG00000022422.13	ENSMUST00000023059.12	2	KY.Chr11.212	2.64274	2.25828e-27	9.08983e-27	26.0414
Prim2-KY.Chr1.1403	KY2019:KY.Chr1.1403	Prim2-KY.Chr1.1403	KH.C1.202	PRIM2	DNAPOL-ALPHA60	1:33453810:33669795:-1 ENSMUSG00000026134.11 ENSMUST00000027312.10 protein_coding protein_coding Prim2 DNA primase, p58 subunit [Source:MGI Symbol;Acc:MGI:97758]	Prim2	ENSMUSG00000026134.11	ENSMUST00000027312.10	4	KY.Chr1.1403	2.6418	1.10158e-51	8.65077e-51	50.0629
Mfsd9-KY.Chr9.741	KY2019:KY.Chr9.741	Mfsd9-KY.Chr9.741	KH.C9.307	MFSD9	MFSD9	1:40772038:40790663:-1 ENSMUSG00000041945.12 ENSMUST00000039672.5 protein_coding protein_coding Mfsd9 major facilitator superfamily domain containing 9 [Source:MGI Symbol;Acc:MGI:2443548]	Mfsd9	ENSMUSG00000041945.12	ENSMUST00000039672.5	4	KY.Chr9.741	2.64118	4.16137e-47	2.91011e-46	45.5361
Slc28a3-KY.Chr3.114	KY2019:KY.Chr3.114	Slc28a3-KY.Chr3.114	KH.L14.2	SLC28A3	F27E11.1/2	13:58553305:58610877:-1 ENSMUSG00000021553.14 ENSMUST00000022036.13 protein_coding protein_coding Slc28a3 solute carrier family 28 (sodium-coupled nucleoside transporter), member 3 [Source:MGI Symbol;Acc:MGI:2137361]	Slc28a3	ENSMUSG00000021553.14	ENSMUST00000022036.13	5	KY.Chr3.114	3.55993	1.68225e-67	1.8995e-66	65.7214
Folr1-KY.Chr2.1024	KY2019:KY.Chr2.1024	Folr1-KY.Chr2.1024	KH.C2.599	FOLR2	FOLR1/2/4	7:101858331:101870788:-1 ENSMUSG00000001827.12 ENSMUST00000106983.7 protein_coding protein_coding Folr1 folate receptor 1 (adult) [Source:MGI Symbol;Acc:MGI:95568]	Folr1	ENSMUSG00000001827.12	ENSMUST00000106983.7	2	KY.Chr2.1024	2.63739	1.371e-34	6.9142e-34	33.1603
G2e3-KY.Chr2.2179	KY2019:KY.Chr2.2179	G2e3-KY.Chr2.2179	KH.S346.3	G2E3	G2E3	12:51348372:51373370:1 ENSMUSG00000035293.13 ENSMUST00000121521.1 protein_coding protein_coding G2e3 G2/M-phase specific E3 ubiquitin ligase [Source:MGI Symbol;Acc:MGI:2444298]	G2e3	ENSMUSG00000035293.13	ENSMUST00000121521.1	4	KY.Chr2.2179	2.63238	1.09635e-18	3.17149e-18	17.4987
Prmt7-KY.Chr2.2197	KY2019:KY.Chr2.2197	Prmt7-KY.Chr2.2197	KH.L108.40	PRMT7	PRMT7	8:106210936:106252794:1 ENSMUSG00000060098.11 ENSMUST00000071592.11 protein_coding protein_coding Prmt7 protein arginine N-methyltransferase 7 [Source:MGI Symbol;Acc:MGI:2384879]	Prmt7	ENSMUSG00000060098.11	ENSMUST00000071592.11	5	KY.Chr2.2197	1.98348	1.82358e-67	2.05341e-66	65.6875
KY2019:KY.Chr5.161	KY2019:KY.Chr5.161	KY2019:KY.Chr5.161	nan	nan	nan	nan	nan	nan	nan	5	KY.Chr5.161	2.97675	1.99837e-67	2.24714e-66	65.6484
Cd2bp2-KY.Chr4.1152	KY2019:KY.Chr4.1152	Cd2bp2-KY.Chr4.1152	KH.L96.54	CD2BP2	CD2BP2	7:127193658:127195875:-1 ENSMUSG00000042502.10 ENSMUST00000035771.4 protein_coding protein_coding Cd2bp2 CD2 cytoplasmic tail binding protein 2 [Source:MGI Symbol;Acc:MGI:1917483]	Cd2bp2	ENSMUSG00000042502.10	ENSMUST00000035771.4	4	KY.Chr4.1152	2.63003	7.54645e-65	7.98089e-64	63.0979
Rps27-KY.Chr3.1238	KY2019:KY.Chr3.1238	Rps27-KY.Chr3.1238	KH.C3.248	RPS27	RPS27	3:90212671:90213651:-1 ENSMUSG00000090733.6 ENSMUST00000170122.3 protein_coding protein_coding Rps27 ribosomal protein S27 [Source:MGI Symbol;Acc:MGI:1888676]	Rps27	ENSMUSG00000090733.6	ENSMUST00000170122.3	5	KY.Chr3.1238	1.12978	5.38298e-67	6.00353e-66	65.2216
Exosc6-KY.Chr4.945	KY2019:KY.Chr4.945	Exosc6-KY.Chr4.945	KH.C4.387	EXOSC6	EXOSC6	8:111056339:111057664:1 ENSMUSG00000109941.1 ENSMUST00000210390.1 protein_coding protein_coding Exosc6 exosome component 6 [Source:MGI Symbol;Acc:MGI:1919794]	Exosc6	ENSMUSG00000109941.1	ENSMUST00000210390.1	4	KY.Chr4.945	2.62936	4.63437e-78	6.82629e-77	76.1658
Mettl1-KY.Chr4.1140	KY2019:KY.Chr4.1140	Mettl1-KY.Chr4.1140	KH.L96.29	METTL1	METTL1	10:127041932:127046365:1 ENSMUSG00000006732.14 ENSMUST00000006915.13 protein_coding protein_coding Mettl1 methyltransferase like 1 [Source:MGI Symbol;Acc:MGI:1339986]	Mettl1	ENSMUSG00000006732.14	ENSMUST00000006915.13	4	KY.Chr4.1140	2.62874	4.36211e-39	2.46273e-38	37.6086
Arhgap19-KY.Chr4.621	KY2019:KY.Chr4.621	Arhgap19-KY.Chr4.621	KH.C4.496	ARHGAP19	ARHGAP19	19:41769994:41802047:-1 ENSMUSG00000025154.15 ENSMUST00000177495.1 protein_coding protein_coding Arhgap19 Rho GTPase activating protein 19 [Source:MGI Symbol;Acc:MGI:1918335]	Arhgap19	ENSMUSG00000025154.15	ENSMUST00000177495.1	2	KY.Chr4.621	2.62833	4.4311e-66	4.8299e-65	64.3161
Sfr1-KY.Chr8.617	KY2019:KY.Chr8.617	Sfr1-KY.Chr8.617	KH.C8.331	SFR1	SFR1	19:47731682:47735588:1 ENSMUSG00000025066.10 ENSMUST00000099353.5 protein_coding protein_coding Sfr1 SWI5 dependent recombination repair 1 [Source:MGI Symbol;Acc:MGI:1915038]	Sfr1	ENSMUSG00000025066.10	ENSMUST00000099353.5	1	KY.Chr8.617	2.62682	1.10572e-18	3.19748e-18	17.4952
Chek1-KY.Chr1.1672	KY2019:KY.Chr1.1672	Chek1-KY.Chr1.1672	KH.C1.456	CHEK1	CHEK1	9:36708482:36726658:-1 ENSMUSG00000032113.16 ENSMUST00000034625.11 protein_coding protein_coding Chek1 checkpoint kinase 1 [Source:MGI Symbol;Acc:MGI:1202065]	Chek1	ENSMUSG00000032113.16	ENSMUST00000034625.11	2	KY.Chr1.1672	2.62199	1.07883e-45	7.31902e-45	44.1355
Gtf3c2-KY.Chr5.964	KY2019:KY.Chr5.964	Gtf3c2-KY.Chr5.964	KH.L20.44	GTF3C2	GTF3C2	5:31156005:31180144:-1 ENSMUSG00000106864.3 ENSMUST00000088010.11 protein_coding protein_coding Gtf3c2 general transcription factor IIIC, polypeptide 2, beta [Source:MGI Symbol;Acc:MGI:1919002]	Gtf3c2	ENSMUSG00000106864.3	ENSMUST00000088010.11	3	KY.Chr5.964	2.62047	4.85415e-30	2.13119e-29	28.6714
Ctdspl2-KY.Chr7.158	KY2019:KY.Chr7.158	Ctdspl2-KY.Chr7.158	KH.L141.41	CTDSPL2	CTDSPL2	2:121956659:122010723:1 ENSMUSG00000033411.16 ENSMUST00000110574.7 protein_coding protein_coding Ctdspl2 CTD (carboxy-terminal domain, RNA polymerase II, polypeptide A) small phosphatase like 2 [Source:MGI Symbol;Acc:MGI:1196405]	Ctdspl2	ENSMUSG00000033411.16	ENSMUST00000110574.7	2	KY.Chr7.158	2.61676	7.07677e-53	5.72798e-52	51.242
Phf10-KY.Chr2.2156	KY2019:KY.Chr2.2156	Phf10-KY.Chr2.2156	KH.C2.583	PHF10	PHF10	17:14945009:14961273:-1 ENSMUSG00000023883.13 ENSMUST00000024657.11 protein_coding protein_coding Phf10 PHD finger protein 10 [Source:MGI Symbol;Acc:MGI:1919307]	Phf10	ENSMUSG00000023883.13	ENSMUST00000024657.11	4	KY.Chr2.2156	2.61544	4.37685e-45	2.91612e-44	43.5352
Tdrd5-KY.Chr3.1726	KY2019:KY.Chr3.1726	Tdrd5-KY.Chr3.1726	KH.S437.11	TDRD5	TDRD5	1:156255296:156303664:-1 ENSMUSG00000060985.15 ENSMUST00000121146.9 protein_coding protein_coding Tdrd5 tudor domain containing 5 [Source:MGI Symbol;Acc:MGI:2684949]	Tdrd5	ENSMUSG00000060985.15	ENSMUST00000121146.9	4	KY.Chr3.1726	2.61539	2.43239e-17	6.63932e-17	16.1779
Cep135-KY.Chr2.1387	KY2019:KY.Chr2.1387	Cep135-KY.Chr2.1387	KH.C2.837	CEP135	CEP135	5:76591714:76646465:1 ENSMUSG00000036403.15 ENSMUST00000049060.7 protein_coding protein_coding Cep135 centrosomal protein 135 [Source:MGI Symbol;Acc:MGI:2681869]	Cep135	ENSMUSG00000036403.15	ENSMUST00000049060.7	2	KY.Chr2.1387	2.61476	1.61664e-75	2.22119e-74	73.6534
KY2019:KY.Chr4.891	KY2019:KY.Chr4.891	KY2019:KY.Chr4.891	KH.C4.782	KCNC3	KH2013:KH.C4.782	nan	nan	nan	nan	2	KY.Chr4.891	2.61072	5.27018e-33	2.51217e-32	31.6
Cbx6-KY.UAContig4.22	KY2019:KY.UAContig4.22	Cbx6-KY.UAContig4.22	KH.S882.1	CBX6	CEC-1	15:79827837:79834226:-1 ENSMUSG00000089715.12 ENSMUST00000109623.7 protein_coding protein_coding Cbx6 chromobox 6 [Source:MGI Symbol;Acc:MGI:3512628]	Cbx6	ENSMUSG00000089715.12	ENSMUST00000109623.7	5	KY.UAContig4.22	1.9697	1.08227e-66	1.19724e-65	64.9218
Lhfpl2-KY.Chr3.819	KY2019:KY.Chr3.819	Lhfpl2-KY.Chr3.819	KH.C3.472	LHFPL2	LHFPL2	13:94173992:94195409:1 ENSMUSG00000045312.12 ENSMUST00000121618.1 protein_coding protein_coding Lhfpl2 lipoma HMGIC fusion partner-like 2 [Source:MGI Symbol;Acc:MGI:2145236]	Lhfpl2	ENSMUSG00000045312.12	ENSMUST00000121618.1	5	KY.Chr3.819	4.57844	3.40887e-66	3.74563e-65	64.4265
Xpo4-KY.Chr12.1068	KY2019:KY.Chr12.1068	Xpo4-KY.Chr12.1068	KH.L7.21	XPO4	MRPS9	14:57582271:57664956:-1 ENSMUSG00000021952.16 ENSMUST00000089482.11 protein_coding protein_coding Xpo4 exportin 4 [Source:MGI Symbol;Acc:MGI:1888526]	Xpo4	ENSMUSG00000021952.16	ENSMUST00000089482.11	4	KY.Chr12.1068	2.58682	1.23817e-32	5.83069e-32	31.2343
Slc17a5-KY.Chr2.463	KY2019:KY.Chr2.463	Slc17a5-KY.Chr2.463	KH.C2.894	SLC17A5	KH2013:KH.C2.894_SLC17A5	9:78536488:78588041:-1 ENSMUSG00000049624.14 ENSMUST00000052441.11 protein_coding protein_coding Slc17a5 solute carrier family 17 (anion/sugar transporter), member 5 [Source:MGI Symbol;Acc:MGI:1924105]	Slc17a5	ENSMUSG00000049624.14	ENSMUST00000052441.11	2	KY.Chr2.463	2.58454	1.74427e-30	7.77078e-30	29.1095
Slc16a12-KY.Chr9.423	KY2019:KY.Chr9.423	Slc16a12-KY.Chr9.423	KH.C9.103	SLC16A7	SLC16A12/7	19:34668403:34747289:-1 ENSMUSG00000009378.4 ENSMUST00000009522.3 protein_coding protein_coding Slc16a12 solute carrier family 16 (monocarboxylic acid transporters), member 12 [Source:MGI Symbol;Acc:MGI:2147716]	Slc16a12	ENSMUSG00000009378.4	ENSMUST00000009522.3	5	KY.Chr9.423	2.76388	3.56827e-66	3.91551e-65	64.4072
Carm1-KY.Chr5.685	KY2019:KY.Chr5.685	Carm1-KY.Chr5.685	KH.C5.598	CARM1	CARM1	9:21546923:21589467:1 ENSMUSG00000032185.15 ENSMUST00000115394.7 protein_coding protein_coding Carm1 coactivator-associated arginine methyltransferase 1 [Source:MGI Symbol;Acc:MGI:1913208]	Carm1	ENSMUSG00000032185.15	ENSMUST00000115394.7	4	KY.Chr5.685	2.57843	5.59309e-30	2.45035e-29	28.6108
H3c2-KY.UAContig44.13	KY2019:KY.UAContig44.13	H3c2-KY.UAContig44.13	KH.L154.31	HIST2H3D	KH2013:KH.L154.31_HIS-13/17/2/25/27/42/45/49/55/59/6/63/9	13:23752267:23752886:1 ENSMUSG00000069267.2 ENSMUST00000091703.2 protein_coding protein_coding H3c2 H3 clustered histone 2 [Source:MGI Symbol;Acc:MGI:2448319]	H3c2	ENSMUSG00000069267.2	ENSMUST00000091703.2	2	KY.UAContig44.13	2.57797	7.53196e-44	4.84833e-43	42.3144
Spred2-KY.Chr11.1011	KY2019:KY.Chr11.1011	Spred2-KY.Chr11.1011	KH.C11.636	SPRED2	SPRED1/2/3	11:19924442:20022577:1 ENSMUSG00000045671.17 ENSMUST00000093298.11 protein_coding protein_coding Spred2 sprouty-related EVH1 domain containing 2 [Source:MGI Symbol;Acc:MGI:2150019]	Spred2	ENSMUSG00000045671.17	ENSMUST00000093298.11	5	KY.Chr11.1011	4.24855	4.52413e-66	4.92474e-65	64.3076
Rnf150-KY.Chr2.1035	KY2019:KY.Chr2.1035	Rnf150-KY.Chr2.1035	KH.C2.730	RNF150	KH2013:KH.C2.730_RNF149	8:82863356:83091268:1 ENSMUSG00000047747.10 ENSMUST00000078525.6 protein_coding protein_coding Rnf150 ring finger protein 150 [Source:MGI Symbol;Acc:MGI:2443860]	Rnf150	ENSMUSG00000047747.10	ENSMUST00000078525.6	2	KY.Chr2.1035	2.56658	2.24231e-55	1.91946e-54	53.7168
Rpl9-KY.Chr14.333	KY2019:KY.Chr14.333	Rpl9-KY.Chr14.333	KH.C14.209	RPL9	RPL9	5:65388478:65391380:-1 ENSMUSG00000047215.14 ENSMUST00000120094.4 protein_coding protein_coding Rpl9 ribosomal protein L9 [Source:MGI Symbol;Acc:MGI:1298373]	Rpl9	ENSMUSG00000047215.14	ENSMUST00000120094.4	5	KY.Chr14.333	1.15465	1.26256e-65	1.35808e-64	63.8671
Polr1e-KY.Chr3.430	KY2019:KY.Chr3.430	Polr1e-KY.Chr3.430	KH.S1028.2	POLR1E	POLR1E	4:45018583:45033692:1 ENSMUSG00000028318.14 ENSMUST00000133157.7 protein_coding protein_coding Polr1e polymerase (RNA) I polypeptide E [Source:MGI Symbol;Acc:MGI:1929022]	Polr1e	ENSMUSG00000028318.14	ENSMUST00000133157.7	3	KY.Chr3.430	2.5579	3.59295e-28	1.47674e-27	26.8307
Kif12-KY.Chr4.282	KY2019:KY.Chr4.282	Kif12-KY.Chr4.282	KH.C4.36	KIF12	KIF12	4:63165637:63172131:-1 ENSMUSG00000028357.13 ENSMUST00000030042.2 protein_coding protein_coding Kif12 kinesin family member 12 [Source:MGI Symbol;Acc:MGI:1098232]	Kif12	ENSMUSG00000028357.13	ENSMUST00000030042.2	5	KY.Chr4.282	4.2352	3.26252e-65	3.47733e-64	63.4588
Tmem241-KY.Chr1.1791	KY2019:KY.Chr1.1791	Tmem241-KY.Chr1.1791	KH.L18.118	TMEM241	KH2013:KH.L18.118	18:11981938:12121514:-1 ENSMUSG00000049411.15 ENSMUST00000055447.13 protein_coding protein_coding Tmem241 transmembrane protein 241 [Source:MGI Symbol;Acc:MGI:2442435]	Tmem241	ENSMUSG00000049411.15	ENSMUST00000055447.13	4	KY.Chr1.1791	2.55265	4.91715e-54	4.06448e-53	52.391
Clns1a-KY.Chr1.231	KY2019:KY.Chr1.231	Clns1a-KY.Chr1.231	KH.C1.234	CLNS1A	CLNS1A	7:97696634:97718879:1 ENSMUSG00000025439.5 ENSMUST00000026506.4 protein_coding protein_coding Clns1a chloride channel, nucleotide-sensitive, 1A [Source:MGI Symbol;Acc:MGI:109638]	Clns1a	ENSMUSG00000025439.5	ENSMUST00000026506.4	1	KY.Chr1.231	2.55245	3.08465e-37	1.65575e-36	35.781
Gins1-KY.Chr4.1181	KY2019:KY.Chr4.1181	Gins1-KY.Chr4.1181	KH.C4.600	GINS1	GINS1	2:150909594:150931280:1 ENSMUSG00000027454.10 ENSMUST00000028948.4 protein_coding protein_coding Gins1 GINS complex subunit 1 (Psf1 homolog) [Source:MGI Symbol;Acc:MGI:1916520]	Gins1	ENSMUSG00000027454.10	ENSMUST00000028948.4	3	KY.Chr4.1181	2.55119	2.32732e-36	1.22589e-35	34.9115
Ogt-KY.Chr5.221	KY2019:KY.Chr5.221	Ogt-KY.Chr5.221	KH.C5.23	OGT	OGT	X:101640064:101684351:1 ENSMUSG00000034160.13 ENSMUST00000044475.4 protein_coding protein_coding Ogt O-linked N-acetylglucosamine (GlcNAc) transferase (UDP-N-acetylglucosamine:polypeptide-N-acetylglucosaminyl transferase) [Source:MGI Symbol;Acc:MGI:1339639]	Ogt	ENSMUSG00000034160.13	ENSMUST00000044475.4	5	KY.Chr5.221	1.22202	4.39593e-65	4.67318e-64	63.3304
Hpgds-KY.Chr2.1522	KY2019:KY.Chr2.1522	Hpgds-KY.Chr2.1522	KH.C2.852	HPGDS	KH2013:KH.C2.852_GST-11	6:65117293:65144908:-1 ENSMUSG00000029919.5 ENSMUST00000031982.4 protein_coding protein_coding Hpgds hematopoietic prostaglandin D synthase [Source:MGI Symbol;Acc:MGI:1859384]	Hpgds	ENSMUSG00000029919.5	ENSMUST00000031982.4	5	KY.Chr2.1522	2.05336	4.99445e-65	5.30255e-64	63.2755
Rpl11-KY.Chr9.469	KY2019:KY.Chr9.469	Rpl11-KY.Chr9.469	KH.L22.58	RPL11	RPL11	4:136049731:136053393:-1 ENSMUSG00000059291.15 ENSMUST00000102536.10 protein_coding protein_coding Rpl11 ribosomal protein L11 [Source:MGI Symbol;Acc:MGI:1914275]	Rpl11	ENSMUSG00000059291.15	ENSMUST00000102536.10	5	KY.Chr9.469	1.34599	5.61989e-65	5.95112e-64	63.2254
Hcfc1-KY.Chr1.1697	KY2019:KY.Chr1.1697	Hcfc1-KY.Chr1.1697	KH.C1.116	HCFC1	HCFC1/2	X:73942792:73966357:-1 ENSMUSG00000031386.14 ENSMUST00000033761.12 protein_coding protein_coding Hcfc1 host cell factor C1 [Source:MGI Symbol;Acc:MGI:105942]	Hcfc1	ENSMUSG00000031386.14	ENSMUST00000033761.12	5	KY.Chr1.1697	1.72753	2.16243e-64	2.27222e-63	62.6435
Mcoln3-KY.Chr8.750	KY2019:KY.Chr8.750	Mcoln3-KY.Chr8.750	KH.C8.623	MCOLN3	MCOLN1/2/3	3:146121672:146141806:1 ENSMUSG00000036853.5 ENSMUST00000039450.4 protein_coding protein_coding Mcoln3 mucolipin 3 [Source:MGI Symbol;Acc:MGI:1890500]	Mcoln3	ENSMUSG00000036853.5	ENSMUST00000039450.4	1	KY.Chr8.750	2.54603	3.06555e-11	6.31893e-11	10.1994
KY2019:KY.Chr8.1059	KY2019:KY.Chr8.1059	KY2019:KY.Chr8.1059	KH.C8.80	ORF:[1..966/1177]	KH2013:KH.C8.80_SI:DKEY-29D8.3	nan	nan	nan	nan	5	KY.Chr8.1059	4.68933	2.71703e-64	2.85131e-63	62.545
Arl1-KY.Chr14.162	KY2019:KY.Chr14.162	Arl1-KY.Chr14.162	KH.C14.368	ARL1	ARL1	10:88731068:88744094:1 ENSMUSG00000060904.14 ENSMUST00000116234.8 protein_coding protein_coding Arl1 ADP-ribosylation factor-like 1 [Source:MGI Symbol;Acc:MGI:99436]	Arl1	ENSMUSG00000060904.14	ENSMUST00000116234.8	2	KY.Chr14.162	2.54485	1.48417e-112	5.03447e-111	110.298
Spsb1-KY.Chr6.308	KY2019:KY.Chr6.308	Spsb1-KY.Chr6.308	KH.L149.21	SPSB1	SPSB1/4	4:149898214:149907289:-1 ENSMUSG00000039911.13 ENSMUST00000105684.1 protein_coding protein_coding Spsb1 splA/ryanodine receptor domain and SOCS box containing 1 [Source:MGI Symbol;Acc:MGI:1921896]	Spsb1	ENSMUSG00000039911.13	ENSMUST00000105684.1	2	KY.Chr6.308	2.54485	2.46746e-103	6.50693e-102	101.187
Nup54-KY.Chr2.1187	KY2019:KY.Chr2.1187	Nup54-KY.Chr2.1187	KH.C2.324	NUP54	NUP49/54/57	5:92415540:92435219:-1 ENSMUSG00000034826.14 ENSMUST00000038514.14 protein_coding protein_coding Nup54 nucleoporin 54 [Source:MGI Symbol;Acc:MGI:1920460]	Nup54	ENSMUSG00000034826.14	ENSMUST00000038514.14	4	KY.Chr2.1187	2.54379	1.68346e-55	1.44713e-54	53.8395
Dcdc2a-KY.Chr14.195	KY2019:KY.Chr14.195	Dcdc2a-KY.Chr14.195	KH.C14.65	DCDC2	DCDC2B	13:25056253:25210706:1 ENSMUSG00000035910.15 ENSMUST00000069614.6 protein_coding protein_coding Dcdc2a doublecortin domain containing 2a [Source:MGI Symbol;Acc:MGI:2652818]	Dcdc2a	ENSMUSG00000035910.15	ENSMUST00000069614.6	5	KY.Chr14.195	2.30164	3.65871e-64	3.83461e-63	62.4163
Got2-KY.Chr2.1311	KY2019:KY.Chr2.1311	Got2-KY.Chr2.1311	KH.C2.393	GOT2	GOT2	8:95864134:95888547:-1 ENSMUSG00000031672.8 ENSMUST00000034097.7 protein_coding protein_coding Got2 glutamatic-oxaloacetic transaminase 2, mitochondrial [Source:MGI Symbol;Acc:MGI:95792]	Got2	ENSMUSG00000031672.8	ENSMUST00000034097.7	5	KY.Chr2.1311	2.4698	7.23517e-64	7.54433e-63	62.1224
Sepsecs-KY.Chr2.1512	KY2019:KY.Chr2.1512	Sepsecs-KY.Chr2.1512	KH.C2.106	SEPSECS	SEPSECS	5:52640087:52669708:-1 ENSMUSG00000029173.12 ENSMUST00000031069.12 protein_coding protein_coding Sepsecs Sep (O-phosphoserine) tRNA:Sec (selenocysteine) tRNA synthase [Source:MGI Symbol;Acc:MGI:1098791]	Sepsecs	ENSMUSG00000029173.12	ENSMUST00000031069.12	2	KY.Chr2.1512	2.53881	1.13034e-45	7.65579e-45	44.116
Mylip-KY.Chr3.116	KY2019:KY.Chr3.116	Mylip-KY.Chr3.116	KH.L14.1	MYLIP	MYLIP	13:45389742:45412022:1 ENSMUSG00000038175.10 ENSMUST00000038275.10 protein_coding protein_coding Mylip myosin regulatory light chain interacting protein [Source:MGI Symbol;Acc:MGI:2388271]	Mylip	ENSMUSG00000038175.10	ENSMUST00000038275.10	2	KY.Chr3.116	2.53863	7.27823e-76	1.01018e-74	73.9956
Esrrg-KY.Chr11.439	KY2019:KY.Chr11.439	Esrrg-KY.Chr11.439	KH.L8.21	ESRRG	ESRRB	1:187997868:188214884:1 ENSMUSG00000026610.13 ENSMUST00000110938.1 protein_coding protein_coding Esrrg estrogen-related receptor gamma [Source:MGI Symbol;Acc:MGI:1347056]	Esrrg	ENSMUSG00000026610.13	ENSMUST00000110938.1	2	KY.Chr11.439	2.53836	1.49111e-38	8.28111e-38	37.0819
Carf-KY.Chr1.1157	KY2019:KY.Chr1.1157	Carf-KY.Chr1.1157	KH.S1835.1	CARF	KH2013:KH.S1835.1_ALS2CR8	1:60108102:60150800:1 ENSMUSG00000026017.13 ENSMUST00000027171.11 protein_coding protein_coding Carf calcium response factor [Source:MGI Symbol;Acc:MGI:2182269]	Carf	ENSMUSG00000026017.13	ENSMUST00000027171.11	2	KY.Chr1.1157	2.53814	7.21895e-14	1.69778e-13	12.7701
Nsd1-KY.Chr12.639	KY2019:KY.Chr12.639	Nsd1-KY.Chr12.639	KH.C12.305	ANKRD60	WHSC1L1	13:55209782:55318325:1 ENSMUSG00000021488.8 ENSMUST00000099490.2 protein_coding protein_coding Nsd1 nuclear receptor-binding SET-domain protein 1 [Source:MGI Symbol;Acc:MGI:1276545]	Nsd1	ENSMUSG00000021488.8	ENSMUST00000099490.2	4	KY.Chr12.639	2.53625	9.2254e-101	2.24457e-99	98.6489
Ets1-KY.Chr10.606	KY2019:KY.Chr10.606	Ets1-KY.Chr10.606	KH.C10.113	ETS1	KH2013:KH.C10.113	9:32696384:32754428:1 ENSMUSG00000032035.16 ENSMUST00000184364.1 protein_coding protein_coding Ets1 E26 avian leukemia oncogene 1, 5' domain [Source:MGI Symbol;Acc:MGI:95455]	Ets1	ENSMUSG00000032035.16	ENSMUST00000184364.1	3	KY.Chr10.606	2.5354	2.06093e-148	1.70183e-146	145.769
Ep400-KY.Chr3.1131	KY2019:KY.Chr3.1131	Ep400-KY.Chr3.1131	KH.C3.30	SRCAP	SRCAP	5:110664378:110770717:-1 ENSMUSG00000029505.17 ENSMUST00000112436.8 protein_coding protein_coding Ep400 E1A binding protein p400 [Source:MGI Symbol;Acc:MGI:1276124]	Ep400	ENSMUSG00000029505.17	ENSMUST00000112436.8	2	KY.Chr3.1131	2.53267	4.0106e-138	2.48384e-136	135.605
NA	NA	KY2019:KY.Chr7.568	NA	NA	NA	NA	NA	NA	NA	NA	KY.Chr7.568	2.53068	1.32785e-09	2.53389e-09	8.59621
KY2019:KY.Chr8.699	KY2019:KY.Chr8.699	KY2019:KY.Chr8.699	KH.C8.581	LRP2	KH2013:KH.C8.581	nan	nan	nan	nan	1	KY.Chr8.699	2.52833	3.13648e-10	6.17552e-10	9.20933
KY2019:KY.Chr10.595	KY2019:KY.Chr10.595	KY2019:KY.Chr10.595	KH.C10.45	ORF:[1..3516/3798]	KH2013:KH.C10.45	nan	nan	nan	nan	4	KY.Chr10.595	2.52527	3.21922e-105	9.03796e-104	103.044
Sdad1-KY.Chr5.767	KY2019:KY.Chr5.767	Sdad1-KY.Chr5.767	KH.S621.5	SDAD1	SDAD1	5:92286741:92309894:-1 ENSMUSG00000029415.4 ENSMUST00000201143.1 protein_coding protein_coding Sdad1 SDA1 domain containing 1 [Source:MGI Symbol;Acc:MGI:2140779]	Sdad1	ENSMUSG00000029415.4	ENSMUST00000201143.1	4	KY.Chr5.767	2.52484	2.13382e-86	3.77576e-85	84.423
Ints11-KY.Chr7.1139	KY2019:KY.Chr7.1139	Ints11-KY.Chr7.1139	KH.C7.31	INTS11	CPSF3L	4:155869546:155888685:1 ENSMUSG00000029034.9 ENSMUST00000120794.7 protein_coding protein_coding Ints11 integrator complex subunit 11 [Source:MGI Symbol;Acc:MGI:1919207]	Ints11	ENSMUSG00000029034.9	ENSMUST00000120794.7	5	KY.Chr7.1139	2.30573	4.79881e-63	4.93463e-62	61.3067
NA	NA	Tm6sf1-KY.Chr7.170	NA	NA	NA	NA	NA	NA	NA	NA	KY.Chr7.170	2.52429	2.08485e-08	3.71483e-08	7.43006
Rps21-KY.Chr10.1236	KY2019:KY.Chr10.1236	Rps21-KY.Chr10.1236	KH.L147.12	RPS21	RPS21	2:180257377:180258445:1 ENSMUSG00000039001.12 ENSMUST00000059080.6 protein_coding protein_coding Rps21 ribosomal protein S21 [Source:MGI Symbol;Acc:MGI:1913731]	Rps21	ENSMUSG00000039001.12	ENSMUST00000059080.6	5	KY.Chr10.1236	1.16979	3.22547e-62	3.26743e-61	60.4858
NA	NA	Hdhd2-KY.Chr11.760	NA	NA	NA	NA	NA	NA	NA	NA	KY.Chr11.760	2.52218	2.06966e-09	3.8967e-09	8.4093
Mindy4b-ps-KY.Chr5.916	KY2019:KY.Chr5.916	Mindy4b-ps-KY.Chr5.916	KH.L170.39	MINDY4B	FAM188B2	3:58790120:58822311:-1 ENSMUSG00000101860.4 ENSMUST00000191233.3 protein_coding protein_coding Mindy4b-ps MINDY lysine 48 deubiquitinase 4B, pseudogene [Source:MGI Symbol;Acc:MGI:2140018]	Mindy4b-ps	ENSMUSG00000101860.4	ENSMUST00000191233.3	2	KY.Chr5.916	2.5137	4.41562e-13	9.92785e-13	12.0031
Atg16l1-KY.Chr1.2562	KY2019:KY.Chr1.2562	Atg16l1-KY.Chr1.2562	KH.L132.8	ATG16L1	ATG16L1/2	1:87756013:87792428:1 ENSMUSG00000026289.15 ENSMUST00000027512.12 protein_coding protein_coding Atg16l1 autophagy related 16-like 1 (S. cerevisiae) [Source:MGI Symbol;Acc:MGI:1924290]	Atg16l1	ENSMUSG00000026289.15	ENSMUST00000027512.12	4	KY.Chr1.2562	2.51206	1.20484e-49	9.02801e-49	48.0444
Pnp2-KY.Chr8.440	KY2019:KY.Chr8.440	Pnp2-KY.Chr8.440	KH.C8.540	PNP	PNP/1/2/6	14:50955992:50964749:1 ENSMUSG00000068417.8 ENSMUST00000095925.4 protein_coding protein_coding Pnp2 purine-nucleoside phosphorylase 2 [Source:MGI Symbol;Acc:MGI:3712328]	Pnp2	ENSMUSG00000068417.8	ENSMUST00000095925.4	4	KY.Chr8.440	2.50631	4.88576e-31	2.20547e-30	29.6565
Gm12248-KY.Chr2.964	KY2019:KY.Chr2.964	Gm12248-KY.Chr2.964	KH.C2.981	FAXDC2	SC4MOL	11:58063552:58093134:-1 ENSMUSG00000086962.4 ENSMUST00000218429.1 protein_coding protein_coding Gm12248 predicted gene 12248 [Source:MGI Symbol;Acc:MGI:3651124]	Gm12248	ENSMUSG00000086962.4	ENSMUST00000218429.1	2	KY.Chr2.964	2.50526	5.57148e-38	3.04661e-37	36.5162
Rtn4-KY.Chr10.616	KY2019:KY.Chr10.616	Rtn4-KY.Chr10.616	KH.C10.46	RTN4	RTN1/3/4	11:29718563:29742916:1 ENSMUSG00000020458.16 ENSMUST00000060992.5 protein_coding protein_coding Rtn4 reticulon 4 [Source:MGI Symbol;Acc:MGI:1915835]	Rtn4	ENSMUSG00000020458.16	ENSMUST00000060992.5	5	KY.Chr10.616	1.47675	4.98621e-62	5.0386e-61	60.2977
Sdr42e1-KY.Chr11.652	KY2019:KY.Chr11.652	Sdr42e1-KY.Chr11.652	KH.L116.26	SDR42E1	SDR42E1/2	8:117661402:117673689:-1 ENSMUSG00000034308.13 ENSMUST00000173522.7 protein_coding protein_coding Sdr42e1 short chain dehydrogenase/reductase family 42E, member 1 [Source:MGI Symbol;Acc:MGI:1921282]	Sdr42e1	ENSMUSG00000034308.13	ENSMUST00000173522.7	4	KY.Chr11.652	2.50342	5.20278e-14	1.23141e-13	12.9096
Pbk-KY.Chr9.552	KY2019:KY.Chr9.552	Pbk-KY.Chr9.552	KH.C9.284	PBK	PBK	14:65805837:65817822:1 ENSMUSG00000022033.9 ENSMUST00000022612.9 protein_coding protein_coding Pbk PDZ binding kinase [Source:MGI Symbol;Acc:MGI:1289156]	Pbk	ENSMUSG00000022033.9	ENSMUST00000022612.9	3	KY.Chr9.552	2.50335	2.61667e-66	2.87904e-65	64.5408
2810006K23Rik-KY.Chr6.456	KY2019:KY.Chr6.456	2810006K23Rik-KY.Chr6.456	KH.C6.186	C12orf65	C12ORF65	5:124328098:124341844:1 ENSMUSG00000047635.6 ENSMUST00000077376.2 protein_coding protein_coding 2810006K23Rik RIKEN cDNA 2810006K23 gene [Source:MGI Symbol;Acc:MGI:1919900]	2810006K23Rik	ENSMUSG00000047635.6	ENSMUST00000077376.2	4	KY.Chr6.456	2.50273	8.57943e-82	1.38337e-80	79.8591
Mrpl44-KY.Chr2.180	KY2019:KY.Chr2.180	Mrpl44-KY.Chr2.180	KH.C2.13	MRPL44	MRPL44	1:79776018:79781445:1 ENSMUSG00000026248.9 ENSMUST00000027464.8 protein_coding protein_coding Mrpl44 mitochondrial ribosomal protein L44 [Source:MGI Symbol;Acc:MGI:1916413]	Mrpl44	ENSMUSG00000026248.9	ENSMUST00000027464.8	5	KY.Chr2.180	1.97186	6.41295e-62	6.47232e-61	60.1889
Sparc-KY.Chr14.399	KY2019:KY.Chr14.399	Sparc-KY.Chr14.399	KH.C14.398	SPARC	KH2013:KH.C14.398_SPARC	11:55394500:55419898:-1 ENSMUSG00000018593.13 ENSMUST00000108858.7 protein_coding protein_coding Sparc secreted acidic cysteine rich glycoprotein [Source:MGI Symbol;Acc:MGI:98373]	Sparc	ENSMUSG00000018593.13	ENSMUST00000108858.7	5	KY.Chr14.399	1.24388	1.32969e-61	1.3305e-60	59.876
Ctnnal1-KY.Chr9.707	KY2019:KY.Chr9.707	Ctnnal1-KY.Chr9.707	KH.C9.697	CTNNAL1	CTNNAL1	4:56810935:56865188:-1 ENSMUSG00000038816.14 ENSMUST00000045142.14 protein_coding protein_coding Ctnnal1 catenin (cadherin associated protein), alpha-like 1 [Source:MGI Symbol;Acc:MGI:1859649]	Ctnnal1	ENSMUSG00000038816.14	ENSMUST00000045142.14	2	KY.Chr9.707	2.49844	8.95429e-18	2.47888e-17	16.6057
Gmnn-KY.Chr1.1484	KY2019:KY.Chr1.1484	Gmnn-KY.Chr1.1484	KH.L61.5	GMNN	GMNN	13:24752188:24761440:-1 ENSMUSG00000006715.11 ENSMUST00000176890.7 protein_coding protein_coding Gmnn geminin [Source:MGI Symbol;Acc:MGI:1927344]	Gmnn	ENSMUSG00000006715.11	ENSMUST00000176890.7	1	KY.Chr1.1484	2.49821	1.7076e-89	3.24642e-88	87.4886
KY2019:KY.Chr11.808	KY2019:KY.Chr11.808	KY2019:KY.Chr11.808	KH.C11.482	SMG6	KH2013:KH.C11.482	nan	nan	nan	nan	5	KY.Chr11.808	3.14699	2.04886e-61	2.04511e-60	59.6893
Msra-KY.Chr6.433	KY2019:KY.Chr6.433	Msra-KY.Chr6.433	nan	nan	nan	14:64122625:64455903:-1 ENSMUSG00000054733.9 ENSMUST00000067927.8 protein_coding protein_coding Msra methionine sulfoxide reductase A [Source:MGI Symbol;Acc:MGI:106916]	Msra	ENSMUSG00000054733.9	ENSMUST00000067927.8	5	KY.Chr6.433	1.81409	8.92407e-61	8.82156e-60	59.0545
Mastl-KY.Chr1.539	KY2019:KY.Chr1.539	Mastl-KY.Chr1.539	KH.C1.535	MASTL	MASTL	2:23115606:23156024:-1 ENSMUSG00000026779.6 ENSMUST00000028119.6 protein_coding protein_coding Mastl microtubule associated serine/threonine kinase-like [Source:MGI Symbol;Acc:MGI:1914371]	Mastl	ENSMUSG00000026779.6	ENSMUST00000028119.6	4	KY.Chr1.539	2.49677	2.20869e-38	1.22083e-37	36.9133
NA	NA	Gatad1-KY.Chr6.452	NA	NA	NA	NA	NA	NA	NA	NA	KY.Chr6.452	2.4966	5.77405e-08	1.00732e-07	6.99683
KY2019:KY.Chr14.361	KY2019:KY.Chr14.361	KY2019:KY.Chr14.361	KH.C14.215	CLEC5A	KH2013:KH.C14.215	nan	nan	nan	nan	4	KY.Chr14.361	2.49528	1.52502e-96	3.4063e-95	94.4677
Nfya-KY.Chr4.881	KY2019:KY.Chr4.881	Nfya-KY.Chr4.881	KH.C4.390	NFYA	NFYA	CHR_MG4200_PATCH:48385327:48389562:-1 ENSMUSG00000115906.1 ENSMUST00000230323.1 protein_coding protein_coding Nfya nuclear transcription factor-Y alpha [Source:MGI Symbol;Acc:MGI:97316]	Nfya	ENSMUSG00000115906.1	ENSMUST00000230323.1	2	KY.Chr4.881	2.49469	3.11964e-90	6.08665e-89	88.2156
Nek2-KY.Chr11.1155	KY2019:KY.Chr11.1155	Nek2-KY.Chr11.1155	KH.C11.692	NEK2	NEK2	CHR_MG3999_PATCH:191821444:191833050:1 ENSMUSG00000110797.1 ENSMUST00000213394.1 protein_coding protein_coding Nek2 NIMA (never in mitosis gene a)-related expressed kinase 2 [Source:MGI Symbol;Acc:MGI:109359]	Nek2	ENSMUSG00000110797.1	ENSMUST00000213394.1	2	KY.Chr11.1155	2.49234	1.96432e-63	2.04044e-62	61.6903
Rcl1-KY.Chr11.1132	KY2019:KY.Chr11.1132	Rcl1-KY.Chr11.1132	KH.C11.178	RCL1	KH2013:KH.C11.178	19:29101375:29143843:1 ENSMUSG00000024785.7 ENSMUST00000064393.5 protein_coding protein_coding Rcl1 RNA terminal phosphate cyclase-like 1 [Source:MGI Symbol;Acc:MGI:1913275]	Rcl1	ENSMUSG00000024785.7	ENSMUST00000064393.5	4	KY.Chr11.1132	2.49211	7.42494e-50	5.6047e-49	48.2514
Mrpl27-KY.Chr3.1595	KY2019:KY.Chr3.1595	Mrpl27-KY.Chr3.1595	KH.L110.2	MRPL27	KH2013:KH.L110.2_MRPL27	11:94653767:94660089:1 ENSMUSG00000024414.13 ENSMUST00000025278.7 protein_coding protein_coding Mrpl27 mitochondrial ribosomal protein L27 [Source:MGI Symbol;Acc:MGI:2137224]	Mrpl27	ENSMUSG00000024414.13	ENSMUST00000025278.7	5	KY.Chr3.1595	2.40603	9.37461e-61	9.25573e-60	59.0336
Pdzd4-KY.Chr8.1009	KY2019:KY.Chr8.1009	Pdzd4-KY.Chr8.1009	KH.C8.350	GPR65	PDZRN3/4	X:73793359:73824969:-1 ENSMUSG00000002006.12 ENSMUST00000114438.2 protein_coding protein_coding Pdzd4 PDZ domain containing 4 [Source:MGI Symbol;Acc:MGI:2443483]	Pdzd4	ENSMUSG00000002006.12	ENSMUST00000114438.2	2	KY.Chr8.1009	2.49157	9.95753e-102	2.49702e-100	99.6026
Immp2l-KY.Chr1.1953	KY2019:KY.Chr1.1953	Immp2l-KY.Chr1.1953	KH.C1.616	C1orf74	KH2013:KH.C1.616	12:41024329:41955242:1 ENSMUSG00000056899.10 ENSMUST00000134965.7 protein_coding protein_coding Immp2l IMP2 inner mitochondrial membrane peptidase-like (S. cerevisiae) [Source:MGI Symbol;Acc:MGI:2135611]	Immp2l	ENSMUSG00000056899.10	ENSMUST00000134965.7	4	KY.Chr1.1953	2.49137	1.24378e-15	3.15479e-15	14.501
Zc3h12a-KY.Chr6.396	KY2019:KY.Chr6.396	Zc3h12a-KY.Chr6.396	KH.C6.243	ZC3H12A	N4BP1	4:125118423:125127840:-1 ENSMUSG00000042677.7 ENSMUST00000036188.7 protein_coding protein_coding Zc3h12a zinc finger CCCH type containing 12A [Source:MGI Symbol;Acc:MGI:2385891]	Zc3h12a	ENSMUSG00000042677.7	ENSMUST00000036188.7	2	KY.Chr6.396	2.48926	2.68454e-16	7.04078e-16	15.1524
Taf8-KY.Chr12.924	KY2019:KY.Chr12.924	Taf8-KY.Chr12.924	KH.S115.11	TAF8	TAF8	17:47488050:47502292:-1 ENSMUSG00000023980.7 ENSMUST00000067103.3 protein_coding protein_coding Taf8 TATA-box binding protein associated factor 8 [Source:MGI Symbol;Acc:MGI:1926879]	Taf8	ENSMUSG00000023980.7	ENSMUST00000067103.3	5	KY.Chr12.924	1.84	4.65891e-60	4.54494e-59	58.3425
Gtf2b-KY.Chr9.996	KY2019:KY.Chr9.996	Gtf2b-KY.Chr9.996	KH.C9.180	GTF2B	GTF2B	3:142765045:142783606:1 ENSMUSG00000028271.9 ENSMUST00000029938.9 protein_coding protein_coding Gtf2b general transcription factor IIB [Source:MGI Symbol;Acc:MGI:2385191]	Gtf2b	ENSMUSG00000028271.9	ENSMUST00000029938.9	4	KY.Chr9.996	2.48668	2.33669e-108	7.15446e-107	106.145
Nav2-KY.Chr2.2225	KY2019:KY.Chr2.2225	Nav2-KY.Chr2.2225	KH.L108.20	NAV2	NAV1/2/3	7:48959097:49606821:1 ENSMUSG00000052512.17 ENSMUST00000183659.7 protein_coding protein_coding Nav2 neuron navigator 2 [Source:MGI Symbol;Acc:MGI:2183691]	Nav2	ENSMUSG00000052512.17	ENSMUST00000183659.7	2	KY.Chr2.2225	2.48534	1.26115e-98	2.94569e-97	96.5308
Orai1-KY.Chr12.710	KY2019:KY.Chr12.710	Orai1-KY.Chr12.710	KH.C12.89	ORAI1	ORAI1/2/3	5:123015074:123030156:1 ENSMUSG00000049686.14 ENSMUST00000051016.4 protein_coding protein_coding Orai1 ORAI calcium release-activated calcium modulator 1 [Source:MGI Symbol;Acc:MGI:1925542]	Orai1	ENSMUSG00000049686.14	ENSMUST00000051016.4	2	KY.Chr12.710	2.48418	6.54798e-23	2.20469e-22	21.6567
Wdr12-KY.Chr9.894	KY2019:KY.Chr9.894	Wdr12-KY.Chr9.894	KH.C9.254	DR1	KH2013:KH.C9.254_FCN1/2/3	1:60076868:60098645:-1 ENSMUSG00000026019.15 ENSMUST00000117438.7 protein_coding protein_coding Wdr12 WD repeat domain 12 [Source:MGI Symbol;Acc:MGI:1927241]	Wdr12	ENSMUSG00000026019.15	ENSMUST00000117438.7	5	KY.Chr9.894	2.2733	6.70435e-60	6.51701e-59	58.186
KY2019:KY.Chr3.1461	KY2019:KY.Chr3.1461	KY2019:KY.Chr3.1461	KH.C3.601	ACSL5	KH2013:KH.C3.601_GSR	nan	nan	nan	nan	4	KY.Chr3.1461	2.48147	1.49376e-17	4.11352e-17	16.3858
Trmt5-KY.Chr4.529	KY2019:KY.Chr4.529	Trmt5-KY.Chr4.529	KH.C4.19	PARP14	TRMT5	12:73280011:73286709:-1 ENSMUSG00000034442.11 ENSMUST00000116420.3 protein_coding protein_coding Trmt5 TRM5 tRNA methyltransferase 5 [Source:MGI Symbol;Acc:MGI:1923607]	Trmt5	ENSMUSG00000034442.11	ENSMUST00000116420.3	4	KY.Chr4.529	2.47992	5.21246e-43	3.28795e-42	41.4831
Slc37a2-KY.Chr4.469	KY2019:KY.Chr4.469	Slc37a2-KY.Chr4.469	KH.C4.292	SLC37A2	SLC37A1/2	9:37230316:37255414:-1 ENSMUSG00000032122.15 ENSMUST00000161114.1 protein_coding protein_coding Slc37a2 solute carrier family 37 (glycerol-3-phosphate transporter), member 2 [Source:MGI Symbol;Acc:MGI:1929693]	Slc37a2	ENSMUSG00000032122.15	ENSMUST00000161114.1	2	KY.Chr4.469	2.47882	2.37389e-44	1.55004e-43	42.8097
Cetn3-KY.Chr12.890	KY2019:KY.Chr12.890	Cetn3-KY.Chr12.890	KH.C12.371	CETN3	KH2013:KH.C12.371_CETN3	13:81783077:81797155:1 ENSMUSG00000021537.9 ENSMUST00000022009.9 protein_coding protein_coding Cetn3 centrin 3 [Source:MGI Symbol;Acc:MGI:1097706]	Cetn3	ENSMUSG00000021537.9	ENSMUST00000022009.9	5	KY.Chr12.890	2.27384	7.15814e-60	6.94161e-59	58.1585
Fzd5-KY.Chr9.725	KY2019:KY.Chr9.725	Fzd5-KY.Chr9.725	KH.C9.260	FZD5	FZD5/8	1:64734469:64737749:-1 ENSMUSG00000045005.9 ENSMUST00000116133.3 protein_coding protein_coding Fzd5 frizzled class receptor 5 [Source:MGI Symbol;Acc:MGI:108571]	Fzd5	ENSMUSG00000045005.9	ENSMUST00000116133.3	5	KY.Chr9.725	4.31092	1.06397e-59	1.02813e-58	57.988
Slc7a7-KY.Chr1.1340	KY2019:KY.Chr1.1340	Slc7a7-KY.Chr1.1340	KH.C1.1044	SLC7A6	KH2013:KH.C1.1044_SLC7A6/7	14:54369445:54410216:-1 ENSMUSG00000000958.10 ENSMUST00000195970.4 protein_coding protein_coding Slc7a7 solute carrier family 7 (cationic amino acid transporter, y+ system), member 7 [Source:MGI Symbol;Acc:MGI:1337120]	Slc7a7	ENSMUSG00000000958.10	ENSMUST00000195970.4	2	KY.Chr1.1340	2.47687	1.65873e-68	1.91257e-67	66.7184
Ephx1-KY.Chr3.1144	KY2019:KY.Chr3.1144	Ephx1-KY.Chr3.1144	KH.C3.24	COIL	EPHX1	1:180989554:181017569:-1 ENSMUSG00000038776.13 ENSMUST00000036928.11 protein_coding protein_coding Ephx1 epoxide hydrolase 1, microsomal [Source:MGI Symbol;Acc:MGI:95405]	Ephx1	ENSMUSG00000038776.13	ENSMUST00000036928.11	3	KY.Chr3.1144	2.47633	1.26793e-130	6.60214e-129	128.18
Actc1-KY.Chr11.686	KY2019:KY.Chr11.686	Actc1-KY.Chr11.686	KH.L154.4	ACTB	KH2013:KH.L154.4_ACTB/1/2	2:114047282:114052887:-1 ENSMUSG00000068614.7 ENSMUST00000090269.6 protein_coding protein_coding Actc1 actin, alpha, cardiac muscle 1 [Source:MGI Symbol;Acc:MGI:87905]	Actc1	ENSMUSG00000068614.7	ENSMUST00000090269.6	4	KY.Chr11.686	2.47604	2.22783e-112	7.43366e-111	110.129
Nat10-KY.Chr4.464	KY2019:KY.Chr4.464	Nat10-KY.Chr4.464	KH.C4.464	NAT10	NAT10	2:103721256:103761270:-1 ENSMUSG00000027185.15 ENSMUST00000028608.12 protein_coding protein_coding Nat10 N-acetyltransferase 10 [Source:MGI Symbol;Acc:MGI:2138939]	Nat10	ENSMUSG00000027185.15	ENSMUST00000028608.12	4	KY.Chr4.464	2.47422	2.36151e-98	5.48447e-97	96.2609
Exo1-KY.Chr11.220	KY2019:KY.Chr11.220	Exo1-KY.Chr11.220	KH.C11.197	EXO1	KH2013:KH.C11.197_EXO1	1:175880581:175913489:1 ENSMUSG00000039748.11 ENSMUST00000039725.11 protein_coding protein_coding Exo1 exonuclease 1 [Source:MGI Symbol;Acc:MGI:1349427]	Exo1	ENSMUSG00000039748.11	ENSMUST00000039725.11	2	KY.Chr11.220	2.47326	2.69773e-84	4.62346e-83	82.335
H2bc11-KY.UAContig3.154	KY2019:KY.UAContig3.154	H2bc11-KY.UAContig3.154	nan	nan	nan	13:22043214:22043676:1 ENSMUSG00000069300.3 ENSMUST00000110452.1 protein_coding protein_coding H2bc11 H2B clustered histone 11 [Source:MGI Symbol;Acc:MGI:2448388]	H2bc11	ENSMUSG00000069300.3	ENSMUST00000110452.1	2	KY.UAContig3.154	2.47087	3.67396e-18	1.03854e-17	16.9836
Elk1-KY.Chr8.613	KY2019:KY.Chr8.613	Elk1-KY.Chr8.613	KH.C8.247	ELK1	ELK1/3/4	X:20933395:20950608:-1 ENSMUSG00000009406.13 ENSMUST00000009550.13 protein_coding protein_coding Elk1 ELK1, member of ETS oncogene family [Source:MGI Symbol;Acc:MGI:101833]	Elk1	ENSMUSG00000009406.13	ENSMUST00000009550.13	2	KY.Chr8.613	2.47049	2.36735e-104	6.4296e-103	102.192
KY2019:KY.Chr12.66	KY2019:KY.Chr12.66	KY2019:KY.Chr12.66	KH.C12.228	DRD3	S1PR4	nan	nan	nan	nan	2	KY.Chr12.66	2.47012	3.72145e-13	8.40643e-13	12.0754
Ddx5-KY.Chr7.950	KY2019:KY.Chr7.950	Ddx5-KY.Chr7.950	KH.C7.386	DDX5	MRPL14	11:106780355:106788532:-1 ENSMUSG00000020719.14 ENSMUST00000021062.11 protein_coding protein_coding Ddx5 DEAD (Asp-Glu-Ala-Asp) box polypeptide 5 [Source:MGI Symbol;Acc:MGI:105037]	Ddx5	ENSMUSG00000020719.14	ENSMUST00000021062.11	5	KY.Chr7.950	3.26149	3.16718e-59	3.02473e-58	57.5193
Cep57-KY.Chr6.348	KY2019:KY.Chr6.348	Cep57-KY.Chr6.348	KH.C6.75	CEP57	CEP57	9:13807795:13827052:-1 ENSMUSG00000031922.12 ENSMUST00000148086.7 protein_coding protein_coding Cep57 centrosomal protein 57 [Source:MGI Symbol;Acc:MGI:1915551]	Cep57	ENSMUSG00000031922.12	ENSMUST00000148086.7	2	KY.Chr6.348	2.46632	1.86545e-53	1.52348e-52	51.8172
Ccn2-KY.Chr9.1064	KY2019:KY.Chr9.1064	Ccn2-KY.Chr9.1064	KH.C9.172	EPB41L3	KH2013:KH.C9.172_CTGF	10:24595442:24598678:1 ENSMUSG00000019997.11 ENSMUST00000020171.11 protein_coding protein_coding Ccn2 cellular communication network factor 2 [Source:MGI Symbol;Acc:MGI:95537]	Ccn2	ENSMUSG00000019997.11	ENSMUST00000020171.11	2	KY.Chr9.1064	2.46537	1.95371e-07	3.30742e-07	6.48051
Nsmce1-KY.Chr1.1404	KY2019:KY.Chr1.1404	Nsmce1-KY.Chr1.1404	KH.C1.1278	NSMCE1	NSMCE1	7:125467640:125491596:-1 ENSMUSG00000030750.13 ENSMUST00000033006.13 protein_coding protein_coding Nsmce1 NSE1 homolog, SMC5-SMC6 complex component [Source:MGI Symbol;Acc:MGI:1914961]	Nsmce1	ENSMUSG00000030750.13	ENSMUST00000033006.13	2	KY.Chr1.1404	2.46534	1.37961e-103	3.68571e-102	101.433
Sppl3-KY.Chr4.1077	KY2019:KY.Chr4.1077	Sppl3-KY.Chr4.1077	KH.L96.7	SPPL3	SPPL3	5:115011137:115098790:1 ENSMUSG00000029550.11 ENSMUST00000031530.8 protein_coding protein_coding Sppl3 signal peptide peptidase 3 [Source:MGI Symbol;Acc:MGI:1891433]	Sppl3	ENSMUSG00000029550.11	ENSMUST00000031530.8	5	KY.Chr4.1077	2.22605	8.2616e-59	7.81696e-58	57.107
KY2019:KY.Chr8.976	KY2019:KY.Chr8.976	KY2019:KY.Chr8.976	KH.C8.384	SLC22A3	STD1	nan	nan	nan	nan	4	KY.Chr8.976	2.46404	8.1217e-55	6.87317e-54	53.1628
Tprkb-KY.Chr10.1026	KY2019:KY.Chr10.1026	Tprkb-KY.Chr10.1026	KH.C10.534	TPRKB	TPRKB	6:85915755:85929025:1 ENSMUSG00000054226.13 ENSMUST00000113752.7 protein_coding protein_coding Tprkb Tp53rk binding protein [Source:MGI Symbol;Acc:MGI:1917036]	Tprkb	ENSMUSG00000054226.13	ENSMUST00000113752.7	2	KY.Chr10.1026	2.4628	9.82164e-133	5.35279e-131	130.271
Ddx56-KY.Chr2.1366	KY2019:KY.Chr2.1366	Ddx56-KY.Chr2.1366	KH.C2.728	DDX56	DDX56	11:6258919:6267772:-1 ENSMUSG00000004393.10 ENSMUST00000004507.10 protein_coding protein_coding Ddx56 DEAD (Asp-Glu-Ala-Asp) box polypeptide 56 [Source:MGI Symbol;Acc:MGI:1277172]	Ddx56	ENSMUSG00000004393.10	ENSMUST00000004507.10	3	KY.Chr2.1366	2.45441	2.32277e-93	4.97084e-92	91.3036
Ankrd10-KY.Chr14.987	KY2019:KY.Chr14.987	Ankrd10-KY.Chr14.987	KH.C14.435	ANKRD10	ANKRD10	8:11611583:11635757:-1 ENSMUSG00000031508.14 ENSMUST00000169782.2 protein_coding protein_coding Ankrd10 ankyrin repeat domain 10 [Source:MGI Symbol;Acc:MGI:1921840]	Ankrd10	ENSMUSG00000031508.14	ENSMUST00000169782.2	5	KY.Chr14.987	4.29853	1.11119e-58	1.04654e-57	56.9802
Ints2-KY.Chr3.1549	KY2019:KY.Chr3.1549	Ints2-KY.Chr3.1549	KH.S555.5	INTS2	INTS2	11:86212088:86256546:-1 ENSMUSG00000018068.13 ENSMUST00000108039.7 protein_coding protein_coding Ints2 integrator complex subunit 2 [Source:MGI Symbol;Acc:MGI:1917672]	Ints2	ENSMUSG00000018068.13	ENSMUST00000108039.7	4	KY.Chr3.1549	2.45218	9.20645e-53	7.42236e-52	51.1295
Wdr19-KY.Chr2.863	KY2019:KY.Chr2.863	Wdr19-KY.Chr2.863	KH.C2.1034	WDR19	WDR19	5:65199698:65260415:1 ENSMUSG00000037890.13 ENSMUST00000041892.12 protein_coding protein_coding Wdr19 WD repeat domain 19 [Source:MGI Symbol;Acc:MGI:2443231]	Wdr19	ENSMUSG00000037890.13	ENSMUST00000041892.12	2	KY.Chr2.863	2.45133	7.69169e-14	1.80481e-13	12.7436
Alg3-KY.Chr1.1231	KY2019:KY.Chr1.1231	Alg3-KY.Chr1.1231	KH.S389.6	ALG3	KH2013:KH.S389.6	16:20605451:20610768:-1 ENSMUSG00000033809.15 ENSMUST00000045918.14 protein_coding protein_coding Alg3 asparagine-linked glycosylation 3 (alpha-1,3-mannosyltransferase) [Source:MGI Symbol;Acc:MGI:1098592]	Alg3	ENSMUSG00000033809.15	ENSMUST00000045918.14	4	KY.Chr1.1231	2.45022	5.92501e-58	5.46077e-57	56.2627
Birc5-KY.Chr3.560	KY2019:KY.Chr3.560	Birc5-KY.Chr3.560	KH.C3.66	BIRC5	BIRC5	11:117849251:117855732:1 ENSMUSG00000017716.15 ENSMUST00000081387.10 protein_coding protein_coding Birc5 baculoviral IAP repeat-containing 5 [Source:MGI Symbol;Acc:MGI:1203517]	Birc5	ENSMUSG00000017716.15	ENSMUST00000081387.10	2	KY.Chr3.560	2.45017	6.44192e-64	6.72576e-63	62.1723
Eda2r-KY.Chr3.1098	KY2019:KY.Chr3.1098	Eda2r-KY.Chr3.1098	KH.C3.453	EDA2R	HDR	X:97337138:97377150:-1 ENSMUSG00000034457.10 ENSMUST00000113832.1 protein_coding protein_coding Eda2r ectodysplasin A2 receptor [Source:MGI Symbol;Acc:MGI:2442860]	Eda2r	ENSMUSG00000034457.10	ENSMUST00000113832.1	2	KY.Chr3.1098	2.45008	1.34811e-18	3.88194e-18	17.411
Dtx3-KY.Chr9.307	KY2019:KY.Chr9.307	Dtx3-KY.Chr9.307	KH.C9.29	DTX3	KH2013:KH.C9.29_DTX3L	10:127190378:127195709:-1 ENSMUSG00000040415.15 ENSMUST00000038217.13 protein_coding protein_coding Dtx3 deltex 3, E3 ubiquitin ligase [Source:MGI Symbol;Acc:MGI:2135752]	Dtx3	ENSMUSG00000040415.15	ENSMUST00000038217.13	2	KY.Chr9.307	2.44964	8.51287e-37	4.52783e-36	35.3441
Unc93a2-KY.Chr4.768	KY2019:KY.Chr4.768	Unc93a2-KY.Chr4.768	KH.C4.376	SLC18A2	KH2013:KH.C4.376_UNC93A	17:7362815:7385464:-1 ENSMUSG00000056133.5 ENSMUST00000070059.4 protein_coding protein_coding Unc93a2 unc-93 homolog A2 [Source:MGI Symbol;Acc:MGI:3712668]	Unc93a2	ENSMUSG00000056133.5	ENSMUST00000070059.4	5	KY.Chr4.768	6.4059	1.24386e-58	1.16745e-57	56.9328
KY2019:KY.Chr3.1217	KY2019:KY.Chr3.1217	KY2019:KY.Chr3.1217	nan	nan	nan	nan	nan	nan	nan	4	KY.Chr3.1217	2.447	1.06994e-09	2.05035e-09	8.68817
Lars2-KY.Chr3.1047	KY2019:KY.Chr3.1047	Lars2-KY.Chr3.1047	KH.C3.166	LARS2	LARS2	9:123366927:123462664:1 ENSMUSG00000035202.8 ENSMUST00000038863.8 protein_coding protein_coding Lars2 leucyl-tRNA synthetase, mitochondrial [Source:MGI Symbol;Acc:MGI:2142973]	Lars2	ENSMUSG00000035202.8	ENSMUST00000038863.8	4	KY.Chr3.1047	2.44693	6.08021e-33	2.89323e-32	31.5386
Fdxacb1-KY.Chr5.550	KY2019:KY.Chr5.550	Fdxacb1-KY.Chr5.550	KH.C5.595	FDXACB1	FDXACB1	9:50768236:50773348:1 ENSMUSG00000037845.14 ENSMUST00000042391.12 protein_coding protein_coding Fdxacb1 ferredoxin-fold anticodon binding domain containing 1 [Source:MGI Symbol;Acc:MGI:3584513]	Fdxacb1	ENSMUSG00000037845.14	ENSMUST00000042391.12	5	KY.Chr5.550	3.07751	3.08334e-58	2.87415e-57	56.5415
4932415D10Rik-KY.Chr8.654	KY2019:KY.Chr8.654	4932415D10Rik-KY.Chr8.654	KH.C2.88	WNK1	CDC27	10:82282116:82316582:-1 ENSMUSG00000044581.8 ENSMUST00000217661.1 protein_coding protein_coding 4932415D10Rik RIKEN cDNA 4932415D10 gene [Source:MGI Symbol;Acc:MGI:3045298]	4932415D10Rik	ENSMUSG00000044581.8	ENSMUST00000217661.1	5	KY.Chr8.654	4.26101	3.61559e-58	3.35881e-57	56.4738
Brix1-KY.Chr8.532	KY2019:KY.Chr8.532	Brix1-KY.Chr8.532	KH.C8.554	BRIX1	BXDC2	15:10474779:10485947:-1 ENSMUSG00000022247.12 ENSMUST00000022855.11 protein_coding protein_coding Brix1 BRX1, biogenesis of ribosomes [Source:MGI Symbol;Acc:MGI:1915082]	Brix1	ENSMUSG00000022247.12	ENSMUST00000022855.11	4	KY.Chr8.532	2.44422	4.72086e-103	1.23696e-101	100.908
Rpl19-KY.Chr1.1924	KY2019:KY.Chr1.1924	Rpl19-KY.Chr1.1924	KH.C1.333	RPL19	RPL19	11:98026924:98030492:1 ENSMUSG00000017404.12 ENSMUST00000017548.6 protein_coding protein_coding Rpl19 ribosomal protein L19 [Source:MGI Symbol;Acc:MGI:98020]	Rpl19	ENSMUSG00000017404.12	ENSMUST00000017548.6	5	KY.Chr1.1924	1.14367	5.35288e-58	4.94461e-57	56.3059
Slc35g1-KY.Chr5.460	KY2019:KY.Chr5.460	Slc35g1-KY.Chr5.460	KH.C5.49	SLC35G1	KH2013:KH.C5.49_SLC35G1	19:38395980:38405610:1 ENSMUSG00000044026.3 ENSMUST00000054098.3 protein_coding protein_coding Slc35g1 solute carrier family 35, member G1 [Source:MGI Symbol;Acc:MGI:2444789]	Slc35g1	ENSMUSG00000044026.3	ENSMUST00000054098.3	2	KY.Chr5.460	2.43821	1.43202e-25	5.38986e-25	24.2684
0610010K14Rik-KY.Chr8.918	KY2019:KY.Chr8.918	0610010K14Rik-KY.Chr8.918	KH.C8.118	C17orf49	ZGC:92664	11:70235206:70237914:-1 ENSMUSG00000020831.18 ENSMUST00000021181.12 protein_coding protein_coding 0610010K14Rik RIKEN cDNA 0610010K14 gene [Source:MGI Symbol;Acc:MGI:1915609]	0610010K14Rik	ENSMUSG00000020831.18	ENSMUST00000021181.12	3	KY.Chr8.918	2.43766	1.16262e-58	1.09372e-57	56.9611
Mrpl48-KY.Chr8.528	KY2019:KY.Chr8.528	Mrpl48-KY.Chr8.528	KH.C8.294	MRPL48	MRPL48	7:100545751:100583102:-1 ENSMUSG00000030706.17 ENSMUST00000150042.7 protein_coding protein_coding Mrpl48 mitochondrial ribosomal protein L48 [Source:MGI Symbol;Acc:MGI:1289321]	Mrpl48	ENSMUSG00000030706.17	ENSMUST00000150042.7	4	KY.Chr8.528	2.43647	7.41568e-26	2.81314e-25	24.5508
Nol9-KY.Chr2.1104	KY2019:KY.Chr2.1104	Nol9-KY.Chr2.1104	KH.C2.1061	NOL9	NOL9	4:152039327:152060024:1 ENSMUSG00000028948.16 ENSMUST00000084116.12 protein_coding protein_coding Nol9 nucleolar protein 9 [Source:MGI Symbol;Acc:MGI:1921285]	Nol9	ENSMUSG00000028948.16	ENSMUST00000084116.12	4	KY.Chr2.1104	2.4318	1.2164e-56	1.07504e-55	54.9686
Atp23-KY.Chr3.1138	KY2019:KY.Chr3.1138	Atp23-KY.Chr3.1138	KH.C3.678	ATP23	KH2013:KH.C3.678	10:126887249:126901348:-1 ENSMUSG00000025436.12 ENSMUST00000168520.2 protein_coding protein_coding Atp23 ATP23 metallopeptidase and ATP synthase assembly factor homolog [Source:MGI Symbol;Acc:MGI:1916984]	Atp23	ENSMUSG00000025436.12	ENSMUST00000168520.2	2	KY.Chr3.1138	2.43068	1.5622e-10	3.12172e-10	9.50561
Cdkl5-KY.Chr2.774	KY2019:KY.Chr2.774	Cdkl5-KY.Chr2.774	KH.C2.421	CDKL5	ADMP	X:160771923:160928521:-1 ENSMUSG00000031292.14 ENSMUST00000197942.4 protein_coding nonsense_mediated_decay Cdkl5 cyclin-dependent kinase-like 5 [Source:MGI Symbol;Acc:MGI:1278336]	Cdkl5	ENSMUSG00000031292.14	ENSMUST00000197942.4	4	KY.Chr2.774	2.43045	1.69774e-11	3.54238e-11	10.4507
Pak1ip1-KY.Chr9.933	KY2019:KY.Chr9.933	Pak1ip1-KY.Chr9.933	KH.C9.220	PAK1IP1	PAK1IP1	13:41001023:41013015:1 ENSMUSG00000038683.16 ENSMUST00000046951.9 protein_coding protein_coding Pak1ip1 PAK1 interacting protein 1 [Source:MGI Symbol;Acc:MGI:1915333]	Pak1ip1	ENSMUSG00000038683.16	ENSMUST00000046951.9	5	KY.Chr9.933	2.66604	8.75156e-58	8.02063e-57	56.0958
Rnf44-KY.Chr5.223	KY2019:KY.Chr5.223	Rnf44-KY.Chr5.223	KH.C5.258	RNF44	KH2013:KH.C5.258_RNF38/44	13:54679414:54688188:-1 ENSMUSG00000034928.16 ENSMUST00000150806.7 protein_coding protein_coding Rnf44 ring finger protein 44 [Source:MGI Symbol;Acc:MGI:2145310]	Rnf44	ENSMUSG00000034928.16	ENSMUST00000150806.7	5	KY.Chr5.223	1.5014	9.13697e-58	8.36447e-57	56.0776
Tacc3-KY.Chr1.233	KY2019:KY.Chr1.233	Tacc3-KY.Chr1.233	KH.C1.240	TACC3	TACC/1/2/3	5:33658586:33672198:1 ENSMUSG00000037313.16 ENSMUST00000114426.9 protein_coding protein_coding Tacc3 transforming, acidic coiled-coil containing protein 3 [Source:MGI Symbol;Acc:MGI:1341163]	Tacc3	ENSMUSG00000037313.16	ENSMUST00000114426.9	4	KY.Chr1.233	2.42708	1.29253e-84	2.22921e-83	82.6518
Ptch1-KY.Chr5.727	KY2019:KY.Chr5.727	Ptch1-KY.Chr5.727	KH.C5.651	PTCH1	PTCH1/2	13:63508328:63565735:-1 ENSMUSG00000021466.12 ENSMUST00000021921.10 protein_coding protein_coding Ptch1 patched 1 [Source:MGI Symbol;Acc:MGI:105373]	Ptch1	ENSMUSG00000021466.12	ENSMUST00000021921.10	5	KY.Chr5.727	4.62805	2.57512e-57	2.33647e-56	55.6314
KY2019:KY.Chr5.159	KY2019:KY.Chr5.159	KY2019:KY.Chr5.159	KH.S389.7	GTF2H1	MLL3B	nan	nan	nan	nan	5	KY.Chr5.159	3.34885	4.16979e-57	3.74593e-56	55.4264
Slc48a1-KY.Chr1.2031	KY2019:KY.Chr1.2031	Slc48a1-KY.Chr1.2031	KH.C1.171	SLC48A1	KH2013:KH.C1.171	15:97784355:97792692:1 ENSMUSG00000081534.3 ENSMUST00000117892.1 protein_coding protein_coding Slc48a1 solute carrier family 48 (heme transporter), member 1 [Source:MGI Symbol;Acc:MGI:1914989]	Slc48a1	ENSMUSG00000081534.3	ENSMUST00000117892.1	2	KY.Chr1.2031	2.42623	8.42469e-35	4.28041e-34	33.3685
KY2019:KY.Chr3.618	KY2019:KY.Chr3.618	KY2019:KY.Chr3.618	KH.C11.41	CAD	KH2013:KH.C11.41	nan	nan	nan	nan	2	KY.Chr3.618	2.42252	4.9784e-103	1.30027e-101	100.886
Gtf2ird2-KY.Chr3.983	KY2019:KY.Chr3.983	Gtf2ird2-KY.Chr3.983	KH.S1011.3	CCDC148	CCDC148	5:134184027:134218146:1 ENSMUSG00000015942.9 ENSMUST00000016086.9 protein_coding protein_coding Gtf2ird2 GTF2I repeat domain containing 2 [Source:MGI Symbol;Acc:MGI:2149780]	Gtf2ird2	ENSMUSG00000015942.9	ENSMUST00000016086.9	4	KY.Chr3.983	2.4222	2.44615e-10	4.85018e-10	9.31424
Dusp7-KY.Chr5.344	KY2019:KY.Chr5.344	Dusp7-KY.Chr5.344	KH.C5.143	DUSP9	DUSP6/7/9	9:106368632:106375724:1 ENSMUSG00000053716.9 ENSMUST00000172306.2 protein_coding protein_coding Dusp7 dual specificity phosphatase 7 [Source:MGI Symbol;Acc:MGI:2387100]	Dusp7	ENSMUSG00000053716.9	ENSMUST00000172306.2	1	KY.Chr5.344	2.4214	2.22424e-89	4.21883e-88	87.3748
Aen-KY.Chr6.629	KY2019:KY.Chr6.629	Aen-KY.Chr6.629	KH.L20.14	AEN	ISG20L2	7:78895934:78908381:1 ENSMUSG00000030609.18 ENSMUST00000107421.7 protein_coding protein_coding Aen apoptosis enhancing nuclease [Source:MGI Symbol;Acc:MGI:1915298]	Aen	ENSMUSG00000030609.18	ENSMUST00000107421.7	5	KY.Chr6.629	2.35602	4.35293e-57	3.90189e-56	55.4087
Tbc1d31-KY.Chr8.652	KY2019:KY.Chr8.652	Tbc1d31-KY.Chr8.652	KH.C8.456	TBC1D31	WDR67	15:57912199:57970061:1 ENSMUSG00000022364.14 ENSMUST00000022992.12 protein_coding protein_coding Tbc1d31 TBC1 domain family, member 31 [Source:MGI Symbol;Acc:MGI:2684931]	Tbc1d31	ENSMUSG00000022364.14	ENSMUST00000022992.12	4	KY.Chr8.652	2.41901	1.9182e-42	1.19431e-41	40.9229
Serpinc1-KY.Chr11.1139	KY2019:KY.Chr11.1139	Serpinc1-KY.Chr11.1139	KH.C11.328	SERPINC1	SERPINC1	1:160978646:161005863:1 ENSMUSG00000026715.12 ENSMUST00000064725.10 protein_coding protein_coding Serpinc1 serine (or cysteine) peptidase inhibitor, clade C (antithrombin), member 1 [Source:MGI Symbol;Acc:MGI:88095]	Serpinc1	ENSMUSG00000026715.12	ENSMUST00000064725.10	2	KY.Chr11.1139	2.41157	1.1867e-75	1.63597e-74	73.7862
Dhx8-KY.Chr2.1403	KY2019:KY.Chr2.1403	Dhx8-KY.Chr2.1403	KH.C2.1077	DHX33	DHX33	11:101733041:101766807:1 ENSMUSG00000034931.15 ENSMUST00000129741.1 protein_coding protein_coding Dhx8 DEAH (Asp-Glu-Ala-His) box polypeptide 8 [Source:MGI Symbol;Acc:MGI:1306823]	Dhx8	ENSMUSG00000034931.15	ENSMUST00000129741.1	4	KY.Chr2.1403	2.41148	6.26385e-77	8.98368e-76	75.0465
Nusap1-KY.Chr11.1012	KY2019:KY.Chr11.1012	Nusap1-KY.Chr11.1012	KH.C11.5	NUSAP1	NUSAP1	2:119618717:119651244:1 ENSMUSG00000027306.15 ENSMUST00000028771.7 protein_coding protein_coding Nusap1 nucleolar and spindle associated protein 1 [Source:MGI Symbol;Acc:MGI:2675669]	Nusap1	ENSMUSG00000027306.15	ENSMUST00000028771.7	4	KY.Chr11.1012	2.41118	5.87462e-110	1.88333e-108	107.725
Chdh-KY.Chr1.882	KY2019:KY.Chr1.882	Chdh-KY.Chr1.882	KH.C1.50	CHDH	KH2013:KH.C1.50_CHDH	14:30022633:30038247:1 ENSMUSG00000015970.19 ENSMUST00000118917.1 protein_coding protein_coding Chdh choline dehydrogenase [Source:MGI Symbol;Acc:MGI:1860776]	Chdh	ENSMUSG00000015970.19	ENSMUST00000118917.1	5	KY.Chr1.882	5.70464	4.4422e-57	3.97755e-56	55.4004
Ankrd53-KY.Chr7.1048	KY2019:KY.Chr7.1048	Ankrd53-KY.Chr7.1048	KH.C7.428	ANKRD53	ANKRD53	6:83762644:83768326:1 ENSMUSG00000014747.6 ENSMUST00000014891.4 protein_coding protein_coding Ankrd53 ankyrin repeat domain 53 [Source:MGI Symbol;Acc:MGI:1922555]	Ankrd53	ENSMUSG00000014747.6	ENSMUST00000014891.4	4	KY.Chr7.1048	2.41084	9.85956e-12	2.08651e-11	10.6806
Nup93-KY.Chr3.785	KY2019:KY.Chr3.785	Nup93-KY.Chr3.785	KH.C3.776	NUP93	NUP93	8:94268606:94317227:1 ENSMUSG00000032939.14 ENSMUST00000211822.1 protein_coding protein_coding Nup93 nucleoporin 93 [Source:MGI Symbol;Acc:MGI:1919055]	Nup93	ENSMUSG00000032939.14	ENSMUST00000211822.1	4	KY.Chr3.785	2.41021	1.1038e-51	8.65982e-51	50.0625
Wdr36-KY.Chr3.425	KY2019:KY.Chr3.425	Wdr36-KY.Chr3.425	KH.L46.4	WDR36	KH2013:KH.L46.4	18:32837311:32866400:1 ENSMUSG00000038299.16 ENSMUST00000166214.8 protein_coding protein_coding Wdr36 WD repeat domain 36 [Source:MGI Symbol;Acc:MGI:1917819]	Wdr36	ENSMUSG00000038299.16	ENSMUST00000166214.8	5	KY.Chr3.425	2.9507	5.09323e-57	4.54554e-56	55.3424
Mtf2-KY.Chr13.359	KY2019:KY.Chr13.359	Mtf2-KY.Chr13.359	KH.C13.135	MTF2	MTF2	5:108065744:108107085:1 ENSMUSG00000029267.17 ENSMUST00000112626.7 protein_coding protein_coding Mtf2 metal response element binding transcription factor 2 [Source:MGI Symbol;Acc:MGI:105050]	Mtf2	ENSMUSG00000029267.17	ENSMUST00000112626.7	2	KY.Chr13.359	2.40845	3.49029e-48	2.5051e-47	46.6012
Rfc3-KY.Chr9.80	KY2019:KY.Chr9.80	Rfc3-KY.Chr9.80	KH.C9.329	RFC3	RFC3/38/5	5:151642756:151651242:-1 ENSMUSG00000033970.15 ENSMUST00000038131.9 protein_coding protein_coding Rfc3 replication factor C (activator 1) 3 [Source:MGI Symbol;Acc:MGI:1916513]	Rfc3	ENSMUSG00000033970.15	ENSMUST00000038131.9	4	KY.Chr9.80	2.40806	2.16933e-58	2.02677e-57	56.6932
Utp4-KY.Chr8.459	KY2019:KY.Chr8.459	Utp4-KY.Chr8.459	KH.C8.257	UTP4	CIRH1A	8:106893651:106923088:1 ENSMUSG00000041438.8 ENSMUST00000047629.6 protein_coding protein_coding Utp4 UTP4 small subunit processome component [Source:MGI Symbol;Acc:MGI:1096573]	Utp4	ENSMUSG00000041438.8	ENSMUST00000047629.6	5	KY.Chr8.459	2.36854	5.37522e-57	4.79198e-56	55.3195
Zfp622-KY.Chr7.301	KY2019:KY.Chr7.301	Zfp622-KY.Chr7.301	KH.C7.206	ZNF622	ZNF622	15:25984366:25998481:1 ENSMUSG00000052253.6 ENSMUST00000061875.7 protein_coding protein_coding Zfp622 zinc finger protein 622 [Source:MGI Symbol;Acc:MGI:1289282]	Zfp622	ENSMUSG00000052253.6	ENSMUST00000061875.7	3	KY.Chr7.301	2.40574	8.58717e-98	1.97191e-96	95.7051
Mettl18-KY.Chr2.913	KY2019:KY.Chr2.913	Mettl18-KY.Chr2.913	KH.C2.430	METTL18	METTL18	1:163994889:163997243:1 ENSMUSG00000041396.13 ENSMUST00000111490.1 protein_coding protein_coding Mettl18 methyltransferase like 18 [Source:MGI Symbol;Acc:MGI:1917212]	Mettl18	ENSMUSG00000041396.13	ENSMUST00000111490.1	4	KY.Chr2.913	2.40572	9.72222e-22	3.15519e-21	20.501
Pdcd11-KY.Chr5.1117	KY2019:KY.Chr5.1117	Pdcd11-KY.Chr5.1117	KH.L172.6	OPN4	POP5	19:47090768:47131865:1 ENSMUSG00000025047.9 ENSMUST00000072141.3 protein_coding protein_coding Pdcd11 programmed cell death 11 [Source:MGI Symbol;Acc:MGI:1341788]	Pdcd11	ENSMUSG00000025047.9	ENSMUST00000072141.3	4	KY.Chr5.1117	2.40555	8.67088e-144	6.32897e-142	141.199
E130309D02Rik-KY.Chr9.985	KY2019:KY.Chr9.985	E130309D02Rik-KY.Chr9.985	KH.C9.181	C7orf26	C7ORF26	5:143301207:143315360:-1 ENSMUSG00000039244.10 ENSMUST00000046418.2 protein_coding protein_coding E130309D02Rik RIKEN cDNA E130309D02 gene [Source:MGI Symbol;Acc:MGI:2442621]	E130309D02Rik	ENSMUSG00000039244.10	ENSMUST00000046418.2	5	KY.Chr9.985	2.79406	1.66165e-56	1.46379e-55	54.8345
Sgpp1-KY.Chr6.614	KY2019:KY.Chr6.614	Sgpp1-KY.Chr6.614	KH.L20.12	SGPP2	SGPP1/2	12:75714249:75735729:-1 ENSMUSG00000021054.6 ENSMUST00000021450.5 protein_coding protein_coding Sgpp1 sphingosine-1-phosphate phosphatase 1 [Source:MGI Symbol;Acc:MGI:2135760]	Sgpp1	ENSMUSG00000021054.6	ENSMUST00000021450.5	5	KY.Chr6.614	1.79779	2.45789e-56	2.15593e-55	54.6664
Men1-KY.Chr4.371	KY2019:KY.Chr4.371	Men1-KY.Chr4.371	KH.C4.392	MEN1	MEN1	CHR_MG4249_PATCH:6334979:6340880:1 ENSMUSG00000106695.4 ENSMUST00000201807.3 protein_coding protein_coding Men1 multiple endocrine neoplasia 1 [Source:MGI Symbol;Acc:MGI:1316736]	Men1	ENSMUSG00000106695.4	ENSMUST00000201807.3	4	KY.Chr4.371	2.40497	1.15029e-26	4.49075e-26	25.3477
Sft2d2-KY.Chr6.254	KY2019:KY.Chr6.254	Sft2d2-KY.Chr6.254	KH.C6.113	SFT2D2	SFT2D1/2	1:165174337:165194438:-1 ENSMUSG00000040848.11 ENSMUST00000043338.9 protein_coding protein_coding Sft2d2 SFT2 domain containing 2 [Source:MGI Symbol;Acc:MGI:1917362]	Sft2d2	ENSMUSG00000040848.11	ENSMUST00000043338.9	5	KY.Chr6.254	2.47736	2.49272e-56	2.1818e-55	54.6612
KY2019:KY.Chr8.1344	KY2019:KY.Chr8.1344	KY2019:KY.Chr8.1344	KH.L142.1	LSM2	KH2013:KH.L142.1	nan	nan	nan	nan	5	KY.Chr8.1344	1.41939	4.9513e-56	4.31064e-55	54.3655
Adgrl2-KY.Chr10.860	KY2019:KY.Chr10.860	Adgrl2-KY.Chr10.860	KH.C10.255	ADGRG7	KH2013:KH.C10.255_LPHN1/2/3	3:148817093:148954787:-1 ENSMUSG00000028184.12 ENSMUST00000198779.4 protein_coding protein_coding Adgrl2 adhesion G protein-coupled receptor L2 [Source:MGI Symbol;Acc:MGI:2139714]	Adgrl2	ENSMUSG00000028184.12	ENSMUST00000198779.4	4	KY.Chr10.860	2.40134	1.39685e-24	5.03716e-24	23.2978
Slc4a8-KY.Chr9.241	KY2019:KY.Chr9.241	Slc4a8-KY.Chr9.241	KH.C9.16	SLC4A8	SLC4A10/7/8	15:100781254:100815935:1 ENSMUSG00000023032.12 ENSMUST00000162049.1 protein_coding protein_coding Slc4a8 solute carrier family 4 (anion exchanger), member 8 [Source:MGI Symbol;Acc:MGI:1928745]	Slc4a8	ENSMUSG00000023032.12	ENSMUST00000162049.1	5	KY.Chr9.241	1.32471	5.67541e-56	4.93579e-55	54.3066
Cramp1l-KY.Chr14.541	KY2019:KY.Chr14.541	Cramp1l-KY.Chr14.541	KH.C14.45	CRAMP1	CRAMP1L	17:24961226:25015788:-1 ENSMUSG00000038002.9 ENSMUST00000233774.1 protein_coding protein_coding Cramp1l cramped chromatin regulator homolog 1 [Source:MGI Symbol;Acc:MGI:1930190]	Cramp1l	ENSMUSG00000038002.9	ENSMUST00000233774.1	4	KY.Chr14.541	2.3955	6.01753e-48	4.29636e-47	46.3669
Astl-KY.Chr2.2283	KY2019:KY.Chr2.2283	Astl-KY.Chr2.2283	KH.L9.9	MEP1B	KH2013:KH.L9.9_MEP1B	2:127341630:127357650:1 ENSMUSG00000050468.12 ENSMUST00000089673.9 protein_coding protein_coding Astl astacin-like metalloendopeptidase (M12 family) [Source:MGI Symbol;Acc:MGI:3046414]	Astl	ENSMUSG00000050468.12	ENSMUST00000089673.9	2	KY.Chr2.2283	2.39446	2.35755e-18	6.72469e-18	17.1723
Psmd12-KY.Chr1.924	KY2019:KY.Chr1.924	Psmd12-KY.Chr1.924	KH.C1.834	PSMD12	PSMD12	11:107479528:107504362:1 ENSMUSG00000020720.13 ENSMUST00000106752.9 protein_coding protein_coding Psmd12 proteasome (prosome, macropain) 26S subunit, non-ATPase, 12 [Source:MGI Symbol;Acc:MGI:1914247]	Psmd12	ENSMUSG00000020720.13	ENSMUST00000106752.9	4	KY.Chr1.924	2.39293	1.06831e-142	7.59427e-141	140.12
Mpnd-KY.Chr9.96	KY2019:KY.Chr9.96	Mpnd-KY.Chr9.96	KH.C9.264	MPND	MPND	17:56009201:56016790:1 ENSMUSG00000003199.16 ENSMUST00000149441.7 protein_coding protein_coding Mpnd MPN domain containing [Source:MGI Symbol;Acc:MGI:1915297]	Mpnd	ENSMUSG00000003199.16	ENSMUST00000149441.7	2	KY.Chr9.96	2.39215	4.62607e-18	1.30093e-17	16.8857
Med4-KY.Chr1.1544	KY2019:KY.Chr1.1544	Med4-KY.Chr1.1544	KH.C1.1184	MED4	MED4	14:73510025:73518545:1 ENSMUSG00000022109.6 ENSMUST00000022705.6 protein_coding protein_coding Med4 mediator complex subunit 4 [Source:MGI Symbol;Acc:MGI:1914631]	Med4	ENSMUSG00000022109.6	ENSMUST00000022705.6	2	KY.Chr1.1544	2.3912	2.71784e-63	2.81959e-62	61.5498
Plek2-KY.Chr8.718	KY2019:KY.Chr8.718	Plek2-KY.Chr8.718	KH.C8.531	PLEK2	PLEK/2	12:78888691:78906964:-1 ENSMUSG00000021118.7 ENSMUST00000021544.7 protein_coding protein_coding Plek2 pleckstrin 2 [Source:MGI Symbol;Acc:MGI:1351466]	Plek2	ENSMUSG00000021118.7	ENSMUST00000021544.7	2	KY.Chr8.718	2.39015	2.01561e-18	5.77148e-18	17.2387
Copz1-KY.Chr14.375	KY2019:KY.Chr14.375	Copz1-KY.Chr14.375	KH.C14.186	COPZ1	COPZ1/2	15:103272910:103299868:1 ENSMUSG00000060992.9 ENSMUST00000100162.4 protein_coding protein_coding Copz1 coatomer protein complex, subunit zeta 1 [Source:MGI Symbol;Acc:MGI:1929063]	Copz1	ENSMUSG00000060992.9	ENSMUST00000100162.4	5	KY.Chr14.375	1.58743	1.55054e-55	1.33569e-54	53.8743
Pdss2-KY.Chr12.914	KY2019:KY.Chr12.914	Pdss2-KY.Chr12.914	KH.S115.16	PDSS2	PDSS2	10:43221486:43440602:1 ENSMUSG00000038240.13 ENSMUST00000095725.10 protein_coding protein_coding Pdss2 prenyl (solanesyl) diphosphate synthase, subunit 2 [Source:MGI Symbol;Acc:MGI:1918615]	Pdss2	ENSMUSG00000038240.13	ENSMUST00000095725.10	5	KY.Chr12.914	2.19348	2.04247e-55	1.75023e-54	53.7569
Ube2e1-KY.Chr9.716	KY2019:KY.Chr9.716	Ube2e1-KY.Chr9.716	KH.C9.633	UBE2E1	UBE2E1/2/3	14:18282722:18331859:-1 ENSMUSG00000021774.13 ENSMUST00000022296.6 protein_coding protein_coding Ube2e1 ubiquitin-conjugating enzyme E2E 1 [Source:MGI Symbol;Acc:MGI:107411]	Ube2e1	ENSMUSG00000021774.13	ENSMUST00000022296.6	3	KY.Chr9.716	2.3841	5.34922e-77	7.69893e-76	75.1136
Ing5-KY.Chr13.480	KY2019:KY.Chr13.480	Ing5-KY.Chr13.480	KH.S595.1	ING2	ING1/2	1:93804345:93818382:1 ENSMUSG00000026283.13 ENSMUST00000190476.1 protein_coding protein_coding Ing5 inhibitor of growth family, member 5 [Source:MGI Symbol;Acc:MGI:1922816]	Ing5	ENSMUSG00000026283.13	ENSMUST00000190476.1	4	KY.Chr13.480	2.38367	7.29222e-123	3.17879e-121	120.498
Mphosph10-KY.Chr1.176	KY2019:KY.Chr1.176	Mphosph10-KY.Chr1.176	KH.C1.172	MPHOSPH10	MPHOSPH10	7:64376527:64392268:-1 ENSMUSG00000030521.11 ENSMUST00000032735.7 protein_coding protein_coding Mphosph10 M-phase phosphoprotein 10 (U3 small nucleolar ribonucleoprotein) [Source:MGI Symbol;Acc:MGI:1915223]	Mphosph10	ENSMUSG00000030521.11	ENSMUST00000032735.7	4	KY.Chr1.176	2.38282	3.42345e-58	3.18393e-57	56.497
Serbp1-KY.Chr8.771	KY2019:KY.Chr8.771	Serbp1-KY.Chr8.771	KH.C8.446	SERBP1	SERBP1	6:67266983:67284306:1 ENSMUSG00000036371.6 ENSMUST00000203436.2 protein_coding protein_coding Serbp1 serpine1 mRNA binding protein 1 [Source:MGI Symbol;Acc:MGI:1914120]	Serbp1	ENSMUSG00000036371.6	ENSMUST00000203436.2	5	KY.Chr8.771	1.18696	2.61643e-55	2.23738e-54	53.6503
Ist1-KY.Chr9.509	KY2019:KY.Chr9.509	Ist1-KY.Chr9.509	KH.L22.35	IST1	KH2013:KH.L22.35	8:109671325:109693260:-1 ENSMUSG00000031729.6 ENSMUST00000034164.5 protein_coding protein_coding Ist1 increased sodium tolerance 1 homolog (yeast) [Source:MGI Symbol;Acc:MGI:1919205]	Ist1	ENSMUSG00000031729.6	ENSMUST00000034164.5	4	KY.Chr9.509	2.38063	1.28921e-40	7.60408e-40	39.119
Cdc16-KY.Chr8.404	KY2019:KY.Chr8.404	Cdc16-KY.Chr8.404	KH.C8.267	AMN1	CDC16	8:13757676:13781938:1 ENSMUSG00000038416.15 ENSMUST00000043962.8 protein_coding protein_coding Cdc16 CDC16 cell division cycle 16 [Source:MGI Symbol;Acc:MGI:1917207]	Cdc16	ENSMUSG00000038416.15	ENSMUST00000043962.8	2	KY.Chr8.404	2.37914	1.15758e-20	3.62298e-20	19.4409
Srpk2-KY.Chr2.2110	KY2019:KY.Chr2.2110	Srpk2-KY.Chr2.2110	KH.C2.1068	SRPK2	SRPK/1/2	5:23503264:23616534:-1 ENSMUSG00000062604.11 ENSMUST00000088392.8 protein_coding protein_coding Srpk2 serine/arginine-rich protein specific kinase 2 [Source:MGI Symbol;Acc:MGI:1201408]	Srpk2	ENSMUSG00000062604.11	ENSMUST00000088392.8	5	KY.Chr2.2110	1.20766	6.23744e-55	5.29502e-54	53.2761
Rrs1-KY.Chr3.231	KY2019:KY.Chr3.231	Rrs1-KY.Chr3.231	KH.C3.658	RRS1	RRS1	1:9545408:9547455:1 ENSMUSG00000061024.8 ENSMUST00000072079.8 protein_coding protein_coding Rrs1 ribosome biogenesis regulator 1 [Source:MGI Symbol;Acc:MGI:1929721]	Rrs1	ENSMUSG00000061024.8	ENSMUST00000072079.8	4	KY.Chr3.231	2.37619	8.39186e-125	3.94273e-123	122.404
Ppwd1-KY.Chr8.1194	KY2019:KY.Chr8.1194	Ppwd1-KY.Chr8.1194	KH.C8.773	PPWD1	PPWD1	13:104205124:104228822:-1 ENSMUSG00000021713.9 ENSMUST00000022226.5 protein_coding protein_coding Ppwd1 peptidylprolyl isomerase domain and WD repeat containing 1 [Source:MGI Symbol;Acc:MGI:2443069]	Ppwd1	ENSMUSG00000021713.9	ENSMUST00000022226.5	4	KY.Chr8.1194	2.37574	8.66439e-54	7.11873e-53	52.1476
Usf2-KY.Chr3.1438	KY2019:KY.Chr3.1438	Usf2-KY.Chr3.1438	KH.C3.624	USF2	USF1/2	7:30946580:30956757:-1 ENSMUSG00000058239.13 ENSMUST00000162228.8 protein_coding protein_coding Usf2 upstream transcription factor 2 [Source:MGI Symbol;Acc:MGI:99961]	Usf2	ENSMUSG00000058239.13	ENSMUST00000162228.8	4	KY.Chr3.1438	2.37571	3.32982e-142	2.26844e-140	139.644
KY2019:KY.UAContig35.6	KY2019:KY.UAContig35.6	KY2019:KY.UAContig35.6	KH.S1482.5	PRKD2	KH2013:KH.S1482.5	nan	nan	nan	nan	1	KY.UAContig35.6	2.3757	6.15448e-10	1.19423e-09	8.92291
Pole2-KY.Chr4.1023	KY2019:KY.Chr4.1023	Pole2-KY.Chr4.1023	KH.L96.98	POLE2	POLE2	12:69201773:69228179:-1 ENSMUSG00000020974.6 ENSMUST00000221411.1 protein_coding protein_coding Pole2 polymerase (DNA directed), epsilon 2 (p59 subunit) [Source:MGI Symbol;Acc:MGI:1197514]	Pole2	ENSMUSG00000020974.6	ENSMUST00000221411.1	2	KY.Chr4.1023	2.37519	2.6771e-32	1.2513e-31	30.9026
Ctnnbl1-KY.Chr14.585	KY2019:KY.Chr14.585	Ctnnbl1-KY.Chr14.585	KH.C14.213	CTNNBL1	CTNNBL1	2:157737401:157891614:1 ENSMUSG00000027649.15 ENSMUST00000029178.6 protein_coding protein_coding Ctnnbl1 catenin, beta like 1 [Source:MGI Symbol;Acc:MGI:1913892]	Ctnnbl1	ENSMUSG00000027649.15	ENSMUST00000029178.6	4	KY.Chr14.585	2.37357	7.22876e-82	1.17252e-80	79.9309
Lsm14a-KY.Chr3.831	KY2019:KY.Chr3.831	Lsm14a-KY.Chr3.831	KH.C3.193	LSM14A	LSM14B	7:34344646:34389687:-1 ENSMUSG00000066568.12 ENSMUST00000085585.11 protein_coding protein_coding Lsm14a LSM14A mRNA processing body assembly factor [Source:MGI Symbol;Acc:MGI:1914320]	Lsm14a	ENSMUSG00000066568.12	ENSMUST00000085585.11	4	KY.Chr3.831	2.37304	2.28081e-134	1.32238e-132	131.879
Nop9-KY.Chr13.474	KY2019:KY.Chr13.474	Nop9-KY.Chr13.474	KH.S595.3	NOP9	C14ORF21	14:55745693:55755500:1 ENSMUSG00000019297.9 ENSMUST00000019441.8 protein_coding protein_coding Nop9 NOP9 nucleolar protein [Source:MGI Symbol;Acc:MGI:1915092]	Nop9	ENSMUSG00000019297.9	ENSMUST00000019441.8	4	KY.Chr13.474	2.37244	1.96607e-49	1.46248e-48	47.8349
Alkbh7-KY.Chr5.165	KY2019:KY.Chr5.165	Alkbh7-KY.Chr5.165	KH.C5.639	ALKBH7	ALKBH7	17:56997343:56999322:1 ENSMUSG00000002661.14 ENSMUST00000002737.6 protein_coding protein_coding Alkbh7 alkB homolog 7 [Source:MGI Symbol;Acc:MGI:1913650]	Alkbh7	ENSMUSG00000002661.14	ENSMUST00000002737.6	4	KY.Chr5.165	2.37038	5.16168e-32	2.39754e-31	30.6202
Ect2-KY.Chr4.756	KY2019:KY.Chr4.756	Ect2-KY.Chr4.756	KH.C4.21	ECT2	KH2013:KH.C4.21_ECT2	3:27097223:27153854:-1 ENSMUSG00000027699.19 ENSMUST00000176242.8 protein_coding protein_coding Ect2 ect2 oncogene [Source:MGI Symbol;Acc:MGI:95281]	Ect2	ENSMUSG00000027699.19	ENSMUST00000176242.8	5	KY.Chr4.756	2.99498	1.02554e-54	8.63419e-54	53.0638
Cenpj-KY.Chr8.1265	KY2019:KY.Chr8.1265	Cenpj-KY.Chr8.1265	KH.C8.753	CENPJ	CENPJ	14:56526761:56575382:-1 ENSMUSG00000064128.8 ENSMUST00000225951.1 protein_coding protein_coding Cenpj centromere protein J [Source:MGI Symbol;Acc:MGI:2684927]	Cenpj	ENSMUSG00000064128.8	ENSMUST00000225951.1	2	KY.Chr8.1265	2.3677	8.25401e-21	2.59027e-20	19.5867
B3galnt2-KY.Chr4.771	KY2019:KY.Chr4.771	B3galnt2-KY.Chr4.771	KH.C4.9	B3GALNT2	ARV1	13:13954674:13999086:1 ENSMUSG00000039242.10 ENSMUST00000221300.1 protein_coding protein_coding B3galnt2 UDP-GalNAc:betaGlcNAc beta 1,3-galactosaminyltransferase, polypeptide 2 [Source:MGI Symbol;Acc:MGI:2145517]	B3galnt2	ENSMUSG00000039242.10	ENSMUST00000221300.1	4	KY.Chr4.771	2.3666	1.21072e-67	1.37467e-66	65.8618
Rita1-KY.Chr4.709	KY2019:KY.Chr4.709	Rita1-KY.Chr4.709	KH.C4.466	RITA1	C12ORF52	5:120609911:120612570:-1 ENSMUSG00000029600.10 ENSMUST00000140554.1 protein_coding protein_coding Rita1 RBPJ interacting and tubulin associated 1 [Source:MGI Symbol;Acc:MGI:1922021]	Rita1	ENSMUSG00000029600.10	ENSMUST00000140554.1	2	KY.Chr4.709	2.36628	4.48328e-20	1.37166e-19	18.8628
Mrps14-KY.Chr12.1084	KY2019:KY.Chr12.1084	Mrps14-KY.Chr12.1084	KH.L55.1	MRPS14	KH2013:KH.L55.1	1:160195303:160199812:1 ENSMUSG00000058267.13 ENSMUST00000097193.2 protein_coding protein_coding Mrps14 mitochondrial ribosomal protein S14 [Source:MGI Symbol;Acc:MGI:1928141]	Mrps14	ENSMUSG00000058267.13	ENSMUST00000097193.2	5	KY.Chr12.1084	1.60981	2.21751e-54	1.84981e-53	52.7329
KY2019:KY.Chr7.787	KY2019:KY.Chr7.787	KY2019:KY.Chr7.787	KH.C7.216	KCNU1	KH2013:KH.C7.216	nan	nan	nan	nan	5	KY.Chr7.787	4.08077	2.65429e-54	2.21191e-53	52.6552
Atg12-KY.Chr14.1081	KY2019:KY.Chr14.1081	Atg12-KY.Chr14.1081	KH.C14.563	ATG12	KH2013:KH.C14.563	18:46730144:46741579:-1 ENSMUSG00000032905.5 ENSMUST00000035648.5 protein_coding protein_coding Atg12 autophagy related 12 [Source:MGI Symbol;Acc:MGI:1914776]	Atg12	ENSMUSG00000032905.5	ENSMUST00000035648.5	3	KY.Chr14.1081	2.36325	8.81027e-15	2.15254e-14	13.667
Fstl5-KY.Chr11.628	KY2019:KY.Chr11.628	Fstl5-KY.Chr11.628	KH.L116.49	FSTL5	SPINK1/2	3:76075583:76708636:1 ENSMUSG00000034098.14 ENSMUST00000160261.7 protein_coding protein_coding Fstl5 follistatin-like 5 [Source:MGI Symbol;Acc:MGI:2442179]	Fstl5	ENSMUSG00000034098.14	ENSMUST00000160261.7	5	KY.Chr11.628	2.89221	2.72352e-54	2.26498e-53	52.6449
Fh1-KY.Chr5.587	KY2019:KY.Chr5.587	Fh1-KY.Chr5.587	KH.C5.229	FH	FH/1	1:175600374:175625635:-1 ENSMUSG00000026526.14 ENSMUST00000027810.13 protein_coding protein_coding Fh1 fumarate hydratase 1 [Source:MGI Symbol;Acc:MGI:95530]	Fh1	ENSMUSG00000026526.14	ENSMUST00000027810.13	5	KY.Chr5.587	1.64482	3.68541e-54	3.05251e-53	52.5153
Ucp2-KY.Chr9.832	KY2019:KY.Chr9.832	Ucp2-KY.Chr9.832	KH.C9.160	UCP2	UCP1/2/3	7:100493337:100502020:1 ENSMUSG00000033685.13 ENSMUST00000126534.7 protein_coding protein_coding Ucp2 uncoupling protein 2 (mitochondrial, proton carrier) [Source:MGI Symbol;Acc:MGI:109354]	Ucp2	ENSMUSG00000033685.13	ENSMUST00000126534.7	5	KY.Chr9.832	2.06039	3.92733e-54	3.24959e-53	52.4882
Apex1-KY.Chr12.145	KY2019:KY.Chr12.145	Apex1-KY.Chr12.145	KH.L57.26	PFDN4	KH2013:KH.L57.26	14:50924968:50927139:1 ENSMUSG00000035960.14 ENSMUST00000049411.11 protein_coding protein_coding Apex1 apurinic/apyrimidinic endonuclease 1 [Source:MGI Symbol;Acc:MGI:88042]	Apex1	ENSMUSG00000035960.14	ENSMUST00000049411.11	2	KY.Chr12.145	2.36059	1.14298e-77	1.65671e-76	75.7808
Ptbp3-KY.Chr1.1629	KY2019:KY.Chr1.1629	Ptbp3-KY.Chr1.1629	KH.C1.904	PTBP1	RBM25	4:59472048:59549295:-1 ENSMUSG00000028382.15 ENSMUST00000174586.7 protein_coding protein_coding Ptbp3 polypyrimidine tract binding protein 3 [Source:MGI Symbol;Acc:MGI:1923334]	Ptbp3	ENSMUSG00000028382.15	ENSMUST00000174586.7	4	KY.Chr1.1629	2.36028	7.99506e-105	2.22312e-103	102.653
Ccdc113-KY.Chr1.720	KY2019:KY.Chr1.720	Ccdc113-KY.Chr1.720	KH.L24.16	CCDC96	CCDC96	8:95534085:95558890:1 ENSMUSG00000036598.4 ENSMUST00000041569.4 protein_coding protein_coding Ccdc113 coiled-coil domain containing 113 [Source:MGI Symbol;Acc:MGI:3606076]	Ccdc113	ENSMUSG00000036598.4	ENSMUST00000041569.4	4	KY.Chr1.720	2.35943	1.85487e-11	3.86234e-11	10.4131
Prps1l1-KY.Chr9.762	KY2019:KY.Chr9.762	Prps1l1-KY.Chr9.762	KH.C9.124	PRPS1	KH2013:KH.C9.124_PRPS1/2	12:34984761:34986436:1 ENSMUSG00000092305.1 ENSMUST00000134550.2 protein_coding protein_coding Prps1l1 phosphoribosyl pyrophosphate synthetase 1-like 1 [Source:MGI Symbol;Acc:MGI:1922706]	Prps1l1	ENSMUSG00000092305.1	ENSMUST00000134550.2	5	KY.Chr9.762	1.86831	1.25051e-53	1.02332e-52	51.99
Ubxn11-KY.Chr2.2075	KY2019:KY.Chr2.2075	Ubxn11-KY.Chr2.2075	KH.C2.537	UBXN11	UBXN11	4:134102583:134126776:1 ENSMUSG00000012126.16 ENSMUST00000074690.10 protein_coding protein_coding Ubxn11 UBX domain protein 11 [Source:MGI Symbol;Acc:MGI:1914836]	Ubxn11	ENSMUSG00000012126.16	ENSMUST00000074690.10	3	KY.Chr2.2075	2.3587	2.43862e-22	8.07767e-22	21.0927
Cenpf-KY.Chr11.152	KY2019:KY.Chr11.152	Cenpf-KY.Chr11.152	KH.S735.1	CENPF	KH2013:KH.S735.1_CENPF	1:189640606:189688086:-1 ENSMUSG00000026605.14 ENSMUST00000171929.7 protein_coding protein_coding Cenpf centromere protein F [Source:MGI Symbol;Acc:MGI:1313302]	Cenpf	ENSMUSG00000026605.14	ENSMUST00000171929.7	5	KY.Chr11.152	2.32727	1.31703e-53	1.07667e-52	51.9679
Ints14-KY.Chr8.1016	KY2019:KY.Chr8.1016	Ints14-KY.Chr8.1016	KH.C8.715	INTS14	2010321M09RIK	9:64960937:64986708:1 ENSMUSG00000034263.13 ENSMUST00000037504.6 protein_coding protein_coding Ints14 integrator complex subunit 14 [Source:MGI Symbol;Acc:MGI:1917132]	Ints14	ENSMUSG00000034263.13	ENSMUST00000037504.6	5	KY.Chr8.1016	2.81137	4.2173e-53	3.42708e-52	51.4651
NA	NA	Ift81-KY.Chr3.1118	NA	NA	NA	NA	NA	NA	NA	NA	KY.Chr3.1118	2.35304	1.71044e-09	3.23884e-09	8.48961
Rrp9-KY.Chr5.884	KY2019:KY.Chr5.884	Rrp9-KY.Chr5.884	KH.L170.61	RRP9	KH2013:KH.L170.61_RRP9	9:106477269:106485424:1 ENSMUSG00000041506.15 ENSMUST00000047721.9 protein_coding protein_coding Rrp9 RRP9, small subunit (SSU) processome component, homolog (yeast) [Source:MGI Symbol;Acc:MGI:2384313]	Rrp9	ENSMUSG00000041506.15	ENSMUST00000047721.9	4	KY.Chr5.884	2.35179	1.45064e-91	2.92093e-90	89.5345
Twistnb-KY.Chr4.948	KY2019:KY.Chr4.948	Twistnb-KY.Chr4.948	KH.C4.81	TWISTNB	TWISTNB	12:33429635:33441392:1 ENSMUSG00000020561.8 ENSMUST00000020877.8 protein_coding protein_coding Twistnb twist basic helix-loop-helix transcription factor 1 neighbor [Source:MGI Symbol;Acc:MGI:106292]	Twistnb	ENSMUSG00000020561.8	ENSMUST00000020877.8	3	KY.Chr4.948	2.35015	3.71764e-97	8.3955e-96	95.076
Sin3a-KY.Chr2.1444	KY2019:KY.Chr2.1444	Sin3a-KY.Chr2.1444	KH.C2.190	SIN3A	SIN3A	9:57081158:57128366:1 ENSMUSG00000042557.14 ENSMUST00000168502.7 protein_coding protein_coding Sin3a transcriptional regulator, SIN3A (yeast) [Source:MGI Symbol;Acc:MGI:107157]	Sin3a	ENSMUSG00000042557.14	ENSMUST00000168502.7	4	KY.Chr2.1444	2.34598	6.98157e-60	6.77842e-59	58.1689
Mapre3-KY.Chr7.1193	KY2019:KY.Chr7.1193	Mapre3-KY.Chr7.1193	KH.C7.325	MAPRE1	MAPRE1/2/3	5:30814641:30866106:1 ENSMUSG00000029166.14 ENSMUST00000031058.14 protein_coding protein_coding Mapre3 microtubule-associated protein, RP/EB family, member 3 [Source:MGI Symbol;Acc:MGI:2140967]	Mapre3	ENSMUSG00000029166.14	ENSMUST00000031058.14	4	KY.Chr7.1193	2.34287	5.27452e-78	7.75525e-77	76.1104
Rtp4-KY.Chr5.94	KY2019:KY.Chr5.94	Rtp4-KY.Chr5.94	KH.C5.552	RTP4	RTP4	16:23601742:23613150:1 ENSMUSG00000033355.6 ENSMUST00000211569.1 protein_coding protein_coding Rtp4 receptor transporter protein 4 [Source:MGI Symbol;Acc:MGI:1915025]	Rtp4	ENSMUSG00000033355.6	ENSMUST00000211569.1	6	KY.Chr5.94	2.34237	0.0012279	0.00164371	2.78418
Cyp24a1-KY.Chr13.288	KY2019:KY.Chr13.288	Cyp24a1-KY.Chr13.288	KH.C13.171	CYP24A1	KH2013:KH.C13.171_CYP11A1	2:170482708:170497145:-1 ENSMUSG00000038567.5 ENSMUST00000038824.5 protein_coding protein_coding Cyp24a1 cytochrome P450, family 24, subfamily a, polypeptide 1 [Source:MGI Symbol;Acc:MGI:88593]	Cyp24a1	ENSMUSG00000038567.5	ENSMUST00000038824.5	4	KY.Chr13.288	2.34113	2.32663e-23	8.01187e-23	22.0963
Aurka-KY.Chr7.541	KY2019:KY.Chr7.541	Aurka-KY.Chr7.541	KH.C7.219	AURKA	AURKA	2:172356196:172370506:-1 ENSMUSG00000027496.15 ENSMUST00000109139.7 protein_coding protein_coding Aurka aurora kinase A [Source:MGI Symbol;Acc:MGI:894678]	Aurka	ENSMUSG00000027496.15	ENSMUST00000109139.7	5	KY.Chr7.541	1.73585	4.88216e-53	3.95949e-52	51.4024
Surf6-KY.Chr5.851	KY2019:KY.Chr5.851	Surf6-KY.Chr5.851	KH.C5.7	SURF6	SURF6	2:26890435:26902879:-1 ENSMUSG00000036160.13 ENSMUST00000047632.13 protein_coding protein_coding Surf6 surfeit gene 6 [Source:MGI Symbol;Acc:MGI:98447]	Surf6	ENSMUSG00000036160.13	ENSMUST00000047632.13	4	KY.Chr5.851	2.33684	1.25118e-66	1.38222e-65	64.8594
Anxa7-KY.Chr13.392	KY2019:KY.Chr13.392	Anxa7-KY.Chr13.392	KH.C13.14	ANXA7	KH2013:KH.C13.14_ANXA7	14:20455277:20479911:-1 ENSMUSG00000021814.17 ENSMUST00000224975.1 protein_coding protein_coding Anxa7 annexin A7 [Source:MGI Symbol;Acc:MGI:88031]	Anxa7	ENSMUSG00000021814.17	ENSMUST00000224975.1	5	KY.Chr13.392	5.54417	7.47667e-53	6.04567e-52	51.2186
Pm20d1-KY.Chr8.553	KY2019:KY.Chr8.553	Pm20d1-KY.Chr8.553	KH.C8.621	PM20D1	KH2013:KH.C8.621_PM20D1	1:131797398:131821473:1 ENSMUSG00000042251.12 ENSMUST00000048660.11 protein_coding protein_coding Pm20d1 peptidase M20 domain containing 1 [Source:MGI Symbol;Acc:MGI:2442939]	Pm20d1	ENSMUSG00000042251.12	ENSMUST00000048660.11	5	KY.Chr8.553	3.37053	1.00811e-52	8.11154e-52	51.0909
Dcaf1-KY.Chr8.1017	KY2019:KY.Chr8.1017	Dcaf1-KY.Chr8.1017	KH.C8.504	DCAF1	VPRBP	9:106829069:106880992:1 ENSMUSG00000040325.16 ENSMUST00000161758.2 protein_coding protein_coding Dcaf1 DDB1 and CUL4 associated factor 1 [Source:MGI Symbol;Acc:MGI:2445220]	Dcaf1	ENSMUSG00000040325.16	ENSMUST00000161758.2	4	KY.Chr8.1017	2.33319	1.20177e-68	1.38764e-67	66.8577
Mrpl15-KY.Chr2.914	KY2019:KY.Chr2.914	Mrpl15-KY.Chr2.914	KH.C2.496	MRPL15	C7ORF50	1:4773211:4785739:-1 ENSMUSG00000033845.13 ENSMUST00000156816.6 protein_coding protein_coding Mrpl15 mitochondrial ribosomal protein L15 [Source:MGI Symbol;Acc:MGI:1351639]	Mrpl15	ENSMUSG00000033845.13	ENSMUST00000156816.6	4	KY.Chr2.914	2.33265	7.84465e-115	2.83761e-113	112.547
NA	NA	Slco4a1-KY.Chr11.304	NA	NA	NA	NA	NA	NA	NA	NA	KY.Chr11.304	2.33216	5.7266e-07	9.43446e-07	6.02528
Chkb-KY.Chr1.2142	KY2019:KY.Chr1.2142	Chkb-KY.Chr1.2142	KH.C1.432	CHKB	CHKA	15:89426367:89429899:-1 ENSMUSG00000022617.15 ENSMUST00000023289.12 protein_coding protein_coding Chkb choline kinase beta [Source:MGI Symbol;Acc:MGI:1328313]	Chkb	ENSMUSG00000022617.15	ENSMUST00000023289.12	5	KY.Chr1.2142	4.80369	1.45866e-52	1.16678e-51	50.933
Tmem274-KY.Chr4.743	KY2019:KY.Chr4.743	Tmem274-KY.Chr4.743	KH.C4.65	TRIM22	KH2013:KH.C4.65	4:149477378:149483339:1 ENSMUSG00000087198.4 ENSMUST00000210722.2 protein_coding protein_coding Tmem274 transmembrame protein 274 [Source:MGI Symbol;Acc:MGI:3701129]	Tmem274	ENSMUSG00000087198.4	ENSMUST00000210722.2	2	KY.Chr4.743	2.33049	7.45538e-20	2.25732e-19	18.6464
Dcakd-KY.Chr5.1042	KY2019:KY.Chr5.1042	Dcakd-KY.Chr5.1042	KH.L4.41	DCAKD	SENP8	11:102994047:103017168:-1 ENSMUSG00000020935.8 ENSMUST00000021313.8 protein_coding protein_coding Dcakd dephospho-CoA kinase domain containing [Source:MGI Symbol;Acc:MGI:1915337]	Dcakd	ENSMUSG00000020935.8	ENSMUST00000021313.8	5	KY.Chr5.1042	2.84733	2.50853e-52	1.99876e-51	50.6992
KY2019:KY.Chr12.883	KY2019:KY.Chr12.883	KY2019:KY.Chr12.883	KH.C12.59	LIN9	CG8607	nan	nan	nan	nan	5	KY.Chr12.883	6.41117	4.15057e-52	3.29747e-51	50.4818
Prelid3b-KY.Chr1.2381	KY2019:KY.Chr1.2381	Prelid3b-KY.Chr1.2381	KH.C1.663	PRELID3B	SLMO/1/2	2:174465067:174473081:-1 ENSMUSG00000016257.15 ENSMUST00000016401.14 protein_coding protein_coding Prelid3b PRELI domain containing 3B [Source:MGI Symbol;Acc:MGI:1913640]	Prelid3b	ENSMUSG00000016257.15	ENSMUST00000016401.14	2	KY.Chr1.2381	2.32827	5.20901e-25	1.91991e-24	23.7167
Tcp1-KY.Chr5.385	KY2019:KY.Chr5.385	Tcp1-KY.Chr5.385	KH.C5.523	TCP1	TCP1	17:12916329:12924556:1 ENSMUSG00000068039.13 ENSMUST00000089024.12 protein_coding protein_coding Tcp1 t-complex protein 1 [Source:MGI Symbol;Acc:MGI:98535]	Tcp1	ENSMUSG00000068039.13	ENSMUST00000089024.12	5	KY.Chr5.385	2.12641	4.7809e-52	3.79455e-51	50.4208
Imp4-KY.Chr1.61	KY2019:KY.Chr1.61	Imp4-KY.Chr1.61	KH.C1.1216	IMP4	IMP4	1:34439851:34449356:1 ENSMUSG00000026127.13 ENSMUST00000027303.13 protein_coding protein_coding Imp4 IMP4, U3 small nucleolar ribonucleoprotein [Source:MGI Symbol;Acc:MGI:106572]	Imp4	ENSMUSG00000026127.13	ENSMUST00000027303.13	4	KY.Chr1.61	2.32554	3.96054e-82	6.46256e-81	80.1896
Mogat2-KY.Chr2.1292	KY2019:KY.Chr2.1292	Mogat2-KY.Chr2.1292	KH.C2.884	MOGAT2	MOGAT1/2	7:99219084:99238619:-1 ENSMUSG00000052396.7 ENSMUST00000064231.7 protein_coding protein_coding Mogat2 monoacylglycerol O-acyltransferase 2 [Source:MGI Symbol;Acc:MGI:2663253]	Mogat2	ENSMUSG00000052396.7	ENSMUST00000064231.7	2	KY.Chr2.1292	2.32534	1.19458e-05	1.83256e-05	4.73694
Poc5-KY.Chr9.345	KY2019:KY.Chr9.345	Poc5-KY.Chr9.345	KH.C9.51	POC5	POC5	13:96388294:96417737:1 ENSMUSG00000021671.9 ENSMUST00000099295.5 protein_coding protein_coding Poc5 POC5 centriolar protein [Source:MGI Symbol;Acc:MGI:1914713]	Poc5	ENSMUSG00000021671.9	ENSMUST00000099295.5	2	KY.Chr9.345	2.32498	1.04952e-16	2.78927e-16	15.5545
Thap4-KY.Chr14.111	KY2019:KY.Chr14.111	Thap4-KY.Chr14.111	KH.C14.2	THAP8	C7H11ORF46	1:93701935:93754780:-1 ENSMUSG00000026279.14 ENSMUST00000190116.6 protein_coding protein_coding Thap4 THAP domain containing 4 [Source:MGI Symbol;Acc:MGI:1914276]	Thap4	ENSMUSG00000026279.14	ENSMUST00000190116.6	4	KY.Chr14.111	2.32225	3.40369e-58	3.16915e-57	56.4991
Nol8-KY.Chr13.266	KY2019:KY.Chr13.266	Nol8-KY.Chr13.266	KH.C13.55	FITM1	K07F5.14	13:49653339:49679016:1 ENSMUSG00000021392.8 ENSMUST00000221142.1 protein_coding protein_coding Nol8 nucleolar protein 8 [Source:MGI Symbol;Acc:MGI:1918180]	Nol8	ENSMUSG00000021392.8	ENSMUST00000221142.1	4	KY.Chr13.266	2.32053	2.89757e-109	9.11064e-108	107.04
Mip-KY.Chr2.1303	KY2019:KY.Chr2.1303	Mip-KY.Chr2.1303	KH.C2.69	MIP	AQP1/2/4/5/6	10:128225838:128231812:1 ENSMUSG00000025389.7 ENSMUST00000026455.7 protein_coding protein_coding Mip major intrinsic protein of lens fiber [Source:MGI Symbol;Acc:MGI:96990]	Mip	ENSMUSG00000025389.7	ENSMUST00000026455.7	5	KY.Chr2.1303	4.61456	7.10584e-52	5.61259e-51	50.2508
Setdb1-KY.Chr9.908	KY2019:KY.Chr9.908	Setdb1-KY.Chr9.908	KH.C9.241	SETDB1	SETDB1	3:95323525:95357156:-1 ENSMUSG00000015697.14 ENSMUST00000107171.9 protein_coding protein_coding Setdb1 SET domain, bifurcated 1 [Source:MGI Symbol;Acc:MGI:1934229]	Setdb1	ENSMUSG00000015697.14	ENSMUST00000107171.9	3	KY.Chr9.908	2.31846	1.09132e-36	5.79696e-36	35.2368
Wtap-KY.Chr6.488	KY2019:KY.Chr6.488	Wtap-KY.Chr6.488	KH.C6.137	WTAP	WTAP	17:12966799:12992259:-1 ENSMUSG00000060475.13 ENSMUST00000007007.13 protein_coding protein_coding Wtap Wilms tumour 1-associating protein [Source:MGI Symbol;Acc:MGI:1926395]	Wtap	ENSMUSG00000060475.13	ENSMUST00000007007.13	2	KY.Chr6.488	2.31815	4.15504e-74	5.54118e-73	72.2564
Nynrin-KY.Chr1.707	KY2019:KY.Chr1.707	Nynrin-KY.Chr1.707	KH.S1265.1	NYNRIN	KH2013:KH.S1265.1_NYNRIN	14:55854036:55874291:1 ENSMUSG00000075592.10 ENSMUST00000100529.9 protein_coding protein_coding Nynrin NYN domain and retroviral integrase containing [Source:MGI Symbol;Acc:MGI:2652872]	Nynrin	ENSMUSG00000075592.10	ENSMUST00000100529.9	5	KY.Chr1.707	4.78903	7.21204e-52	5.69097e-51	50.2448
Dram2-KY.Chr11.512	KY2019:KY.Chr11.512	Dram2-KY.Chr11.512	KH.C11.136	DRAM2	DRAM2	3:106547864:106574845:1 ENSMUSG00000027900.15 ENSMUST00000121034.7 protein_coding protein_coding Dram2 DNA-damage regulated autophagy modulator 2 [Source:MGI Symbol;Acc:MGI:1914421]	Dram2	ENSMUSG00000027900.15	ENSMUST00000121034.7	4	KY.Chr11.512	2.31639	3.38229e-27	1.34945e-26	25.8698
Gm11992-KY.Chr9.120	KY2019:KY.Chr9.120	Gm11992-KY.Chr9.120	KH.C9.529	C7orf57	C6H7ORF57	11:9048594:9069356:1 ENSMUSG00000040978.4 ENSMUST00000043285.4 protein_coding protein_coding Gm11992 predicted gene 11992 [Source:MGI Symbol;Acc:MGI:3651127]	Gm11992	ENSMUSG00000040978.4	ENSMUST00000043285.4	5	KY.Chr9.120	2.36297	4.42742e-51	3.43398e-50	49.4642
Anapc5-KY.Chr9.144	KY2019:KY.Chr9.144	Anapc5-KY.Chr9.144	KH.C9.641	ANAPC5	ANAPC5	5:122787727:122821280:-1 ENSMUSG00000029472.13 ENSMUST00000199406.4 protein_coding protein_coding Anapc5 anaphase-promoting complex subunit 5 [Source:MGI Symbol;Acc:MGI:1929722]	Anapc5	ENSMUSG00000029472.13	ENSMUST00000199406.4	3	KY.Chr9.144	2.3153	1.29846e-19	3.89967e-19	18.409
Rnf121-KY.Chr9.763	KY2019:KY.Chr9.763	Rnf121-KY.Chr9.763	KH.C9.573	RNF121	RNF121	7:102019152:102065469:-1 ENSMUSG00000070426.12 ENSMUST00000089052.10 protein_coding protein_coding Rnf121 ring finger protein 121 [Source:MGI Symbol;Acc:MGI:1922462]	Rnf121	ENSMUSG00000070426.12	ENSMUST00000089052.10	2	KY.Chr9.763	2.31268	4.05866e-32	1.88842e-31	30.7239
Rnf219-KY.Chr2.1380	KY2019:KY.Chr2.1380	Rnf219-KY.Chr2.1380	KH.C2.339	RNF219	RNF219	14:104477536:104522632:-1 ENSMUSG00000022120.4 ENSMUST00000022716.3 protein_coding protein_coding Rnf219 ring finger protein 219 [Source:MGI Symbol;Acc:MGI:1919736]	Rnf219	ENSMUSG00000022120.4	ENSMUST00000022716.3	2	KY.Chr2.1380	2.31204	2.29529e-84	3.94202e-83	82.4043
Kansl1-KY.Chr7.388	KY2019:KY.Chr7.388	Kansl1-KY.Chr7.388	KH.C7.690	KANSL1L	1110028C15RIK	11:104333229:104442291:-1 ENSMUSG00000018412.16 ENSMUST00000106977.7 protein_coding protein_coding Kansl1 KAT8 regulatory NSL complex subunit 1 [Source:MGI Symbol;Acc:MGI:1923969]	Kansl1	ENSMUSG00000018412.16	ENSMUST00000106977.7	4	KY.Chr7.388	2.31191	5.6902e-101	1.38858e-99	98.8574
Thap12-KY.Chr4.1057	KY2019:KY.Chr4.1057	Thap12-KY.Chr4.1057	KH.L96.113	THAP12	PRKRIR	7:98703328:98715113:1 ENSMUSG00000030753.15 ENSMUST00000153566.1 protein_coding nonsense_mediated_decay Thap12 THAP domain containing 12 [Source:MGI Symbol;Acc:MGI:1920231]	Thap12	ENSMUSG00000030753.15	ENSMUST00000153566.1	2	KY.Chr4.1057	2.31079	2.04989e-34	1.02683e-33	32.9885
Chchd4-KY.Chr8.451	KY2019:KY.Chr8.451	Chchd4-KY.Chr8.451	KH.C8.334	CHCHD4	CHCHD4	6:91462172:91473546:-1 ENSMUSG00000034203.8 ENSMUST00000040835.8 protein_coding protein_coding Chchd4 coiled-coil-helix-coiled-coil-helix domain containing 4 [Source:MGI Symbol;Acc:MGI:1919420]	Chchd4	ENSMUSG00000034203.8	ENSMUST00000040835.8	4	KY.Chr8.451	2.31028	1.67946e-90	3.33243e-89	88.4772
KY2019:KY.Chr12.696	KY2019:KY.Chr12.696	KY2019:KY.Chr12.696	KH.C12.302	MAMDC4	MAMDC2/4	nan	nan	nan	nan	5	KY.Chr12.696	5.63968	7.15297e-51	5.52177e-50	49.2579
Fancl-KY.Chr11.1332	KY2019:KY.Chr11.1332	Fancl-KY.Chr11.1332	KH.S638.3	ADGRD1	FANCL	11:26386135:26471876:1 ENSMUSG00000004018.9 ENSMUST00000004120.8 protein_coding protein_coding Fancl Fanconi anemia, complementation group L [Source:MGI Symbol;Acc:MGI:1914280]	Fancl	ENSMUSG00000004018.9	ENSMUST00000004120.8	2	KY.Chr11.1332	2.30973	1.27658e-25	4.81368e-25	24.3175
NA	NA	KY2019:KY.UAContig7.10	NA	NA	NA	NA	NA	NA	NA	NA	KY.UAContig7.10	2.3094	2.27453e-05	3.4231e-05	4.46558
Nelfb-KY.Chr10.1211	KY2019:KY.Chr10.1211	Nelfb-KY.Chr10.1211	KH.L147.9	NELFB	COBRA1	2:25199712:25211489:-1 ENSMUSG00000013465.19 ENSMUST00000059849.14 protein_coding protein_coding Nelfb negative elongation factor complex member B [Source:MGI Symbol;Acc:MGI:1931035]	Nelfb	ENSMUSG00000013465.19	ENSMUST00000059849.14	4	KY.Chr10.1211	2.30606	9.46177e-52	7.45183e-51	50.1277
Rif1-KY.Chr13.90	KY2019:KY.Chr13.90	Rif1-KY.Chr13.90	KH.C13.9	RIF1	KH2013:KH.C13.9_RIF1	2:52072832:52122383:1 ENSMUSG00000036202.16 ENSMUST00000112693.9 protein_coding protein_coding Rif1 replication timing regulatory factor 1 [Source:MGI Symbol;Acc:MGI:1098622]	Rif1	ENSMUSG00000036202.16	ENSMUST00000112693.9	5	KY.Chr13.90	2.95834	1.39389e-50	1.06696e-49	48.9719
Mynn-KY.Chr7.511	KY2019:KY.Chr7.511	Mynn-KY.Chr7.511	KH.C7.449	ZBTB8A	MYNN	3:30602637:30618368:1 ENSMUSG00000037730.13 ENSMUST00000047502.8 protein_coding protein_coding Mynn myoneurin [Source:MGI Symbol;Acc:MGI:1931415]	Mynn	ENSMUSG00000037730.13	ENSMUST00000047502.8	2	KY.Chr7.511	2.30491	6.16906e-70	7.33024e-69	68.1349
Rbm15-KY.Chr2.2114	KY2019:KY.Chr2.2114	Rbm15-KY.Chr2.2114	KH.C2.100	NOP2	RBM15B	3:107325421:107333673:-1 ENSMUSG00000048109.10 ENSMUST00000061772.10 protein_coding protein_coding Rbm15 RNA binding motif protein 15 [Source:MGI Symbol;Acc:MGI:2443205]	Rbm15	ENSMUSG00000048109.10	ENSMUST00000061772.10	4	KY.Chr2.2114	2.30366	1.90984e-75	2.61961e-74	73.5818
E2f5-KY.Chr6.479	KY2019:KY.Chr6.479	E2f5-KY.Chr6.479	KH.C6.223	E2F5	E2F2/4/5	3:14578641:14606309:1 ENSMUSG00000027552.14 ENSMUST00000029069.12 protein_coding protein_coding E2f5 E2F transcription factor 5 [Source:MGI Symbol;Acc:MGI:105091]	E2f5	ENSMUSG00000027552.14	ENSMUST00000029069.12	2	KY.Chr6.479	2.30353	2.12471e-36	1.12134e-35	34.9503
Pygo2-KY.Chr4.983	KY2019:KY.Chr4.983	Pygo2-KY.Chr4.983	KH.C4.357	PYGO2	PYGO1/2	3:89430261:89435128:1 ENSMUSG00000047824.13 ENSMUST00000060061.10 protein_coding protein_coding Pygo2 pygopus 2 [Source:MGI Symbol;Acc:MGI:1916161]	Pygo2	ENSMUSG00000047824.13	ENSMUST00000060061.10	2	KY.Chr4.983	2.30227	2.65876e-28	1.09997e-27	26.9586
Bag1-KY.Chr3.1112	KY2019:KY.Chr3.1112	Bag1-KY.Chr3.1112	KH.C3.61	BAG1	BAG1	4:40936399:40948294:-1 ENSMUSG00000028416.13 ENSMUST00000191273.6 protein_coding protein_coding Bag1 BCL2-associated athanogene 1 [Source:MGI Symbol;Acc:MGI:108047]	Bag1	ENSMUSG00000028416.13	ENSMUST00000191273.6	5	KY.Chr3.1112	2.69558	1.47009e-50	1.12423e-49	48.9491
Psma2-KY.Chr1.1964	KY2019:KY.Chr1.1964	Psma2-KY.Chr1.1964	KH.C1.610	PSMA2	PSMA2	13:14613240:14627636:1 ENSMUSG00000015671.11 ENSMUST00000170836.3 protein_coding protein_coding Psma2 proteasome subunit alpha 2 [Source:MGI Symbol;Acc:MGI:104885]	Psma2	ENSMUSG00000015671.11	ENSMUST00000170836.3	4	KY.Chr1.1964	2.30069	1.08947e-49	8.19358e-49	48.0865
Cdk20-KY.Chr5.1053	KY2019:KY.Chr5.1053	Cdk20-KY.Chr5.1053	KH.L4.32	CDK20	NHP2	13:64432314:64441773:1 ENSMUSG00000021483.8 ENSMUST00000021939.7 protein_coding protein_coding Cdk20 cyclin-dependent kinase 20 [Source:MGI Symbol;Acc:MGI:2145349]	Cdk20	ENSMUSG00000021483.8	ENSMUST00000021939.7	4	KY.Chr5.1053	2.30009	4.2457e-120	1.76186e-118	117.754
Clpp-KY.Chr8.575	KY2019:KY.Chr8.575	Clpp-KY.Chr8.575	KH.C8.805	CLPP	KH2013:KH.C8.805_CLPP	17:56990305:56996188:1 ENSMUSG00000002660.8 ENSMUST00000002735.8 protein_coding protein_coding Clpp caseinolytic mitochondrial matrix peptidase proteolytic subunit [Source:MGI Symbol;Acc:MGI:1858213]	Clpp	ENSMUSG00000002660.8	ENSMUST00000002735.8	4	KY.Chr8.575	2.29992	4.40121e-18	1.23855e-17	16.9071
Cse1l-KY.Chr1.1875	KY2019:KY.Chr1.1875	Cse1l-KY.Chr1.1875	KH.L18.62	CSE1L	CSE1L	2:166927530:166945808:1 ENSMUSG00000002718.14 ENSMUST00000163437.1 protein_coding protein_coding Cse1l chromosome segregation 1-like (S. cerevisiae) [Source:MGI Symbol;Acc:MGI:1339951]	Cse1l	ENSMUSG00000002718.14	ENSMUST00000163437.1	4	KY.Chr1.1875	2.29911	3.55999e-57	3.2087e-56	55.4937
Pax2-KY.Chr6.685	KY2019:KY.Chr6.685	Pax2-KY.Chr6.685	KH.S1363.2	PAX8	Ci-Pax2/5/8;	19:44756045:44837851:1 ENSMUSG00000004231.15 ENSMUST00000174490.8 protein_coding protein_coding Pax2 paired box 2 [Source:MGI Symbol;Acc:MGI:97486]	Pax2	ENSMUSG00000004231.15	ENSMUST00000174490.8	5	KY.Chr6.685	2.28861	1.52549e-50	1.16441e-49	48.9339
KY2019:KY.Chr4.615	KY2019:KY.Chr4.615	KY2019:KY.Chr4.615	KH.C4.55	IQGAP1	IQGAP1	nan	nan	nan	nan	1	KY.Chr4.615	2.29552	7.44195e-12	1.58515e-11	10.7999
Ranbp6-KY.Chr1.1556	KY2019:KY.Chr1.1556	Ranbp6-KY.Chr1.1556	KH.C1.447	IPO5	IPO5	19:29808400:29812974:-1 ENSMUSG00000074909.5 ENSMUST00000099525.4 protein_coding protein_coding Ranbp6 RAN binding protein 6 [Source:MGI Symbol;Acc:MGI:2683212]	Ranbp6	ENSMUSG00000074909.5	ENSMUST00000099525.4	3	KY.Chr1.1556	2.2955	1.02515e-48	7.50275e-48	47.1248
Calm1-KY.Chr2.1250	KY2019:KY.Chr2.1250	Calm1-KY.Chr2.1250	KH.C2.209	CALM1	KH2013:KH.C2.209_CALM1/3	12:100199435:100209814:1 ENSMUSG00000001175.16 ENSMUST00000110082.10 protein_coding protein_coding Calm1 calmodulin 1 [Source:MGI Symbol;Acc:MGI:88251]	Calm1	ENSMUSG00000001175.16	ENSMUST00000110082.10	5	KY.Chr2.1250	3.42114	5.44929e-50	4.12099e-49	48.385
Mrps35-KY.Chr14.362	KY2019:KY.Chr14.362	Mrps35-KY.Chr14.362	KH.C14.316	MRPS35	MRPS35	6:147042764:147073991:1 ENSMUSG00000040112.9 ENSMUST00000036111.9 protein_coding protein_coding Mrps35 mitochondrial ribosomal protein S35 [Source:MGI Symbol;Acc:MGI:2385255]	Mrps35	ENSMUSG00000040112.9	ENSMUST00000036111.9	5	KY.Chr14.362	1.96559	1.15405e-49	8.67132e-49	48.0619
Ints1-KY.Chr3.399	KY2019:KY.Chr3.399	Ints1-KY.Chr3.399	KH.L53.2	INTS1	INTS1	5:139751285:139775638:-1 ENSMUSG00000029547.10 ENSMUST00000200393.4 protein_coding protein_coding Ints1 integrator complex subunit 1 [Source:MGI Symbol;Acc:MGI:1915760]	Ints1	ENSMUSG00000029547.10	ENSMUST00000200393.4	4	KY.Chr3.399	2.29257	5.38323e-19	1.57621e-18	17.8024
Rp1-KY.Chr7.938	KY2019:KY.Chr7.938	Rp1-KY.Chr7.938	KH.C7.569	LOXHD1	KH2013:KH.C7.569_LOXHD1	1:3999557:4409241:-1 ENSMUSG00000025900.13 ENSMUST00000208660.1 protein_coding protein_coding Rp1 retinitis pigmentosa 1 (human) [Source:MGI Symbol;Acc:MGI:1341105]	Rp1	ENSMUSG00000025900.13	ENSMUST00000208660.1	5	KY.Chr7.938	4.28227	1.60946e-49	1.19939e-48	47.921
Sema4d-KY.Chr12.1087	KY2019:KY.Chr12.1087	Sema4d-KY.Chr12.1087	nan	nan	nan	13:51701250:51734763:-1 ENSMUSG00000021451.16 ENSMUST00000110039.1 protein_coding protein_coding Sema4d sema domain, immunoglobulin domain (Ig), transmembrane domain (TM) and short cytoplasmic domain, (semaphorin) 4D [Source:MGI Symbol;Acc:MGI:109244]	Sema4d	ENSMUSG00000021451.16	ENSMUST00000110039.1	3	KY.Chr12.1087	2.2905	2.4502e-07	4.12827e-07	6.38423
KY2019:KY.Chr9.280	KY2019:KY.Chr9.280	KY2019:KY.Chr9.280	KH.C9.790	FASTKD2	KH2013:KH.C9.790	nan	nan	nan	nan	5	KY.Chr9.280	1.56631	3.05571e-49	2.26477e-48	47.645
KY2019:KY.Chr4.797	KY2019:KY.Chr4.797	KY2019:KY.Chr4.797	KH.C4.23	PANX1	KH2013:KH.C4.23_PANX1/2/3	nan	nan	nan	nan	3	KY.Chr4.797	2.29023	3.32249e-19	9.79846e-19	18.0088
KY2019:KY.Chr7.1044	KY2019:KY.Chr7.1044	KY2019:KY.Chr7.1044	KH.C7.148	FBLN2	KH2013:KH.C7.148	nan	nan	nan	nan	2	KY.Chr7.1044	2.28938	1.88805e-27	7.61836e-27	26.1181
Ak6-KY.Chr4.233	KY2019:KY.Chr4.233	Ak6-KY.Chr4.233	KH.C4.596	AK6	KH2013:KH.C4.596_TAF9	13:100650979:100666359:1 ENSMUSG00000078941.9 ENSMUST00000022135.14 protein_coding protein_coding Ak6 adenylate kinase 6 [Source:MGI Symbol;Acc:MGI:5510732]	Ak6	ENSMUSG00000078941.9	ENSMUST00000022135.14	4	KY.Chr4.233	2.28868	3.34561e-50	2.53949e-49	48.5953
Pggt1b-KY.Chr4.219	KY2019:KY.Chr4.219	Pggt1b-KY.Chr4.219	KH.C4.557	PGGT1B	PGGT1B	18:46235351:46280993:-1 ENSMUSG00000024477.4 ENSMUST00000236216.1 protein_coding protein_coding Pggt1b protein geranylgeranyltransferase type I, beta subunit [Source:MGI Symbol;Acc:MGI:1917514]	Pggt1b	ENSMUSG00000024477.4	ENSMUST00000236216.1	5	KY.Chr4.219	1.63983	3.41318e-49	2.52742e-48	47.5973
Adk-KY.Chr6.483	KY2019:KY.Chr6.483	Adk-KY.Chr6.483	KH.C6.133	ADK	ADK	14:21076152:21448562:1 ENSMUSG00000039197.10 ENSMUST00000224069.1 protein_coding protein_coding Adk adenosine kinase [Source:MGI Symbol;Acc:MGI:87930]	Adk	ENSMUSG00000039197.10	ENSMUST00000224069.1	5	KY.Chr6.483	1.23088	4.06934e-49	3.00785e-48	47.5217
Nlrp3-KY.Chr4.940	KY2019:KY.Chr4.940	Nlrp3-KY.Chr4.940	KH.C4.388	NLRP12	KH2013:KH.C4.388_NLRP1/10/11/12/13/14/2/3/4/5/6/7/8/9	11:59542686:59566956:1 ENSMUSG00000032691.14 ENSMUST00000101148.8 protein_coding protein_coding Nlrp3 NLR family, pyrin domain containing 3 [Source:MGI Symbol;Acc:MGI:2653833]	Nlrp3	ENSMUSG00000032691.14	ENSMUST00000101148.8	4	KY.Chr4.940	2.28782	1.19662e-10	2.39882e-10	9.62
Pkd1l2-KY.Chr2.1121	KY2019:KY.Chr2.1121	Pkd1l2-KY.Chr2.1121	KH.C2.470	PKD1L2	KH2013:KH.C2.470_PKD1L2	8:116995679:117082449:-1 ENSMUSG00000034416.18 ENSMUST00000098375.5 protein_coding protein_coding Pkd1l2 polycystic kidney disease 1 like 2 [Source:MGI Symbol;Acc:MGI:2664668]	Pkd1l2	ENSMUSG00000034416.18	ENSMUST00000098375.5	4	KY.Chr2.1121	2.28727	6.36857e-18	1.77508e-17	16.7508
Hsd17b14-KY.Chr14.251	KY2019:KY.Chr14.251	Hsd17b14-KY.Chr14.251	KH.C14.206	HSD17B14	KH2013:KH.C14.206_IRC24	7:45554893:45567321:1 ENSMUSG00000030825.19 ENSMUST00000107752.11 protein_coding protein_coding Hsd17b14 hydroxysteroid (17-beta) dehydrogenase 14 [Source:MGI Symbol;Acc:MGI:1913315]	Hsd17b14	ENSMUSG00000030825.19	ENSMUST00000107752.11	5	KY.Chr14.251	3.79554	4.14127e-49	3.05549e-48	47.5149
Cers6-KY.Chr1.2351	KY2019:KY.Chr1.2351	Cers6-KY.Chr1.2351	KH.C1.27	CERS6	CERS5/6	2:68861586:69108644:1 ENSMUSG00000027035.10 ENSMUST00000176018.1 protein_coding protein_coding Cers6 ceramide synthase 6 [Source:MGI Symbol;Acc:MGI:2442564]	Cers6	ENSMUSG00000027035.10	ENSMUST00000176018.1	4	KY.Chr1.2351	2.28532	1.13063e-39	6.52284e-39	38.1856
Fpgs-KY.Chr7.1235	KY2019:KY.Chr7.1235	Fpgs-KY.Chr7.1235	KH.S534.3	FPGS	FPGS	2:32682609:32694185:-1 ENSMUSG00000009566.12 ENSMUST00000028148.10 protein_coding protein_coding Fpgs folylpolyglutamyl synthetase [Source:MGI Symbol;Acc:MGI:95576]	Fpgs	ENSMUSG00000009566.12	ENSMUST00000028148.10	2	KY.Chr7.1235	2.28504	1.16995e-28	4.90226e-28	27.3096
Glyr1-KY.Chr2.1225	KY2019:KY.Chr2.1225	Glyr1-KY.Chr2.1225	KH.C2.406	GLYR1	GLYR1	16:5013909:5049857:-1 ENSMUSG00000022536.14 ENSMUST00000115844.2 protein_coding protein_coding Glyr1 glyoxylate reductase 1 homolog (Arabidopsis) [Source:MGI Symbol;Acc:MGI:1921272]	Glyr1	ENSMUSG00000022536.14	ENSMUST00000115844.2	4	KY.Chr2.1225	2.28483	1.37882e-116	5.17057e-115	114.286
Acly-KY.Chr3.1288	KY2019:KY.Chr3.1288	Acly-KY.Chr3.1288	KH.C3.228	ACLY	ACLY	11:100500579:100527869:-1 ENSMUSG00000020917.17 ENSMUST00000107385.1 protein_coding protein_coding Acly ATP citrate lyase [Source:MGI Symbol;Acc:MGI:103251]	Acly	ENSMUSG00000020917.17	ENSMUST00000107385.1	5	KY.Chr3.1288	2.21171	4.13914e-49	3.05549e-48	47.5149
KY2019:KY.Chr9.742	KY2019:KY.Chr9.742	KY2019:KY.Chr9.742	KH.C9.239	CSPG5	KH2013:KH.C9.239	nan	nan	nan	nan	5	KY.Chr9.742	2.11303	1.13371e-48	8.28985e-48	47.0815
Znhit6-KY.Chr9.1066	KY2019:KY.Chr9.1066	Znhit6-KY.Chr9.1066	KH.C9.481	ZNHIT6	ZNHIT6	3:145576205:145604113:1 ENSMUSG00000074182.8 ENSMUST00000199033.4 protein_coding protein_coding Znhit6 zinc finger, HIT type 6 [Source:MGI Symbol;Acc:MGI:1916996]	Znhit6	ENSMUSG00000074182.8	ENSMUST00000199033.4	3	KY.Chr9.1066	2.28118	1.16198e-53	9.5182e-53	52.0214
[truncated: 3,339 more rows]

## Sheet: Legend
Dataset EV2: Cardiopharyngeal maturation gene clusters.
Gene clusters correspond to Figure 3B.
