# Supplementary material for: Cell cycle-driven transcriptome maturation confers multilineage competence to cardiopharyngeal progenitors
Source: EMBO J. 2025 Nov 3;44(24):7649–76. doi: 10.1038/s44318-025-00613-y (PMC12705688; doi:10.1038/s44318-025-00613-y)
Supplement: Supplementary file 5 — Dataset EV3 [file 44318_2025_613_MOESM5_ESM.xlsx]

## Sheet: Pivot_Gene-list
Row Labels	Count of sequence_name
Adra2b-KY.Chr7.246	3
Asb2-KY.Chr7.1211	3
Bmp1-KY.Chr12.303	3
Bmp2-KY.Chr4.449	3
Bmper-KY.Chr13.487	3
Ccnd2-KY.Chr2.2306	3
Creb3l3-KY.Chr10.829	3
Crim1-KY.Chr3.875	3
Depdc1b-KY.Chr2.2230	3
Dkk4-KY.Chr6.644	3
Dll1-KY.Chr1.737	3
Ephb2-KY.Chr1.603	3
Foxk1-KY.Chr12.74	3
Fzd2-KY.Chr1.766	3
Fzd4-KY.Chr6.487	3
Fzd5-KY.Chr9.725	3
Fzd8-KY.Chr1.767	3
Gpr37-KY.Chr5.1015	3
Hand1-KY.Chr14.359	3
Hes1-KY.Chr1.28	3
Jun-KY.Chr5.536	3
Lin28a-KY.Chr12.196	3
Lrrc4c-KY.Chr14.1150	3
Mib1-KY.Chr7.678	3
Mib2-KY.Chr1.1740	3
Nodal-KY.Chr14.1181	3
Notch4-KY.Chr6.454	3
Nova1-KY.Chr11.824	3
Nrp2-KY.Chr2.436	3
Pax2-KY.Chr6.685	3
Ptch1-KY.Chr5.727	3
Rgr-KY.Chr9.219	3
Rgs12-KY.Chr7.1089	3
Rnf44-KY.Chr5.223	3
Smad2-KY.Chr12.69	3
Smurf1-KY.Chr4.280	3
Tcf7l2-KY.Chr6.60	3
(blank)
Grand Total	111

## Sheet: oligos
contig	Doench2014OnTarget	Full_Name	Spacer+PAM	fwd	rev	sequence_name	Source
KY.Chr1.1740.v1.SL1-1	0.614544	Mib2-KY.Chr1.1740		agatGTTGCTCGCCCCACTCCCAA	aaacTTGGGAGTGGGGCGAGCAAC	Mib2-KY.Chr1.1740_sgRNA1	NEW
KY.Chr1.1740.v1.SL1-1	0.632715	Mib2-KY.Chr1.1740		agatGCAGCGCGCGCAGCATCGCG	aaacCGCGATGCTGCGCGCGCTGC	Mib2-KY.Chr1.1740_sgRNA2	NEW
KY.Chr1.1740.v1.SL1-1	0.632201	Mib2-KY.Chr1.1740		agatGTTGCGCCACCACGTGAACA	aaacTGTTCACGTGGTGGCGCAAC	Mib2-KY.Chr1.1740_sgRNA3	NEW
KY.Chr1.28.v1.nonSL1-1	0.560159	Hes1-KY.Chr1.28		agatGAGACGACGCAGCCACCACT	aaacAGTGGTGGCTGCGTCGTCTC	Hes1-KY.Chr1.28_sgRNA1	NEW
KY.Chr1.28.v1.nonSL1-1	0.783439	Hes1-KY.Chr1.28		agatGTAACAACATATGTACCGAG	aaacCTCGGTACATATGTTGTTAC	Hes1-KY.Chr1.28_sgRNA2	NEW
KY.Chr1.28.v1.nonSL1-1	0.847536	Hes1-KY.Chr1.28		agatGGATGTCGCGAATTTACGAT	aaacATCGTAAATTCGCGACATCC	Hes1-KY.Chr1.28_sgRNA3	NEW
KY.Chr1.603.v1.nonSL1-1	0.625552	Ephb2-KY.Chr1.603		agatGGGTTTCTACAAGTCAAGCG	aaacCGCTTGACTTGTAGAAACCC	Ephb2-KY.Chr1.603_sgRNA1	NEW
KY.Chr1.603.v1.nonSL1-1	0.636445	Ephb2-KY.Chr1.603		agatGTGGGAAGTGATGTCATACG	aaacCGTATGACATCACTTCCCAC	Ephb2-KY.Chr1.603_sgRNA2	NEW
KY.Chr1.603.v1.nonSL1-1	0.595702	Ephb2-KY.Chr1.603		agatGGGTTGTTGCAACCTTAGAT	aaacATCTAAGGTTGCAACAACCC	Ephb2-KY.Chr1.603_sgRNA3	NEW
KY.Chr1.737.v1.SL1-1	0.623215	Dll1-KY.Chr1.737		agatGTAACGGTAAGTACTAACAT	aaacATGTTAGTACTTACCGTTAC	Dll1-KY.Chr1.737_sgRNA1	NEW
KY.Chr1.737.v1.SL1-1	0.624116	Dll1-KY.Chr1.737		agatGCCCGTCGAAAGCAGACGGA	aaacTCCGTCTGCTTTCGACGGGC	Dll1-KY.Chr1.737_sgRNA2	NEW
KY.Chr1.737.v1.SL1-1	0.59607	Dll1-KY.Chr1.737		agatGAATGCCCGTCGAAAGCAGA	aaacTCTGCTTTCGACGGGCATTC	Dll1-KY.Chr1.737_sgRNA3	NEW
KY.Chr1.766.v1.ND1-1	0.591429	Fzd2-KY.Chr1.766		agatGTAGAATCAGACGCCCAACG	aaacCGTTGGGCGTCTGATTCTAC	Fzd2-KY.Chr1.766_sgRNA1	NEW
KY.Chr1.766.v1.ND1-1	0.71986	Fzd2-KY.Chr1.766		agatGCGTTGGAATCTTAATCCAA	aaacTTGGATTAAGATTCCAACGC	Fzd2-KY.Chr1.766_sgRNA2	NEW
KY.Chr1.766.v1.ND1-1	0.858996	Fzd2-KY.Chr1.766		agatGGTGACGTAAAATAAAAGAG	aaacCTCTTTTATTTTACGTCACC	Fzd2-KY.Chr1.766_sgRNA3	NEW
KY.Chr1.767.v1.nonSL1-1	0.558488	Fzd8-KY.Chr1.767		agatGTTTATGTGTTGCTAAAGAG	aaacCTCTTTAGCAACACATAAAC	Fzd8-KY.Chr1.767_sgRNA1	NEW
KY.Chr1.767.v1.nonSL1-1	0.706872	Fzd8-KY.Chr1.767		agatGATGTGCTAACATTATGGAG	aaacCTCCATAATGTTAGCACATC	Fzd8-KY.Chr1.767_sgRNA2	NEW
KY.Chr1.767.v1.nonSL1-1	0.722855	Fzd8-KY.Chr1.767		agatGTAAACAAATGAAACATACG	aaacCGTATGTTTCATTTGTTTAC	Fzd8-KY.Chr1.767_sgRNA3	NEW
KY.Chr10.829.v1.SL1-1	0.565345	Creb3l3-KY.Chr10.829		agatGTAACATTCGCCTTTCAAAA	aaacTTTTGAAAGGCGAATGTTAC	Creb3l3-KY.Chr10.829_sgRNA1	NEW
KY.Chr10.829.v1.SL1-1	0.623678	Creb3l3-KY.Chr10.829		agatGATCGCAAACCAGACAAGCG	aaacCGCTTGTCTGGTTTGCGATC	Creb3l3-KY.Chr10.829_sgRNA2	NEW
KY.Chr10.829.v1.SL1-1	0.658137	Creb3l3-KY.Chr10.829		agatGTACACTCAAGACTCAACAT	aaacATGTTGAGTCTTGAGTGTAC	Creb3l3-KY.Chr10.829_sgRNA3	NEW
KY.Chr11.824.v1.ND1-1	0.720054	Nova1-KY.Chr11.824		agatGCTCTCGCAAAAGCCAGACG	aaacCGTCTGGCTTTTGCGAGAGC	Nova1-KY.Chr11.824_sgRNA1	NEW
KY.Chr11.824.v1.ND1-1	0.79286	Nova1-KY.Chr11.824		agatGGATTCCGTCGGTAGAGCAG	aaacCTGCTCTACCGACGGAATCC	Nova1-KY.Chr11.824_sgRNA2	NEW
KY.Chr11.824.v1.ND1-1	0.585941	Nova1-KY.Chr11.824		agatGGACGCTTCGCACCCATCCG	aaacCGGATGGGTGCGAAGCGTCC	Nova1-KY.Chr11.824_sgRNA3	NEW
KY.Chr12.196.v1.SL1-1	0.885803	Lin28a-KY.Chr12.196		agatGCGTTTGTAAAACTGACGGG	aaacCCCGTCAGTTTTACAAACGC	Lin28a-KY.Chr12.196_sgRNA1	NEW
KY.Chr12.196.v2.ND2-1	0.592034	Lin28a-KY.Chr12.196		agatGTACAATGAAATAAGAGCAA	aaacTTGCTCTTATTTCATTGTAC	Lin28a-KY.Chr12.196_sgRNA2	NEW
KY.Chr12.196.v1.SL1-1	0.571415	Lin28a-KY.Chr12.196		agatGGCATTATGACGTAATGCAA	aaacTTGCATTACGTCATAATGCC	Lin28a-KY.Chr12.196_sgRNA3	NEW
KY.Chr12.303.v1.ND1-1	0.556101	Bmp1-KY.Chr12.303		agatGAATGTTGTCCATAACCCCT	aaacAGGGGTTATGGACAACATTC	Bmp1-KY.Chr12.303_sgRNA1	NEW
KY.Chr12.303.v1.ND1-1	0.924538	Bmp1-KY.Chr12.303		agatGCATGTATCTTGTTACCCAG	aaacCTGGGTAACAAGATACATGC	Bmp1-KY.Chr12.303_sgRNA2	NEW
KY.Chr12.303.v1.ND1-1	0.611413	Bmp1-KY.Chr12.303		agatGAGGGCGTACTTTCAACCTG	aaacCAGGTTGAAAGTACGCCCTC	Bmp1-KY.Chr12.303_sgRNA3	NEW
KY.Chr12.69.v1.nonSL2-1	0.653719	Smad2-KY.Chr12.69		agatGCACCGGTCGTAACTCATGA	aaacTCATGAGTTACGACCGGTGC	Smad2-KY.Chr12.69_sgRNA1	NEW
KY.Chr12.69.v1.nonSL2-1	0.551968	Smad2-KY.Chr12.69		agatGTACCAGAGAGCCCACCACC	aaacGGTGGTGGGCTCTCTGGTAC	Smad2-KY.Chr12.69_sgRNA2	NEW
KY.Chr12.69.v1.nonSL2-1	0.820522	Smad2-KY.Chr12.69		agatGGTATCGTGAAGTTACCTGA	aaacTCAGGTAACTTCACGATACC	Smad2-KY.Chr12.69_sgRNA3	NEW
KY.Chr12.74.v1.nonSL1-1	0.565481	Foxk1-KY.Chr12.74		agatGCAACATCTCCCGTTACTAA	aaacTTAGTAACGGGAGATGTTGC	Foxk1-KY.Chr12.74_sgRNA1	NEW
KY.Chr12.74.v1.nonSL1-1	0.671816	Foxk1-KY.Chr12.74		agatGTGGCATCTCTAGTAGGCCG	aaacCGGCCTACTAGAGATGCCAC	Foxk1-KY.Chr12.74_sgRNA2	NEW
KY.Chr12.74.v1.nonSL1-1	0.857696	Foxk1-KY.Chr12.74		agatGGAAGGTCGCCAGAACAACG	aaacCGTTGTTCTGGCGACCTTCC	Foxk1-KY.Chr12.74_sgRNA3	NEW
KY.Chr13.487.v1.nonSL1-1	0.653569	Bmper-KY.Chr13.487		agatGGGTTGTTCAAACTAACTGA	aaacTCAGTTAGTTTGAACAACCC	Bmper-KY.Chr13.487_sgRNA1	NEW
KY.Chr13.487.v1.nonSL1-1	0.696083	Bmper-KY.Chr13.487		agatGTTGACGAATCGGAGACACG	aaacCGTGTCTCCGATTCGTCAAC	Bmper-KY.Chr13.487_sgRNA2	NEW
KY.Chr13.487.v1.nonSL1-1	0.718059	Bmper-KY.Chr13.487		agatGTTTGCAGACAAGCAATTCG	aaacCGAATTGCTTGTCTGCAAAC	Bmper-KY.Chr13.487_sgRNA3	NEW
KY.Chr14.1150.v1.nonSL1-1	0.602077	Lrrc4c-KY.Chr14.1150		agatGACAAGCAACCGCTGACGGG	aaacCCCGTCAGCGGTTGCTTGTC	Lrrc4c-KY.Chr14.1150_sgRNA1	NEW
KY.Chr14.1150.v1.nonSL1-1	0.805906	Lrrc4c-KY.Chr14.1150		agatGTATTTATCGAATCAAGCGT	aaacACGCTTGATTCGATAAATAC	Lrrc4c-KY.Chr14.1150_sgRNA2	NEW
KY.Chr14.1150.v1.nonSL1-1	0.72892	Lrrc4c-KY.Chr14.1150		agatGCTAACCCACATACCAACCG	aaacCGGTTGGTATGTGGGTTAGC	Lrrc4c-KY.Chr14.1150_sgRNA3	NEW
KY.Chr14.1181.v1.ND1-1	0.660184	Nodal-KY.Chr14.1181		agatGGACAACGACGATCGTCACG	aaacCGTGACGATCGTCGTTGTCC	Nodal-KY.Chr14.1181_sgRNA1	NEW
KY.Chr14.1181.v1.ND1-1	0.659219	Nodal-KY.Chr14.1181		agatGCAACGCGTATAGATGCGAG	aaacCTCGCATCTATACGCGTTGC	Nodal-KY.Chr14.1181_sgRNA2	NEW
KY.Chr14.1181.v1.ND1-1	0.701812	Nodal-KY.Chr14.1181		agatGGTTCGATCGAAATACATGA	aaacTCATGTATTTCGATCGAACC	Nodal-KY.Chr14.1181_sgRNA3	NEW
KY.Chr14.359.v1.ND1-1	0.892712	Hand1-KY.Chr14.359		agatGCAGAAAGAAAAGAAACGAA	aaacTTCGTTTCTTTTCTTTCTGC	Hand1-KY.Chr14.359_sgRNA1	NEW
KY.Chr14.359.v1.ND1-1	0.657529	Hand1-KY.Chr14.359		agatGTAGGAAGACGCCAAATGTA	aaacTACATTTGGCGTCTTCCTAC	Hand1-KY.Chr14.359_sgRNA2	NEW
KY.Chr14.359.v1.ND1-1	0.885933	Hand1-KY.Chr14.359		agatGCAAAGCCTTTAAGTCGGCG	aaacCGCCGACTTAAAGGCTTTGC	Hand1-KY.Chr14.359_sgRNA3	NEW
KY.Chr2.2306.v1.ND1-1	0.595879	Ccnd2-KY.Chr2.2306		agatGCTTCTCGAATGACAAAACG	aaacCGTTTTGTCATTCGAGAAGC	Ccnd2-KY.Chr2.2306_sgRNA1	NEW
KY.Chr2.2306.v1.ND1-1	0.790794	Ccnd2-KY.Chr2.2306		agatGGAAGTAACTTGTAGACACG	aaacCGTGTCTACAAGTTACTTCC	Ccnd2-KY.Chr2.2306_sgRNA2	NEW
KY.Chr2.2306.v1.ND1-1	0.855753	Ccnd2-KY.Chr2.2306		agatGTTGACACCTTAAACAGGGG	aaacCCCCTGTTTAAGGTGTCAAC	Ccnd2-KY.Chr2.2306_sgRNA3	NEW
KY.Chr2.436.v1.SL1-1	0.687322	Nrp2-KY.Chr2.436		agatGTCTGCTGCAACTCAAACTG	aaacCAGTTTGAGTTGCAGCAGAC	Nrp2-KY.Chr2.436_sgRNA1	NEW
KY.Chr2.436.v1.SL1-1	0.553794	Nrp2-KY.Chr2.436		agatGTAATTCGTCGCCCAGCAGG	aaacCCTGCTGGGCGACGAATTAC	Nrp2-KY.Chr2.436_sgRNA2	NEW
KY.Chr2.436.v1.SL1-1	0.885299	Nrp2-KY.Chr2.436		agatGCACTTTACGATGTTCCGAA	aaacTTCGGAACATCGTAAAGTGC	Nrp2-KY.Chr2.436_sgRNA3	NEW
KY.Chr3.875.v1.nonSL2-1	0.62045	Crim1-KY.Chr3.875		agatGCATTGGTCGGACGCAGTAA	aaacTTACTGCGTCCGACCAATGC	Crim1-KY.Chr3.875_sgRNA1	NEW
KY.Chr3.875.v1.nonSL2-1	0.59685	Crim1-KY.Chr3.875		agatGTTGCGCTTGTGCCATGTGG	aaacCCACATGGCACAAGCGCAAC	Crim1-KY.Chr3.875_sgRNA2	NEW
KY.Chr3.875.v1.nonSL2-1	0.568348	Crim1-KY.Chr3.875		agatGTCTCGTGCCAGGAACCAGG	aaacCCTGGTTCCTGGCACGAGAC	Crim1-KY.Chr3.875_sgRNA3	NEW
KY.Chr4.280.v1.SL1-1	0.684443	Smurf1-KY.Chr4.280		agatGATATGATGAGAGCGCTGAG	aaacCTCAGCGCTCTCATCATATC	Smurf1-KY.Chr4.280_sgRNA1	NEW
KY.Chr4.280.v1.SL1-1	0.66618	Smurf1-KY.Chr4.280		agatGAGGAAAATGACCTTCCGGA	aaacTCCGGAAGGTCATTTTCCTC	Smurf1-KY.Chr4.280_sgRNA2	NEW
KY.Chr4.280.v1.SL1-1	0.605537	Smurf1-KY.Chr4.280		agatGTGCCTCCCAGCCTTCCGGA	aaacTCCGGAAGGCTGGGAGGCAC	Smurf1-KY.Chr4.280_sgRNA3	NEW
KY.Chr4.449.v1.SL1-1	0.568799	Bmp2-KY.Chr4.449		agatGCTCTCGGTCCGAAACATCG	aaacCGATGTTTCGGACCGAGAGC	Bmp2-KY.Chr4.449_sgRNA1	NEW
KY.Chr4.449.v1.SL1-1	0.614151	Bmp2-KY.Chr4.449		agatGCGCCGATAACCTCTTCACT	aaacAGTGAAGAGGTTATCGGCGC	Bmp2-KY.Chr4.449_sgRNA2	NEW
KY.Chr4.449.v1.SL1-1	0.830296	Bmp2-KY.Chr4.449		agatGTACACGAGCGACACCCGAG	aaacCTCGGGTGTCGCTCGTGTAC	Bmp2-KY.Chr4.449_sgRNA3	NEW
KY.Chr5.1015.v1.ND1-1	0.822592	Gpr37-KY.Chr5.1015		agatGAGATGGCGACAATGAGCTG	aaacCAGCTCATTGTCGCCATCTC	Gpr37-KY.Chr5.1015_sgRNA1	NEW
KY.Chr5.1015.v2.ND2-2	0.63083	Gpr37-KY.Chr5.1015		agatGGACGTCACACCAAGAAGGG	aaacCCCTTCTTGGTGTGACGTCC	Gpr37-KY.Chr5.1015_sgRNA2	NEW
KY.Chr5.1015.v2.ND2-2	0.847908	Gpr37-KY.Chr5.1015		agatGTTCGACTCGACCGCTAGAA	aaacTTCTAGCGGTCGAGTCGAAC	Gpr37-KY.Chr5.1015_sgRNA3	NEW
KY.Chr5.223.v1.nonSL1-1	0.577084	Rnf44-KY.Chr5.223		agatGGAATCGTATCGTCTCGGAT	aaacATCCGAGACGATACGATTCC	Rnf44-KY.Chr5.223_sgRNA1	NEW
KY.Chr5.223.v1.nonSL1-1	0.588736	Rnf44-KY.Chr5.223		agatGGCAACATCCTGTACAGAGA	aaacTCTCTGTACAGGATGTTGCC	Rnf44-KY.Chr5.223_sgRNA2	NEW
KY.Chr5.223.v1.nonSL1-1	0.782617	Rnf44-KY.Chr5.223		agatGGTGCCTGTTACCATGACAA	aaacTTGTCATGGTAACAGGCACC	Rnf44-KY.Chr5.223_sgRNA3	NEW
KY.Chr5.536.v1.nonSL2-1	0.654646	Jun-KY.Chr5.536		agatGAGCGCTCTCTACTGAGCCG	aaacCGGCTCAGTAGAGAGCGCTC	Jun-KY.Chr5.536_sgRNA1	NEW
KY.Chr5.536.v1.nonSL2-1	0.714838	Jun-KY.Chr5.536		agatGGTTATTACGGACGGCTGCG	aaacCGCAGCCGTCCGTAATAACC	Jun-KY.Chr5.536_sgRNA2	NEW
KY.Chr5.536.v1.nonSL2-1	0.555299	Jun-KY.Chr5.536		agatGCCTGGCTGCCCAAAATAGA	aaacTCTATTTTGGGCAGCCAGGC	Jun-KY.Chr5.536_sgRNA3	NEW
KY.Chr5.727.v1.ND1-1	0.672719	Ptch1-KY.Chr5.727		agatGTACGCAACGGAGCACCGCC	aaacGGCGGTGCTCCGTTGCGTAC	Ptch1-KY.Chr5.727_sgRNA1	NEW
KY.Chr5.727.v1.ND1-1	0.569479	Ptch1-KY.Chr5.727		agatGCCGCTTTGCGGTAGTCCTG	aaacCAGGACTACCGCAAAGCGGC	Ptch1-KY.Chr5.727_sgRNA2	NEW
KY.Chr5.727.v1.ND1-1	0.634544	Ptch1-KY.Chr5.727		agatGGAGTGACGGGAGCGTAGCG	aaacCGCTACGCTCCCGTCACTCC	Ptch1-KY.Chr5.727_sgRNA3	NEW
KY.Chr6.454.v1.SL1-1	0.62034	Notch4-KY.Chr6.454		agatGGTTCTTGATGAATCTGGGA	aaacTCCCAGATTCATCAAGAACC	Notch4-KY.Chr6.454_sgRNA1	NEW
KY.Chr6.454.v1.SL1-1	0.76522	Notch4-KY.Chr6.454		agatGCATTCATAACCAGCAGCCA	aaacTGGCTGCTGGTTATGAATGC	Notch4-KY.Chr6.454_sgRNA2	NEW
KY.Chr6.454.v1.SL1-1	0.584599	Notch4-KY.Chr6.454		agatGAGCTGGTGGAATTCACATG	aaacCATGTGAATTCCACCAGCTC	Notch4-KY.Chr6.454_sgRNA3	NEW
KY.Chr6.60.v1.ND1-1	0.792432	Tcf7l2-KY.Chr6.60		agatGGTGAATTCAGACCCCCAAT	aaacATTGGGGGTCTGAATTCACC	Tcf7l2-KY.Chr6.60_sgRNA1	NEW
KY.Chr6.60.v1.ND1-1	0.613917	Tcf7l2-KY.Chr6.60		agatGAGATGTCGCGATTGGACGT	aaacACGTCCAATCGCGACATCTC	Tcf7l2-KY.Chr6.60_sgRNA2	NEW
KY.Chr6.60.v1.ND1-1	0.653103	Tcf7l2-KY.Chr6.60		agatGCAGGTACGGTTGAAAGTGG	aaacCCACTTTCAACCGTACCTGC	Tcf7l2-KY.Chr6.60_sgRNA3	NEW
KY.Chr6.644.v1.ND1-1	0.631972	Dkk4-KY.Chr6.644		agatGTGTGCGCAACAGAAACCAT	aaacATGGTTTCTGTTGCGCACAC	Dkk4-KY.Chr6.644_sgRNA1	NEW
KY.Chr6.644.v1.ND1-1	0.858676	Dkk4-KY.Chr6.644		agatGTTGCTGTCGAAAGTGGTAG	aaacCTACCACTTTCGACAGCAAC	Dkk4-KY.Chr6.644_sgRNA2	NEW
KY.Chr6.644.v1.ND1-1	0.734672	Dkk4-KY.Chr6.644		agatGTATGGTGCTGTCTTGGACG	aaacCGTCCAAGACAGCACCATAC	Dkk4-KY.Chr6.644_sgRNA3	NEW
KY.Chr6.685.v1.SL1-1	0.672287	Pax2-KY.Chr6.685		agatGTAAGTTTGAATATGAACTG	aaacCAGTTCATATTCAAACTTAC	Pax2-KY.Chr6.685_sgRNA1	NEW
KY.Chr6.685.v1.SL1-1	0.858328	Pax2-KY.Chr6.685		agatGCACAATCGTGGATTAAGAG	aaacCTCTTAATCCACGATTGTGC	Pax2-KY.Chr6.685_sgRNA2	NEW
KY.Chr6.685.v1.SL1-1	0.659688	Pax2-KY.Chr6.685		agatGAGTTCATCATTAAGCAACA	aaacTGTTGCTTAATGATGAACTC	Pax2-KY.Chr6.685_sgRNA3	NEW
KY.Chr7.1211.v1.SL1-1	0.587269	Asb2-KY.Chr7.1211		agatGGTACAGCGCAGATCAACGT	aaacACGTTGATCTGCGCTGTACC	Asb2-KY.Chr7.1211_sgRNA1	NEW
KY.Chr7.1211.v1.SL1-1	0.675074	Asb2-KY.Chr7.1211		agatGTAGGTCGATGTCTATTGGA	aaacTCCAATAGACATCGACCTAC	Asb2-KY.Chr7.1211_sgRNA2	NEW
KY.Chr7.1211.v1.SL1-1	0.688659	Asb2-KY.Chr7.1211		agatGGTGTTGGACCTCGTGTACG	aaacCGTACACGAGGTCCAACACC	Asb2-KY.Chr7.1211_sgRNA3	NEW
KY.Chr7.246.v1.ND1-1	0.693949	Adra2b-KY.Chr7.246		agatGATCCACGACGCCAATCAAA	aaacTTTGATTGGCGTCGTGGATC	Adra2b-KY.Chr7.246_sgRNA1	NEW
KY.Chr7.246.v1.ND1-1	0.746184	Adra2b-KY.Chr7.246		agatGTCACGTCGTGACATTGCCG	aaacCGGCAATGTCACGACGTGAC	Adra2b-KY.Chr7.246_sgRNA2	NEW
KY.Chr7.246.v1.ND1-1	0.778212	Adra2b-KY.Chr7.246		agatGCAGCAGAGCTCATGTACCA	aaacTGGTACATGAGCTCTGCTGC	Adra2b-KY.Chr7.246_sgRNA3	NEW
KY.Chr7.678.v1.nonSL1-1	0.575209	Mib1-KY.Chr7.678		agatGAGCTGATGCAACCGAACCA	aaacTGGTTCGGTTGCATCAGCTC	Mib1-KY.Chr7.678_sgRNA1	NEW
KY.Chr7.678.v1.nonSL1-1	0.569079	Mib1-KY.Chr7.678		agatGTTGATTCACATCAGTACCA	aaacTGGTACTGATGTGAATCAAC	Mib1-KY.Chr7.678_sgRNA2	NEW
KY.Chr7.678.v1.nonSL1-1	0.556444	Mib1-KY.Chr7.678		agatGTGCACATATAGGATACCAT	aaacATGGTATCCTATATGTGCAC	Mib1-KY.Chr7.678_sgRNA3	NEW
KY.Chr9.219.v1.nonSL1-1	0.813029	Rgr-KY.Chr9.219		agatGAGAATGGCAGCGGAAACGA	aaacTCGTTTCCGCTGCCATTCTC	Rgr-KY.Chr9.219_sgRNA1	NEW
KY.Chr9.219.v1.nonSL1-1	0.771097	Rgr-KY.Chr9.219		agatGAAAACCGAGAGAATGGCAG	aaacCTGCCATTCTCTCGGTTTTC	Rgr-KY.Chr9.219_sgRNA2	NEW
KY.Chr9.219.v1.nonSL1-1	0.598135	Rgr-KY.Chr9.219		agatGACAAGCTCGTTGAATCGGT	aaacACCGATTCAACGAGCTTGTC	Rgr-KY.Chr9.219_sgRNA3	NEW
KY.Chr9.725.v1.nonSL1-1	0.582649	Fzd5-KY.Chr9.725		agatGTTAGGAAAATGAGAGCACA	aaacTGTGCTCTCATTTTCCTAAC	Fzd5-KY.Chr9.725_sgRNA1	NEW
KY.Chr9.725.v1.nonSL1-1	0.571122	Fzd5-KY.Chr9.725		agatGGGCTTCGTAGCACGCGCCA	aaacTGGCGCGTGCTACGAAGCCC	Fzd5-KY.Chr9.725_sgRNA2	NEW
KY.Chr9.725.v1.nonSL1-1	0.822591	Fzd5-KY.Chr9.725		agatGTAGGACACCTCCAGTCAAG	aaacCTTGACTGGAGGTGTCCTAC	Fzd5-KY.Chr9.725_sgRNA3	NEW
KY.Chr2.2230.v1.SL1-1		Depdc1b-KY.Chr2.2230	CGGTTCGTTGACTCCCTCCC CGG			Depdc1b-KY.Chr2.2230_sgRNA1	PREEXISTING
KY.Chr2.2230.v1.SL1-1		Depdc1b-KY.Chr2.2230	CGAAACCTCTGTAGCAGGGA AGG			Depdc1b-KY.Chr2.2230_sgRNA2
KY.Chr2.2230.v1.SL1-1		Depdc1b-KY.Chr2.2230	CATCTTATGCATGGCGCGAC CGG			Depdc1b-KY.Chr2.2230_sgRNA3
KY.Chr6.487.v1.SL1-1		Fzd4-KY.Chr6.487	GCCGAATCTGTTCGGCATTC GGG			Fzd4-KY.Chr6.487_sgRNA1
KY.Chr6.487.v1.SL1-1		Fzd4-KY.Chr6.487	TCTAACCCGGGCTCGCACAT TGG			Fzd4-KY.Chr6.487_sgRNA2
KY.Chr6.487.v1.SL1-1		Fzd4-KY.Chr6.487	CCTCCACCCACAGCCTTCGT TGG			Fzd4-KY.Chr6.487_sgRNA3
KY.Chr7.1089.v1.SL1-1		Rgs12-KY.Chr7.1089	GTTCATACAGCTCGGCAAGC TGG			Rgs12-KY.Chr7.1089_sgRNA1
KY.Chr7.1089.v1.SL1-1		Rgs12-KY.Chr7.1089	AGGCAGTAGAAGCTGCGGGG AGG			Rgs12-KY.Chr7.1089_sgRNA2
KY.Chr7.1089.v1.SL1-1		Rgs12-KY.Chr7.1089	GGAGGGAAGAACTCTTCCCT TGG			Rgs12-KY.Chr7.1089_sgRNA3

## Sheet: Legend
Dataset EV3. CRISPR/Cas9 target genes
List of sgRNA gene targets and sequences used in the CRISPR screen of maturation genes. Doench scores are given in column two and gene names and KY IDs in column 3. Sequences of new and pre-existing sgRNAs included in the CRISPR screen.
