# Supplementary material for: Cell cycle-driven transcriptome maturation confers multilineage competence to cardiopharyngeal progenitors
Source: EMBO J. 2025 Nov 3;44(24):7649–76. doi: 10.1038/s44318-025-00613-y (PMC12705688; doi:10.1038/s44318-025-00613-y)
Supplement: Supplementary file 6 — Dataset EV4 [file 44318_2025_613_MOESM6_ESM.xlsx]

## Sheet: Pivot_Uniq_Name_-per-cluster
Count of Uniq_Name	Column Labels
Row Labels	0	Grand Total
Atf6b-KY.Chr13.318	1	1
Fos-KY.Chr11.1133	1	1
Foxi2-KY.Chr14.637	1	1
Irf4-KY.Chr3.1012	1	1
Irf8-KY.Chr3.1375	1	1
Mlxip-KY.Chr11.477	2	2
Mnx1-KY.Chr10.622	1	1
Msgn1-KY.Chr3.993	1	1
Nr1h3-KY.Chr2.1479	4	4
Nsun2-KY.Chr3.743	9	9
Otp-KY.Chr14.946	1	1
Otx1-KY.Chr4.867	1	1
Pparg-KY.Chr8.993	1	1
Rbpj-KY.Chr2.749	1	1
Sebox-KY.Chr1.1582	1	1
Sohlh2-KY.Chr9.350	1	1
Sox14-KY.Chr4.941	1	1
Tbx21-KY.Chr3.529	1	1
Tbx3-KY.Chr11.460	1	1
Tbx3-KY.Chr11.469	1	1
Tbx3-KY.Chr11.470	1	1
Tbx6-KY.Chr11.468	1	1
Tfam-KY.Chr12.809	1	1
Tsc22d1-KY.Chr7.836	1	1
Usf3-KY.Chr4.1211	1	1
Vdr-KY.Chr2.1584	1	1
Zic3-KY.Chr6.31	1	1
Grand Total	39	39

## Sheet: Table
Cluster 0	Cluster 1	Cluster 2	Cluster 3	Cluster 4	Cluster 5	Cluster 6
Atf6b-KY.Chr13.318	Bach1-KY.Chr6.369	Atf5-KY.Chr3.264	Elf4-KY.Chr14.539	Arnt-KY.Chr5.617	Creb3l3-KY.Chr10.829	Atoh1-KY.Chr5.356
Fos-KY.Chr11.1133	Cbfb-KY.Chr5.807	Atoh8-KY.Chr9.174	Ets1-KY.Chr10.606	Cebpe-KY.Chr3.744	Ehf-KY.Chr4.609	Hif1a-KY.Chr4.583
Foxi2-KY.Chr14.637	Cdk8-KY.UAContig35.3	Creb1-KY.Chr1.2051	Foxn3-KY.Chr3.371	Cic-KY.Chr4.472	Fli1-KY.Chr4.801	Hlf-KY.Chr14.42
Irf4-KY.Chr3.1012	Cebpz-KY.Chr11.1038	Deaf1-KY.Chr2.424	Foxp4-KY.Chr7.474	Foxh1-KY.Chr14.65	Foxk1-KY.Chr12.74	Mef2a-KY.Chr10.19
Irf8-KY.Chr3.1375	Creb3l1-KY.Chr2.2188	E2f3-KY.Chr2.1579	Hmgb1-KY.Chr14.924	Hmgb3-KY.Chr5.1054	Hand1-KY.Chr14.359	Meis1-KY.Chr10.902
Mlxip-KY.Chr11.477	Foxj3-KY.Chr1.1301	E2f5-KY.Chr6.479	Irf2-KY.Chr14.407	Hmgxb4-KY.Chr8.597	Hes1-KY.Chr1.28	Meox2-KY.Chr8.1018
Mnx1-KY.Chr10.622	Foxm1-KY.Chr4.979	Elk1-KY.Chr8.613	Nr6a1-KY.Chr1.1411	Mafk-KY.Chr12.534	Irf4-KY.Chr11.361	Mxi1-KY.Chr1.761
Msgn1-KY.Chr3.993	Hes1-KY.Chr3.580	Erf-KY.Chr4.757	Pbx1-KY.Chr13.445	Mitf-KY.Chr10.837	Irf8-KY.Chr12.1060	Myf5-KY.Chr14.1058
Nr1h3-KY.Chr2.1479	Irf4-KY.Chr3.1374	Esrrg-KY.Chr11.439	Pknox2-KY.Chr11.941	Nfkb1-KY.Chr7.414	Jun-KY.Chr5.536	Neurod6-KY.Chr5.355
Nsun2-KY.Chr3.743	Irx6-KY.Chr11.347	Etv1-KY.Chr1.1124	Slc25a26-KY.Chr1.127	Nr1h4-KY.Chr2.1300	Kmt2d-KY.Chr6.695	Pura-KY.Chr12.894
Otp-KY.Chr14.946	Max-KY.Chr5.121	Foxf1-KY.Chr3.1005	Srebf2-KY.Chr9.7	Rfx1-KY.Chr5.751	Nfe2l1-KY.Chr1.1136	Rarb-KY.Chr9.692
Otx1-KY.Chr4.867	Npas3-KY.Chr11.674	Foxh1-KY.Chr9.672	Ube2i-KY.Chr7.484	Smad4-KY.Chr6.342	Pax2-KY.Chr6.685	Smyd1-KY.Chr6.594
Pparg-KY.Chr8.993	Nphp3-KY.Chr13.44	Foxj1-KY.Chr14.1201	Ubtf-KY.Chr2.1521	Sox4-KY.Chr7.659	Rxra-KY.Chr9.286	Snai2-KY.Chr3.1382
Rbpj-KY.Chr2.749	Pax5-KY.Chr12.443	Foxl1-KY.Chr5.382		Ssrp1-KY.Chr3.1078	Smad2-KY.Chr12.69	Srf-KY.Chr11.1359
Sebox-KY.Chr1.1582	Pbrm1-KY.Chr7.473	Foxo3-KY.Chr6.627		Tfdp1-KY.Chr1.10	Smad6-KY.Chr3.1211	Tcf12-KY.Chr3.781
Sohlh2-KY.Chr9.350	Pkn2-KY.Chr13.449	Gabpa-KY.Chr2.1145		Tox2-KY.Chr3.766	Smad9-KY.Chr2.1018	Twist1-KY.Chr5.357
Sox14-KY.Chr4.941	Pou2f3-KY.Chr4.359	Gata5-KY.Chr6.625		Trp73-KY.Chr1.1942	Tcf7l2-KY.Chr6.60	Ybx3-KY.Chr1.945
Tbx21-KY.Chr3.529	Pou6f1-KY.Chr7.486	Gm3604-KY.Chr6.670		Usf2-KY.Chr3.1438	Tle3-KY.Chr4.1046
Tbx3-KY.Chr11.460	Rora-KY.Chr3.206	Gsc-KY.Chr4.686			Xbp1-KY.Chr4.754
Tbx3-KY.Chr11.469	Smad2-KY.Chr6.515	Hand2-KY.Chr1.2070			Zfhx4-KY.Chr3.191
Tbx3-KY.Chr11.470	Stat5a-KY.Chr1.2426	Hnf4a-KY.Chr3.849
Tbx6-KY.Chr11.468	Trp73-KY.Chr3.226	Id2-KY.Chr7.1153
Tfam-KY.Chr12.809	Vps72-KY.Chr3.15	Id2-KY.Chr7.1157
Tsc22d1-KY.Chr7.836		Irx6-KY.Chr11.343
Usf3-KY.Chr4.1211		Isx-KY.Chr11.115
Vdr-KY.Chr2.1584		Mafa-KY.Chr12.532
Zic3-KY.Chr6.31		Mnt-KY.Chr6.608
		Mycn-KY.Chr1.686
		Myt1l-KY.Chr1.1536
		Neurog3-KY.Chr6.427
		Nfat5-KY.Chr3.914
		Nfyb-KY.Chr4.1248
		Nkx2-5-KY.Chr8.909
		Nr2c2-KY.Chr8.539
		Pitx2-KY.Chr6.170
		Rel-KY.Chr11.1049
		Smarce1-KY.Chr10.1118
		Tbx3-KY.Chr4.1104
		Tfap4-KY.Chr14.930
		Tle3-KY.Chr4.1053
		Vax1-KY.Chr5.1093

## Sheet: Pivot_Family-stats
Count of Uniq_Name	Column Labels
Row Labels	0	1	2	3	4	5	6	(blank)	Grand Total
bHLH	5	4	9	1	4	2	10		35
bZIP	11	3	3	6	2	5	1		31
Ets			4	3		3			10
Forkhead	1	2	11	2	2	1			19
GATA			1						1
HMG	2	4	1	12	6	2			27
Homeobox	4	12	6	2		3	3		30
Nuclear Receptor	6	1	3	2	1	1	1		15
Other_TFs	4	16	9	1	5	3	5		43
SMAD		1			1	3			5
T-box	5		1						6
Zinc fingers	1						1		2
(blank)
Grand Total	39	43	48	29	21	23	21		224

## Sheet: Pivot_Family-CommonName_Cluster
Count of Common_Name	Column Labels
Row Labels	2	Grand Total
bHLH	9	9
Hand-r/Notrlc	1	1
Id.a	2	2
Id.b	1	1
Mnt-r	1	1
Myc	1	1
Net/Atoh8	1	1
Neurog	1	1
Tfap4	1	1
bZIP	3	3
Atf4/5	1	1
Creb1/Crem/Atf1	1	1
Maf.a/b	1	1
Ets	4	4
Elk	1	1
Erf.b	1	1
Etv	1	1
Gabpa	1	1
Forkhead	11	11
Foxf	1	1
Foxh.a	1	1
Foxn1/4.b	6	6
Foxo	1	1
Foxtun2	1	1
Foxtun4/Znf248	1	1
GATA	1	1
Gata4/5/6/Gata.a	1	1
HMG	1	1
Smarce1/Baf57	1	1
Homeobox	6	6
Gsc	1	1
Irx.a	1	1
Nk4/Nkx2-5	1	1
Noto/Vax1	1	1
Pitx	1	1
Prdtun1/Isx	1	1
Nuclear Receptor	3	3
Esrr	1	1
Hnf4	1	1
Nr2c	1	1
Other_TFs	9	9
Deaf1/Znf567	1	1
E2F1/2/3/6	1	1
E2f5	1	1
Groucho1/Tle	1	1
Myt1l/Znf223	1	1
Nfat5	1	1
Nfyb	1	1
RelA	2	2
T-box	1	1
Tbx2/3	1	1
Grand Total	48	48

## Sheet: Pivot_scaled-unscaled
Count of Uniq_Name	Column Labels
	0				0 Total	1				1 Total	2					2 Total	3				3 Total	4	5				5 Total	6				6 Total	Grand Total
Row Labels	0.1	0.2	0.3	0.4		1.1	1.2	1.3	1.4		2.1	2.2	2.3	2.4	2.5		3.1	3.4	3.2	3.3			5.1	5.3	5.2	5.4		6.1	6.2	6.3	6.4
bHLH	1	2	2		5	2	1		1	4	2		3	2	2	9	1				1	4		1		1	2	2	7	1		10	35
A	1		1		2									1	1	2						2		1			1						7
bHLH-like1	1				1																												1
Hand-r/Notrlc														1		1																	1
Hes.a																								1			1						1
Mesp			1		1																												1
Myc															1	1																	1
Tcf4																						1											1
Usf																						1											1
B		2	1		3		1		1	2	1		2	1	1	5	1				1								5			5	16
Bhlhtun4/Usf3			1		1																												1
Hes.b									1	1																							1
Id.a													2			2																	2
Id.b											1					1																	1
Max							1			1																							1
Mlx		2			2																												2
Mrf/Myod/Myf5																													1			1	1
Net/Atoh8														1		1																	1
Srebp																	1				1												1
Tcf3																													4			4	4
Tfap4															1	1																	1
C																						1				1	1		2			2	4
Arnt																						1											1
Hand																										1	1						1
Hif																													1			1	1
Mad/Mxi1																													1			1	1
D						2				2	1		1			2						1											5
Mitf																						1											1
Mnt-r											1					1																	1
Neurog													1			1																	1
Trh						2				2																							2
E																												2		1		3	3
Twist-r.a/Atoh1																												1				1	1
Twist-r.b/Neurod6																												1				1	1
Twist-r.c/Twist1																														1		1	1
bZIP		10	1		11	2		1		3		1		1	1	3				6	6	2	1	2	1	1	5			1		1	31
A		9			9							1				1								2			2						12
Cebpb/c/d/e		9			9																												9
Creb1/Crem/Atf1												1				1																	1
Xbp1																								2			2						2
B		1			1										1	1				6	6				1		1						9
Atf2/7																				6	6												6
Atf4/5															1	1																	1
Atf6		1			1																												1
Nfe2																									1		1						1
C			1		1	1				1												1											3
Cebpe																						1											1
Creb3l1						1				1																							1
Fos			1		1																												1
D						1		1		2				1		1						1	1			1	2						6
Jun																										1	1						1
Bach						1				1																							1
Bziptun1								1		1																							1
Creb3/l1/l4																							1				1						1
Maf.a/b														1		1																	1
Maf.f/g/k																						1											1
E																														1		1	1
Tef/Hlf																														1		1	1
Ets												1		2	1	4	1	2			3			3			3						10
A														1		1		2			2												3
Elk														1		1																	1
Ets1/2.b																		2			2												2
B															1	1																	1
Erf.b															1	1																	1
C												1		1		2	1				1												3
Etv														1		1																	1
Gabpa												1				1																	1
Elf																	1				1												1
D																								3			3						3
Elf3/Ehf																								2			2						2
Fli1/Erg.d																								1			1						1
Forkhead			1		1	1		1		2			1	1	9	11		2			2	2			1		1						19
A			1		1								1	1		2		1			1												4
Foxf													1			1																	1
Foxh.a														1		1																	1
Foxn2/3																		1			1												1
Foxtun1			1		1																												1
B															7	7									1		1						8
Foxk																									1		1						1
Foxn1/4.b															6	6																	6
Foxtun4/Znf248															1	1																	1
C																		1			1												1
Foxp/Znf255																		1			1												1
D						1		1		2					2	2						2											6
Foxh.b																						2											2
Foxj2/3						1				1																							1
Foxm								1		1																							1
Foxo															1	1																	1
Foxtun2															1	1																	1
GATA															1	1																	1
B															1	1																	1
Gata4/5/6/Gata.a															1	1																	1
HMG		1		1	2		4			4					1	1	9		2	1	12	6		1		1	2						27
A		1			1		4			4					1	1			2	1	3	1		1			1						11
Hmg1/2																			2		2												2
Hmgtun1		1			1																												1
Pbrm							4			4																							4
Smarce1/Baf57															1	1																	1
Ssrp																						1											1
Tcf7l1/2/Lef																								1			1						1
Ubf/Ubtf																				1	1												1
B																	9				9	3				1	1						13
ALR-like																										1	1						1
Hmg20																	9				9												9
Hmgtun2																						1											1
Sox4/11/12																						1											1
Tox																						1											1
C																						2											2
Cic																						1											1
Hmgxb4																						1											1
D				1	1																												1
Sox30				1	1																												1
Homeobox	2			2	4	9	1	1	1	12			2	1	3	6	1			1	2					3	3				3	3	30
A	1			1	2		1			1					1	1															1	1	5
Meox																															1	1	1
Nk4/Nkx2-5															1	1																	1
Otp				1	1																												1
Otx	1				1																												1
Pou-r							1			1																							1
B								1	1	2										1	1					1	1				2	2	6
Irx.b									1	1																							1
Meis																															2	2	2
Pax2/5/8.b								1		1																							1
Pbx																				1	1												1
Zfhx2/3/4																										1	1						1
C	1			1	2	8				8					1	1	1				1					2	2						14
Lhx3/4						4				4																							4
Mnx				1	1																												1
Pax2/5/8.a																										2	2						2
Pitx															1	1																	1
Pknox																	1				1												1
Prdtun2	1				1																												1
Zhx1-r						4				4																							4
D						1				1			2	1	1	4																	5
Gsc														1		1																	1
Irx.a													1			1																	1
Noto/Vax1															1	1																	1
Pou2F						1				1																							1
Prdtun1/Isx													1			1																	1
Nuclear Receptor	4		2		6				1	1	1			1	1	3			2		2	1	1				1			1		1	15
A									1	1																							1
Ror									1	1																							1
B	4		1		5										1	1																	6
Hnf4															1	1																	1
Nr1h2/3	4				4																												4
Vdr.a			1		1																												1
C			1		1						1			1		2			2		2		1				1			1		1	7
Esrr														1		1																	1
Nr2c											1					1																	1
Nr6a																			2		2												2
Ppar			1		1																												1
Rar																														1		1	1
Rxr																							1				1						1
D																						1											1
Nr1h4																						1											1
Other_TFs	1		2	1	4	12	4			16	3	3	1		2	9			1		1	5			2	1	3	1	1	1	2	5	43
A												1				1						1								1	1	2	4
E2F1/2/3/6												1				1																	1
Smyd1/Znf438																														1		1	1
Tfdp1																						1											1
Ybx3																															1	1	1
B			1	1	2	6	2			8					1	1			1		1	1			2		2						15
CBF/Cebpz							1			1																							1
Deaf1/Znf567															1	1																	1
Groucho2/Tle																									1		1						1
IRF-like-2																			1		1												1
IRF-like-6																									1		1						1
NFkB																						1											1
NFRKB						6				6																							6
Rbpj				1	1																												1
Stat5a/STAT-b							1			1																							1
Tsc22			1		1																												1
C	1		1		2	4	2			6		1			1	2													1			1	11
E2f5															1	1																	1
IRF-like-5	1				1																												1
IRF-like-7			1		1																												1
IRF-like-8							1			1																							1
Nfat5												1				1																	1
Srf																													1			1	1
TCFL1/Vps72						4				4																							4
Tp53/73.b							1			1																							1
D						2				2	3	1	1			5						3				1	1	1			1	2	13
Cbfb						2				2																							2
Groucho1/Tle											1					1																	1
IRF-like-4																										1	1						1
Mef2																												1				1	1
Myt1l/Znf223													1			1																	1
Nfyb												1				1																	1
Pur-a																															1	1	1
RelA											2					2																	2
Rfx1/2/3																						2											2
Tp53/73.a																						1											1
SMAD						1				1												1	1		2		3						5
C																									1		1						1
Smad1/5/8/9																									1		1						1
D						1				1												1	1		1		2						4
Smad2/3.a						1				1																							1
Smad2/3.b																							1				1						1
Smad4																						1											1
Smad6/7																									1		1						1
T-box	5				5							1				1																	6
A	3				3																												3
Tbx6-r.a	1				1																												1
Tbx6-r.b	1				1																												1
Tbx6-r.c	1				1																												1
B	2				2							1				1																	3
Tbx2/3												1				1																	1
Tbx21/Tbr1/Eomes	1				1																												1
Tbx6-r.d	1				1																												1
Zinc fingers	1				1																								1			1	2
B																													1			1	1
Snail																													1			1	1
C	1				1																												1
Zic-r.g/ZicL	1				1																												1
Grand Total	14	13	8	4	39	27	10	3	3	43	6	6	7	8	21	48	12	4	5	8	29	21	3	7	6	7	23	3	9	4	5	21	224

## Sheet: Table_Family-CommonName-cluster
Cluster 0	Cluster 1
bHLH	bHLH
bHLH-like1	Hes.b
Bhlhtun4/Usf3	Max
Mesp	Trh
Mlx
bZIP	bZIP
Atf6	Bach
Cebpb/c/d/e	Bziptun1
Fos	Creb3l1
Forkhead	Forkhead
Foxtun1	Foxj2/3
	Foxm
HMG	HMG
Hmgtun1	Pbrm
Sox30
Homeobox	Homeobox
Mnx	Irx.b
Otp	Lhx3/4
Otx	Pax2/5/8.b
Prdtun2	Pou-r
	Pou2F
	Zhx1-r
Nuclear Receptor	Nuclear Receptor
Nr1h2/3	Ror
Ppar
Vdr.a
Other_TFs	Other_TFs
IRF-like-5	CBF/Cebpz
IRF-like-7	Cbfb
Rbpj	IRF-like-8
Tsc22	NFRKB
	Stat5a/STAT-b
	TCFL1/Vps72
	Tp53/73.b
T-box
Tbx21/Tbr1/Eomes
Tbx6-r.a
Tbx6-r.b
Tbx6-r.c
Tbx6-r.d
Zinc fingers
Zic-r.g/ZicL
	SMAD
	Smad2/3.a

## Sheet: Tables_scaled_unscaled
Cluster0						Cluster1						Cluster 2
	0.1	0.2	0.3	0.4		Row Labels	1.1	1.2	1.3	1.4		Row Labels	2.1	2.2	2.3	2.4	2.5
A						A						A
	bHLH-like1	Cebpb/c/d/e	Foxtun1	Otp				Pbrm		Ror				Creb1/Crem/Atf1	Foxf	Elk	Myc
	Otx	Hmgtun1	Mesp					Pou-r						E2F1/2/3/6		Foxh.a	Nk4/Nkx2-5
	Tbx6-r.a															Hand-r/Notrlc	Smarce1/Baf57
	Tbx6-r.b					B
	Tbx6-r.c						NFRKB	CBF/Cebpz	Pax2/5/8.b	Hes.b		B
								Max		Irx.b			Id.b	Tbx2/3	Id.a	Net/Atoh8	Atf4/5
B								Stat5a/STAT-b									Deaf1/Znf567
	Nr1h2/3	Atf6	Bhlhtun4/Usf3	Rbpj													Erf.b
	Tbx21/Tbr1/Eomes	Mlx	Tsc22			C											Foxn1/4.b
	Tbx6-r.d		Vdr.a				Creb3l1	IRF-like-8									Foxtun4/Znf248
							Lhx3/4	Tp53/73.b									Gata4/5/6/Gata.a
C							TCFL1/Vps72										Hnf4
	IRF-like-5		Fos	Mnx			Zhx1-r										Tfap4
	Prdtun2		IRF-like-7
	Zic-r.g/ZicL		Ppar			D						C
							Bach		Bziptun1				Nr2c	Gabpa		Esrr	E2f5
D							Cbfb		Foxm					Nfat5		Etv	Pitx
				Sox30			Foxj2/3
							Pou2F					D
							Smad2/3.a						Groucho1/Tle	Nfyb	Irx.a	Gsc	Foxo
							Trh						Mnt-r		Myt1l/Znf223	Maf.a/b	Foxtun2
													RelA		Neurog		Noto/Vax1
															Prdtun1/Isx
Cluster 3						Cluster4					Cluster5						Cluster6
Row Labels	3.1	3.2	3.3	3.4		Row Labels	4.1	4.2	4.3		Row Labels	5.1	5.2	5.3	5.4		Row Labels	6.1	6.2	6.3	6.4
A		2	1	3		A	2	1	1		A			4			A			1	2
		Hmg1/2	Ubf/Ubtf	Ets1/2.b			Tcf4	Usf	Ssrp					Hes.a						Smyd1/Znf438	Meox
				Foxn2/3			Tfdp1							Tcf7l1/2/Lef							Ybx3
														Xbp1
B	10	1	7			B		1	3		B		4		2		B		6		2
	Hmg20	IRF-like-2	Atf2/7					NFkB	Hmgtun2				Foxk		ALR-like				Mrf/Myod/Myf5		Meis
	Srebp		Pbx						Sox4/11/12				Groucho2/Tle		Zfhx2/3/4				Snail
									Tox				IRF-like-6						Tcf3
C	2	2		1									Nfe2
	Elf	Nr6a		Foxp/Znf255		C	1	2	1								C		3	1
	Pknox						Cic	Arnt	Hmgxb4		C	1	1		3				Hif	Rar
								Cebpe				Rxr	Smad1/5/8/9		Hand				Mad/Mxi1
															Pax2/5/8.a				Srf
						D	2	5	2
							Mitf	Foxh.b	Maf.f/g/k		D	2	1	3	2		D	1			1
							Nr1h4	Rfx1/2/3	Smad4			Creb3/l1/l4	Smad6/7	Elf3/Ehf	Jun			Mef2			Pur-a
								Tp53/73.a				Smad2/3.b		Fli1/Erg.d	IRF-like-4
																	E	2		2
																		Twist-r.a/Atoh1		Tef/Hlf
																		Twist-r.b/Neurod6		Twist-r.c/Twist1

## Sheet: TF.clstrs
Uniq_Name	Common_Name	Family	Cluster	hpf_Scaled_subcluster	hpf_Unscaled_subcluster	Name	Gene_Name	Kyname	Khname	Clone	KY_ID	Old_Name	KY2019_Transcript_id	ENSEMBL_ID	KH2013_ID	Description
Kmt2d-KY.Chr6.695	ALR-like	HMG	5	5.4	B	ALR-like	Kmt2d	KMT2C	MLL3	ciad006p06	KY.Chr6.695	NA	KY.Chr6.695.v1.ND1-1	ENSMUSP00000135941.2	KH.S1272.2	15:98831669:98871183:-1 ENSMUSG00000048154.17 ENSMUST00000178486.8 protein_coding protein_coding Kmt2d lysine (K)-specific methyltransferase 2D [Source:MGI Symbol;Acc:MGI:2682319]
Arnt-KY.Chr5.617	Arnt	bHLH	4	4.2	C	ARNT	Arnt	ARNT	ARNT/2	ciad002e16	KY.Chr5.617	NA	KY.Chr5.617.v1.SL1-1	ENSMUSP00000102779.1	KH.C5.213	3:95434404:95497237:1 ENSMUSG00000015522.18 ENSMUST00000107161.7 protein_coding protein_coding Arnt aryl hydrocarbon receptor nuclear translocator [Source:MGI Symbol;Acc:MGI:88071]
Ube2i-KY.Chr7.484	Atf2/7	bZIP	3	3.3	B	Atf2/7 (activating transcription factor 2/7)	Ube2i	UBE2I	UBE2I/2	cieg084e13	KY.Chr7.484	NA	KY.Chr7.484.v1.SL1-2	ENSMUSP00000134450.1	KH.C7.119	17:25262393:25274622:-1 ENSMUSG00000015120.15 ENSMUST00000174001.7 protein_coding protein_coding Ube2i ubiquitin-conjugating enzyme E2I [Source:MGI Symbol;Acc:MGI:107365]
Ube2i-KY.Chr7.484	Atf2/7	bZIP	3	3.3	B	Atf2/7 (activating transcription factor 2/7)	Ube2i	UBE2I	ATF2/7	cieg084e13	KY.Chr7.484	NA	KY.Chr7.484.v1.SL1-2	ENSMUSP00000134450.1	KH.C7.556	17:25262393:25274622:-1 ENSMUSG00000015120.15 ENSMUST00000174001.7 protein_coding protein_coding Ube2i ubiquitin-conjugating enzyme E2I [Source:MGI Symbol;Acc:MGI:107365]
Ube2i-KY.Chr7.484	Atf2/7	bZIP	3	3.3	B	Atf2/7 (activating transcription factor 2/7)	Ube2i	ATF7	ATF2/7	cieg084e13	KY.Chr7.484	NA	KY.Chr7.484.v1.SL1-2	ENSMUSP00000134450.1	KH.C7.556	17:25262393:25274622:-1 ENSMUSG00000015120.15 ENSMUST00000174001.7 protein_coding protein_coding Ube2i ubiquitin-conjugating enzyme E2I [Source:MGI Symbol;Acc:MGI:107365]
Ube2i-KY.Chr7.484	Atf2/7	bZIP	3	3.3	B	Atf2/7 (activating transcription factor 2/7)	Ube2i	CREB5	ATF2/7	cieg084e13	KY.Chr7.484	NA	KY.Chr7.484.v1.SL1-2	ENSMUSP00000134450.1	KH.C7.556	17:25262393:25274622:-1 ENSMUSG00000015120.15 ENSMUST00000174001.7 protein_coding protein_coding Ube2i ubiquitin-conjugating enzyme E2I [Source:MGI Symbol;Acc:MGI:107365]
Ube2i-KY.Chr7.484	Atf2/7	bZIP	3	3.3	B	Atf2/7 (activating transcription factor 2/7)	Ube2i	CREB5	UBE2I/2	cieg084e13	KY.Chr7.484	NA	KY.Chr7.484.v1.SL1-2	ENSMUSP00000134450.1	KH.C7.119	17:25262393:25274622:-1 ENSMUSG00000015120.15 ENSMUST00000174001.7 protein_coding protein_coding Ube2i ubiquitin-conjugating enzyme E2I [Source:MGI Symbol;Acc:MGI:107365]
Ube2i-KY.Chr7.484	Atf2/7	bZIP	3	3.3	B	Atf2/7 (activating transcription factor 2/7)	Ube2i	ATF7	UBE2I/2	cieg084e13	KY.Chr7.484	NA	KY.Chr7.484.v1.SL1-2	ENSMUSP00000134450.1	KH.C7.119	17:25262393:25274622:-1 ENSMUSG00000015120.15 ENSMUST00000174001.7 protein_coding protein_coding Ube2i ubiquitin-conjugating enzyme E2I [Source:MGI Symbol;Acc:MGI:107365]
Atf5-KY.Chr3.264	Atf4/5	bZIP	2	2.5	B	Atf4/5 (activating transcription factor 4/5) (selex)	Atf5	ATF5	ATF4B1/2	ciad001d09	KY.Chr3.264	NA	KY.Chr3.264.v1.nonSL5-1	ENSMUSP00000103525.1	KH.C3.137	7:44812257:44815658:-1 ENSMUSG00000038539.15 ENSMUST00000107893.8 protein_coding protein_coding Atf5 activating transcription factor 5 [Source:MGI Symbol;Acc:MGI:2141857]
Atf6b-KY.Chr13.318	Atf6	bZIP	0	0.2	B	Atf6 (activating transcription factor 6)	Atf6b	ATF6B	CREB3L1/2/3	cicl059p09	KY.Chr13.318	Old Name:¬†CREB/ATF-d	KY.Chr13.318.v2.SL1-2	ENSMUSP00000133516.2	KH.C13.138	17:34647211:34654879:1 ENSMUSG00000015461.15 ENSMUST00000173984.1 protein_coding protein_coding Atf6b activating transcription factor 6 beta [Source:MGI Symbol;Acc:MGI:105121]
Bach1-KY.Chr6.369	Bach	bZIP	1	1.1	D	Bach (BTB domain and CNC homolog)	Bach1	BACH1	E1BS39_CHICK	cieg041k16	KY.Chr6.369	NA	KY.Chr6.369.v1.SL1-1	ENSMUSP00000026703.5	KH.C6.7	16:87698945:87733346:1 ENSMUSG00000025612.5 ENSMUST00000026703.5 protein_coding protein_coding Bach1 BTB and CNC homology 1, basic leucine zipper transcription factor 1 [Source:MGI Symbol;Acc:MGI:894680]
Sohlh2-KY.Chr9.350	bHLH-like1	bHLH	0	0.1	A	bHLH-like1	Sohlh2	SOHLH1	SOHLH1/2	not analyzed	KY.Chr9.350	NA	KY.Chr9.350.v1.ND1-1	ENSMUSP00000029369.4	KH.C9.380	3:55182028:55209957:1 ENSMUSG00000027794.4 ENSMUST00000029369.4 protein_coding protein_coding Sohlh2 spermatogenesis and oogenesis specific basic helix-loop-helix 2 [Source:MGI Symbol;Acc:MGI:1921684]
Usf3-KY.Chr4.1211	Bhlhtun4/Usf3	bHLH	0	0.3	B	Bhlhtun4 (Tunicate bhlh 4)	Usf3	USF3	SENP1	cibd043g10	KY.Chr4.1211	Old Name:¬†Orphan bHLH-4	KY.Chr4.1211.v1.SL2-1	ENSMUSP00000128627.1	KH.L41.39	16:44173397:44227463:1 ENSMUSG00000068284.14 ENSMUST00000169582.2 protein_coding protein_coding Usf3 upstream transcription factor family member 3 [Source:MGI Symbol;Acc:MGI:2685454]
Nphp3-KY.Chr13.44	Bziptun1	bZIP	1	1.3	D	Bziptun1 (Tunicate bzip 1)	Nphp3	NPHP3	KH2013:KH.L25.10_NPHP3	cits031a06	KY.Chr13.44	Old Name:¬†Orphan bZip-1	KY.Chr13.44.v1.SL1-1	ENSMUSP00000141596.1	KH.L25.10	9:104002654:104043109:1 ENSMUSG00000032558.19 ENSMUST00000194774.5 protein_coding protein_coding Nphp3 nephronophthisis 3 (adolescent) [Source:MGI Symbol;Acc:MGI:1921275]
Cebpz-KY.Chr11.1038	CBF/Cebpz	Other_TFs	1	1.2	B	CBF	Cebpz	CEBPZ	CEBPZ	cieg054c20	KY.Chr11.1038	NA	KY.Chr11.1038.v1.nonSL1-1	ENSMUSP00000024885.8	KH.C11.450	17:78919006:78937066:-1 ENSMUSG00000024081.9 ENSMUST00000024885.9 protein_coding protein_coding Cebpz CCAAT/enhancer binding protein zeta [Source:MGI Symbol;Acc:MGI:109386]
Cbfb-KY.Chr5.807	Cbfb	Other_TFs	1	1.1	D	core-binding factor, b subunit	Cbfb	CBFB	CBFB	ciad032f24	KY.Chr5.807	NA	KY.Chr5.807.v1.SL4-1	ENSMUSP00000105019.1	KH.C5.90	8:105170689:105217981:1 ENSMUSG00000031885.14 ENSMUST00000109392.8 protein_coding protein_coding Cbfb core binding factor beta [Source:MGI Symbol;Acc:MGI:99851]
Cbfb-KY.Chr5.807	Cbfb	Other_TFs	1	1.1	D	core-binding factor, b subunit	Cbfb	RFX7	CBFB	ciad032f24	KY.Chr5.807	NA	KY.Chr5.807.v1.SL4-1	ENSMUSP00000105019.1	KH.C5.90	8:105170689:105217981:1 ENSMUSG00000031885.14 ENSMUST00000109392.8 protein_coding protein_coding Cbfb core binding factor beta [Source:MGI Symbol;Acc:MGI:99851]
Nsun2-KY.Chr3.743	Cebpb/c/d/e	bZIP	0	0.2	A	Cebpb/c/d/e (CCAAT enhancer binding protein beta/gamma/delta/epsilon) (selex)	Nsun2	CTBS	NSUN2	ciad095o08	KY.Chr3.743	Old Name:¬†C/EBPŒ≤/Œ≥/Œ¥/Œµ	KY.Chr3.743.v2.SL8-5	ENSMUSP00000135455.1	KH.C3.310	13:69612049:69634046:1 ENSMUSG00000021595.18 ENSMUST00000176485.7 protein_coding protein_coding Nsun2 NOL1/NOP2/Sun domain family member 2 [Source:MGI Symbol;Acc:MGI:107252]
Nsun2-KY.Chr3.743	Cebpb/c/d/e	bZIP	0	0.2	A	Cebpb/c/d/e (CCAAT enhancer binding protein beta/gamma/delta/epsilon) (selex)	Nsun2	NSUN2	NSUN2	ciad095o08	KY.Chr3.743	Old Name:¬†C/EBPŒ≤/Œ≥/Œ¥/Œµ	KY.Chr3.743.v2.SL8-5	ENSMUSP00000135455.1	KH.C3.310	13:69612049:69634046:1 ENSMUSG00000021595.18 ENSMUST00000176485.7 protein_coding protein_coding Nsun2 NOL1/NOP2/Sun domain family member 2 [Source:MGI Symbol;Acc:MGI:107252]
Nsun2-KY.Chr3.743	Cebpb/c/d/e	bZIP	0	0.2	A	Cebpb/c/d/e (CCAAT enhancer binding protein beta/gamma/delta/epsilon) (selex)	Nsun2	CEBPG	CTBS	ciad095o08	KY.Chr3.743	Old Name:¬†C/EBPŒ≤/Œ≥/Œ¥/Œµ	KY.Chr3.743.v2.SL8-5	ENSMUSP00000135455.1	KH.C3.642	13:69612049:69634046:1 ENSMUSG00000021595.18 ENSMUST00000176485.7 protein_coding protein_coding Nsun2 NOL1/NOP2/Sun domain family member 2 [Source:MGI Symbol;Acc:MGI:107252]
Nsun2-KY.Chr3.743	Cebpb/c/d/e	bZIP	0	0.2	A	Cebpb/c/d/e (CCAAT enhancer binding protein beta/gamma/delta/epsilon) (selex)	Nsun2	CTBS	BATF/3	ciad095o08	KY.Chr3.743	Old Name:¬†C/EBPŒ≤/Œ≥/Œ¥/Œµ	KY.Chr3.743.v2.SL8-5	ENSMUSP00000135455.1	KH.C3.176	13:69612049:69634046:1 ENSMUSG00000021595.18 ENSMUST00000176485.7 protein_coding protein_coding Nsun2 NOL1/NOP2/Sun domain family member 2 [Source:MGI Symbol;Acc:MGI:107252]
Nsun2-KY.Chr3.743	Cebpb/c/d/e	bZIP	0	0.2	A	Cebpb/c/d/e (CCAAT enhancer binding protein beta/gamma/delta/epsilon) (selex)	Nsun2	CEBPG	BATF/3	ciad095o08	KY.Chr3.743	Old Name:¬†C/EBPŒ≤/Œ≥/Œ¥/Œµ	KY.Chr3.743.v2.SL8-5	ENSMUSP00000135455.1	KH.C3.176	13:69612049:69634046:1 ENSMUSG00000021595.18 ENSMUST00000176485.7 protein_coding protein_coding Nsun2 NOL1/NOP2/Sun domain family member 2 [Source:MGI Symbol;Acc:MGI:107252]
Nsun2-KY.Chr3.743	Cebpb/c/d/e	bZIP	0	0.2	A	Cebpb/c/d/e (CCAAT enhancer binding protein beta/gamma/delta/epsilon) (selex)	Nsun2	CEBPG	NSUN2	ciad095o08	KY.Chr3.743	Old Name:¬†C/EBPŒ≤/Œ≥/Œ¥/Œµ	KY.Chr3.743.v2.SL8-5	ENSMUSP00000135455.1	KH.C3.310	13:69612049:69634046:1 ENSMUSG00000021595.18 ENSMUST00000176485.7 protein_coding protein_coding Nsun2 NOL1/NOP2/Sun domain family member 2 [Source:MGI Symbol;Acc:MGI:107252]
Nsun2-KY.Chr3.743	Cebpb/c/d/e	bZIP	0	0.2	A	Cebpb/c/d/e (CCAAT enhancer binding protein beta/gamma/delta/epsilon) (selex)	Nsun2	CTBS	CTBS	ciad095o08	KY.Chr3.743	Old Name:¬†C/EBPŒ≤/Œ≥/Œ¥/Œµ	KY.Chr3.743.v2.SL8-5	ENSMUSP00000135455.1	KH.C3.642	13:69612049:69634046:1 ENSMUSG00000021595.18 ENSMUST00000176485.7 protein_coding protein_coding Nsun2 NOL1/NOP2/Sun domain family member 2 [Source:MGI Symbol;Acc:MGI:107252]
Nsun2-KY.Chr3.743	Cebpb/c/d/e	bZIP	0	0.2	A	Cebpb/c/d/e (CCAAT enhancer binding protein beta/gamma/delta/epsilon) (selex)	Nsun2	NSUN2	CTBS	ciad095o08	KY.Chr3.743	Old Name:¬†C/EBPŒ≤/Œ≥/Œ¥/Œµ	KY.Chr3.743.v2.SL8-5	ENSMUSP00000135455.1	KH.C3.642	13:69612049:69634046:1 ENSMUSG00000021595.18 ENSMUST00000176485.7 protein_coding protein_coding Nsun2 NOL1/NOP2/Sun domain family member 2 [Source:MGI Symbol;Acc:MGI:107252]
Nsun2-KY.Chr3.743	Cebpb/c/d/e	bZIP	0	0.2	A	Cebpb/c/d/e (CCAAT enhancer binding protein beta/gamma/delta/epsilon) (selex)	Nsun2	NSUN2	BATF/3	ciad095o08	KY.Chr3.743	Old Name:¬†C/EBPŒ≤/Œ≥/Œ¥/Œµ	KY.Chr3.743.v2.SL8-5	ENSMUSP00000135455.1	KH.C3.176	13:69612049:69634046:1 ENSMUSG00000021595.18 ENSMUST00000176485.7 protein_coding protein_coding Nsun2 NOL1/NOP2/Sun domain family member 2 [Source:MGI Symbol;Acc:MGI:107252]
Cebpe-KY.Chr3.744	Cebpe	bZIP	4	4.2	C	Cebpa (CCAAT enhancer binding protein alpha)	Cebpe	CEBPD	DBP	ciad095d11	KY.Chr3.744	Old Name:¬†C/EBPŒ±	KY.Chr3.744.v1.SL2-2	ENSMUSP00000068927.6	KH.C3.644	14:54710360:54712174:-1 ENSMUSG00000052435.7 ENSMUST00000064290.7 protein_coding protein_coding Cebpe CCAAT/enhancer binding protein (C/EBP), epsilon [Source:MGI Symbol;Acc:MGI:103572]
Cic-KY.Chr4.472	Cic	HMG	4	4.1	C	capicua	Cic	CIC	CIC	cieg047c24	KY.Chr4.472	NA	KY.Chr4.472.v5.ND2-1	ENSMUSP00000128071.1	KH.C4.739	7:25282810:25291342:1 ENSMUSG00000005442.13 ENSMUST00000165239.2 protein_coding protein_coding Cic capicua transcriptional repressor [Source:MGI Symbol;Acc:MGI:1918972]
Creb1-KY.Chr1.2051	Creb1/Crem/Atf1	bZIP	2	2.2	A	Creb1/Crem/Atf1 (cAMP responsive element binding protein 1/cAMP responsive element modulator/activating transcription factor 1) (selex)	Creb1	CREB1	ATF1	ciad050l02	KY.Chr1.2051	Old Name:¬†CREB/ATF-c	KY.Chr1.2051.v2.nonSL6-2	ENSMUSP00000132860.1	KH.C1.26	1:64532797:64597571:1 ENSMUSG00000025958.14 ENSMUST00000171164.7 protein_coding protein_coding Creb1 cAMP responsive element binding protein 1 [Source:MGI Symbol;Acc:MGI:88494]
Creb3l3-KY.Chr10.829	Creb3/l1/l4	bZIP	5	5.1	D	Creb3/l1/l4 (cAMP responsive element binding protein 3/like3/like4) (selex)	Creb3l3	CREB3L3	CREB3L3	cieg027l12	KY.Chr10.829	Old Name:¬†CREB/ATF-b	KY.Chr10.829.v1.SL2-1	ENSMUSP00000112836.1	KH.C10.463	10:81084324:81098874:-1 ENSMUSG00000035041.8 ENSMUST00000117422.1 protein_coding protein_coding Creb3l3 cAMP responsive element binding protein 3-like 3 [Source:MGI Symbol;Acc:MGI:2384786]
Creb3l1-KY.Chr2.2188	Creb3l1	bZIP	1	1.1	C	Creb3l1 (cAMP responsive element binding protein 3 like 1) (selex)	Creb3l1	CREB3L1	CREB3L1/2	cieg009e24	KY.Chr2.2188	Old Name:¬†CREB/ATF-a	KY.Chr2.2188.v1.SL1-1	ENSMUSP00000028663.4	KH.L108.4	2:91982328:92024502:-1 ENSMUSG00000027230.9 ENSMUST00000028663.4 protein_coding protein_coding Creb3l1 cAMP responsive element binding protein 3-like 1 [Source:MGI Symbol;Acc:MGI:1347062]
Deaf1-KY.Chr2.424	Deaf1/Znf567	Other_TFs	2	2.5	B	DEAF-1 // Ci-ZF567	Deaf1	DEAF1	DEAF1	citb011c24	KY.Chr2.424	NA	KY.Chr2.424.v1.nonSL3-1	ENSMUSP00000079395.7	KH.C2.1038	7:141297180:141327672:-1 ENSMUSG00000058886.9 ENSMUST00000080553.8 protein_coding protein_coding Deaf1 DEAF1, transcription factor [Source:MGI Symbol;Acc:MGI:1858496]
E2f3-KY.Chr2.1579	E2F1/2/3/6	Other_TFs	2	2.2	A	E2F1/2/3/6 (selex)	E2f3	E2F3	E2F/1/2/3	cieg020g18	KY.Chr2.1579	NA	KY.Chr2.1579.v1.SL1-1	ENSMUSP00000152782.1	KH.C2.822	13:29906575:29984391:-1 ENSMUSG00000016477.18 ENSMUST00000221536.1 protein_coding protein_coding E2f3 E2F transcription factor 3 [Source:MGI Symbol;Acc:MGI:1096340]
E2f5-KY.Chr6.479	E2f5	Other_TFs	2	2.5	C	E2F4/5	E2f5	E2F5	E2F2/4/5	citb060d07	KY.Chr6.479	NA	KY.Chr6.479.v1.SL1-1	ENSMUSP00000029069.6	KH.C6.223	3:14578641:14606309:1 ENSMUSG00000027552.14 ENSMUST00000029069.12 protein_coding protein_coding E2f5 E2F transcription factor 5 [Source:MGI Symbol;Acc:MGI:105091]
Elf4-KY.Chr14.539	Elf	Ets	3	3.1	C	Elf (E74 like ETS transcription factor)	Elf	ELF2	ELF2	cibd052l16	KY.Chr14.539	NA	KY.Chr14.539.v1.ND1-1	ENSMUSP00000118436.1	KH.C14.247	X:48416658:48463132:-1 ENSMUSG00000031103.12 ENSMUST00000140486.1 protein_coding protein_coding Elf4 E74-like factor 4 (ets domain transcription factor) [Source:MGI Symbol;Acc:MGI:1928377]
Ehf-KY.Chr4.609	Elf3/Ehf	Ets	5	5.3	D	Elf3/Ehf (selex)	Ehf	EHF	EHF	cibd033i18	KY.Chr4.609	Old Name:¬†ESE	KY.Chr4.609.v1.SL1-1	ENSMUSP00000106807.2	KH.C4.236	2:103264025:103303166:-1 ENSMUSG00000012350.15 ENSMUST00000111176.8 protein_coding protein_coding Ehf ets homologous factor [Source:MGI Symbol;Acc:MGI:1270840]
Ehf-KY.Chr4.609	Elf3/Ehf	Ets	5	5.3	D	Elf3/Ehf (selex)	Ehf	SGSH	EHF	cibd033i18	KY.Chr4.609	Old Name:¬†ESE	KY.Chr4.609.v1.SL1-1	ENSMUSP00000106807.2	KH.C4.236	2:103264025:103303166:-1 ENSMUSG00000012350.15 ENSMUST00000111176.8 protein_coding protein_coding Ehf ets homologous factor [Source:MGI Symbol;Acc:MGI:1270840]
Elk1-KY.Chr8.613	Elk	Ets	2	2.4	A	Elk (ETS transcription factor Elk1/3/4) (selex)	Elk1	ELK1	ELK1/3/4	cilv026m05	KY.Chr8.613	NA	KY.Chr8.613.v1.SL3-1	ENSMUSP00000009550.7	KH.C8.247	X:20933395:20950608:-1 ENSMUSG00000009406.13 ENSMUST00000009550.13 protein_coding protein_coding Elk1 ELK1, member of ETS oncogene family [Source:MGI Symbol;Acc:MGI:101833]
Erf-KY.Chr4.757	Erf.b	Ets	2	2.5	B	Erf.b (Ets2 repressor factor.b) (selex)	Erf	ERF	ERF	cieg014f19	KY.Chr4.757	Old Name:¬†ERF2	KY.Chr4.757.v2.SL7-1	ENSMUSP00000041912.8	KH.C4.366	7:25242561:25250761:-1 ENSMUSG00000040857.15 ENSMUST00000045847.14 protein_coding protein_coding Erf Ets2 repressor factor [Source:MGI Symbol;Acc:MGI:109637]
Esrrg-KY.Chr11.439	Esrr	Nuclear Receptor	2	2.4	C	Esrr (estrogen related receptor) (selex)	Esrrg	ESRRG	ESRRB	ciad020o22	KY.Chr11.439	Old Name:¬†ERR // Ci-ZF231	KY.Chr11.439.v1.ND1-1	ENSMUSP00000106563.1	KH.L8.21	1:187997868:188214884:1 ENSMUSG00000026610.13 ENSMUST00000110938.1 protein_coding protein_coding Esrrg estrogen-related receptor gamma [Source:MGI Symbol;Acc:MGI:1347056]
Ets1-KY.Chr10.606	Ets1/2.b	Ets	3	3.4	A	Ets1/2.b (ETS proto-oncogene 1/2, transcription factor.b)	Ets1/2.b	DNAAF1	KH2013:KH.C10.113	ciad008k16	KY.Chr10.606	Old Name:¬†ets/pointed2	KY.Chr10.606.v4.nonSL2-1	ENSMUSP00000139107.1	KH.C10.113	9:32696384:32754428:1 ENSMUSG00000032035.16 ENSMUST00000184364.1 protein_coding protein_coding Ets1 E26 avian leukemia oncogene 1, 5' domain [Source:MGI Symbol;Acc:MGI:95455]
Ets1-KY.Chr10.606	Ets1/2.b	Ets	3	3.4	A	Ets1/2.b (ETS proto-oncogene 1/2, transcription factor.b)	Ets1/2.b	ETS1	KH2013:KH.C10.113	ciad008k16	KY.Chr10.606	Old Name:¬†ets/pointed2	KY.Chr10.606.v4.nonSL2-1	ENSMUSP00000139107.1	KH.C10.113	9:32696384:32754428:1 ENSMUSG00000032035.16 ENSMUST00000184364.1 protein_coding protein_coding Ets1 E26 avian leukemia oncogene 1, 5' domain [Source:MGI Symbol;Acc:MGI:95455]
Etv1-KY.Chr1.1124	Etv	Ets	2	2.4	C	Etv (Ets variant) (selex)	Etv1	ETV1	ETV1/4/5	citb015j09	KY.Chr1.1124	Old Name:¬†ERM/ER81	KY.Chr1.1124.v1.ND1-1	ENSMUSP00000124019.1	KH.C1.196	12:38783481:38865961:1 ENSMUSG00000004151.17 ENSMUST00000160701.7 protein_coding protein_coding Etv1 ets variant 1 [Source:MGI Symbol;Acc:MGI:99254]
Fli1-KY.Chr4.801	Fli1/Erg.d	Ets	5	5.3	D	Fli1/Erg.d (ETS transcription factor Fli1/Erg.d)	Fli1	FLI1	KH2013:KH.S1159.1_FLI1	citb004m11	KY.Chr4.801	Old Name:¬†Fli/ERG4	KY.Chr4.801.v1.SL1-1	ENSMUSP00000016231.6	KH.S1159.1	9:32422204:32541595:-1 ENSMUSG00000016087.13 ENSMUST00000016231.13 protein_coding protein_coding Fli1 Friend leukemia integration 1 [Source:MGI Symbol;Acc:MGI:95554]
Fos-KY.Chr11.1133	Fos	bZIP	0	0.3	C	Fos (Fos transcription factor family)	Fos	FOS	FOSL1/2	cilv040d24	KY.Chr11.1133	NA	KY.Chr11.1133.v1.nonSL1-1	ENSMUSP00000021674.6	KH.C11.314	12:85473890:85477273:1 ENSMUSG00000021250.13 ENSMUST00000021674.6 protein_coding protein_coding Fos FBJ osteosarcoma oncogene [Source:MGI Symbol;Acc:MGI:95574]
Foxf1-KY.Chr3.1005	Foxf	Forkhead	2	2.3	A	Foxf (forkhead box f) (selex)	Foxf1	FOXF2	FOXF1/2	cicl007c02	KY.Chr3.1005	Old Name:¬†FoxF	KY.Chr3.1005.v1.SL1-1	ENSMUSP00000137662.1	KH.C3.170	8:121084386:121088144:1 ENSMUSG00000042812.5 ENSMUST00000181504.1 protein_coding protein_coding Foxf1 forkhead box F1 [Source:MGI Symbol;Acc:MGI:1347470]
Foxh1-KY.Chr9.672	Foxh.a	Forkhead	2	2.4	A	Foxh.a (forkhead box h.a)	Foxh1	FOXH1	FOXH1	citb038e24	KY.Chr9.672	Old Name:¬†FoxH-a	KY.Chr9.672.v1.nonSL1-1	ENSMUSP00000036591.4	KH.C9.717	15:76668225:76669948:-1 ENSMUSG00000033837.5 ENSMUST00000037824.5 protein_coding protein_coding Foxh1 forkhead box H1 [Source:MGI Symbol;Acc:MGI:1347465]
Foxh1-KY.Chr14.65	Foxh.b	Forkhead	4	4.2	D	Foxh.b (forkhead box h.b)	Foxh1	FOXH1	SNAPC1	cicl020k09	KY.Chr14.65	Old Name:¬†FoxH-b	KY.Chr14.65.v4.ND3-1	ENSMUSP00000036591.4	KH.L39.1	15:76668225:76669948:-1 ENSMUSG00000033837.5 ENSMUST00000037824.5 protein_coding protein_coding Foxh1 forkhead box H1 [Source:MGI Symbol;Acc:MGI:1347465]
Foxh1-KY.Chr14.65	Foxh.b	Forkhead	4	4.2	D	Foxh.b (forkhead box h.b)	Foxh1	SNAPC1	SNAPC1	cicl020k09	KY.Chr14.65	Old Name:¬†FoxH-b	KY.Chr14.65.v4.ND3-1	ENSMUSP00000036591.4	KH.L39.1	15:76668225:76669948:-1 ENSMUSG00000033837.5 ENSMUST00000037824.5 protein_coding protein_coding Foxh1 forkhead box H1 [Source:MGI Symbol;Acc:MGI:1347465]
Foxj3-KY.Chr1.1301	Foxj2/3	Forkhead	1	1.1	D	Foxj2 (forkhead box j2) (selex)	Foxj3	FOXJ3	FOXJ2/3	citb033n10	KY.Chr1.1301	Old Name:¬†FoxJ2	KY.Chr1.1301.v1.SL1-1	ENSMUSP00000101917.2	KH.L119.7	4:119539688:119629119:1 ENSMUSG00000032998.16 ENSMUST00000106310.8 protein_coding protein_coding Foxj3 forkhead box J3 [Source:MGI Symbol;Acc:MGI:2443432]
Foxk1-KY.Chr12.74	Foxk	Forkhead	5	5.2	B	Foxk (forkhead box k) (selex)	Foxk1	FOXK1	FOXK1/2	cieg034p17	KY.Chr12.74	Old Name:¬†FoxK	KY.Chr12.74.v1.nonSL16-1	ENSMUSP00000072616.5	KH.C12.370	5:142401500:142462011:1 ENSMUSG00000056493.9 ENSMUST00000072837.6 protein_coding protein_coding Foxk1 forkhead box K1 [Source:MGI Symbol;Acc:MGI:1347488]
Foxm1-KY.Chr4.979	Foxm	Forkhead	1	1.3	D	Foxm (forkhead box m) (selex)	Foxm1	FOXM1	FOXM1	citb034k18	KY.Chr4.979	Old Name:¬†FoxM	KY.Chr4.979.v1.SL2-1	ENSMUSP00000145473.1	KH.C4.504	6:128367287:128372871:1 ENSMUSG00000001517.14 ENSMUST00000203258.1 protein_coding protein_coding Foxm1 forkhead box M1 [Source:MGI Symbol;Acc:MGI:1347487]
Gm3604-KY.Chr6.670	Foxn1/4.b	Forkhead	2	2.5	B	Foxn1/4.b (forkhead box n1/4.b)	Gm3604	ATXN2L	LRP4	not analyzed	KY.Chr6.670	Old Name:¬†FoxN1/4b	KY.Chr6.670.v1.ND1-2	ENSMUSP00000139845.1	KH.S938.1	13:62368328:62383177:-1 ENSMUSG00000094942.7 ENSMUST00000187656.6 protein_coding protein_coding Gm3604 predicted gene 3604 [Source:MGI Symbol;Acc:MGI:3781781]
Gm3604-KY.Chr6.670	Foxn1/4.b	Forkhead	2	2.5	B	Foxn1/4.b (forkhead box n1/4.b)	Gm3604	ZNF470	LRP4	not analyzed	KY.Chr6.670	Old Name:¬†FoxN1/4b	KY.Chr6.670.v1.ND1-2	ENSMUSP00000139845.1	KH.S938.1	13:62368328:62383177:-1 ENSMUSG00000094942.7 ENSMUST00000187656.6 protein_coding protein_coding Gm3604 predicted gene 3604 [Source:MGI Symbol;Acc:MGI:3781781]
Gm3604-KY.Chr6.670	Foxn1/4.b	Forkhead	2	2.5	B	Foxn1/4.b (forkhead box n1/4.b)	Gm3604	ZNF470	CG12299	not analyzed	KY.Chr6.670	Old Name:¬†FoxN1/4b	KY.Chr6.670.v1.ND1-2	ENSMUSP00000139845.1	KH.S938.2	13:62368328:62383177:-1 ENSMUSG00000094942.7 ENSMUST00000187656.6 protein_coding protein_coding Gm3604 predicted gene 3604 [Source:MGI Symbol;Acc:MGI:3781781]
Gm3604-KY.Chr6.670	Foxn1/4.b	Forkhead	2	2.5	B	Foxn1/4.b (forkhead box n1/4.b)	Gm3604	FOXN4	LRP4	not analyzed	KY.Chr6.670	Old Name:¬†FoxN1/4b	KY.Chr6.670.v1.ND1-2	ENSMUSP00000139845.1	KH.S938.1	13:62368328:62383177:-1 ENSMUSG00000094942.7 ENSMUST00000187656.6 protein_coding protein_coding Gm3604 predicted gene 3604 [Source:MGI Symbol;Acc:MGI:3781781]
Gm3604-KY.Chr6.670	Foxn1/4.b	Forkhead	2	2.5	B	Foxn1/4.b (forkhead box n1/4.b)	Gm3604	ATXN2L	CG12299	not analyzed	KY.Chr6.670	Old Name:¬†FoxN1/4b	KY.Chr6.670.v1.ND1-2	ENSMUSP00000139845.1	KH.S938.2	13:62368328:62383177:-1 ENSMUSG00000094942.7 ENSMUST00000187656.6 protein_coding protein_coding Gm3604 predicted gene 3604 [Source:MGI Symbol;Acc:MGI:3781781]
Gm3604-KY.Chr6.670	Foxn1/4.b	Forkhead	2	2.5	B	Foxn1/4.b (forkhead box n1/4.b)	Gm3604	FOXN4	CG12299	not analyzed	KY.Chr6.670	Old Name:¬†FoxN1/4b	KY.Chr6.670.v1.ND1-2	ENSMUSP00000139845.1	KH.S938.2	13:62368328:62383177:-1 ENSMUSG00000094942.7 ENSMUST00000187656.6 protein_coding protein_coding Gm3604 predicted gene 3604 [Source:MGI Symbol;Acc:MGI:3781781]
Foxn3-KY.Chr3.371	Foxn2/3	Forkhead	3	3.4	A	Foxn2/3 (forkhead box n2/3)	Foxn2/3	FOXN3	FOXN2/3	citb002p24	KY.Chr3.371	Old Name:¬†FoxN2/3	KY.Chr3.371.v1.SL1-1	ENSMUSP00000082189.1	KH.L13.24	12:99195094:99450074:-1 ENSMUSG00000033713.12 ENSMUST00000085108.7 protein_coding protein_coding Foxn3 forkhead box N3 [Source:MGI Symbol;Acc:MGI:1918625]
Foxo3-KY.Chr6.627	Foxo	Forkhead	2	2.5	D	Foxo (forkhead box o) (selex)	Foxo3	FOXO4	FOXO/1/3/4/6	cibd017j13	KY.Chr6.627	Old Name:¬†FoxO	KY.Chr6.627.v1.SL1-1	ENSMUSP00000135380.1	KH.L20.26	10:42196268:42276696:-1 ENSMUSG00000048756.11 ENSMUST00000175881.7 protein_coding protein_coding Foxo3 forkhead box O3 [Source:MGI Symbol;Acc:MGI:1890081]
Foxp4-KY.Chr7.474	Foxp/Znf255	Forkhead	3	3.4	C	Foxp (forkhead box p) // Ci-ZF255	Foxp	FOXP4	FOXP1/2/4	cilv032h17	KY.Chr7.474	Old Name:¬†FoxP // Ci-ZF255	KY.Chr7.474.v2.SL1-2	ENSMUSP00000155732.1	KH.C7.207	CHR_MG4200_PATCH:47867764:47924400:-1 ENSMUSG00000116496.1 ENSMUST00000230549.1 protein_coding protein_coding Foxp4 forkhead box P4 [Source:MGI Symbol;Acc:MGI:1921373]
Foxi2-KY.Chr14.637	Foxtun1	Forkhead	0	0.3	A	Foxtun1 (Tunicate fox 1)	Foxi2	FOXI2	FOXI2	cicl053p06	KY.Chr14.637	Old Name:¬†Orphan Fox-1	KY.Chr14.637.v1.ND1-1	ENSMUSP00000053641.6	KH.C14.520	7:135410308:135413622:1 ENSMUSG00000048377.7 ENSMUST00000060356.7 protein_coding protein_coding Foxi2 forkhead box I2 [Source:MGI Symbol;Acc:MGI:3028075]
Foxj1-KY.Chr14.1201	Foxtun2	Forkhead	2	2.5	D	Foxtun2 (Tunicate fox 2)	Foxj1	FOXJ1	FOXJ1	cinc007f05	KY.Chr14.1201	Old Name:¬†Orphan Fox-2	KY.Chr14.1201.v1.nonSL1-1	ENSMUSP00000038351.6	KH.L150.2	11:116330704:116335399:-1 ENSMUSG00000034227.7 ENSMUST00000036215.7 protein_coding protein_coding Foxj1 forkhead box J1 [Source:MGI Symbol;Acc:MGI:1347474]
Foxl1-KY.Chr5.382	Foxtun4/Znf248	Forkhead	2	2.5	B	Foxtun4 (Tunicate fox 4) // Ci-ZF248	Foxl1	FOXL1	FOXG1	ciad018o17	KY.Chr5.382	Old Name:¬†Orphan Fox-4 // Ci-ZF248	KY.Chr5.382.v1.SL1-1	ENSMUSP00000137732.1	KH.C5.74	8:121127940:121130644:1 ENSMUSG00000097084.1 ENSMUST00000181609.1 protein_coding protein_coding Foxl1 forkhead box L1 [Source:MGI Symbol;Acc:MGI:1347469]
Gabpa-KY.Chr2.1145	Gabpa	Ets	2	2.2	C	Gabpa (GA binding protein transcription factor subunit alpha)	Gabpa	GABPA	GABPA	cign073a03	KY.Chr2.1145	Old Name:¬†GABPalpha	KY.Chr2.1145.v1.SL1-1	ENSMUSP00000009120.7	KH.C2.290	16:84835124:84863779:1 ENSMUSG00000008976.16 ENSMUST00000009120.7 protein_coding protein_coding Gabpa GA repeat binding protein, alpha [Source:MGI Symbol;Acc:MGI:95610]
Gata5-KY.Chr6.625	Gata4/5/6/Gata.a	GATA	2	2.5	B	Gata.a	Gata5	GATA4	GATA4/5/6	ciad014g02	KY.Chr6.625	Old Name:¬†GATA-a // Ci-ZF238	KY.Chr6.625.v1.SL2-1	ENSMUSP00000015771.2	KH.L20.1	2:180325133:180334699:-1 ENSMUSG00000015627.5 ENSMUST00000015771.2 protein_coding protein_coding Gata5 GATA binding protein 5 [Source:MGI Symbol;Acc:MGI:109497]
Tle3-KY.Chr4.1053	Groucho1/Tle	Other_TFs	2	2.1	D	Groucho1	Tle3	TLE4	KH2013:KH.L96.50_TLE1/2/3/4	ciad060d02	KY.Chr4.1053	NA	KY.Chr4.1053.v1.SL1-1	ENSMUSP00000034820.9	KH.L96.50	9:61372858:61418487:1 ENSMUSG00000032280.16 ENSMUST00000034820.15 protein_coding protein_coding Tle3 transducin-like enhancer of split 3 [Source:MGI Symbol;Acc:MGI:104634]
Tle3-KY.Chr4.1046	Groucho2/Tle	Other_TFs	5	5.2	B	Groucho2	Tle3	TLE4	KH2013:KH.L96.11_TLE1/2/3/4	cibd054e08	KY.Chr4.1046	NA	KY.Chr4.1046.v1.SL1-1	ENSMUSP00000124977.1	KH.L96.11	9:61373219:61418486:1 ENSMUSG00000032280.16 ENSMUST00000162583.7 protein_coding protein_coding Tle3 transducin-like enhancer of split 3 [Source:MGI Symbol;Acc:MGI:104634]
Gsc-KY.Chr4.686	Gsc	Homeobox	2	2.4	D	Gsc (goosecoid homeobox)	Gsc	GSC	GSC	ciad056k04	KY.Chr4.686	NA	KY.Chr4.686.v1.nonSL3-1	ENSMUSP00000021513.3	KH.C4.722	12:104471209:104473330:-1 ENSMUSG00000021095.5 ENSMUST00000021513.5 protein_coding protein_coding Gsc goosecoid homeobox [Source:MGI Symbol;Acc:MGI:95841]
Hand1-KY.Chr14.359	Hand	bHLH	5	5.4	C	Hand (heart and neural crest derivatives expressed)	Hand1	HAND1	HAND/1/2	grail.67.62.1	KY.Chr14.359	NA	KY.Chr14.359.v1.SL2-1	ENSMUSP00000124951.2	KH.C14.604	11:57828705:57832818:-1 ENSMUSG00000037335.13 ENSMUST00000160392.8 protein_coding protein_coding Hand1 heart and neural crest derivatives expressed 1 [Source:MGI Symbol;Acc:MGI:103577]
Hand2-KY.Chr1.2070	Hand-r/Notrlc	bHLH	2	2.4	A	Hand-r (heart and neural crest derivatives expressed-related)	Hand2	HAND2	HAND/2	citb018l16	KY.Chr1.2070	Old Name:¬†NoTrlc	KY.Chr1.2070.v1.ND1-1	ENSMUSP00000044983.3	KH.C1.1116	8:57320983:57324633:1 ENSMUSG00000038193.4 ENSMUST00000040104.4 protein_coding protein_coding Hand2 heart and neural crest derivatives expressed 2 [Source:MGI Symbol;Acc:MGI:103580]
Hes1-KY.Chr1.28	Hes.a	bHLH	5	5.3	A	Hes.a	Hes1	HES1	HES1/2/4	citb007o19	KY.Chr1.28	Old Name:¬†E(spl)/hairy-a	KY.Chr1.28.v1.nonSL1-1	ENSMUSP00000023171.7	KH.C1.159	16:30065340:30067796:1 ENSMUSG00000022528.8 ENSMUST00000023171.7 protein_coding protein_coding Hes1 hes family bHLH transcription factor 1 [Source:MGI Symbol;Acc:MGI:104853]
Hes1-KY.Chr3.580	Hes.b	bHLH	1	1.4	B	Hes.b (selex)	Hes1	HES1	HES1/4/5	ciad039g19	KY.Chr3.580	Old Name:¬†E(spl)/hairy-b	KY.Chr3.580.v1.SL1-1	ENSMUSP00000023171.7	KH.C3.312	16:30065340:30067796:1 ENSMUSG00000022528.8 ENSMUST00000023171.7 protein_coding protein_coding Hes1 hes family bHLH transcription factor 1 [Source:MGI Symbol;Acc:MGI:104853]
Hif1a-KY.Chr4.583	Hif	bHLH	6	6.2	C	Hif	Hif1a	HIF1A	HIF1A	ciad014n02	KY.Chr4.583	NA	KY.Chr4.583.v1.SL1-1	ENSMUSP00000106088.1	KH.C4.83	12:73901375:73947530:1 ENSMUSG00000021109.13 ENSMUST00000110461.7 protein_coding protein_coding Hif1a hypoxia inducible factor 1, alpha subunit [Source:MGI Symbol;Acc:MGI:106918]
Hmgb1-KY.Chr14.924	Hmg1/2	HMG	3	3.2	A	Hmg1/2	Hmgb1	HMGB1	HMGB1/2/3	citb006k16	KY.Chr14.924	NA	KY.Chr14.924.v1.SL3-1	ENSMUSP00000144412.1	KH.C14.178	5:149048793:149184489:-1 ENSMUSG00000066551.12 ENSMUST00000202133.3 protein_coding protein_coding Hmgb1 high mobility group box 1 [Source:MGI Symbol;Acc:MGI:96113]
Hmgb1-KY.Chr14.924	Hmg1/2	HMG	3	3.2	A	Hmg1/2	Hmgb1	TTN	HMGB1/2/3	citb006k16	KY.Chr14.924	NA	KY.Chr14.924.v1.SL3-1	ENSMUSP00000144412.1	KH.C14.178	5:149048793:149184489:-1 ENSMUSG00000066551.12 ENSMUST00000202133.3 protein_coding protein_coding Hmgb1 high mobility group box 1 [Source:MGI Symbol;Acc:MGI:96113]
Slc25a26-KY.Chr1.127	Hmg20	HMG	3	3.1	B	Hmg20	Slc25a26	HMG20A	C17ORF101	cicl052o06	KY.Chr1.127	NA	KY.Chr1.127.v1.SL2-4	ENSMUSP00000058028.8	KH.C1.897	6:94500331:94604672:1 ENSMUSG00000045100.11 ENSMUST00000061118.10 protein_coding protein_coding Slc25a26 solute carrier family 25 (mitochondrial carrier, phosphate carrier), member 26 [Source:MGI Symbol;Acc:MGI:1914832]
Slc25a26-KY.Chr1.127	Hmg20	HMG	3	3.1	B	Hmg20	Slc25a26	OGFOD3	HMG20A	cicl052o06	KY.Chr1.127	NA	KY.Chr1.127.v1.SL2-4	ENSMUSP00000058028.8	KH.C1.516	6:94500331:94604672:1 ENSMUSG00000045100.11 ENSMUST00000061118.10 protein_coding protein_coding Slc25a26 solute carrier family 25 (mitochondrial carrier, phosphate carrier), member 26 [Source:MGI Symbol;Acc:MGI:1914832]
Slc25a26-KY.Chr1.127	Hmg20	HMG	3	3.1	B	Hmg20	Slc25a26	SLC25A26	HMG20A	cicl052o06	KY.Chr1.127	NA	KY.Chr1.127.v1.SL2-4	ENSMUSP00000058028.8	KH.C1.516	6:94500331:94604672:1 ENSMUSG00000045100.11 ENSMUST00000061118.10 protein_coding protein_coding Slc25a26 solute carrier family 25 (mitochondrial carrier, phosphate carrier), member 26 [Source:MGI Symbol;Acc:MGI:1914832]
Slc25a26-KY.Chr1.127	Hmg20	HMG	3	3.1	B	Hmg20	Slc25a26	SLC25A26	C17ORF101	cicl052o06	KY.Chr1.127	NA	KY.Chr1.127.v1.SL2-4	ENSMUSP00000058028.8	KH.C1.897	6:94500331:94604672:1 ENSMUSG00000045100.11 ENSMUST00000061118.10 protein_coding protein_coding Slc25a26 solute carrier family 25 (mitochondrial carrier, phosphate carrier), member 26 [Source:MGI Symbol;Acc:MGI:1914832]
Slc25a26-KY.Chr1.127	Hmg20	HMG	3	3.1	B	Hmg20	Slc25a26	HMG20A	SLC25A26	cicl052o06	KY.Chr1.127	NA	KY.Chr1.127.v1.SL2-4	ENSMUSP00000058028.8	KH.C1.230	6:94500331:94604672:1 ENSMUSG00000045100.11 ENSMUST00000061118.10 protein_coding protein_coding Slc25a26 solute carrier family 25 (mitochondrial carrier, phosphate carrier), member 26 [Source:MGI Symbol;Acc:MGI:1914832]
Slc25a26-KY.Chr1.127	Hmg20	HMG	3	3.1	B	Hmg20	Slc25a26	OGFOD3	C17ORF101	cicl052o06	KY.Chr1.127	NA	KY.Chr1.127.v1.SL2-4	ENSMUSP00000058028.8	KH.C1.897	6:94500331:94604672:1 ENSMUSG00000045100.11 ENSMUST00000061118.10 protein_coding protein_coding Slc25a26 solute carrier family 25 (mitochondrial carrier, phosphate carrier), member 26 [Source:MGI Symbol;Acc:MGI:1914832]
Slc25a26-KY.Chr1.127	Hmg20	HMG	3	3.1	B	Hmg20	Slc25a26	HMG20A	HMG20A	cicl052o06	KY.Chr1.127	NA	KY.Chr1.127.v1.SL2-4	ENSMUSP00000058028.8	KH.C1.516	6:94500331:94604672:1 ENSMUSG00000045100.11 ENSMUST00000061118.10 protein_coding protein_coding Slc25a26 solute carrier family 25 (mitochondrial carrier, phosphate carrier), member 26 [Source:MGI Symbol;Acc:MGI:1914832]
Slc25a26-KY.Chr1.127	Hmg20	HMG	3	3.1	B	Hmg20	Slc25a26	OGFOD3	SLC25A26	cicl052o06	KY.Chr1.127	NA	KY.Chr1.127.v1.SL2-4	ENSMUSP00000058028.8	KH.C1.230	6:94500331:94604672:1 ENSMUSG00000045100.11 ENSMUST00000061118.10 protein_coding protein_coding Slc25a26 solute carrier family 25 (mitochondrial carrier, phosphate carrier), member 26 [Source:MGI Symbol;Acc:MGI:1914832]
Slc25a26-KY.Chr1.127	Hmg20	HMG	3	3.1	B	Hmg20	Slc25a26	SLC25A26	SLC25A26	cicl052o06	KY.Chr1.127	NA	KY.Chr1.127.v1.SL2-4	ENSMUSP00000058028.8	KH.C1.230	6:94500331:94604672:1 ENSMUSG00000045100.11 ENSMUST00000061118.10 protein_coding protein_coding Slc25a26 solute carrier family 25 (mitochondrial carrier, phosphate carrier), member 26 [Source:MGI Symbol;Acc:MGI:1914832]
Tfam-KY.Chr12.809	Hmgtun1	HMG	0	0.2	A	Hmgtun1 (Tunicate Hmg 1)	Tfam	TFAM	TFAM	cits034c03	KY.Chr12.809	Old Name:Orphan HMG-1	KY.Chr12.809.v1.nonSL1-1	ENSMUSP00000101072.3	KH.C12.457	10:71228457:71238280:-1 ENSMUSG00000003923.14 ENSMUST00000105432.9 protein_coding protein_coding Tfam transcription factor A, mitochondrial [Source:MGI Symbol;Acc:MGI:107810]
Hmgb3-KY.Chr5.1054	Hmgtun2	HMG	4	4.3	B	Hmgtun2 (Tunicate Hmg 2)	Hmgb3	HMGB3	HMGB3	cicl045f24	KY.Chr5.1054	Old Name:Orphan HMG-2	KY.Chr5.1054.v1.nonSL2-2	ENSMUSP00000086260.3	KH.L4.36	X:71555990:71560676:1 ENSMUSG00000015217.11 ENSMUST00000088874.9 protein_coding protein_coding Hmgb3 high mobility group box 3 [Source:MGI Symbol;Acc:MGI:1098219]
Hmgxb4-KY.Chr8.597	Hmgxb4	HMG	4	4.3	C	Hmgxb4 (HMG-box containing 4)	Hmgxb4	HMGXB4	HMGXB4	cigd014m12	KY.Chr8.597	HMG2-like	KY.Chr8.597.v1.SL3-1	ENSMUSP00000105566.1	KH.C8.419	8:75016222:75031913:1 ENSMUSG00000034518.14 ENSMUST00000109940.1 protein_coding protein_coding Hmgxb4 HMG box domain containing 4 [Source:MGI Symbol;Acc:MGI:1918073]
Hnf4a-KY.Chr3.849	Hnf4	Nuclear Receptor	2	2.5	B	Hnf4 (hepatocyte nuclear factor) (selex)	Hnf4a	HNF4G	HNF4A	ciad047g04	KY.Chr3.849	Old Name:¬†Ci-ZF214	KY.Chr3.849.v1.ND1-2	ENSMUSP00000018094.6	KH.C3.84	2:163547188:163572905:1 ENSMUSG00000017950.16 ENSMUST00000018094.12 protein_coding protein_coding Hnf4a hepatic nuclear factor 4, alpha [Source:MGI Symbol;Acc:MGI:109128]
Id2-KY.Chr7.1153	Id.a	bHLH	2	2.3	B	Id.a (inhibitor of DNA binding.a)	Id2	ID2	KH2013:KH.C7.157_ID1/2/3/4	cicl010f24	KY.Chr7.1153	Old Name:¬†Emc	KY.Chr7.1153.v2.ND2-2	ENSMUSP00000020974.6	KH.C7.157	12:25093801:25096092:-1 ENSMUSG00000020644.9 ENSMUST00000020974.6 protein_coding protein_coding Id2 inhibitor of DNA binding 2 [Source:MGI Symbol;Acc:MGI:96397]
Id2-KY.Chr7.1153	Id.a	bHLH	2	2.3	B	Id.a (inhibitor of DNA binding.a)	Id2	PRRC2C	KH2013:KH.C7.157_ID1/2/3/4	cicl010f24	KY.Chr7.1153	Old Name:¬†Emc	KY.Chr7.1153.v2.ND2-2	ENSMUSP00000020974.6	KH.C7.157	12:25093801:25096092:-1 ENSMUSG00000020644.9 ENSMUST00000020974.6 protein_coding protein_coding Id2 inhibitor of DNA binding 2 [Source:MGI Symbol;Acc:MGI:96397]
Id2-KY.Chr7.1157	Id.b	bHLH	2	2.1	B	Id.b (inhibitor of DNA binding.b)	Id2	ID2	KH2013:KH.C7.157_ID1/2/3/4	not analyzed	KY.Chr7.1157	Old Name:¬†Emc2	KY.Chr7.1157.v1.nonSL1-1	ENSMUSP00000020974.6	KH.C7.157	12:25093801:25096092:-1 ENSMUSG00000020644.9 ENSMUST00000020974.6 protein_coding protein_coding Id2 inhibitor of DNA binding 2 [Source:MGI Symbol;Acc:MGI:96397]
Irf2-KY.Chr14.407	IRF-like-2	Other_TFs	3	3.2	B	IRF-like-2 (selex)	Irf2	IRF2	IRF1/10/2/5	cicl027c03	KY.Chr14.407	NA	KY.Chr14.407.v4.nonSL11-3	ENSMUSP00000146992.1	KH.C14.306	8:46740028:46807390:1 ENSMUSG00000031627.9 ENSMUST00000208433.1 protein_coding protein_coding Irf2 interferon regulatory factor 2 [Source:MGI Symbol;Acc:MGI:96591]
Irf8-KY.Chr12.1060	IRF-like-4	Other_TFs	5	5.4	D	IRF-like-4	Irf8	IRF8	IRF10/4/8	ciad060a06	KY.Chr12.1060	NA	KY.Chr12.1060.v1.SL1-1	ENSMUSP00000125029.1	KH.L7.20	8:120738639:120755581:1 ENSMUSG00000041515.10 ENSMUST00000162001.7 protein_coding protein_coding Irf8 interferon regulatory factor 8 [Source:MGI Symbol;Acc:MGI:96395]
Irf4-KY.Chr3.1012	IRF-like-5	Other_TFs	0	0.1	C	IRF-like-5	Irf4	IRF4	KH2013:KH.C3.651_IRF4	cicl004j18	KY.Chr3.1012	NA	KY.Chr3.1012.v1.SL1-1	ENSMUSP00000105936.1	KH.C3.651	13:30749226:30766976:1 ENSMUSG00000021356.10 ENSMUST00000110307.2 protein_coding protein_coding Irf4 interferon regulatory factor 4 [Source:MGI Symbol;Acc:MGI:1096873]
Irf4-KY.Chr11.361	IRF-like-6	Other_TFs	5	5.2	B	IRF-like-6	Irf4	IRF4	IRF4/5	cieg034e14	KY.Chr11.361	NA	KY.Chr11.361.v1.ND1-1	ENSMUSP00000105936.1	KH.C11.481	13:30749226:30766976:1 ENSMUSG00000021356.10 ENSMUST00000110307.2 protein_coding protein_coding Irf4 interferon regulatory factor 4 [Source:MGI Symbol;Acc:MGI:1096873]
Irf8-KY.Chr3.1375	IRF-like-7	Other_TFs	0	0.3	C	IRF-like-7	Irf8	IRF8	KH2013:KH.C3.402_IRF3	citbx00618	KY.Chr3.1375	NA	KY.Chr3.1375.v2.ND4-1	ENSMUSP00000125029.1	KH.C3.402	8:120738639:120755581:1 ENSMUSG00000041515.10 ENSMUST00000162001.7 protein_coding protein_coding Irf8 interferon regulatory factor 8 [Source:MGI Symbol;Acc:MGI:96395]
Irf4-KY.Chr3.1374	IRF-like-8	Other_TFs	1	1.2	C	IRF-like-8	Irf4	IRF4	KH2013:KH.C3.177_IRF3	cicl056j08	KY.Chr3.1374	NA	KY.Chr3.1374.v1.ND1-1	ENSMUSP00000105936.1	KH.C3.177	13:30749226:30766976:1 ENSMUSG00000021356.10 ENSMUST00000110307.2 protein_coding protein_coding Irf4 interferon regulatory factor 4 [Source:MGI Symbol;Acc:MGI:1096873]
Irx6-KY.Chr11.343	Irx.a	Homeobox	2	2.3	D	Irx.a (iroquois homeobox.a)	Irx6	IRX6	IRX1/2/3/5	ciad074p13	KY.Chr11.343	Old Name:¬†Irx-A	KY.Chr11.343.v1.SL1-1	ENSMUSP00000034185.6	KH.C11.608	8:92674288:92680956:1 ENSMUSG00000031738.14 ENSMUST00000034185.12 protein_coding protein_coding Irx6 Iroquois homeobox 6 [Source:MGI Symbol;Acc:MGI:1927642]
Irx6-KY.Chr11.347	Irx.b	Homeobox	1	1.4	B	Irx.b (iroquois homeobox.b)	Irx6	IRX6	IRX4/6	cicl053f03	KY.Chr11.347	Old Name:¬†Irx-B	KY.Chr11.347.v1.SL1-1	ENSMUSP00000127446.1	KH.C11.485	8:92674826:92680956:1 ENSMUSG00000031738.14 ENSMUST00000167261.2 protein_coding protein_coding Irx6 Iroquois homeobox 6 [Source:MGI Symbol;Acc:MGI:1927642]
Jun-KY.Chr5.536	Jun	bZIP	5	5.4	D	Jun (Jun transcription factor family)	Jun	JUN	JUN	cilv014f12	KY.Chr5.536	NA	KY.Chr5.536.v1.SL1-1	ENSMUSP00000102711.1	KH.C5.610	4:95049034:95052222:-1 ENSMUSG00000052684.4 ENSMUST00000107094.1 protein_coding protein_coding Jun jun proto-oncogene [Source:MGI Symbol;Acc:MGI:96646]
Pkn2-KY.Chr13.449	Lhx3/4	Homeobox	1	1.1	C	Lhx3/4 (LIM homeobox 3/4) (selex)	Pkn2	PKN2	LHX3/4	cilv006c13	KY.Chr13.449	Old Name:¬†Lhx3	KY.Chr13.449.v3.ND3-2	ENSMUSP00000133691.1	KH.S215.4	3:142793811:142881658:-1 ENSMUSG00000004591.16 ENSMUST00000173830.7 protein_coding protein_coding Pkn2 protein kinase N2 [Source:MGI Symbol;Acc:MGI:109211]
Pkn2-KY.Chr13.449	Lhx3/4	Homeobox	1	1.1	C	Lhx3/4 (LIM homeobox 3/4) (selex)	Pkn2	LHX3	LHX3/4	cilv006c13	KY.Chr13.449	Old Name:¬†Lhx3	KY.Chr13.449.v3.ND3-2	ENSMUSP00000133691.1	KH.S215.4	3:142793811:142881658:-1 ENSMUSG00000004591.16 ENSMUST00000173830.7 protein_coding protein_coding Pkn2 protein kinase N2 [Source:MGI Symbol;Acc:MGI:109211]
Pkn2-KY.Chr13.449	Lhx3/4	Homeobox	1	1.1	C	Lhx3/4 (LIM homeobox 3/4) (selex)	Pkn2	PKN2	PKN1/2/3	cilv006c13	KY.Chr13.449	Old Name:¬†Lhx3	KY.Chr13.449.v3.ND3-2	ENSMUSP00000133691.1	KH.S215.10	3:142793811:142881658:-1 ENSMUSG00000004591.16 ENSMUST00000173830.7 protein_coding protein_coding Pkn2 protein kinase N2 [Source:MGI Symbol;Acc:MGI:109211]
Pkn2-KY.Chr13.449	Lhx3/4	Homeobox	1	1.1	C	Lhx3/4 (LIM homeobox 3/4) (selex)	Pkn2	LHX3	PKN1/2/3	cilv006c13	KY.Chr13.449	Old Name:¬†Lhx3	KY.Chr13.449.v3.ND3-2	ENSMUSP00000133691.1	KH.S215.10	3:142793811:142881658:-1 ENSMUSG00000004591.16 ENSMUST00000173830.7 protein_coding protein_coding Pkn2 protein kinase N2 [Source:MGI Symbol;Acc:MGI:109211]
Mxi1-KY.Chr1.761	Mad/Mxi1	bHLH	6	6.2	C	Mad	Mxi1	MXI1	MXD1/3/4	ciad014i17	KY.Chr1.761	NA	KY.Chr1.761.v1.SL3-1	ENSMUSP00000107366.2	KH.C1.661	19:53329413:53373154:1 ENSMUSG00000025025.14 ENSMUST00000111737.2 protein_coding protein_coding Mxi1 MAX interactor 1, dimerization protein [Source:MGI Symbol;Acc:MGI:97245]
Mafa-KY.Chr12.532	Maf.a/b	bZIP	2	2.4	D	Maf/a/b (MAF bZIP transcription factor/a/b) (selex)	Mafa	MAFA	MAF	cibd084h04	KY.Chr12.532	Old Name:¬†large Maf	KY.Chr12.532.v1.SL1-1	ENSMUSP00000054226.4	KH.C12.675	15:75745490:75748228:-1 ENSMUSG00000047591.5 ENSMUST00000062002.5 protein_coding protein_coding Mafa v-maf musculoaponeurotic fibrosarcoma oncogene family, protein A (avian) [Source:MGI Symbol;Acc:MGI:2673307]
Mafk-KY.Chr12.534	Maf.f/g/k	bZIP	4	4.3	D	Maff/g/k (MAF bZIP transcription factor f/g/k) (selex)	Mafk	MAFK	MAFG/1/2	ciad026l18	KY.Chr12.534	Old Name:¬†small Maf	KY.Chr12.534.v1.SL2-1	ENSMUSP00000106460.1	KH.C12.343	5:139797514:139802331:1 ENSMUSG00000018143.10 ENSMUST00000110836.1 protein_coding protein_coding Mafk v-maf musculoaponeurotic fibrosarcoma oncogene family, protein K (avian) [Source:MGI Symbol;Acc:MGI:99951]
Max-KY.Chr5.121	Max	bHLH	1	1.2	B	Max (selex)	Max	MAX	MAX	ciad014g22	KY.Chr5.121	NA	KY.Chr5.121.v1.nonSL12-1	ENSMUSP00000106025.3	KH.C5.373	12:76937269:76962185:-1 ENSMUSG00000059436.13 ENSMUST00000110395.10 protein_coding protein_coding Max Max protein [Source:MGI Symbol;Acc:MGI:96921]
Mef2a-KY.Chr10.19	Mef2	Other_TFs	6	6.1	D	MEF2 (selex)	Mef2a	MEF2A	HSPB1	cieg033j06	KY.Chr10.19	NA	KY.Chr10.19.v1.SL1-1	ENSMUSP00000032776.8	KH.S455.4	7:67234207:67372858:-1 ENSMUSG00000030557.17 ENSMUST00000032776.14 protein_coding protein_coding Mef2a myocyte enhancer factor 2A [Source:MGI Symbol;Acc:MGI:99532]
Meis1-KY.Chr10.902	Meis	Homeobox	6	6.4	B	Meis (Meis homeobox) (selex)	Meis1	MEIS2	KH2013:KH.C10.174	citb035l22	KY.Chr10.902	NA	KY.Chr10.902.v1.SL1-1	ENSMUSP00000139219.1	KH.C10.174	11:18880428:19018969:-1 ENSMUSG00000020160.18 ENSMUST00000185131.7 protein_coding protein_coding Meis1 Meis homeobox 1 [Source:MGI Symbol;Acc:MGI:104717]
Meis1-KY.Chr10.902	Meis	Homeobox	6	6.4	B	Meis (Meis homeobox) (selex)	Meis1	MEIS1	KH2013:KH.C10.174	citb035l22	KY.Chr10.902	NA	KY.Chr10.902.v1.SL1-1	ENSMUSP00000139219.1	KH.C10.174	11:18880428:19018969:-1 ENSMUSG00000020160.18 ENSMUST00000185131.7 protein_coding protein_coding Meis1 Meis homeobox 1 [Source:MGI Symbol;Acc:MGI:104717]
Meox2-KY.Chr8.1018	Meox	Homeobox	6	6.4	A	Meox (mesenchyme homeobox) (selex)	Meox2	MEOX2	GSX1/2	citb064a19	KY.Chr8.1018	Old Name:¬†Mox	KY.Chr8.1018.v1.ND1-1	ENSMUSP00000043587.4	KH.C8.511	12:37108540:37179534:1 ENSMUSG00000036144.6 ENSMUST00000041183.6 protein_coding protein_coding Meox2 mesenchyme homeobox 2 [Source:MGI Symbol;Acc:MGI:103219]
Msgn1-KY.Chr3.993	Mesp	bHLH	0	0.3	A	Mesp (mesoderm posterior bHLH transcription factor) (selex)	Msgn1	MSGN1	MSGN1	cicl045n09	KY.Chr3.993	NA	KY.Chr3.993.v1.ND1-1	ENSMUSP00000055001.1	KH.C3.100	12:11208360:11208972:-1 ENSMUSG00000047002.2 ENSMUST00000049877.2 protein_coding protein_coding Msgn1 mesogenin 1 [Source:MGI Symbol;Acc:MGI:1860483]
Mitf-KY.Chr10.837	Mitf	bHLH	4	4.1	D	Mitf (selex)	Mitf	TFE3	KH2013:KH.C10.106	cilv041b12	KY.Chr10.837	NA	KY.Chr10.837.v2.SL3-1	ENSMUSP00000145132.1	KH.C10.106	6:97807052:98018593:1 ENSMUSG00000035158.15 ENSMUST00000203884.2 protein_coding protein_coding Mitf melanogenesis associated transcription factor [Source:MGI Symbol;Acc:MGI:104554]
Mlxip-KY.Chr11.477	Mlx	bHLH	0	0.2	B	Mlx	Mlxip	FCN1	MLXIP	cieg054i21	KY.Chr11.477	NA	KY.Chr11.477.v2.SL3-2	ENSMUSP00000107223.1	KH.C11.706	5:123394798:123446896:1 ENSMUSG00000038342.15 ENSMUST00000111596.7 protein_coding protein_coding Mlxip MLX interacting protein [Source:MGI Symbol;Acc:MGI:2141183]
Mlxip-KY.Chr11.477	Mlx	bHLH	0	0.2	B	Mlx	Mlxip	MLXIP	MLXIP	cieg054i21	KY.Chr11.477	NA	KY.Chr11.477.v2.SL3-2	ENSMUSP00000107223.1	KH.C11.706	5:123394798:123446896:1 ENSMUSG00000038342.15 ENSMUST00000111596.7 protein_coding protein_coding Mlxip MLX interacting protein [Source:MGI Symbol;Acc:MGI:2141183]
Mnt-KY.Chr6.608	Mnt-r	bHLH	2	2.1	D	Mnt-r (MAX network transcriptional repressor-related)	Mnt	MNT	MNTB	cieg011p17	KY.Chr6.608	Old Name:¬†Mnt-like	KY.Chr6.608.v2.ND2-2	ENSMUSP00000000291.2	KH.L20.34	11:74830920:74845725:1 ENSMUSG00000000282.12 ENSMUST00000000291.8 protein_coding protein_coding Mnt max binding protein [Source:MGI Symbol;Acc:MGI:109150]
Mnx1-KY.Chr10.622	Mnx	Homeobox	0	0.4	C	Mnx (motor neuron and pancreas homeobox) (selex)	Mnx1	MNX1	HOXC4/5	cign044b23	KY.Chr10.622	NA	KY.Chr10.622.v1.SL1-1	ENSMUSP00000001608.7	KH.L128.12	5:29473261:29478470:-1 ENSMUSG00000001566.9 ENSMUST00000001608.7 protein_coding protein_coding Mnx1 motor neuron and pancreas homeobox 1 [Source:MGI Symbol;Acc:MGI:109160]
Myf5-KY.Chr14.1058	Mrf/Myod/Myf5	bHLH	6	6.2	B	Mrf (Myogenic regulatory factor)	Myf5	MYF5	MYF5	cicl007n20	KY.Chr14.1058	Old Name:¬†MyoD	KY.Chr14.1058.v1.SL1-1	ENSMUSP00000000445.1	KH.C14.307	10:107482908:107486134:-1 ENSMUSG00000000435.1 ENSMUST00000000445.1 protein_coding protein_coding Myf5 myogenic factor 5 [Source:MGI Symbol;Acc:MGI:97252]
Mycn-KY.Chr1.686	Myc	bHLH	2	2.5	A	Myc	Mycn	MYCN	MYCN	cieg017l16	KY.Chr1.686	NA	KY.Chr1.686.v2.SL2-1	ENSMUSP00000114225.1	KH.L24.23	12:12936096:12940616:-1 ENSMUSG00000037169.15 ENSMUST00000130990.1 protein_coding protein_coding Mycn v-myc avian myelocytomatosis viral related oncogene, neuroblastoma derived [Source:MGI Symbol;Acc:MGI:97357]
Myt1l-KY.Chr1.1536	Myt1l/Znf223	Other_TFs	2	2.3	D	myelin transcription factor // Ci-ZF223	Myt1l	MYT1L	MYT1L	citb040p06	KY.Chr1.1536	NA	KY.Chr1.1536.v1.SL1-1	ENSMUSP00000058264.9	KH.C1.274	12:29528384:29923213:1 ENSMUSG00000061911.15 ENSMUST00000049784.16 protein_coding protein_coding Myt1l myelin transcription factor 1-like [Source:MGI Symbol;Acc:MGI:1100511]
Atoh8-KY.Chr9.174	Net/Atoh8	bHLH	2	2.4	B	Net	Atoh8	ATOH8	ABI3BP	grail.370.6.1	KY.Chr9.174	NA	KY.Chr9.174.v1.SL1-1	ENSMUSP00000036981.7	KH.C9.872	6:72206177:72235577:-1 ENSMUSG00000037621.8 ENSMUST00000042646.7 protein_coding protein_coding Atoh8 atonal bHLH transcription factor 8 [Source:MGI Symbol;Acc:MGI:1918343]
Neurog3-KY.Chr6.427	Neurog	bHLH	2	2.3	D	Neurog (Neurogenin)	Neurog3	NEUROG1	HLH-4	citb008o08	KY.Chr6.427	NA	KY.Chr6.427.v1.SL2-1	ENSMUSP00000054054.1	KH.C6.129	10:62133090:62134763:1 ENSMUSG00000044312.4 ENSMUST00000050103.1 protein_coding protein_coding Neurog3 neurogenin 3 [Source:MGI Symbol;Acc:MGI:893591]
Nfat5-KY.Chr3.914	Nfat5	Other_TFs	2	2.2	C	NFAT5	Nfat5	NFAT5	NFAT5	grail.128.36.1	KY.Chr3.914	NA	KY.Chr3.914.v3.nonSL2-4	ENSMUSP00000076653.6	KH.C3.133	8:107338807:107379516:1 ENSMUSG00000003847.16 ENSMUST00000077440.12 protein_coding protein_coding Nfat5 nuclear factor of activated T cells 5 [Source:MGI Symbol;Acc:MGI:1859333]
Nfe2l1-KY.Chr1.1136	Nfe2	bZIP	5	5.2	B	Nfe2 (nuclear factor, erythroid 2)	Nfe2l1	NFE2L1	NFE2L1/2/3	cicl015m17	KY.Chr1.1136	Old Name:¬†NF-E2	KY.Chr1.1136.v1.SL1-1	ENSMUSP00000131585.1	KH.C1.725	11:96817414:96824127:-1 ENSMUSG00000038615.17 ENSMUST00000169828.7 protein_coding protein_coding Nfe2l1 nuclear factor, erythroid derived 2,-like 1 [Source:MGI Symbol;Acc:MGI:99421]
Nfkb1-KY.Chr7.414	NFkB	Other_TFs	4	4.2	B	NFkBp105 (selex)	Nfkb1	NFKB1	NFKB1/2	ciad037k20	KY.Chr7.414	NA	KY.Chr7.414.v1.SL1-1	ENSMUSP00000128345.2	KH.C7.215	3:135585278:135667799:-1 ENSMUSG00000028163.17 ENSMUST00000164430.6 protein_coding protein_coding Nfkb1 nuclear factor of kappa light polypeptide gene enhancer in B cells 1, p105 [Source:MGI Symbol;Acc:MGI:97312]
Cdk8-KY.UAContig35.3	NFRKB	Other_TFs	1	1.1	B	NFRKB	Cdk8	CDK19	Q5ZI18_CHICK	cieg016c06	KY.UAContig35.3	NA	KY.UAContig35.3.v1.ND1-1	ENSMUSP00000125668.1	KH.S1482.3	5:146231250:146302831:1 ENSMUSG00000029635.15 ENSMUST00000161181.7 protein_coding protein_coding Cdk8 cyclin-dependent kinase 8 [Source:MGI Symbol;Acc:MGI:1196224]
Cdk8-KY.UAContig35.3	NFRKB	Other_TFs	1	1.1	B	NFRKB	Cdk8	CDK19	ABCD3	cieg016c06	KY.UAContig35.3	NA	KY.UAContig35.3.v1.ND1-1	ENSMUSP00000125668.1	KH.S1482.2	5:146231250:146302831:1 ENSMUSG00000029635.15 ENSMUST00000161181.7 protein_coding protein_coding Cdk8 cyclin-dependent kinase 8 [Source:MGI Symbol;Acc:MGI:1196224]
Cdk8-KY.UAContig35.3	NFRKB	Other_TFs	1	1.1	B	NFRKB	Cdk8	NFRKB	ABCD3	cieg016c06	KY.UAContig35.3	NA	KY.UAContig35.3.v1.ND1-1	ENSMUSP00000125668.1	KH.S1482.2	5:146231250:146302831:1 ENSMUSG00000029635.15 ENSMUST00000161181.7 protein_coding protein_coding Cdk8 cyclin-dependent kinase 8 [Source:MGI Symbol;Acc:MGI:1196224]
Cdk8-KY.UAContig35.3	NFRKB	Other_TFs	1	1.1	B	NFRKB	Cdk8	ABCD3	Q5ZI18_CHICK	cieg016c06	KY.UAContig35.3	NA	KY.UAContig35.3.v1.ND1-1	ENSMUSP00000125668.1	KH.S1482.3	5:146231250:146302831:1 ENSMUSG00000029635.15 ENSMUST00000161181.7 protein_coding protein_coding Cdk8 cyclin-dependent kinase 8 [Source:MGI Symbol;Acc:MGI:1196224]
Cdk8-KY.UAContig35.3	NFRKB	Other_TFs	1	1.1	B	NFRKB	Cdk8	NFRKB	Q5ZI18_CHICK	cieg016c06	KY.UAContig35.3	NA	KY.UAContig35.3.v1.ND1-1	ENSMUSP00000125668.1	KH.S1482.3	5:146231250:146302831:1 ENSMUSG00000029635.15 ENSMUST00000161181.7 protein_coding protein_coding Cdk8 cyclin-dependent kinase 8 [Source:MGI Symbol;Acc:MGI:1196224]
Cdk8-KY.UAContig35.3	NFRKB	Other_TFs	1	1.1	B	NFRKB	Cdk8	ABCD3	ABCD3	cieg016c06	KY.UAContig35.3	NA	KY.UAContig35.3.v1.ND1-1	ENSMUSP00000125668.1	KH.S1482.2	5:146231250:146302831:1 ENSMUSG00000029635.15 ENSMUST00000161181.7 protein_coding protein_coding Cdk8 cyclin-dependent kinase 8 [Source:MGI Symbol;Acc:MGI:1196224]
Nfyb-KY.Chr4.1248	Nfyb	Other_TFs	2	2.2	D	nuclear transcription factor Y,a	Nfyb	NFYB	KH2013:KH.L41.26_NFYB	cicl044p17	KY.Chr4.1248	NA	KY.Chr4.1248.v1.SL1-1	ENSMUSP00000122403.1	KH.L41.26	10:82748701:82764144:-1 ENSMUSG00000020248.18 ENSMUST00000130911.7 protein_coding protein_coding Nfyb nuclear transcription factor-Y beta [Source:MGI Symbol;Acc:MGI:97317]
Nkx2-5-KY.Chr8.909	Nk4/Nkx2-5	Homeobox	2	2.5	A	Nkx2-3/5/6 (NK2 homeobox 3/5/6) (selex)	Nkx2-5	NKX2-6	NKX2-3	citb005h13	KY.Chr8.909	Old Name:¬†NK4	KY.Chr8.909.v1.ND1-1	ENSMUSP00000157537.1	KH.C8.482	17:26839026:26845009:-1 ENSMUSG00000015579.5 ENSMUST00000235454.1 protein_coding protein_coding Nkx2-5 NK2 homeobox 5 [Source:MGI Symbol;Acc:MGI:97350]
Vax1-KY.Chr5.1093	Noto/Vax1	Homeobox	2	2.5	D	Noto (notochord homeobox) (selex)	Vax1	EMX1	EMX1/2	not analyzed	KY.Chr5.1093	Old Name:¬†Not	KY.Chr5.1093.v1.ND1-1	ENSMUSP00000134642.1	KH.L172.23	19:59166187:59170056:-1 ENSMUSG00000006270.7 ENSMUST00000172821.3 protein_coding protein_coding Vax1 ventral anterior homeobox 1 [Source:MGI Symbol;Acc:MGI:1277163]
Nr1h3-KY.Chr2.1479	Nr1h2/3	Nuclear Receptor	0	0.1	B	Nr1h2/3 (nuclear receptor subfamily 1 group H member2/3)	Nr1h3	NR1H3	NR1H2/3	cibd072k06	KY.Chr2.1479	Old Name:¬†LXR // Ci-ZF215	KY.Chr2.1479.v3.ND4-3	ENSMUSP00000106986.1	KH.C2.480	2:91184092:91195151:-1 ENSMUSG00000002108.10 ENSMUST00000111354.1 protein_coding protein_coding Nr1h3 nuclear receptor subfamily 1, group H, member 3 [Source:MGI Symbol;Acc:MGI:1352462]
Nr1h3-KY.Chr2.1479	Nr1h2/3	Nuclear Receptor	0	0.1	B	Nr1h2/3 (nuclear receptor subfamily 1 group H member2/3)	Nr1h3	MMP24	NR1H2/3	cibd072k06	KY.Chr2.1479	Old Name:¬†LXR // Ci-ZF215	KY.Chr2.1479.v3.ND4-3	ENSMUSP00000106986.1	KH.C2.480	2:91184092:91195151:-1 ENSMUSG00000002108.10 ENSMUST00000111354.1 protein_coding protein_coding Nr1h3 nuclear receptor subfamily 1, group H, member 3 [Source:MGI Symbol;Acc:MGI:1352462]
Nr1h3-KY.Chr2.1479	Nr1h2/3	Nuclear Receptor	0	0.1	B	Nr1h2/3 (nuclear receptor subfamily 1 group H member2/3)	Nr1h3	NR1H3	KH2013:KH.C2.563	cibd072k06	KY.Chr2.1479	Old Name:¬†LXR // Ci-ZF215	KY.Chr2.1479.v3.ND4-3	ENSMUSP00000106986.1	KH.C2.563	2:91184092:91195151:-1 ENSMUSG00000002108.10 ENSMUST00000111354.1 protein_coding protein_coding Nr1h3 nuclear receptor subfamily 1, group H, member 3 [Source:MGI Symbol;Acc:MGI:1352462]
Nr1h3-KY.Chr2.1479	Nr1h2/3	Nuclear Receptor	0	0.1	B	Nr1h2/3 (nuclear receptor subfamily 1 group H member2/3)	Nr1h3	MMP24	KH2013:KH.C2.563	cibd072k06	KY.Chr2.1479	Old Name:¬†LXR // Ci-ZF215	KY.Chr2.1479.v3.ND4-3	ENSMUSP00000106986.1	KH.C2.563	2:91184092:91195151:-1 ENSMUSG00000002108.10 ENSMUST00000111354.1 protein_coding protein_coding Nr1h3 nuclear receptor subfamily 1, group H, member 3 [Source:MGI Symbol;Acc:MGI:1352462]
Nr1h4-KY.Chr2.1300	Nr1h4	Nuclear Receptor	4	4.1	D	Nr1h4 (nuclear receptor subfamily 1 group H member 4)	Nr1h4	NR1H4	NR1H4/5	citb033o05	KY.Chr2.1300	Old Name:¬†FXR // Ci-ZF257	KY.Chr2.1300.v1.ND1-1	ENSMUSP00000053092.8	KH.C2.161	10:89454234:89506649:-1 ENSMUSG00000047638.15 ENSMUST00000058126.14 protein_coding protein_coding Nr1h4 nuclear receptor subfamily 1, group H, member 4 [Source:MGI Symbol;Acc:MGI:1352464]
Nr2c2-KY.Chr8.539	Nr2c	Nuclear Receptor	2	2.1	C	Nr2c (nuclear receptor subfamily 2 group C) (selex)	Nr2c2	NR2C2	NR2C1/2	cieg057j21	KY.Chr8.539	Old Name:¬†TR2/4 // Ci-ZF239	KY.Chr8.539.v1.SL1-1	ENSMUSP00000109087.1	KH.C8.920	6:92091390:92173057:1 ENSMUSG00000005893.14 ENSMUST00000113460.7 protein_coding protein_coding Nr2c2 nuclear receptor subfamily 2, group C, member 2 [Source:MGI Symbol;Acc:MGI:1352466]
Nr6a1-KY.Chr1.1411	Nr6a	Nuclear Receptor	3	3.2	C	Nr6a (nuclear receptor subfamily 6 group A)	Nr6a1	CDIPTOSP	NR6A1	cign062a04	KY.Chr1.1411	Old Name:¬†GCNF // Ci-ZF262	KY.Chr1.1411.v4.SL3-1	ENSMUSP00000126009.1	KH.C1.1016	2:38723374:38784515:-1 ENSMUSG00000063972.13 ENSMUST00000168098.7 protein_coding protein_coding Nr6a1 nuclear receptor subfamily 6, group A, member 1 [Source:MGI Symbol;Acc:MGI:1352459]
Nr6a1-KY.Chr1.1411	Nr6a	Nuclear Receptor	3	3.2	C	Nr6a (nuclear receptor subfamily 6 group A)	Nr6a1	NR6A1	NR6A1	cign062a04	KY.Chr1.1411	Old Name:¬†GCNF // Ci-ZF262	KY.Chr1.1411.v4.SL3-1	ENSMUSP00000126009.1	KH.C1.1016	2:38723374:38784515:-1 ENSMUSG00000063972.13 ENSMUST00000168098.7 protein_coding protein_coding Nr6a1 nuclear receptor subfamily 6, group A, member 1 [Source:MGI Symbol;Acc:MGI:1352459]
Otp-KY.Chr14.946	Otp	Homeobox	0	0.4	A	Otp (orthopedia homeobox) (selex)	Otp	OTP	ALX1/3	cicl017a08	KY.Chr14.946	NA	KY.Chr14.946.v1.SL1-1	ENSMUSP00000022195.9	KH.C14.377	13:94875602:94885130:1 ENSMUSG00000021685.11 ENSMUST00000022195.11 protein_coding protein_coding Otp orthopedia homeobox [Source:MGI Symbol;Acc:MGI:99835]
Otx1-KY.Chr4.867	Otx	Homeobox	0	0.1	A	Otx (orthodenticle homeobox) (selex)	Otx1	OTX1	OTX1/2/5	cicl045e03	KY.Chr4.867	NA	KY.Chr4.867.v2.SL2-1	ENSMUSP00000134704.1	KH.C4.84	11:21996858:22002897:-1 ENSMUSG00000005917.15 ENSMUST00000147486.2 protein_coding protein_coding Otx1 orthodenticle homeobox 1 [Source:MGI Symbol;Acc:MGI:97450]
Pax2-KY.Chr6.685	Pax2/5/8.a	Homeobox	5	5.4	C	Pax2/5/8.a (Paired box 2/5/8.a) (selex)	Pax2	PAX2	Ci-Pax2/5/8;	ciad005j09	KY.Chr6.685	Old Name:¬†Pax2/5/8-A	KY.Chr6.685.v2.SL1-1	ENSMUSP00000134661.1	KH.S1363.2	19:44756045:44837851:1 ENSMUSG00000004231.15 ENSMUST00000174490.8 protein_coding protein_coding Pax2 paired box 2 [Source:MGI Symbol;Acc:MGI:97486]
Pax2-KY.Chr6.685	Pax2/5/8.a	Homeobox	5	5.4	C	Pax2/5/8.a (Paired box 2/5/8.a) (selex)	Pax2	PAX8	Ci-Pax2/5/8;	ciad005j09	KY.Chr6.685	Old Name:¬†Pax2/5/8-A	KY.Chr6.685.v2.SL1-1	ENSMUSP00000134661.1	KH.S1363.2	19:44756045:44837851:1 ENSMUSG00000004231.15 ENSMUST00000174490.8 protein_coding protein_coding Pax2 paired box 2 [Source:MGI Symbol;Acc:MGI:97486]
Pax5-KY.Chr12.443	Pax2/5/8.b	Homeobox	1	1.3	B	Pax2/5/8.b (Paired box 2/5/8.b)	Pax5	PAX5	POU2F1/2	cicl054o20	KY.Chr12.443	Old Name:¬†Pax2/5/8-B	KY.Chr12.443.v1.nonSL1-1	ENSMUSP00000139296.1	KH.C12.116	4:44679440:44704006:-1 ENSMUSG00000014030.15 ENSMUST00000146335.7 protein_coding protein_coding Pax5 paired box 5 [Source:MGI Symbol;Acc:MGI:97489]
Pbrm1-KY.Chr7.473	Pbrm	HMG	1	1.2	A	polybromo	Pbrm1	GPKOW	PBRM1	citb014e18	KY.Chr7.473	NA	KY.Chr7.473.v2.SL3-3	ENSMUSP00000123546.1	KH.C7.127	14:31025507:31113945:1 ENSMUSG00000042323.17 ENSMUST00000156628.7 protein_coding protein_coding Pbrm1 polybromo 1 [Source:MGI Symbol;Acc:MGI:1923998]
Pbrm1-KY.Chr7.473	Pbrm	HMG	1	1.2	A	polybromo	Pbrm1	PBRM1	PBRM1	citb014e18	KY.Chr7.473	NA	KY.Chr7.473.v2.SL3-3	ENSMUSP00000123546.1	KH.C7.127	14:31025507:31113945:1 ENSMUSG00000042323.17 ENSMUST00000156628.7 protein_coding protein_coding Pbrm1 polybromo 1 [Source:MGI Symbol;Acc:MGI:1923998]
Pbrm1-KY.Chr7.473	Pbrm	HMG	1	1.2	A	polybromo	Pbrm1	PBRM1	GPKOW	citb014e18	KY.Chr7.473	NA	KY.Chr7.473.v2.SL3-3	ENSMUSP00000123546.1	KH.C7.342	14:31025507:31113945:1 ENSMUSG00000042323.17 ENSMUST00000156628.7 protein_coding protein_coding Pbrm1 polybromo 1 [Source:MGI Symbol;Acc:MGI:1923998]
Pbrm1-KY.Chr7.473	Pbrm	HMG	1	1.2	A	polybromo	Pbrm1	GPKOW	GPKOW	citb014e18	KY.Chr7.473	NA	KY.Chr7.473.v2.SL3-3	ENSMUSP00000123546.1	KH.C7.342	14:31025507:31113945:1 ENSMUSG00000042323.17 ENSMUST00000156628.7 protein_coding protein_coding Pbrm1 polybromo 1 [Source:MGI Symbol;Acc:MGI:1923998]
Pbx1-KY.Chr13.445	Pbx	Homeobox	3	3.3	B	Pbx (Pbx homeobox)	Pbx1	PBX1	PBX1/2/3/4	cilv008a08	KY.Chr13.445	NA	KY.Chr13.445.v1.SL2-5	ENSMUSP00000072640.4	KH.S215.9	1:168183573:168432169:-1 ENSMUSG00000052534.15 ENSMUST00000072863.5 protein_coding protein_coding Pbx1 pre B cell leukemia homeobox 1 [Source:MGI Symbol;Acc:MGI:97495]
Pitx2-KY.Chr6.170	Pitx	Homeobox	2	2.5	C	Pitx (paired like homeodomain)	Pitx2	PITX2	PITX1/2/3	citb012n01	KY.Chr6.170	NA	KY.Chr6.170.v2.SL2-1	ENSMUSP00000101990.4	KH.L153.79	3:129199926:129219591:1 ENSMUSG00000028023.16 ENSMUST00000106382.10 protein_coding protein_coding Pitx2 paired-like homeodomain transcription factor 2 [Source:MGI Symbol;Acc:MGI:109340]
Pknox2-KY.Chr11.941	Pknox	Homeobox	3	3.1	C	Pknox (PBX/knotted 1 homeobox) (selex)	Pknox2	PKNOX2	PKNOX1/2	cieg009j24	KY.Chr11.941	Old Name:¬†Prep	KY.Chr11.941.v1.ND1-1	ENSMUSP00000079578.5	KH.C11.381	9:36890985:37147314:-1 ENSMUSG00000035934.16 ENSMUST00000080754.11 protein_coding protein_coding Pknox2 Pbx/knotted 1 homeobox 2 [Source:MGI Symbol;Acc:MGI:2445415]
Pou6f1-KY.Chr7.486	Pou-r	Homeobox	1	1.2	A	Pou-r (Pou class-related)	Pou6f1	POU6F1	W-CUP	cieg024l04	KY.Chr7.486	Old Name:¬†POU-like	KY.Chr7.486.v1.nonSL2-1	ENSMUSP00000145707.1	KH.C7.782	15:100575318:100586365:-1 ENSMUSG00000009739.17 ENSMUST00000176271.8 protein_coding protein_coding Pou6f1 POU domain, class 6, transcription factor 1 [Source:MGI Symbol;Acc:MGI:102935]
Pou2f3-KY.Chr4.359	Pou2F	Homeobox	1	1.1	D	Pou2F (Pou class 2 homeobox)	Pou2f3	POU2F3	POU2F1/2/3	cieg042p24	KY.Chr4.359	Old Name:¬†POU2	KY.Chr4.359.v1.SL3-1	ENSMUSP00000034513.5	KH.C4.85	9:43123939:43210369:-1 ENSMUSG00000032015.16 ENSMUST00000034513.12 protein_coding protein_coding Pou2f3 POU domain, class 2, transcription factor 3 [Source:MGI Symbol;Acc:MGI:102565]
Pparg-KY.Chr8.993	Ppar	Nuclear Receptor	0	0.3	C	Ppar (peroxisome proliferator activated receptor)	Pparg	PPARD	PPARA	citb037p19	KY.Chr8.993	Old Name:¬†PPAR // Ci-ZF253	KY.Chr8.993.v1.SL1-1	ENSMUSP00000144975.1	KH.C8.143	6:115383699:115463222:1 ENSMUSG00000000440.12 ENSMUST00000205213.2 protein_coding protein_coding Pparg peroxisome proliferator activated receptor gamma [Source:MGI Symbol;Acc:MGI:97747]
Isx-KY.Chr11.115	Prdtun1/Isx	Homeobox	2	2.3	D	Prdtun1 (Tunicate Paired class 1) (selex)	Isx	ISX	KH2013:KH.L97.2_PHOX2B	grail.290.11.1	KY.Chr11.115	Old Name¬†Prd-A	KY.Chr11.115.v1.ND1-1	ENSMUSP00000034034.2	KH.L97.2	8:74873173:74893506:1 ENSMUSG00000031621.9 ENSMUST00000034034.9 protein_coding protein_coding Isx intestine specific homeobox [Source:MGI Symbol;Acc:MGI:1918847]
Sebox-KY.Chr1.1582	Prdtun2	Homeobox	0	0.1	C	Prdtun2 (Tunicate Paired class 2)	Sebox	DUXA	RX/3	cicl004k05	KY.Chr1.1582	Old Name¬†Prd-B	KY.Chr1.1582.v1.SL1-1	ENSMUSP00000001130.6	KH.C1.685	11:78503447:78505081:1 ENSMUSG00000001103.7 ENSMUST00000001130.7 protein_coding protein_coding Sebox SEBOX homeobox [Source:MGI Symbol;Acc:MGI:108012]
Pura-KY.Chr12.894	Pur-a	Other_TFs	6	6.4	D	PUR-Œ±/Œ≤/Œ≥	Pura	PURA	PURB	ciad009e19	KY.Chr12.894	NA	KY.Chr12.894.v1.nonSL4-1	ENSMUSP00000059404.3	KH.C12.676	18:36281097:36292535:1 ENSMUSG00000043991.5 ENSMUST00000051301.5 protein_coding protein_coding Pura purine rich element binding protein A [Source:MGI Symbol;Acc:MGI:103079]
Rarb-KY.Chr9.692	Rar	Nuclear Receptor	6	6.3	C	Rar (retinoic acid receptor)	Rarb	RARB	RARG	citb035d16	KY.Chr9.692	Old Name:¬†RAR // Ci-ZF218	KY.Chr9.692.v2.SL2-1	ENSMUSP00000067694.6	KH.C9.580	14:16430839:16575543:-1 ENSMUSG00000017491.9 ENSMUST00000063750.7 protein_coding protein_coding Rarb retinoic acid receptor, beta [Source:MGI Symbol;Acc:MGI:97857]
Rbpj-KY.Chr2.749	Rbpj	Other_TFs	0	0.4	B	Rbpj (recombination signal binding protein for immunoglobulin kappa J region)	Rbpj	RBPJ	KH2013:KH.C2.725_RBPJ	citb043k14	KY.Chr2.749	Old Name:¬†Su(H)/RBP-J	KY.Chr2.749.v1.SL1-1	ENSMUSP00000143846.1	KH.C2.725	5:53590981:53656137:1 ENSMUSG00000039191.12 ENSMUST00000201883.3 protein_coding protein_coding Rbpj recombination signal binding protein for immunoglobulin kappa J region [Source:MGI Symbol;Acc:MGI:96522]
Rel-KY.Chr11.1049	RelA	Other_TFs	2	2.1	D	RelA (selex)	Rel	MTR	REL	cieg022h11	KY.Chr11.1049	NA	KY.Chr11.1049.v2.SL2-1	ENSMUSP00000099928.3	KH.C11.238	11:23736847:23770970:-1 ENSMUSG00000020275.9 ENSMUST00000102864.4 protein_coding protein_coding Rel reticuloendotheliosis oncogene [Source:MGI Symbol;Acc:MGI:97897]
Rel-KY.Chr11.1049	RelA	Other_TFs	2	2.1	D	RelA (selex)	Rel	REL	REL	cieg022h11	KY.Chr11.1049	NA	KY.Chr11.1049.v2.SL2-1	ENSMUSP00000099928.3	KH.C11.238	11:23736847:23770970:-1 ENSMUSG00000020275.9 ENSMUST00000102864.4 protein_coding protein_coding Rel reticuloendotheliosis oncogene [Source:MGI Symbol;Acc:MGI:97897]
Rfx1-KY.Chr5.751	Rfx1/2/3	Other_TFs	4	4.2	D	RFX1/2/3 (selex)	Rfx1	IL1R1	RFX/1/2/3	cicl049p01	KY.Chr5.751	NA	KY.Chr5.751.v2.ND2-1	ENSMUSP00000005600.5	KH.C5.399	8:84066836:84096992:1 ENSMUSG00000031706.7 ENSMUST00000005600.5 protein_coding protein_coding Rfx1 regulatory factor X, 1 (influences HLA class II expression) [Source:MGI Symbol;Acc:MGI:105982]
Rfx1-KY.Chr5.751	Rfx1/2/3	Other_TFs	4	4.2	D	RFX1/2/3 (selex)	Rfx1	RFX3	RFX/1/2/3	cicl049p01	KY.Chr5.751	NA	KY.Chr5.751.v2.ND2-1	ENSMUSP00000005600.5	KH.C5.399	8:84066836:84096992:1 ENSMUSG00000031706.7 ENSMUST00000005600.5 protein_coding protein_coding Rfx1 regulatory factor X, 1 (influences HLA class II expression) [Source:MGI Symbol;Acc:MGI:105982]
Rora-KY.Chr3.206	Ror	Nuclear Receptor	1	1.4	A	Ror (RAR related orphan receptor)	Rora	RORA	RORB	cilv010m12	KY.Chr3.206	Old Name:¬†ROR // Ci-ZF225	KY.Chr3.206.v1.SL1-1	ENSMUSP00000109254.2	KH.C3.17	9:69289682:69379809:1 ENSMUSG00000032238.17 ENSMUST00000113624.2 protein_coding protein_coding Rora RAR-related orphan receptor alpha [Source:MGI Symbol;Acc:MGI:104661]
Rxra-KY.Chr9.286	Rxr	Nuclear Receptor	5	5.1	C	Rxr (retinoid X receptor)	Rxra	RXRA	RXRG	citb010c11	KY.Chr9.286	Old Name:¬†RXR // Ci-ZF244	KY.Chr9.286.v1.SL1-1	ENSMUSP00000159198.1	KH.C9.892	2:27725219:27759688:1 ENSMUSG00000015846.15 ENSMUST00000238913.1 protein_coding protein_coding Rxra retinoid X receptor alpha [Source:MGI Symbol;Acc:MGI:98214]
Smad9-KY.Chr2.1018	Smad1/5/8/9	SMAD	5	5.2	C	Smad1/5/9 (Smad family member 1/5/9)	Smad9	SMAD1	SMAD1/5/9	cicl016e21	KY.Chr2.1018	Old Name:¬†Smad1/5	KY.Chr2.1018.v1.SL1-1	ENSMUSP00000029371.2	KH.C2.573	3:54755582:54801257:1 ENSMUSG00000027796.2 ENSMUST00000029371.2 protein_coding protein_coding Smad9 SMAD family member 9 [Source:MGI Symbol;Acc:MGI:1859993]
Smad2-KY.Chr6.515	Smad2/3.a	SMAD	1	1.1	D	Smad2/3.a (Smad family member 2/3.a)	Smad2	SMAD3	SMA-2	cieg004p14	KY.Chr6.515	Old Name:¬†Smad2/3a	KY.Chr6.515.v2.SL2-1	ENSMUSP00000089439.6	KH.C6.22	18:76241701:76304730:1 ENSMUSG00000024563.16 ENSMUST00000091831.12 protein_coding protein_coding Smad2 SMAD family member 2 [Source:MGI Symbol;Acc:MGI:108051]
Smad2-KY.Chr12.69	Smad2/3.b	SMAD	5	5.1	D	Smad2/3.b (Smad family member 2/3.b)	Smad2	SMAD3	SMAD2/3	cieg050i11	KY.Chr12.69	Old Name:¬†Smad2/3b	KY.Chr12.69.v1.nonSL4-1	ENSMUSP00000109563.2	KH.C12.26	18:76262492:76302642:1 ENSMUSG00000024563.16 ENSMUST00000113930.2 protein_coding protein_coding Smad2 SMAD family member 2 [Source:MGI Symbol;Acc:MGI:108051]
Smad4-KY.Chr6.342	Smad4	SMAD	4	4.3	D	Smad4 (Smad family member 4)	Smad4	SMAD4	SMAD4	cieg009m10	KY.Chr6.342	Old Name:¬†Smad4	KY.Chr6.342.v1.SL1-1	ENSMUSP00000110589.1	KH.C6.117	18:73640001:73678231:-1 ENSMUSG00000024515.13 ENSMUST00000114939.1 protein_coding protein_coding Smad4 SMAD family member 4 [Source:MGI Symbol;Acc:MGI:894293]
Smad6-KY.Chr3.1211	Smad6/7	SMAD	5	5.2	D	Smad6/7 (Smad family member 6/7)	Smad6	SMAD7	SMAD6/7	ciad037n07	KY.Chr3.1211	Old Name:¬†Smad6/7	KY.Chr3.1211.v2.SL3-1	ENSMUSP00000036285.5	KH.C3.230	9:63953076:64022059:-1 ENSMUSG00000036867.7 ENSMUST00000041029.5 protein_coding protein_coding Smad6 SMAD family member 6 [Source:MGI Symbol;Acc:MGI:1336883]
Smarce1-KY.Chr10.1118	Smarce1/Baf57	HMG	2	2.5	A	Baf57	Smarce1	SMARCE1	SMARCE1	cies001f23	KY.Chr10.1118	NA	KY.Chr10.1118.v1.nonSL2-1	ENSMUSP00000099422.3	KH.C10.92	11:99209047:99231017:-1 ENSMUSG00000037935.16 ENSMUST00000103133.3 protein_coding protein_coding Smarce1 SWI/SNF related, matrix associated, actin dependent regulator of chromatin, subfamily e, member 1 [Source:MGI Symbol;Acc:MGI:1927347]
Smyd1-KY.Chr6.594	Smyd1/Znf438	Other_TFs	6	6.3	A	SET and MYND domain containing 1 // Ci-ZF438	Smyd1	SMYD1	SMYD1	citb009d08	KY.Chr6.594	NA	KY.Chr6.594.v1.SL2-1	ENSMUSP00000109824.2	KH.S423.6	6:71213942:71262253:-1 ENSMUSG00000055027.17 ENSMUST00000114186.8 protein_coding protein_coding Smyd1 SET and MYND domain containing 1 [Source:MGI Symbol;Acc:MGI:104790]
Snai2-KY.Chr3.1382	Snail	Zinc fingers	6	6.2	B	Snai (snail family	Snai2	SNAI2	ZKSCAN1/14/17/2/3/6	cibd020p17	KY.Chr3.1382	Old Name:¬†Snail // Ci-ZF224	KY.Chr3.1382.v1.SL1-1	ENSMUSP00000023356.6	KH.C3.751	16:14705852:14709385:1 ENSMUSG00000022676.7 ENSMUST00000023356.7 protein_coding protein_coding Snai2 snail family zinc finger 2 [Source:MGI Symbol;Acc:MGI:1096393]
Sox14-KY.Chr4.941	Sox30	HMG	0	0.4	D	Sox30 (SRY-box 30)	Sox14	SOX14	TCF7	not analyzed	KY.Chr4.941	Old Name:¬†SoxH	KY.Chr4.941.v1.SL2-1	ENSMUSP00000091310.5	KH.C4.8	9:99874106:99876170:-1 ENSMUSG00000053747.9 ENSMUST00000054819.9 protein_coding protein_coding Sox14 SRY (sex determining region Y)-box 14 [Source:MGI Symbol;Acc:MGI:98362]
Sox4-KY.Chr7.659	Sox4/11/12	HMG	4	4.3	B	Sox4/11/12 (SRY-box 4/11/12) (selex)	Sox4	SOX4	SOX11/12/4	ciad009i05	KY.Chr7.659	Old Name:¬†SoxC	KY.Chr7.659.v1.SL2-1	ENSMUSP00000100013.1	KH.C7.523	13:28948919:28953713:-1 ENSMUSG00000076431.4 ENSMUST00000067230.5 protein_coding protein_coding Sox4 SRY (sex determining region Y)-box 4 [Source:MGI Symbol;Acc:MGI:98366]
Srebf2-KY.Chr9.7	Srebp	bHLH	3	3.1	B	Srebp	Srebf2	SREBF2	SREBF1/2	ciad015j07	KY.Chr9.7	NA	KY.Chr9.7.v1.nonSL1-1	ENSMUSP00000023100.6	KH.L99.12	15:82147181:82205379:1 ENSMUSG00000022463.8 ENSMUST00000023100.7 protein_coding protein_coding Srebf2 sterol regulatory element binding factor 2 [Source:MGI Symbol;Acc:MGI:107585]
Srf-KY.Chr11.1359	Srf	Other_TFs	6	6.2	C	Serum response factor	Srf	SRF	SRF	ciad050a03	KY.Chr11.1359	NA	KY.Chr11.1359.v1.nonSL2-1	ENSMUSP00000015749.5	KH.S406.15	17:46548329:46556175:-1 ENSMUSG00000015605.6 ENSMUST00000015749.6 protein_coding protein_coding Srf serum response factor [Source:MGI Symbol;Acc:MGI:106658]
Ssrp1-KY.Chr3.1078	Ssrp	HMG	4	4.3	A	Ssrp	Ssrp1	SSRP1	SSRP/1	citb001b07	KY.Chr3.1078	NA	KY.Chr3.1078.v1.nonSL1-1	ENSMUSP00000121639.1	KH.C3.152	2:85037455:85045772:1 ENSMUSG00000027067.16 ENSMUST00000130729.2 protein_coding protein_coding Ssrp1 structure specific recognition protein 1 [Source:MGI Symbol;Acc:MGI:107912]
Stat5a-KY.Chr1.2426	Stat5a/STAT-b	Other_TFs	1	1.2	B	STAT-b	Stat5a	STAT5A	STAT5B	cieg048p11	KY.Chr1.2426	NA	KY.Chr1.2426.v1.SL2-1	ENSMUSP00000102980.2	KH.C1.275	11:100860484:100885168:1 ENSMUSG00000004043.14 ENSMUST00000107357.3 protein_coding protein_coding Stat5a signal transducer and activator of transcription 5A [Source:MGI Symbol;Acc:MGI:103036]
Tbx3-KY.Chr4.1104	Tbx2/3	T-box	2	2.2	B	Tbx2/3 (T-box 2/3) (selex)	Tbx3	TBX2	TBX2/3	cilv050c21	KY.Chr4.1104	NA	KY.Chr4.1104.v1.SL3-1	ENSMUSP00000078657.4	KH.L96.87	5:119670669:119684561:1 ENSMUSG00000018604.18 ENSMUST00000079719.10 protein_coding protein_coding Tbx3 T-box 3 [Source:MGI Symbol;Acc:MGI:98495]
Tbx21-KY.Chr3.529	Tbx21/Tbr1/Eomes	T-box	0	0.1	B	Tbx21/Tbr1/Eomes	Tbx21	TBX4	TBX21/4	cieg057b14	KY.Chr3.529	Old Name:¬†maternal T-box (mT)	KY.Chr3.529.v1.nonSL5-1	ENSMUSP00000001484.2	KH.C3.773	11:97098071:97115331:-1 ENSMUSG00000001444.2 ENSMUST00000001484.2 protein_coding protein_coding Tbx21 T-box 21 [Source:MGI Symbol;Acc:MGI:1888984]
Tbx3-KY.Chr11.460	Tbx6-r.a	T-box	0	0.1	A	Tbx6-r.a (T-box 6-related.a) (selex)	Tbx3	TBX2	KH2013:KH.L8.11_DOC1/2/3	cicl064c01	KY.Chr11.460	Old Name:¬†Tbx6a	KY.Chr11.460.v1.ND1-1	ENSMUSP00000078657.4	KH.L8.11	5:119670669:119684561:1 ENSMUSG00000018604.18 ENSMUST00000079719.10 protein_coding protein_coding Tbx3 T-box 3 [Source:MGI Symbol;Acc:MGI:98495]
Tbx3-KY.Chr11.470	Tbx6-r.b	T-box	0	0.1	A	Tbx6-r.b (T-box 6-related.b) (selex)	Tbx3	TBX6	KH2013:KH.S654.3_DOC1/2/3	cicl007g16	KY.Chr11.470	Old Name:¬†Tbx6b	KY.Chr11.470.v1.ND1-1	ENSMUSP00000078657.4	KH.S654.3	5:119670669:119684561:1 ENSMUSG00000018604.18 ENSMUST00000079719.10 protein_coding protein_coding Tbx3 T-box 3 [Source:MGI Symbol;Acc:MGI:98495]
Tbx3-KY.Chr11.469	Tbx6-r.c	T-box	0	0.1	A	Tbx6-r.c (T-box 6-related.c) (selex)	Tbx3	TBX6	KH2013:KH.S654.2_DOC1/2/3	cicl007g16	KY.Chr11.469	Old Name:¬†Tbx6c	KY.Chr11.469.v1.ND1-1	ENSMUSP00000078657.4	KH.S654.2	5:119670669:119684561:1 ENSMUSG00000018604.18 ENSMUST00000079719.10 protein_coding protein_coding Tbx3 T-box 3 [Source:MGI Symbol;Acc:MGI:98495]
Tbx6-KY.Chr11.468	Tbx6-r.d	T-box	0	0.1	B	Tbx6-r.d (T-box 6-related.d)	Tbx6	TBX6	KH2013:KH.S654.1_DOC1/2/3	cicl007g16	KY.Chr11.468	Old Name:¬†Tbx6d	KY.Chr11.468.v1.ND1-1	ENSMUSP00000091579.4	KH.S654.1	7:126781483:126785560:1 ENSMUSG00000030699.16 ENSMUST00000094037.4 protein_coding protein_coding Tbx6 T-box 6 [Source:MGI Symbol;Acc:MGI:102539]
Tcf12-KY.Chr3.781	Tcf3	bHLH	6	6.2	B	Tcf3 (transcription factor 3) (selex)	Tcf12	TMEM206	TCF12/3/4	cieg027d13	KY.Chr3.781	Old Name:¬†E12/E47	KY.Chr3.781.v2.SL3-2	ENSMUSP00000138925.1	KH.C3.348	9:71844723:72111651:-1 ENSMUSG00000032228.16 ENSMUST00000185117.7 protein_coding protein_coding Tcf12 transcription factor 12 [Source:MGI Symbol;Acc:MGI:101877]
Tcf12-KY.Chr3.781	Tcf3	bHLH	6	6.2	B	Tcf3 (transcription factor 3) (selex)	Tcf12	TCF12	KH2013:KH.C3.480	cieg027d13	KY.Chr3.781	Old Name:¬†E12/E47	KY.Chr3.781.v2.SL3-2	ENSMUSP00000138925.1	KH.C3.480	9:71844723:72111651:-1 ENSMUSG00000032228.16 ENSMUST00000185117.7 protein_coding protein_coding Tcf12 transcription factor 12 [Source:MGI Symbol;Acc:MGI:101877]
Tcf12-KY.Chr3.781	Tcf3	bHLH	6	6.2	B	Tcf3 (transcription factor 3) (selex)	Tcf12	TMEM206	KH2013:KH.C3.480	cieg027d13	KY.Chr3.781	Old Name:¬†E12/E47	KY.Chr3.781.v2.SL3-2	ENSMUSP00000138925.1	KH.C3.480	9:71844723:72111651:-1 ENSMUSG00000032228.16 ENSMUST00000185117.7 protein_coding protein_coding Tcf12 transcription factor 12 [Source:MGI Symbol;Acc:MGI:101877]
Tcf12-KY.Chr3.781	Tcf3	bHLH	6	6.2	B	Tcf3 (transcription factor 3) (selex)	Tcf12	TCF12	TCF12/3/4	cieg027d13	KY.Chr3.781	Old Name:¬†E12/E47	KY.Chr3.781.v2.SL3-2	ENSMUSP00000138925.1	KH.C3.348	9:71844723:72111651:-1 ENSMUSG00000032228.16 ENSMUST00000185117.7 protein_coding protein_coding Tcf12 transcription factor 12 [Source:MGI Symbol;Acc:MGI:101877]
Tfdp1-KY.Chr1.10	Tcf4	bHLH	4	4.1	A	Tcf4 (transcription factor 4)	Tfdp1	TFDP1	TFDP1/2/3	cieg023c15	KY.Chr1.10	NA	KY.Chr1.10.v1.nonSL2-1	ENSMUSP00000127952.1	KH.L60.12	8:13339674:13377702:1 ENSMUSG00000038482.11 ENSMUST00000170909.1 protein_coding protein_coding Tfdp1 transcription factor Dp 1 [Source:MGI Symbol;Acc:MGI:101934]
Tcf7l2-KY.Chr6.60	Tcf7l1/2/Lef	HMG	5	5.3	A	Tcf7 (transcription factor 7)	Tcf7l2	TCF7L2	TCF7L1/2	cicl049a12	KY.Chr6.60	Old Name:¬†Tcf/Lef	KY.Chr6.60.v1.ND1-1	ENSMUSP00000107291.4	KH.C6.71	19:55741820:55933229:1 ENSMUSG00000024985.20 ENSMUST00000111662.10 protein_coding protein_coding Tcf7l2 transcription factor 7 like 2, T cell specific, HMG box [Source:MGI Symbol;Acc:MGI:1202879]
Vps72-KY.Chr3.15	TCFL1/Vps72	Other_TFs	1	1.1	C	TCFL1	Vps72	ZHX1	ZHX1/2/3	cigd024l23	KY.Chr3.15	NA	KY.Chr3.15.v2.SL6-3	ENSMUSP00000009102.8	KH.L37.66	3:95111022:95123051:1 ENSMUSG00000008958.14 ENSMUST00000009102.8 protein_coding protein_coding Vps72 vacuolar protein sorting 72 [Source:MGI Symbol;Acc:MGI:1202305]
Vps72-KY.Chr3.15	TCFL1/Vps72	Other_TFs	1	1.1	C	TCFL1	Vps72	VPS72	ZHX1/2/3	cigd024l23	KY.Chr3.15	NA	KY.Chr3.15.v2.SL6-3	ENSMUSP00000009102.8	KH.L37.66	3:95111022:95123051:1 ENSMUSG00000008958.14 ENSMUST00000009102.8 protein_coding protein_coding Vps72 vacuolar protein sorting 72 [Source:MGI Symbol;Acc:MGI:1202305]
Vps72-KY.Chr3.15	TCFL1/Vps72	Other_TFs	1	1.1	C	TCFL1	Vps72	VPS72	VPS72	cigd024l23	KY.Chr3.15	NA	KY.Chr3.15.v2.SL6-3	ENSMUSP00000009102.8	KH.L37.41	3:95111022:95123051:1 ENSMUSG00000008958.14 ENSMUST00000009102.8 protein_coding protein_coding Vps72 vacuolar protein sorting 72 [Source:MGI Symbol;Acc:MGI:1202305]
Vps72-KY.Chr3.15	TCFL1/Vps72	Other_TFs	1	1.1	C	TCFL1	Vps72	ZHX1	VPS72	cigd024l23	KY.Chr3.15	NA	KY.Chr3.15.v2.SL6-3	ENSMUSP00000009102.8	KH.L37.41	3:95111022:95123051:1 ENSMUSG00000008958.14 ENSMUST00000009102.8 protein_coding protein_coding Vps72 vacuolar protein sorting 72 [Source:MGI Symbol;Acc:MGI:1202305]
Hlf-KY.Chr14.42	Tef/Hlf	bZIP	6	6.3	E	Tef/Hlf (TEF/Hlf transcription factor, PAR bZIP family member) (selex)	Hlf	HLF	TEFB	cibd010d05	KY.Chr14.42	NA	KY.Chr14.42.v1.SL1-1	ENSMUSP00000004051.7	KH.S1032.1	11:90336536:90390895:-1 ENSMUSG00000003949.16 ENSMUST00000004051.7 protein_coding protein_coding Hlf hepatic leukemia factor [Source:MGI Symbol;Acc:MGI:96108]
Tfap4-KY.Chr14.930	Tfap4	bHLH	2	2.5	B	AP4 (selex)	Tfap4	TFAP4	TFAP4	cilv006k04	KY.Chr14.930	NA	KY.Chr14.930.v2.nonSL6-1	ENSMUSP00000155803.1	KH.C14.448	16:4547375:4552962:-1 ENSMUSG00000005718.8 ENSMUST00000229956.1 protein_coding protein_coding Tfap4 transcription factor AP4 [Source:MGI Symbol;Acc:MGI:103239]
Tfdp1-KY.Chr1.10	Tfdp1	Other_TFs	4	4.1	A	transcription factor Dp-1	Tfdp1	TFDP1	TFDP1/2/3	cieg019g24	KY.Chr1.10	NA	KY.Chr1.10.v1.nonSL2-1	ENSMUSP00000127952.1	KH.L60.12	8:13339674:13377702:1 ENSMUSG00000038482.11 ENSMUST00000170909.1 protein_coding protein_coding Tfdp1 transcription factor Dp 1 [Source:MGI Symbol;Acc:MGI:101934]
Tox2-KY.Chr3.766	Tox	HMG	4	4.3	B	Tox	Tox2	TOX3	TOX/3/4	ciad005o22	KY.Chr3.766	Old Name:¬†CAGF9	KY.Chr3.766.v1.ND1-1	ENSMUSP00000105055.2	KH.C3.330	2:163203125:163324170:1 ENSMUSG00000074607.11 ENSMUST00000109428.8 protein_coding protein_coding Tox2 TOX high mobility group box family member 2 [Source:MGI Symbol;Acc:MGI:3611233]
Trp73-KY.Chr1.1942	Tp53/73.a	Other_TFs	4	4.2	D	Tp53/73.a (tumor protein p53/73.a)	Trp73	TP63	TP53/63/73	cieg042c04	KY.Chr1.1942	Old Name:¬†p53/p73-a	KY.Chr1.1942.v3.SL1-2	ENSMUSP00000101268.1	KH.C1.573	4:154058989:154097167:-1 ENSMUSG00000029026.17 ENSMUST00000105643.7 protein_coding protein_coding Trp73 transformation related protein 73 [Source:MGI Symbol;Acc:MGI:1336991]
Trp73-KY.Chr3.226	Tp53/73.b	Other_TFs	1	1.2	C	Tp53/73.b (tumor protein p53/73.b)	Trp73	TP73	P53	cits031o11	KY.Chr3.226	Old Name:¬†p53/p73-b	KY.Chr3.226.v1.SL1-1	ENSMUSP00000134196.1	KH.C3.713	4:154058989:154097167:-1 ENSMUSG00000029026.17 ENSMUST00000097763.9 protein_coding nonsense_mediated_decay Trp73 transformation related protein 73 [Source:MGI Symbol;Acc:MGI:1336991]
Npas3-KY.Chr11.674	Trh	bHLH	1	1.1	D	Trh	Npas3	ASPDH	ASPDH	citb035h10	KY.Chr11.674	NA	KY.Chr11.674.v2.SL4-1	ENSMUSP00000098975.2	KH.L154.23	12:53248677:54072175:1 ENSMUSG00000021010.9 ENSMUST00000101432.2 protein_coding protein_coding Npas3 neuronal PAS domain protein 3 [Source:MGI Symbol;Acc:MGI:1351610]
Npas3-KY.Chr11.674	Trh	bHLH	1	1.1	D	Trh	Npas3	NPAS3	ASPDH	citb035h10	KY.Chr11.674	NA	KY.Chr11.674.v2.SL4-1	ENSMUSP00000098975.2	KH.L154.23	12:53248677:54072175:1 ENSMUSG00000021010.9 ENSMUST00000101432.2 protein_coding protein_coding Npas3 neuronal PAS domain protein 3 [Source:MGI Symbol;Acc:MGI:1351610]
Tsc22d1-KY.Chr7.836	Tsc22	Other_TFs	0	0.3	B	TSC22	Tsc22d1	TSC22D1	TSC22D1/2	cicl054n02	KY.Chr7.836	NA	KY.Chr7.836.v1.SL1-1	ENSMUSP00000044517.8	KH.C7.50	14:76415587:76507762:1 ENSMUSG00000022010.19 ENSMUST00000048371.14 protein_coding protein_coding Tsc22d1 TSC22 domain family, member 1 [Source:MGI Symbol;Acc:MGI:109127]
Atoh1-KY.Chr5.356	Twist-r.a/Atoh1	bHLH	6	6.1	E	Twist-r.a	Atoh1	ATOH1	KH2013:KH.C5.554_FER3	cicl029j13	KY.Chr5.356	Old Name:¬†TWIST-like-1a	KY.Chr5.356.v1.ND1-1	ENSMUSP00000098903.4	KH.C5.554	6:64729125:64731245:1 ENSMUSG00000073043.5 ENSMUST00000101351.5 protein_coding protein_coding Atoh1 atonal bHLH transcription factor 1 [Source:MGI Symbol;Acc:MGI:104654]
Neurod6-KY.Chr5.355	Twist-r.b/Neurod6	bHLH	6	6.1	E	Twist-r.b	Neurod6	NEUROD6	KH2013:KH.C5.554_FER3	not analyzed	KY.Chr5.355	Old Name:¬†TWIST-like-1b	KY.Chr5.355.v1.ND1-1	ENSMUSP00000047016.8	KH.C5.554	6:55677822:55681263:-1 ENSMUSG00000037984.9 ENSMUST00000044767.9 protein_coding protein_coding Neurod6 neurogenic differentiation 6 [Source:MGI Symbol;Acc:MGI:106593]
Twist1-KY.Chr5.357	Twist-r.c/Twist1	bHLH	6	6.3	E	Twist-r.c	Twist1	TWIST1	TWIST1	cicl020p07	KY.Chr5.357	Old Name:¬†TWIST-like-2	KY.Chr5.357.v1.ND1-1	ENSMUSP00000040089.5	KH.C5.202	12:33957671:33959829:1 ENSMUSG00000035799.6 ENSMUST00000049089.6 protein_coding protein_coding Twist1 twist basic helix-loop-helix transcription factor 1 [Source:MGI Symbol;Acc:MGI:98872]
Ubtf-KY.Chr2.1521	Ubf/Ubtf	HMG	3	3.3	A	Ubf	Ubtf	UBTF	UBTF	cicl008k20	KY.Chr2.1521	NA	KY.Chr2.1521.v4.SL3-1	ENSMUSP00000133611.1	KH.C2.376	11:102306486:102319742:-1 ENSMUSG00000020923.17 ENSMUST00000173870.7 protein_coding protein_coding Ubtf upstream binding transcription factor, RNA polymerase I [Source:MGI Symbol;Acc:MGI:98512]
Usf2-KY.Chr3.1438	Usf	bHLH	4	4.2	A	Usf (selex)	Usf2	USF2	USF1/2	ciad027a18	KY.Chr3.1438	NA	KY.Chr3.1438.v1.ND1-1	ENSMUSP00000125520.2	KH.C3.624	7:30946580:30956757:-1 ENSMUSG00000058239.13 ENSMUST00000162228.8 protein_coding protein_coding Usf2 upstream transcription factor 2 [Source:MGI Symbol;Acc:MGI:99961]
Vdr-KY.Chr2.1584	Vdr.a	Nuclear Receptor	0	0.3	B	Vdr.a (vitamin D receptor.a)	Vdr	NR1H3	KH2013:KH.C2.687_VDR	cibd031e11	KY.Chr2.1584	Old Name:¬†VDR-a // Ci-ZF235	KY.Chr2.1584.v1.SL1-1	ENSMUSP00000023119.8	KH.C2.687	15:97854425:97908310:-1 ENSMUSG00000022479.15 ENSMUST00000023119.14 protein_coding protein_coding Vdr vitamin D (1,25-dihydroxyvitamin D3) receptor [Source:MGI Symbol;Acc:MGI:103076]
Xbp1-KY.Chr4.754	Xbp1	bZIP	5	5.3	A	Xbp1.a (X-box binding protein 1.a) (selex)	Xbp1	XBP1	KH2013:KH.C4.516_XBP1	not analyzed	KY.Chr4.754	Old Name:¬†xBPa	KY.Chr4.754.v2.nonSL4-1	ENSMUSP00000158915.1	KH.C4.516	11:5520995:5525242:1 ENSMUSG00000020484.19 ENSMUST00000239150.1 protein_coding protein_coding Xbp1 X-box binding protein 1 [Source:MGI Symbol;Acc:MGI:98970]
Xbp1-KY.Chr4.754	Xbp1	bZIP	5	5.3	A	Xbp1.a (X-box binding protein 1.a) (selex)	Xbp1	CCDC138	KH2013:KH.C4.516_XBP1	not analyzed	KY.Chr4.754	Old Name:¬†xBPa	KY.Chr4.754.v2.nonSL4-1	ENSMUSP00000158915.1	KH.C4.516	11:5520995:5525242:1 ENSMUSG00000020484.19 ENSMUST00000239150.1 protein_coding protein_coding Xbp1 X-box binding protein 1 [Source:MGI Symbol;Acc:MGI:98970]
Ybx3-KY.Chr1.945	Ybx3	Other_TFs	6	6.4	A	Y-box protein1/2/3	Ybx3	YBX1	YBX1/2	ciad007o17	KY.Chr1.945	NA	KY.Chr1.945.v3.nonSL7-1	ENSMUSP00000085172.2	KH.C1.264	6:131364855:131388476:-1 ENSMUSG00000030189.15 ENSMUST00000087865.3 protein_coding protein_coding Ybx3 Y box protein 3 [Source:MGI Symbol;Acc:MGI:2137670]
Zfhx4-KY.Chr3.191	Zfhx2/3/4	Homeobox	5	5.4	B	Zfhx3 (zinc finger homeobox 3) (selex)	Zfhx4	ZFHX3	ZFHX2/3/4	not analyzed	KY.Chr3.191	Old Name:ATBF // Ci-ZF113 // CiZF-313 // Ci-ZF314	KY.Chr3.191.v1.SL1-1	ENSMUSP00000135827.1	KH.C3.443	3:5218526:5413165:1 ENSMUSG00000025255.18 ENSMUST00000175866.7 protein_coding protein_coding Zfhx4 zinc finger homeodomain 4 [Source:MGI Symbol;Acc:MGI:2137668]
Vps72-KY.Chr3.15	Zhx1-r	Homeobox	1	1.1	C	Zhx1-r (zinc fingers and homeoboxes 1-related)	Vps72	ZHX1	ZHX1/2/3	cieg011g02	KY.Chr3.15	Old Name:¬†ZHX1-like	KY.Chr3.15.v2.SL6-3	ENSMUSP00000009102.8	KH.L37.66	3:95111022:95123051:1 ENSMUSG00000008958.14 ENSMUST00000009102.8 protein_coding protein_coding Vps72 vacuolar protein sorting 72 [Source:MGI Symbol;Acc:MGI:1202305]
Vps72-KY.Chr3.15	Zhx1-r	Homeobox	1	1.1	C	Zhx1-r (zinc fingers and homeoboxes 1-related)	Vps72	VPS72	ZHX1/2/3	cieg011g02	KY.Chr3.15	Old Name:¬†ZHX1-like	KY.Chr3.15.v2.SL6-3	ENSMUSP00000009102.8	KH.L37.66	3:95111022:95123051:1 ENSMUSG00000008958.14 ENSMUST00000009102.8 protein_coding protein_coding Vps72 vacuolar protein sorting 72 [Source:MGI Symbol;Acc:MGI:1202305]
Vps72-KY.Chr3.15	Zhx1-r	Homeobox	1	1.1	C	Zhx1-r (zinc fingers and homeoboxes 1-related)	Vps72	VPS72	VPS72	cieg011g02	KY.Chr3.15	Old Name:¬†ZHX1-like	KY.Chr3.15.v2.SL6-3	ENSMUSP00000009102.8	KH.L37.41	3:95111022:95123051:1 ENSMUSG00000008958.14 ENSMUST00000009102.8 protein_coding protein_coding Vps72 vacuolar protein sorting 72 [Source:MGI Symbol;Acc:MGI:1202305]
Vps72-KY.Chr3.15	Zhx1-r	Homeobox	1	1.1	C	Zhx1-r (zinc fingers and homeoboxes 1-related)	Vps72	ZHX1	VPS72	cieg011g02	KY.Chr3.15	Old Name:¬†ZHX1-like	KY.Chr3.15.v2.SL6-3	ENSMUSP00000009102.8	KH.L37.41	3:95111022:95123051:1 ENSMUSG00000008958.14 ENSMUST00000009102.8 protein_coding protein_coding Vps72 vacuolar protein sorting 72 [Source:MGI Symbol;Acc:MGI:1202305]
Zic3-KY.Chr6.31	Zic-r.g/ZicL	Zinc fingers	0	0.1	C	Zic-r.g (Zic family member.g) (selex)	Zic3	ZIC4	KH2013:KH.S816.1_ZIC1/3/4/5/6	cicl002e04	KY.Chr6.31	Not found in the KH version	KY.Chr6.31.v1.ND1-1	ENSMUSP00000086003.4	KH.S816.1	X:58030999:58036559:1 ENSMUSG00000067860.11 ENSMUST00000088631.10 protein_coding protein_coding Zic3 zinc finger protein of the cerebellum 3 [Source:MGI Symbol;Acc:MGI:106676]

## Sheet: Legend
Dataset EV4. Candidate Transcription Factor-coding genes
Transcription factor coding genes were collected from the Ghost database (Satou et al, 2005) (http://ghost.zool.kyoto-u.ac.jp/HT_TF_KY21.html ) (Imai et al, 2004)egrated with our dataset using the KY2019 gene IDs (Satou et al, 2019) and curated names. Note that the gene names and nomenclature remains complex and partially inconsistent between versions of the reference Ciona robusta transcriptome.
