# Supplementary material for: Cell cycle-driven transcriptome maturation confers multilineage competence to cardiopharyngeal progenitors
Source: EMBO J. 2025 Nov 3;44(24):7649–76. doi: 10.1038/s44318-025-00613-y (PMC12705688; doi:10.1038/s44318-025-00613-y)
Supplement: Supplementary file 7 — Dataset EV5 [file 44318_2025_613_MOESM7_ESM.xlsx]

## Sheet: Supplemental_Fig4_sgFoxf_v_cont
	p_val	avg_log2FC	pct.1	pct.2	p_val_adj
Zswim4-KY.Chr8.601	1.04e-23	3.00424	0.943	0.557	1.34e-19
Pcdh18-KY.Chr9.393	3.74e-21	-1.52581	0.868	1	4.81e-17
Pcdh18-KY.Chr9.961	1.91e-18	2.44747	0.925	0.545	2.46e-14
KY2019:KY.Chr6.451	1.23e-16	-1.67955	0.434	0.989	1.59e-12
Fzd4-KY.Chr6.487	2.01e-16	-2.53554	0.245	0.898	2.58e-12
Col19a1-KY.Chr1.896	2.17e-16	-2.14822	0.528	0.977	2.8e-12
Gpx7-KY.Chr9.1020	4.01e-16	-1.86874	0.698	0.989	5.16e-12
Arhgef9-KY.Chr4.229	4.25e-16	-2.32551	0.34	0.943	5.47e-12
Fzd10-KY.Chr12.842	4.45e-16	-2.44108	0.208	0.886	5.73e-12
Tln2-KY.Chr3.779	1.45e-15	-1.77433	0.887	0.989	1.87e-11
Dcbld2-KY.Chr11.629	2.25e-15	-1.72803	0.736	0.977	2.89e-11
Zcchc24-KY.Chr14.240	2.55e-15	1.09097	1	0.989	3.28e-11
Asb2-KY.Chr7.1211	2.87e-15	-1.63524	0.962	1	3.69e-11
Vgll2-KY.Chr12.32	3.54e-15	-2.21228	0.245	0.898	4.56e-11
Gas2-KY.Chr4.1320	3.64e-15	-2.89457	0.358	0.83	4.69e-11
Cdc6-KY.UAContig1.122	8.99e-15	0.90363	1	1	1.16e-10
Tesk2-KY.Chr8.779	2.35e-14	1.56786	0.962	0.83	3.02e-10
KY2019:KY.Chr10.629	3.19e-14	2.26116	0.83	0.432	4.1e-10
Ddr2-KY.Chr9.1025	4.41e-14	-1.7227	0.453	0.955	5.67e-10
Foxf1-KY.Chr3.1005	1.74e-13	-1.63409	0.453	0.966	2.24e-09
Apob-KY.Chr8.1063	3.06e-13	-2.09129	0.717	0.989	3.93e-09
Fbxo25-KY.Chr1.1400	1.76e-12	-1.5832	0.509	0.955	2.27e-08
Fscn1-KY.Chr3.1654	2.84e-12	-2.82086	0.245	0.807	3.66e-08
KY2019:KY.Chr11.372	3.63e-12	-1.66585	0.585	0.955	4.67e-08
Arhgef17-KY.Chr2.892	3.94e-12	-1.62645	0.358	0.909	5.07e-08
Dcdc2a-KY.Chr14.195	4.15e-12	-1.59657	0.321	0.898	5.34e-08
Svep1-KY.Chr5.738	4.26e-12	-2.93599	0.302	0.807	5.49e-08
KY2019:KY.Chr6.317	4.62e-12	-4.49252	0.038	0.591	5.95e-08
Enpp3-KY.Chr2.1038	4.99e-12	-0.975297	1	1	6.42e-08
Rgs21-KY.Chr4.237	5.29e-12	2.49063	0.849	0.489	6.81e-08
Adgrl3-KY.Chr8.562	9.42e-12	2.03858	0.849	0.591	1.21e-07
KY2019:KY.Chr7.531	1.5e-11	-2.44808	0.189	0.761	1.93e-07
Enpp7-KY.Chr7.682	2.16e-11	-3.09019	0.151	0.693	2.78e-07
KY2019:KY.Chr1.520	2.43e-11	-1.76384	0.547	0.932	3.13e-07
Ndst1-KY.Chr2.1029	2.72e-11	-1.48965	0.623	0.966	3.5e-07
KY2019:KY.Chr14.1119	4.17e-11	-2.54937	0.283	0.818	5.36e-07
Sik2-KY.Chr10.106	7.25e-11	1.38719	0.906	0.807	9.33e-07
KY2019:KY.Chr14.160	7.87e-11	-3.47492	0.038	0.557	1.01e-06
Trim2-KY.Chr12.722	1.13e-10	-1.93799	0.226	0.795	1.46e-06
Vangl1-KY.Chr4.657	1.24e-10	1.17277	0.981	0.966	1.6e-06
Ush2a-KY.Chr5.792	1.44e-10	-3.03358	0.17	0.716	1.85e-06
Rhof-KY.Chr1.2141	3.68e-10	-3.26716	0.038	0.534	4.74e-06
Ccne1-KY.Chr13.218	4.62e-10	-0.75651	0.981	1	5.95e-06
KY2019:KY.Chr3.1137	5.99e-10	1.75075	0.887	0.398	7.7e-06
KY2019:KY.Chr2.206	9.85e-10	-3.2611	0.075	0.58	1.27e-05
Zfp608-KY.Chr1.2196	1e-09	-1.02313	0.868	1	1.29e-05
Zbtb46-KY.Chr7.932	1.05e-09	1.84663	0.849	0.534	1.35e-05
Arl1-KY.Chr14.162	1.07e-09	-1.03031	0.943	0.989	1.37e-05
KY2019:KY.Chr7.690	1.14e-09	-4.85644	0	0.386	1.47e-05
KY2019:KY.Chr6.156	1.34e-09	-0.681278	1	1	1.73e-05
Gsto1-KY.Chr9.255	1.55e-09	-2.81753	0.208	0.67	1.99e-05
Nog-KY.Chr12.723	1.63e-09	3.30906	0.566	0.102	2.09e-05
KY2019:KY.Chr12.681	1.63e-09	1.11073	0.962	0.898	2.09e-05
Actg2-KY.Chr4.230	1.67e-09	1.16243	1	1	2.15e-05
Ephb2-KY.Chr1.603	1.67e-09	-3.88693	0.038	0.5	2.15e-05
KY2019:KY.Chr1.1059	2.11e-09	1.23598	1	0.898	2.72e-05
KY2019:KY.Chr8.612	2.24e-09	-1.48792	0.604	0.943	2.88e-05
KY2019:KY.Chr7.415	2.78e-09	-2.33716	0.132	0.648	3.58e-05
Matn1-KY.Chr1.919	3.27e-09	-2.79789	0.151	0.625	4.2e-05
KY2019:KY.Chr3.1539	4.38e-09	2.40782	0.717	0.409	5.63e-05
Ak2-KY.Chr14.595	6.28e-09	-0.616353	1	1	8.08e-05
Gata5-KY.Chr6.625	7.32e-09	-1.8159	0.302	0.773	9.42e-05
Tnks2-KY.Chr5.293	7.78e-09	-1.6653	0.509	0.852	0.00010013
Plec-KY.Chr7.786	9.16e-09	-1.29443	0.717	0.966	0.000117824
Pctp-KY.Chr10.1029	1.01e-08	-1.66651	0.698	0.943	0.000130443
Fbxo45-KY.Chr7.396	1.06e-08	-1.63305	0.547	0.886	0.000136815
Mapk8ip3-KY.Chr2.633	1.06e-08	-1.28624	0.868	0.977	0.000136826
5430403G16Rik-KY.Chr11.665	1.07e-08	-1.40571	0.717	0.909	0.000138092
KY2019:KY.Chr4.684	1.15e-08	-1.84257	0.415	0.83	0.000147633
Spire1-KY.Chr3.767	1.24e-08	-1.6215	0.509	0.875	0.00016007
Hand2-KY.Chr1.2070	1.83e-08	0.694938	1	1	0.000236032
Nr2c2-KY.Chr8.539	1.93e-08	1.12416	0.906	0.864	0.000248176
Myl1-KY.Chr1.2010	2.57e-08	1.23646	0.925	0.886	0.000331089
Ddx17-KY.Chr2.42	2.6e-08	0.570806	0.962	1	0.000334361
Trabd2b-KY.Chr5.930	3.91e-08	1.09183	0.962	0.875	0.000503365
Slc17a5-KY.Chr11.945	5.87e-08	-2.12532	0.302	0.75	0.000755373
KY2019:KY.Chr14.1034	6.7e-08	-2.5288	0.151	0.602	0.000862364
Abcf2-KY.Chr3.1060	7.9e-08	0.898594	0.981	0.92	0.00101661
B3gnt5-KY.Chr2.1270	8.05e-08	-2.6625	0.283	0.693	0.00103566
Prss8-KY.Chr6.460	9.86e-08	-2.24433	0.094	0.545	0.00126848
Myl7-KY.Chr8.903	1.06e-07	2.09729	0.849	0.557	0.00135967
Unc93a2-KY.Chr4.768	1.07e-07	-3.18126	0.038	0.443	0.00137619
Smurf1-KY.Chr4.280	1.22e-07	-1.09398	0.83	0.989	0.00157307
Calm1-KY.Chr2.1250	1.6e-07	-2.48503	0.151	0.591	0.00205845
Meis1-KY.Chr10.902	1.62e-07	-1.27753	0.698	0.92	0.0020905
Slc38a4-KY.Chr3.581	1.8e-07	-1.2997	0.491	0.886	0.0023178
Mip-KY.Chr2.1303	1.82e-07	1.67931	0.604	0.455	0.00234221
KY2019:KY.Chr7.1160	2.08e-07	-2.12796	0.377	0.807	0.00268177
KY2019:KY.Chr11.808	2.28e-07	-1.95367	0.321	0.75	0.00293494
Nphs1-KY.Chr11.942	2.95e-07	-0.617285	1	0.989	0.00379388
Chst1-KY.Chr1.2459	3.01e-07	-1.24851	0.792	0.943	0.00386975
Gm9195-KY.Chr10.951	3.21e-07	-2.18052	0.151	0.602	0.00412427
KY2019:KY.Chr7.1090	3.61e-07	-1.81801	0.604	0.784	0.00463984
Actg2-KY.Chr1.2388	3.74e-07	0.862623	1	1	0.0048072
Spag16-KY.Chr7.1210	3.74e-07	-0.894361	0.302	0.761	0.00480865
Bmp2-KY.Chr4.449	4.18e-07	-1.9274	0.415	0.773	0.0053816
Reck-KY.Chr13.101	4.22e-07	-1.65881	0.302	0.75	0.00542881
Mthfd1-KY.Chr3.366	4.34e-07	-2.21887	0.491	0.693	0.00558051
Coq3-KY.Chr3.1096	4.94e-07	-1.91617	0.264	0.693	0.00635118
Cps1-KY.Chr14.1200	5.37e-07	-1.21039	0.887	0.977	0.00691009
KY2019:KY.Chr4.1216	5.8e-07	-3.41566	0.019	0.364	0.0074575
Pim1-KY.Chr1.1680	5.86e-07	1.6657	0.755	0.455	0.00754148
Mknk1-KY.Chr8.607	5.9e-07	-0.575521	1	1	0.00758957
Tpm1-KY.Chr3.1094	6.31e-07	0.79208	1	1	0.00811992
Dnajc30-KY.Chr8.795	7.09e-07	1.75769	0.642	0.398	0.00912034
Lama3-KY.Chr2.933	7.93e-07	0.543982	1	1	0.0102036
Sptssa-KY.Chr4.620	8.01e-07	-1.39699	0.66	0.852	0.0103089
Net1-KY.Chr8.994	8.22e-07	1.15242	0.943	0.75	0.0105813
B4galt1-KY.Chr10.1107	9.33e-07	-3.05976	0.075	0.455	0.0120006
Arap1-KY.Chr2.1190	1.03e-06	1.5647	0.774	0.545	0.0132674
Cdk5rap2-KY.Chr7.522	1.06e-06	0.807708	1	1	0.0136118
Chkb-KY.Chr1.2142	1.08e-06	-1.6477	0.264	0.705	0.0139597
Atp2a3-KY.Chr11.575	1.09e-06	0.762826	1	1	0.0140723
Tcf12-KY.Chr3.781	1.13e-06	0.641286	0.906	0.966	0.0145625
Gm12248-KY.Chr2.964	1.15e-06	-1.91952	0.245	0.67	0.0147502
Nkx2-5-KY.Chr8.909	1.16e-06	-1.00167	0.811	0.932	0.0149645
KY2019:KY.Chr5.531	1.35e-06	-4.28695	0.208	0.568	0.0173636
Adrb2-KY.Chr2.2054	1.39e-06	-1.6386	0.17	0.602	0.0179413
Cda-KY.Chr1.1302	1.4e-06	-3.27979	0.038	0.398	0.0180396
Zfand5-KY.Chr3.122	1.53e-06	0.799428	0.981	0.943	0.0196538
Celsr3-KY.Chr6.334	1.68e-06	0.859136	0.943	0.989	0.0215745
KY2019:KY.Chr1.1550	1.85e-06	-1.97464	0.113	0.523	0.0237455
Ccn2-KY.Chr9.1064	1.94e-06	2.07944	0.491	0.227	0.0249973
Klhl24-KY.Chr9.718	1.95e-06	1.18214	0.811	0.625	0.0250535
Lama2-KY.Chr1.1601	2.27e-06	1.5923	0.774	0.42	0.0292154
Wnt3-KY.Chr9.955	2.31e-06	1.83052	0.642	0.25	0.0297417
Rad9a-KY.Chr2.790	2.51e-06	-1.07763	0.623	0.909	0.0323262
Smpd1-KY.Chr2.2285	2.57e-06	-1.1741	0.642	0.864	0.0330043
Slc7a8-KY.Chr3.20	2.62e-06	-0.902857	0.962	0.966	0.0337447
KY2019:KY.Chr8.757	2.8e-06	-1.2399	0.698	0.92	0.0360419
Slc43a3-KY.Chr12.1063	2.83e-06	0.83847	0.906	0.898	0.0364481
Fstl5-KY.Chr11.628	2.86e-06	-1.35233	0.396	0.807	0.0367995
Rtn4-KY.Chr10.616	2.96e-06	-0.650808	0.981	1	0.038086
Nid2-KY.Chr11.337	2.96e-06	0.384938	1	1	0.0381422
Zfp934-KY.Chr6.196	3.04e-06	2.76031	0.415	0.068	0.0390586
Cwf19l1-KY.Chr2.2292	3.18e-06	0.153627	0.547	0.807	0.0409468
Chsy3-KY.Chr4.57	3.72e-06	0.811621	0.943	0.909	0.0479139
Ampd3-KY.Chr4.1128	3.85e-06	-1.47702	0.453	0.784	0.0495653
Rap1gap-KY.Chr1.1332	3.86e-06	-1.44337	0.283	0.705	0.0496934
Flrt2-KY.Chr6.509	3.86e-06	-1.7295	0.321	0.693	0.0496992
KY2019:KY.Chr1.1472	3.95e-06	2.53067	0.415	0.068	0.0508196
Adamts15-KY.Chr1.1471	4.08e-06	2.6948	0.396	0.114	0.0524482
Ptch1-KY.Chr5.727	4.16e-06	-1.90994	0.132	0.534	0.0534831
Tle3-KY.Chr4.1046	4.17e-06	-1.13537	0.774	0.943	0.0536599
Nckap5l-KY.Chr9.616	4.46e-06	-1.05934	0.736	0.943	0.0573657
KY2019:KY.Chr9.1132	4.59e-06	-3.40671	0.019	0.33	0.0590004
Dlc1-KY.Chr2.771	5.05e-06	0.737003	0.981	0.932	0.0649744
Cacna2d3-KY.Chr1.597	5.58e-06	-2.04153	0.208	0.602	0.0718106
H1f0-KY.Chr2.2149	5.67e-06	0.63129	1	1	0.0729307
Rassf9-KY.Chr1.624	6.02e-06	0.897316	0.943	0.83	0.0774237
Plscr1-KY.Chr3.1281	7.12e-06	-1.7626	0.283	0.682	0.0915998
Arf1-KY.Chr6.506	7.16e-06	0.443746	0.943	1	0.0921732
Zeb1-KY.Chr1.2461	7.34e-06	2.12321	0.623	0.318	0.094478
Hand1-KY.Chr14.359	7.77e-06	-1.17139	0.302	0.716	0.0999317
Suv39h2-KY.Chr4.1219	8e-06	-1.42049	0.623	0.818	0.102997
KY2019:KY.Chr12.757	8.74e-06	-2.83981	0.038	0.364	0.112514
KY2019:KY.Chr1.2371	8.76e-06	1.5345	0.698	0.443	0.11274
KY2019:KY.Chr10.574	1.02e-05	-1.51253	0.189	0.591	0.130695
Wdr25-KY.Chr11.831	1.13e-05	-1.73288	0.358	0.716	0.144916
Mboat7-KY.Chr3.1006	1.14e-05	-1.44437	0.019	0.216	0.146429
Ep400-KY.Chr3.1131	1.2e-05	-0.441779	1	1	0.154933
Gli2-KY.Chr7.440	1.21e-05	1.7962	0.66	0.307	0.155945
Suds3-KY.Chr9.36	1.27e-05	-0.905999	0.849	0.966	0.163582
Rgs4-KY.Chr9.384	1.3e-05	1.21073	0.906	0.67	0.167516
Kcnk10-KY.Chr6.239	1.34e-05	-1.49431	0.038	0.295	0.173026
Fhl2-KY.Chr12.697	1.46e-05	-1.89388	0.17	0.545	0.188208
Rgs12-KY.Chr7.1089	1.47e-05	-1.77094	0.151	0.534	0.189168
Cblb-KY.Chr10.182	1.53e-05	0.896386	0.887	0.898	0.197061
Fam122a-KY.Chr7.1005	1.54e-05	-1.24455	0.547	0.807	0.198436
Cacna1c-KY.Chr4.431	1.55e-05	1.26481	0.717	0.591	0.199277
Slc4a8-KY.Chr9.241	1.61e-05	-0.634358	0.962	0.989	0.206928
Hsd17b14-KY.Chr14.251	1.63e-05	-2.92057	0.019	0.307	0.210309
KY2019:KY.Chr7.1158	1.66e-05	-1.53407	0.434	0.807	0.213297
Jmjd6-KY.Chr2.551	1.8e-05	1.18516	0.755	0.625	0.231572
Prps1l1-KY.Chr9.762	1.83e-05	-0.581104	0.774	0.989	0.235271
Zfp36l1-KY.Chr4.13	1.84e-05	-0.395396	1	1	0.23737
H3c2-KY.Chr11.685	1.88e-05	1.44745	0.83	0.636	0.241725
Flrt2-KY.Chr6.512	2.09e-05	1.34616	0.849	0.58	0.269199
Znrf3-KY.Chr4.1275	2.4e-05	1.43036	0.66	0.341	0.309421
Sord-KY.UAContig18.10	2.48e-05	-3.1114	0.038	0.341	0.31865
KY2019:KY.Chr4.797	2.55e-05	-1.78441	0.132	0.5	0.327601
Dusp1-KY.Chr1.1703	2.75e-05	1.43924	0.811	0.557	0.353373
Foxl1-KY.Chr5.382	2.75e-05	-0.60707	0.811	0.977	0.354199
Svil-KY.Chr9.353	2.82e-05	-1.04782	0.302	0.693	0.362497
Ap2m1-KY.Chr14.1128	2.83e-05	0.76133	0.868	0.841	0.364086
Pm20d1-KY.Chr8.553	2.85e-05	-1.25363	0.358	0.727	0.366862
Cldn1-KY.Chr11.160	2.91e-05	-0.979466	0.849	0.955	0.375045
Srprb-KY.Chr1.1435	3.05e-05	-0.863973	0.83	0.955	0.392806
Acly-KY.Chr3.1288	3.3e-05	-1.06169	0.679	0.864	0.42415
Ralgps1-KY.Chr9.939	3.33e-05	-1.32878	0.679	0.852	0.428355
Neurog3-KY.Chr6.427	3.47e-05	1.98295	0.604	0.273	0.446085
Slc30a2-KY.Chr7.805	3.61e-05	2.07377	0.528	0.216	0.464829
KY2019:KY.Chr5.1020	3.66e-05	-1.85034	0.302	0.568	0.470526
Adgrl3-KY.Chr5.854	3.74e-05	-0.677597	0.887	0.989	0.480766
Atp2a3-KY.Chr11.572	3.82e-05	0.695356	1	0.977	0.492019
Urb1-KY.Chr6.229	3.87e-05	-0.912299	0.717	0.92	0.498173
Tll2-KY.Chr12.746	3.99e-05	-0.846215	0.868	1	0.513253
Sardh-KY.Chr4.582	4.03e-05	-1.76399	0.208	0.568	0.519008
Elovl6-KY.Chr11.175	4.05e-05	-1.08707	0.396	0.773	0.521738
KY2019:KY.Chr14.639	4.16e-05	1.58768	0.792	0.67	0.535259
KY2019:KY.Chr6.610	4.18e-05	-1.42693	0.321	0.693	0.538126
Pycr1-KY.Chr3.73	4.45e-05	-1.3609	0.491	0.727	0.573133
Cnr1-KY.Chr2.2037	4.48e-05	-2.43073	0.151	0.42	0.576301
Lgr6-KY.Chr11.958	4.55e-05	-0.472204	1	0.977	0.58549
Adora2b-KY.Chr10.276	4.96e-05	-2.49646	0.075	0.375	0.637927
Stxbp6-KY.Chr14.411	5.1e-05	0.907278	0.943	0.818	0.656064
KY2019:KY.Chr1.1731	5.25e-05	-3.12066	0	0.193	0.675207
Myl1-KY.Chr1.2011	5.46e-05	0.506239	0.981	1	0.702954
KY2019:KY.Chr9.838	5.48e-05	-1.36975	0.377	0.716	0.705396
Ctnnal1-KY.Chr9.707	5.67e-05	1.25488	0.792	0.455	0.728919
Timp4-KY.Chr5.599	5.68e-05	-0.788713	0.094	0.364	0.731265
Spns1-KY.Chr11.554	5.74e-05	-0.754948	0.981	0.966	0.737927
Naf1-KY.Chr3.1510	5.75e-05	-0.790133	0.906	0.966	0.740406
Ephb1-KY.Chr1.238	5.78e-05	-1.01689	0.717	0.852	0.743106
Actg2-KY.Chr8.545	5.82e-05	0.6872	1	0.943	0.749245
Erap1-KY.Chr12.799	5.91e-05	1.04793	0.849	0.534	0.759969
Rexo4-KY.Chr2.1462	6e-05	-0.555208	0.66	0.943	0.772153
Brix1-KY.Chr8.532	6.35e-05	-0.671179	0.792	0.977	0.817211
Srp68-KY.Chr14.985	6.55e-05	0.49044	0.849	0.886	0.842888
Dbnl-KY.Chr4.942	6.57e-05	0.599004	0.887	0.955	0.845908
Myl1-KY.Chr1.2008	7.13e-05	1.28041	0.981	0.92	0.917813
KY2019:KY.Chr11.1136	7.23e-05	3.97482	0.283	0.034	0.930008
Slc16a12-KY.Chr2.1307	7.41e-05	3.33164	0.283	0.034	0.953652
Snx11-KY.Chr1.1305	7.51e-05	-0.423814	0.321	0.682	0.966565
Dnajb14-KY.Chr1.2302	7.85e-05	0.727651	0.962	0.943	1
2810006K23Rik-KY.Chr6.456	7.95e-05	-1.34552	0.396	0.727	1
Cd109-KY.Chr5.709	8.02e-05	-1.79444	0.528	0.761	1
Slc2a1-KY.Chr10.119	8.35e-05	1.46713	0.736	0.58	1
Cluh-KY.Chr14.489	8.45e-05	-0.758062	0.943	0.966	1
Col1a1-KY.Chr7.425	8.55e-05	0.393555	1	1	1
KY2019:KY.Chr14.392	9.03e-05	3.33224	0.151	0	1
Ippk-KY.Chr3.1156	9.27e-05	-1.54544	0.094	0.409	1
Ext1-KY.Chr2.383	9.4e-05	-0.891356	0.717	0.932	1
Lpin2-KY.Chr2.1260	9.61e-05	1.12027	0.811	0.636	1
Tma16-KY.Chr2.563	9.64e-05	-0.890514	0.604	0.886	1
Etl4-KY.Chr9.887	0.000107866	-0.768194	0.774	0.943	1
KY2019:KY.Chr4.1001	0.000110732	-1.26067	0.302	0.659	1
Schip1-KY.Chr1.1771	0.000112754	0.93367	0.868	0.693	1
Npat-KY.Chr12.1039	0.000116002	0.757295	0.981	0.909	1
Id2-KY.Chr7.1157	0.000118945	-1.19405	0.434	0.784	1
Wrap53-KY.Chr8.302	0.000120983	-0.105571	0.094	0.227	1
Csrnp3-KY.Chr13.104	0.000123216	0.628864	0.736	0.784	1
Srgap2-KY.Chr6.92	0.000124987	0.392501	0.906	0.989	1
Cldn16-KY.Chr5.436	0.000129942	-1.65464	0.132	0.466	1
Svep1-KY.Chr5.734	0.000130299	-2.40872	0.075	0.364	1
Rgr-KY.Chr9.219	0.000134073	-1.3069	0.396	0.682	1
B3gnt2-KY.Chr2.387	0.000135785	-0.545608	0.509	0.841	1
Letmd1-KY.Chr9.1135	0.000135853	0.829077	0.528	0.5	1
Fnbp1-KY.Chr13.413	0.00013708	-0.423198	1	1	1
Fnip2-KY.Chr12.142	0.000141777	-0.845809	0.811	0.932	1
Prkcz-KY.Chr14.163	0.000142577	-0.765128	0.849	0.955	1
Aldh1a1-KY.Chr4.295	0.000143085	0.652771	1	1	1
Smyd1-KY.Chr6.594	0.000144374	1.96241	0.698	0.443	1
Greb1l-KY.Chr1.1530	0.000148673	0.884379	0.981	0.955	1
Wdr83-KY.Chr4.612	0.000157367	0.238948	0.208	0.341	1
Fut4-KY.Chr10.1323	0.000165522	-2.6825	0	0.17	1
KY2019:KY.Chr7.787	0.000167575	-1.29561	0.396	0.705	1
Gjc1-KY.Chr11.1238	0.000168788	1.64347	0.66	0.398	1
Dctn6-KY.Chr3.1657	0.000169518	0.781285	0.887	0.886	1
Qk-KY.Chr12.929	0.000171533	-0.966651	0.642	0.875	1
Dtx3-KY.Chr9.307	0.000176209	-2.04906	0.208	0.523	1
Lrp11-KY.Chr4.837	0.000176846	-0.767371	0.868	0.955	1
Col4a2-KY.Chr12.893	0.000177442	0.721073	1	0.989	1
Gnao1-KY.Chr1.1372	0.000178747	0.452247	1	1	1
Itpr3-KY.Chr8.937	0.000179441	-0.75091	0.736	0.932	1
Septin9-KY.Chr3.536	0.000187108	-0.599449	0.887	1	1
Mcm3-KY.Chr14.1189	0.000191145	0.634283	0.925	0.955	1
Ccna1-KY.Chr2.535	0.000193552	0.318396	0.981	1	1
Pigb-KY.Chr12.148	0.000204541	0.641381	0.264	0.307	1
Pdcl3-KY.Chr14.135	0.000205628	0.843906	0.887	0.886	1
Pea15a-KY.Chr10.102	0.00020681	1.03913	0.642	0.466	1
Pgpep1-KY.Chr3.352	0.000209582	-2.10108	0.038	0.295	1
Wdpcp-KY.Chr5.741	0.000210256	-1.85893	0.113	0.42	1
Nova1-KY.Chr11.824	0.000229814	-0.541389	0.943	0.977	1
Foxi2-KY.Chr8.900	0.000229866	2.47416	0.358	0.091	1
Atoh8-KY.Chr9.174	0.00023018	-0.391887	0.509	0.83	1
Atp2b2-KY.Chr8.633	0.000237609	-0.919231	0.604	0.807	1
Gpr50-KY.Chr3.1545	0.000238312	-0.855686	0.906	0.955	1
Tuba1b-KY.Chr3.1355	0.000238827	0.90816	0.943	0.898	1
Fam117b-KY.Chr9.891	0.000239407	0.575116	0.943	0.92	1
Fmc1-KY.Chr8.1349	0.000243489	0.877635	0.774	0.705	1
Cpeb4-KY.Chr8.1365	0.000243912	0.793196	0.906	0.875	1
Mef2a-KY.Chr10.19	0.000247024	0.754279	0.717	0.716	1
Phldb2-KY.Chr3.1437	0.000249471	0.717732	1	0.977	1
Plpp1-KY.Chr8.1261	0.000252407	-0.646494	0.887	0.977	1
Traf3ip1-KY.Chr7.332	0.000263706	-0.928122	0.302	0.648	1
KY2019:KY.Chr1.711	0.00026565	-1.90886	0.075	0.364	1
Mid1-KY.Chr2.1122	0.000268889	-1.07502	0.396	0.727	1
Zdhhc3-KY.Chr6.250	0.000278444	-0.657202	0.358	0.682	1
Pnpla2-KY.Chr3.1731	0.000283335	1.33442	0.736	0.443	1
Lamb2-KY.Chr13.155	0.000283416	0.326105	1	1	1
Ank3-KY.Chr1.1024	0.000284149	-0.960349	0.358	0.705	1
KY2019:KY.Chr7.689	0.000292035	-3.90463	0	0.159	1
Svep1-KY.Chr7.567	0.000292035	-2.54712	0	0.159	1
Matn4-KY.Chr14.958	0.000292035	-2.48569	0	0.159	1
Traf4-KY.Chr4.334	0.000292564	-1.02255	0.34	0.682	1
Csnk1a1-KY.Chr8.797	0.000297634	0.395571	1	1	1
Cyp26c1-KY.Chr8.292	0.000307701	0.861173	0.792	0.489	1
Tmem41b-KY.Chr2.878	0.000325974	0.815643	0.849	0.682	1
Cyp11a1-KY.Chr7.943	0.000351041	-1.33573	0.528	0.761	1
Tes-KY.Chr2.1041	0.000352455	-1.69367	0.094	0.386	1
Slc12a6-KY.Chr3.71	0.000353061	-1.04923	0.83	0.977	1
KY2019:KY.Chr14.560	0.000365456	-0.681229	0.642	0.909	1
Rptor-KY.Chr3.1708	0.000367739	0.204676	0.453	0.625	1
Ssrp1-KY.Chr3.1078	0.000375749	-0.327466	0.717	0.955	1
KY2019:KY.Chr3.1715	0.000377947	-1.7943	0.094	0.386	1
Hspa4-KY.Chr14.131	0.000383156	0.38007	0.962	1	1
Kdm3a-KY.Chr8.1359	0.000394798	-0.554434	0.943	1	1
Slc18b1-KY.Chr3.39	0.000397914	-1.47177	0.34	0.636	1
Chrnb2-KY.Chr7.967	0.000405275	1.21895	0.906	0.795	1
KY2019:KY.Chr11.180	0.000409932	-2.95108	0.019	0.239	1
Nodal-KY.Chr14.1181	0.000416129	-1.59223	0.151	0.466	1
KY2019:KY.Chr5.735	0.000417474	4.02957	0.189	0.011	1
Vars2-KY.Chr7.1004	0.000437717	-1.24617	0.415	0.648	1
Eif4ebp2-KY.Chr14.13	0.000449433	-0.246744	0.849	1	1
Kpna1-KY.Chr6.519	0.000464862	-1.16473	0.34	0.67	1
Tmx1-KY.Chr11.1093	0.000471724	0.877608	0.642	0.534	1
Adamtsl1-KY.Chr4.1195	0.000479764	-1.12876	0.302	0.636	1
Acer2-KY.Chr12.326	0.000491206	1.04411	0.83	0.716	1
Angptl2-KY.Chr2.1093	0.000513196	-2.75955	0	0.148	1
Lrrc15-KY.Chr11.627	0.000513196	-2.75637	0	0.148	1
Tecta-KY.Chr3.949	0.000513196	-2.64696	0	0.148	1
Kynu-KY.Chr12.581	0.000513196	-2.45433	0	0.148	1
Notch4-KY.Chr6.454	0.000513196	-3.97073	0	0.148	1
Rxylt1-KY.Chr8.984	0.000525821	0.544882	0.491	0.591	1
KY2019:KY.Chr2.385	0.000540033	-2.86459	0.038	0.273	1
Rel-KY.Chr11.1049	0.000544284	-1.11268	0.377	0.693	1
Edf1-KY.Chr5.891	0.000546361	-0.427609	0.962	1	1
Cav1-KY.Chr5.1031	0.00055948	0.492042	1	1	1
Pxn-KY.Chr2.2191	0.000575584	-0.954033	0.415	0.739	1
Foxk1-KY.Chr12.74	0.000587117	-0.728635	0.849	0.909	1
KY2019:KY.Chr12.883	0.000600876	-0.994716	0.264	0.591	1
Slit2-KY.Chr4.465	0.000604681	2.77569	0.189	0.011	1
Plekhg4-KY.Chr3.217	0.000648296	0.791783	0.849	0.818	1
Tomm40-KY.Chr4.404	0.000653263	-0.423195	0.887	1	1
KY2019:KY.Chr12.696	0.000668539	-1.32445	0.34	0.602	1
Fxr1-KY.Chr7.73	0.000703822	0.972991	0.849	0.841	1
Ntn1-KY.Chr12.992	0.000720012	2.28744	0.358	0.148	1
Btbd17-KY.Chr3.1379	0.000725148	-0.216418	0.132	0.33	1
Pxdn-KY.Chr7.660	0.000735395	0.62637	0.981	0.898	1
Smpd1-KY.Chr13.427	0.000744789	1.62061	0.415	0.193	1
Pde3b-KY.Chr14.1137	0.000752456	-0.994507	0.736	0.886	1
Id2-KY.Chr7.1153	0.000756189	-0.67117	0.66	0.898	1
Brca1-KY.Chr9.825	0.000773425	0.415456	0.962	0.977	1
Lsm1-KY.Chr4.663	0.000778333	0.14602	0.623	0.807	1
Slc7a6-KY.Chr8.627	0.000806426	-0.623784	0.943	0.989	1
Lpp-KY.Chr7.483	0.000812558	-0.918563	0.415	0.727	1
Slc16a12-KY.Chr9.423	0.000824568	-1.15613	0.491	0.761	1
KY2019:KY.Chr4.1118	0.000843878	0.835339	0.849	0.614	1
Tubd1-KY.Chr7.1216	0.000848502	3.79687	0.113	0	1
KY2019:KY.Chr12.1044	0.000851839	-0.762944	0.019	0.125	1
Osbp2-KY.Chr4.1071	0.000853853	-0.573521	0.962	0.989	1
Pelo-KY.Chr8.1263	0.000880833	0.751273	0.623	0.591	1
Otx1-KY.Chr4.867	0.000883867	-0.878741	0.396	0.716	1
Zswim8-KY.Chr1.1421	0.00088442	0.444733	0.981	1	1
Frmd6-KY.Chr4.401	0.000888268	-0.668825	0.811	0.932	1
KY2019:KY.Chr12.796	0.000898582	-2.70719	0	0.136	1
Wdr86-KY.Chr9.647	0.000898582	-2.10673	0	0.136	1
KY2019:KY.Chr14.1114	0.000898582	-2.47062	0	0.136	1
Tll2-KY.Chr8.1055	0.000898582	-3.41245	0	0.136	1
Kcnq1-KY.Chr2.2183	0.000909021	-2.82868	0.019	0.216	1
Csmd2-KY.Chr12.747	0.000926689	1.76037	0.491	0.205	1
Nr4a2-KY.Chr9.646	0.000949654	2.8353	0.208	0.023	1
KY2019:KY.Chr8.1059	0.000959499	-1.57258	0.377	0.659	1
Timm8a2-KY.Chr4.710	0.000965068	-0.492867	0.774	0.966	1
Lhfpl2-KY.Chr3.819	0.00099601	-0.746787	0.566	0.83	1
Dcakd-KY.Chr5.1042	0.00100046	-1.0032	0.453	0.705	1
KY2019:KY.Chr10.777	0.00100317	-0.645805	0.849	0.943	1
Plbd2-KY.Chr2.1452	0.00103657	-1.55824	0.226	0.5	1
Elk1-KY.Chr8.613	0.00104003	0.437011	0.962	0.977	1
Nck2-KY.Chr1.1670	0.00104478	1.00703	0.66	0.557	1
KY2019:KY.Chr9.56	0.00106188	1.95296	0.283	0.057	1
Prmt5-KY.Chr5.613	0.00108171	-0.735879	0.623	0.864	1
Yrdc-KY.Chr1.2134	0.00109105	-0.618353	0.887	0.955	1
Kctd20-KY.Chr2.1279	0.00109326	0.679703	0.925	0.75	1
Apip-KY.Chr1.1388	0.00109539	-1.17885	0.377	0.648	1
Mapk6-KY.Chr11.532	0.00112309	0.671706	0.925	0.875	1
Cd63-KY.Chr11.770	0.00112793	1.08565	0.415	0.148	1
4932415D10Rik-KY.Chr8.654	0.00114497	-1.72884	0.321	0.534	1
Sesn1-KY.Chr12.611	0.00114828	0.732759	0.811	0.773	1
Nt5c2-KY.Chr8.830	0.00119464	0.817238	0.585	0.511	1
Slc7a9-KY.Chr4.800	0.00122171	-1.07115	0.321	0.636	1
Lrp1b-KY.Chr3.388	0.00124223	3.37458	0.17	0.011	1
Degs2-KY.Chr5.543	0.00125091	-1.20188	0.358	0.625	1
Actg2-KY.Chr1.2580	0.00125765	0.3928	1	1	1
Slc5a2-KY.Chr10.1303	0.00126034	-2.19652	0.019	0.216	1
Rtraf-KY.Chr8.609	0.00127078	-2.11561	0.057	0.284	1
KY2019:KY.Chr7.598	0.00134495	0.431908	0.981	0.989	1
Myom1-KY.Chr2.2282	0.00136536	0.551241	1	0.989	1
Rnf150-KY.Chr2.1035	0.00139571	-0.823853	0.755	0.864	1
KY2019:KY.Chr10.1050	0.00139891	-0.565131	0.849	0.977	1
Triqk-KY.Chr3.1469	0.00140391	-1.4922	0.208	0.466	1
Col18a1-KY.Chr9.977	0.00140541	0.437576	1	1	1
Dtx3-KY.Chr9.308	0.00140561	-2.59759	0.057	0.25	1
KY2019:KY.Chr10.205	0.00142403	-1.02922	0.019	0.136	1
Rbx1-KY.Chr10.1016	0.00144084	0.466652	0.811	0.864	1
KY2019:KY.Chr5.505	0.00146235	-0.896841	0.509	0.773	1
Nynrin-KY.Chr1.707	0.00147184	1.33667	0.377	0.352	1
Sft2d2-KY.Chr6.254	0.00148052	-0.760676	0.623	0.852	1
Drg2-KY.Chr12.846	0.00149297	-0.375405	0.321	0.568	1
Sdhaf3-KY.Chr8.369	0.00151034	0.414672	0.491	0.545	1
Ror2-KY.Chr8.672	0.00152314	0.473861	1	1	1
Atp1a1-KY.Chr10.109	0.00154835	0.304356	1	1	1
KY2019:KY.Chr9.727	0.00156833	-2.45265	0	0.125	1
Tecta-KY.Chr8.842	0.00156833	-2.05001	0	0.125	1
Slc17a5-KY.Chr11.944	0.00156833	-2.34715	0	0.125	1
Ank2-KY.Chr7.671	0.00156833	-2.32723	0	0.125	1
Pcmt1-KY.Chr14.1011	0.00157966	-1.06829	0.415	0.682	1
Casz1-KY.Chr1.2168	0.00159054	0.665907	0.792	0.807	1
KY2019:KY.Chr14.974	0.00160301	-0.1444	0.038	0.114	1
Rap1b-KY.Chr5.376	0.00161577	0.331405	0.981	1	1
Ccnb3-KY.Chr1.2531	0.00162751	-0.988653	0.491	0.739	1
Tmed5-KY.Chr14.360	0.00167532	-2.55874	0.075	0.295	1
Rbfox3-KY.Chr10.961	0.00168961	0.714188	0.943	0.852	1
Adamts7-KY.Chr4.218	0.00170675	-0.165043	0.094	0.261	1
KY2019:KY.Chr1.1814	0.0017184	-1.62778	0.057	0.284	1
Csnk2a2-KY.Chr3.765	0.00172288	0.112121	0.925	1	1
Plk3-KY.Chr5.60	0.0017337	-1.13984	0.415	0.636	1
Rps11-KY.Chr10.157	0.00178361	-0.251067	0.962	1	1
Smdt1-KY.Chr8.1228	0.00180162	1.23779	0.566	0.341	1
KY2019:KY.Chr3.372	0.0018148	-1.23822	0.226	0.523	1
H3c2-KY.Chr11.687	0.00184089	0.648832	1	0.989	1
Nfatc2ip-KY.Chr5.274	0.00185364	0.634759	0.547	0.557	1
KY2019:KY.Chr8.1237	0.00185461	-0.416584	1	1	1
Arl8b-KY.Chr1.2218	0.00185914	-0.561764	0.623	0.875	1
Zfhx4-KY.Chr3.191	0.00186691	-0.681185	0.698	0.898	1
Ptk2b-KY.Chr7.768	0.00187525	-0.524458	0.717	0.92	1
Tec-KY.Chr14.54	0.00199368	-0.26139	0.434	0.682	1
Gal3st3-KY.Chr11.566	0.00200928	-2.40444	0.019	0.205	1
Puf60-KY.Chr11.1048	0.00202456	-0.362555	0.566	0.83	1
KY2019:KY.Chr1.1260	0.00203948	0.464974	0.943	0.966	1
Adgrl2-KY.Chr10.860	0.0020882	-1.89353	0.208	0.466	1
Mrps18c-KY.Chr11.550	0.00210475	-0.752184	0.358	0.659	1
Vwc2l-KY.Chr8.696	0.00210639	-0.995973	0.17	0.443	1
Atp6v0d1-KY.Chr3.907	0.00216206	0.817448	0.623	0.477	1
Ap4e1-KY.Chr8.1013	0.00216621	-0.462276	0.094	0.261	1
Clip2-KY.Chr12.875	0.00222159	-0.608711	0.83	0.841	1
Spen-KY.Chr1.1358	0.00227097	-0.59788	0.887	0.966	1
Ncapd2-KY.Chr1.1053	0.002314	-0.348834	0.906	1	1
Rnf220-KY.Chr8.598	0.00232713	-0.660713	0.472	0.761	1
KY2019:KY.Chr5.794	0.00237885	-1.50402	0.132	0.398	1
Comt-KY.Chr10.1355	0.00238242	-0.480916	0.547	0.818	1
Serbp1-KY.Chr8.771	0.00246111	-0.261389	1	1	1
Depdc1b-KY.Chr2.2230	0.00248633	-0.665422	0.943	0.966	1
Slc12a1-KY.Chr8.243	0.00252704	0.160902	0.528	0.682	1
Npm1-KY.Chr5.499	0.00253376	-0.267877	1	1	1
Tmed10-KY.Chr3.414	0.00253652	0.44046	0.943	0.966	1
Styx-KY.Chr11.598	0.00254886	-0.416879	0.113	0.261	1
Ldb2-KY.Chr14.936	0.00256301	-0.742802	0.491	0.773	1
KY2019:KY.Chr7.1207	0.00257768	-0.897856	0.566	0.795	1
Slc16a12-KY.Chr1.852	0.00257846	2.89723	0.094	0	1
KY2019:KY.Chr6.398	0.00257846	2.58149	0.094	0	1
KY2019:KY.Chr10.121	0.00258395	-1.00517	0.057	0.216	1
KY2019:KY.Chr11.1044	0.00258535	-2.36343	0.132	0.364	1
Snupn-KY.Chr9.693	0.00259578	-0.835545	0.264	0.557	1
KY2019:KY.Chr12.265	0.00261081	0.835149	0.868	0.761	1
Sap30l-KY.Chr1.225	0.00263144	-0.34665	0.736	0.943	1
KY2019:KY.Chr7.861	0.00272985	-1.96699	0	0.114	1
Ermp1-KY.Chr8.863	0.00272985	-1.93395	0	0.114	1
Slc16a4-KY.Chr3.601	0.00272985	-1.89716	0	0.114	1
Trpa1-KY.Chr1.2586	0.00272985	-2.20655	0	0.114	1
KY2019:KY.Chr8.1216	0.0027579	0.262311	0.792	0.932	1
Hbs1l-KY.Chr1.1886	0.00281163	0.658362	0.811	0.739	1
Tpt1-KY.Chr7.1115	0.00285833	0.3179	0.981	1	1
Ankrd13c-KY.Chr5.451	0.00287039	-1.24976	0.302	0.534	1
Pdcd6ip-KY.Chr1.209	0.00287282	0.586745	0.698	0.682	1
KY2019:KY.Chr9.790	0.00287861	-1.86322	0.075	0.307	1
Sh3rf3-KY.Chr7.1146	0.00288075	-0.490095	0.943	0.989	1
Clcn7-KY.Chr9.695	0.00300284	-1.24329	0.17	0.307	1
Sar1a-KY.Chr14.387	0.00301015	-0.478706	0.962	0.977	1
Eda2r-KY.Chr3.1098	0.00301938	-0.498876	0.396	0.682	1
Pnlip-KY.Chr8.790	0.00303048	3.02021	0.151	0.011	1
Mcfd2-KY.Chr6.377	0.00306901	1.4167	0.434	0.182	1
KY2019:KY.Chr7.887	0.00308804	-1.29287	0.038	0.205	1
Paxip1-KY.Chr3.846	0.00308841	-0.683133	0.415	0.705	1
Pak1ip1-KY.Chr9.933	0.00314195	-0.225746	0.566	0.83	1
KY2019:KY.Chr8.796	0.00314835	1.05623	0.642	0.375	1
Fam3c-KY.Chr5.989	0.00314958	0.746114	0.736	0.648	1
Myo7a-KY.Chr3.1172	0.00319657	-1.23629	0.302	0.545	1
Rp1-KY.Chr7.938	0.00320355	-1.67647	0.132	0.386	1
Rlbp1-KY.Chr13.240	0.0032117	-0.980555	0.491	0.727	1
Fam53a-KY.Chr12.961	0.00321179	-0.939239	0.472	0.739	1
Stimate-KY.Chr14.436	0.00323178	-0.918188	0.132	0.364	1
Uck2-KY.Chr13.388	0.00325022	-0.281468	0.887	1	1
Tmem131-KY.Chr14.642	0.00331203	-0.27889	0.887	1	1
Npepps-KY.Chr9.714	0.00331731	-1.18588	0.245	0.489	1
Aldh1a1-KY.Chr3.947	0.00331801	-1.34931	0.623	0.716	1
Sox4-KY.Chr7.659	0.00332263	0.678964	0.925	0.83	1
Exd2-KY.Chr1.1795	0.0033326	-0.822162	0.075	0.239	1
KY2019:KY.Chr13.46	0.00334592	-1.11831	0.302	0.58	1
Psmc2-KY.Chr6.577	0.00334645	0.69139	0.755	0.739	1
Mcrip2-KY.Chr2.2130	0.00335014	-0.372548	0.906	1	1
Pgbd5-KY.Chr9.471	0.00338635	-0.500022	0.717	0.92	1
Eif2s3x-KY.Chr3.1123	0.00341574	-0.179139	0.755	0.943	1
Abca15-KY.Chr9.386	0.00342398	0.304082	0.849	0.92	1
Ttc1-KY.Chr1.1177	0.00342479	1.08313	0.623	0.364	1
Rpl10a-KY.Chr2.2121	0.0034312	-0.321094	0.981	1	1
Peg3-KY.Chr3.1613	0.00347337	0.805264	0.566	0.466	1
Surf2-KY.Chr13.54	0.00349307	-0.331201	0.547	0.807	1
KY2019:KY.Chr6.533	0.00350115	-3.30447	0.019	0.182	1
KY2019:KY.Chr12.788	0.00351888	0.817822	0.717	0.568	1
E130309D02Rik-KY.Chr9.985	0.00359121	-0.908712	0.34	0.625	1
Xrn1-KY.Chr6.653	0.00359233	-0.464501	0.585	0.841	1
Aatf-KY.Chr10.1127	0.00361512	-0.524078	0.906	0.966	1
Braf-KY.Chr1.1778	0.0036212	-0.660087	0.642	0.852	1
Fbxo21-KY.Chr6.410	0.00364751	-1.00284	0.321	0.602	1
Mrpl15-KY.Chr2.914	0.00366948	-0.389893	0.887	0.989	1
Bahcc1-KY.Chr1.904	0.00367342	-0.642216	0.547	0.807	1
Slc20a1-KY.Chr5.969	0.00369346	-0.120584	0.792	0.966	1
Bckdhb-KY.Chr12.792	0.00370771	0.633338	0.906	0.795	1
Rab2a-KY.Chr3.1243	0.00373883	0.459605	0.792	0.807	1
Spsb1-KY.Chr6.308	0.00376702	0.517374	1	1	1
Sugt1-KY.Chr13.335	0.00376992	-0.801676	0.453	0.727	1
Capn5-KY.Chr7.705	0.00377377	-1.67695	0.113	0.33	1
Fosl1-KY.Chr7.780	0.00378965	3.39089	0.151	0.011	1
Stmnd1-KY.Chr1.1895	0.00379389	-1.44113	0.094	0.33	1
Slc25a29-KY.Chr3.1616	0.00380189	-0.724815	0.642	0.705	1
Mrpl11-KY.Chr3.1086	0.00380636	-0.97973	0.283	0.568	1
Zfp706-KY.Chr2.2302	0.00380811	0.283174	0.83	0.909	1
Taldo1-KY.Chr14.476	0.00382182	-0.16053	0.887	1	1
Tspan11-KY.Chr11.878	0.00386003	-0.764323	0.642	0.841	1
Rhag-KY.Chr12.917	0.00386742	-1.12961	0.226	0.5	1
KY2019:KY.Chr1.2111	0.00387003	-0.841467	0.623	0.795	1
Polr1b-KY.Chr4.625	0.00387052	-0.600905	0.623	0.864	1
Rab1a-KY.Chr10.1188	0.00390108	0.189673	0.943	1	1
Ube2v2-KY.Chr7.129	0.00398115	0.6366	0.925	0.795	1
Musk-KY.Chr8.665	0.00401606	-0.151522	0.057	0.136	1
Clpx-KY.Chr12.304	0.00402309	0.530866	0.925	0.898	1
C6-KY.Chr11.713	0.00404448	-3.82422	0.075	0.25	1
Acacb-KY.Chr3.365	0.004081	-0.495779	0.528	0.795	1
Calhm5-KY.Chr5.148	0.00409365	-1.23448	0.264	0.534	1
Tex43-KY.Chr11.390	0.00409392	-2.04489	0.019	0.182	1
Pnpo-KY.Chr10.591	0.00413735	2.06337	0.34	0.125	1
Nynrin-KY.Chr3.140	0.00416418	1.70069	0.113	0.011	1
Itgb3-KY.Chr1.1140	0.00419537	0.53655	0.925	0.909	1
Zfp160-KY.Chr2.1518	0.00424519	2.94781	0.17	0.057	1
Vamp4-KY.Chr8.346	0.00429032	-1.20738	0.17	0.432	1
Mapk15-KY.Chr7.1100	0.00429225	1.33005	0.491	0.284	1
Sult3a1-KY.Chr9.205	0.00431397	-1.50103	0.151	0.375	1
Moxd1-KY.Chr7.561	0.0043344	0.139066	0.094	0.17	1
KY2019:KY.Chr7.412	0.00434572	-0.628221	0.566	0.818	1
KY2019:KY.Chr12.328	0.00437992	-1.83347	0.057	0.261	1
Hspg2-KY.Chr10.154	0.0043849	0.655507	0.019	0.057	1
Tff3-KY.Chr8.1238	0.00439784	-2.0315	0.057	0.261	1
Rarb-KY.Chr9.692	0.00441283	-0.773533	0.623	0.795	1
Nek7-KY.Chr9.827	0.00444427	-0.963573	0.245	0.523	1
Acss2-KY.Chr6.97	0.00444576	1.13362	0.566	0.375	1
Cyb5a-KY.Chr3.215	0.00446264	-0.929538	0.434	0.659	1
Tgm3-KY.Chr3.52	0.00447002	-0.336687	1	1	1
Sult1c2-KY.Chr7.776	0.00448185	-0.609221	0.057	0.193	1
Ccdc86-KY.Chr4.456	0.00448448	-0.450532	0.83	0.807	1
Slc25a48-KY.Chr2.916	0.00449154	-1.15917	0.302	0.557	1
Actg2-KY.Chr7.868	0.00451516	0.588473	1	1	1
Sema4g-KY.Chr11.318	0.00456753	-0.415679	0.736	0.932	1
Ube2h-KY.Chr8.412	0.00461245	-0.54036	0.83	0.955	1
Irx6-KY.Chr11.343	0.00467618	0.861075	0.679	0.58	1
Prmt7-KY.Chr2.2197	0.00468923	-0.761339	0.623	0.83	1
Ghsr-KY.Chr2.1204	0.00471451	-2.01716	0.038	0.227	1
Aspa-KY.Chr1.727	0.00474151	-1.63049	0	0.102	1
Kcnb2-KY.Chr13.432	0.00474151	-2.27293	0	0.102	1
Glp1r-KY.Chr2.394	0.00474151	-2.24318	0	0.102	1
Fer-KY.Chr6.597	0.00474151	-2.19676	0	0.102	1
Bloc1s4-KY.Chr7.692	0.00474151	-1.79331	0	0.102	1
KY2019:KY.Chr2.395	0.00474151	-1.77323	0	0.102	1
KY2019:KY.Chr10.899	0.00474151	-2.50794	0	0.102	1
Tex26-KY.Chr14.278	0.00474151	-1.98246	0	0.102	1
KY2019:KY.Chr3.1456	0.00474151	-1.9927	0	0.102	1
Fut9-KY.Chr5.284	0.0047856	0.603451	0.113	0.216	1
Aadat-KY.Chr9.1081	0.00480108	-2.04072	0.019	0.148	1
Zfp407-KY.Chr3.1013	0.00485421	-0.786521	0.566	0.795	1
Wnt9a-KY.Chr9.610	0.00487487	-0.788813	0.679	0.864	1
Osgepl1-KY.Chr7.1226	0.00487737	-1.02115	0.302	0.58	1
Pdlim5-KY.Chr9.23	0.00494161	-0.534605	0.755	0.932	1
Flt1-KY.Chr14.532	0.00500626	-0.129383	0.302	0.489	1
Sqor-KY.Chr14.208	0.00501256	-0.972121	0.358	0.614	1
Gtf2b-KY.Chr9.996	0.00503886	-0.667387	0.849	0.92	1
KY2019:KY.Chr1.2003	0.00509498	0.488614	0.943	0.909	1
Hspbap1-KY.Chr5.1025	0.00512423	-0.227367	0.434	0.67	1
Hpdl-KY.Chr2.1051	0.00513487	1.40098	0.472	0.239	1
Ddx18-KY.Chr13.286	0.00516108	-0.404646	0.981	0.977	1
Larp1b-KY.Chr14.173	0.00521238	-0.570104	0.698	0.886	1
Fgd6-KY.Chr4.1010	0.00522148	-0.488778	0.717	0.92	1
Ncan-KY.Chr5.86	0.0052232	-1.18907	0.075	0.273	1
KY2019:KY.Chr1.754	0.0052983	-1.63636	0.094	0.318	1
Ninl-KY.Chr10.624	0.00530116	-0.434455	0.679	0.898	1
Lrrc7-KY.Chr5.753	0.0053217	0.897971	0.604	0.511	1
Pdzd4-KY.Chr8.1009	0.00537506	0.311794	0.981	1	1
Tgm1-KY.Chr14.291	0.00538152	0.113387	0.774	0.92	1
Cchcr1-KY.Chr12.834	0.00538512	0.366286	0.566	0.67	1
Med8-KY.Chr8.1172	0.00539009	-0.303841	0.981	1	1
Gpaa1-KY.Chr3.1214	0.00540029	-0.261232	0.585	0.818	1
Nop58-KY.Chr9.20	0.00542258	-0.358368	1	0.989	1
Col27a1-KY.Chr1.527	0.00545224	1.33393	0.547	0.352	1
Mtrf1l-KY.Chr9.843	0.00546157	-0.552141	0.868	0.932	1
Bbs4-KY.Chr3.997	0.00549229	-0.944449	0.321	0.591	1
Asf1a-KY.Chr5.241	0.00551446	0.3422	0.925	0.989	1
Dgkq-KY.Chr4.819	0.0055295	-0.728968	0.547	0.795	1
Tbx3-KY.Chr4.1104	0.00554088	-0.275061	0.66	0.886	1
Rap2a-KY.Chr1.1264	0.00560023	0.663099	0.774	0.693	1
Bola1-KY.Chr3.1107	0.00560652	-1.08221	0.34	0.568	1
Rab3c-KY.Chr8.332	0.00560997	0.332432	0.868	0.955	1
Rbms1-KY.Chr10.1420	0.00563763	0.289602	0.736	0.841	1
Dnajc1-KY.Chr1.2627	0.00568013	-0.646234	0.566	0.807	1
Eprs-KY.Chr11.600	0.00569799	-0.349844	0.887	0.989	1
Cep162-KY.Chr7.1175	0.00572646	-0.466476	0.66	0.886	1
Thap12-KY.UAContig2.13	0.00584523	1.20412	0.453	0.284	1
KY2019:KY.Chr1.948	0.00584611	-1.4775	0.208	0.443	1
Rfwd3-KY.Chr3.34	0.00599247	-0.789207	0.226	0.477	1
Myo1b-KY.Chr7.248	0.0060164	0.494425	0.623	0.591	1
Asb13-KY.Chr2.565	0.0060413	-1.0213	0.472	0.636	1
Gng7-KY.Chr8.1112	0.00606179	0.155584	0.962	1	1
Gpr22-KY.Chr1.2512	0.00609176	-1.27354	0.189	0.443	1
Nrp2-KY.Chr2.436	0.00612143	-0.720078	0.321	0.591	1
Myh2-KY.Chr2.1050	0.00615287	0.732643	0.981	0.977	1
Arid4b-KY.Chr3.717	0.00616979	0.476668	0.943	0.898	1
Gmpr2-KY.Chr9.212	0.0061957	0.487652	0.83	0.875	1
Rp2-KY.Chr14.1066	0.00621255	1.32849	0.396	0.227	1
Zmiz1-KY.Chr14.396	0.00621689	2.02392	0.264	0.068	1
Mafa-KY.Chr12.532	0.00622542	0.551233	0.396	0.42	1
Ehhadh-KY.Chr9.478	0.00623147	-0.222731	0.019	0.08	1
Dnah7b-KY.Chr2.762	0.0062564	-0.281181	0.019	0.08	1
KY2019:KY.Chr11.1337	0.006308	1.61345	0.302	0.091	1
KY2019:KY.Chr2.1180	0.00632377	-2.12561	0.038	0.216	1
Etf1-KY.Chr14.1104	0.00633096	-0.360438	0.698	0.909	1
Prkar2b-KY.Chr1.1473	0.00633466	-0.28782	0.321	0.534	1
Uqcc1-KY.Chr12.168	0.00633727	-0.348691	0.736	0.932	1
Alpl-KY.Chr1.1982	0.00636089	-2.65879	0.094	0.273	1
Malrd1-KY.Chr10.246	0.00637316	-1.42108	0.189	0.432	1
Eif6-KY.Chr9.404	0.00638968	-0.457349	0.698	0.898	1
Fbn1-KY.Chr1.675	0.00648482	-0.276239	0.019	0.08	1
Skap2-KY.Chr7.1147	0.00649022	-2.15376	0.019	0.17	1
Mier1-KY.Chr5.926	0.00657526	0.499819	0.981	0.898	1
Luc7l2-KY.Chr14.1171	0.00657997	-0.29085	0.943	1	1
Rabif-KY.Chr10.841	0.00661501	0.381135	0.868	0.909	1
Polb-KY.Chr9.17	0.00663169	0.92961	0.66	0.443	1
KY2019:KY.Chr12.369	0.00663814	-2.08497	0.113	0.307	1
KY2019:KY.Chr3.164	0.00664052	-2.48925	0.038	0.205	1
Slc25a37-KY.Chr5.975	0.00664286	-0.798388	0.472	0.705	1
Kif12-KY.Chr4.282	0.00668458	-1.13156	0.396	0.625	1
Yae1d1-KY.Chr14.389	0.00668652	0.25297	0.132	0.239	1
St13-KY.Chr2.917	0.00670077	-0.718519	0.755	0.875	1
Btaf1-KY.Chr12.831	0.00670968	0.314005	0.679	0.761	1
Piezo2-KY.Chr7.1069	0.00674911	-1.63531	0.075	0.284	1
Ctdp1-KY.Chr3.1245	0.00675141	-0.465576	0.83	0.955	1
Trim37-KY.Chr7.1178	0.00675604	-0.544908	0.264	0.5	1
Ctnnd1-KY.Chr12.864	0.00677492	0.487649	0.925	0.898	1
Neurl1a-KY.Chr8.729	0.00680596	1.45906	0.34	0.159	1
Gpx4-KY.Chr14.1118	0.00681643	-0.464052	0.755	0.932	1
KY2019:KY.UAContig7.10	0.00684599	2.7469	0.245	0.102	1
KY2019:KY.Chr14.193	0.00686054	1.37344	0.151	0.17	1
Reep5-KY.Chr12.244	0.00687835	0.466207	0.849	0.864	1
Mettl24-KY.Chr11.1244	0.00687979	2.43812	0.226	0.057	1
Megf6-KY.Chr1.2557	0.00689948	0.135145	0.698	0.466	1
Lemd3-KY.Chr5.1032	0.00689959	-0.404496	0.811	0.966	1
Tns1-KY.Chr9.794	0.00693663	-0.559656	0.943	0.943	1
Frmd8-KY.Chr10.1065	0.00693769	1.15313	0.528	0.341	1
KY2019:KY.Chr8.976	0.00695451	-0.538476	0.264	0.511	1
Qprt-KY.Chr6.195	0.00695541	0.46931	0.811	0.841	1
Sars-KY.Chr5.349	0.00699303	-0.239953	0.962	1	1
Nomo1-KY.Chr12.154	0.00700876	0.359329	0.962	0.966	1
KY2019:KY.UAContig34.17	0.00702947	-1.50859	0.075	0.284	1
Epb41l4a-KY.Chr2.1466	0.00705754	-0.633533	0.755	0.875	1
Pdcd4-KY.Chr8.848	0.00706076	-0.75133	0.566	0.795	1
Adcy8-KY.Chr14.306	0.00709409	-0.729751	0.377	0.648	1
E130308A19Rik-KY.Chr8.732	0.007172	-0.727032	0.736	0.875	1
Tada2b-KY.Chr3.963	0.00717467	-0.130599	0.189	0.318	1
Vps52-KY.Chr7.227	0.00718625	0.670972	0.585	0.511	1
Atf6b-KY.Chr13.318	0.00720882	-0.836547	0.491	0.682	1
KY2019:KY.Chr14.361	0.00723018	-0.693093	0.679	0.841	1
Phf3-KY.Chr2.1272	0.0072478	-0.353676	0.868	0.989	1
Sulf2-KY.Chr2.1492	0.00727213	0.267536	0.868	0.955	1
Dcaf1-KY.Chr8.1017	0.00731372	-0.443594	0.83	0.966	1
KY2019:KY.Chr3.1599	0.00732081	-0.343556	0.849	0.977	1
Rhbdf1-KY.Chr8.1370	0.0073479	0.405633	0.604	0.716	1
Lactb-KY.Chr2.2044	0.00746475	-0.643858	0.358	0.625	1
Ppat-KY.Chr11.285	0.00748129	-0.230941	0.83	0.977	1
Zfp266-KY.Chr13.180	0.00761754	-0.646747	0.604	0.818	1
Psmd8-KY.Chr4.930	0.00765102	0.231411	0.623	0.75	1
Rapgef1-KY.Chr1.8	0.00769797	0.345389	0.585	0.648	1
Nin-KY.Chr7.1022	0.00770917	0.19705	0.811	0.943	1
Ttn-KY.Chr7.915	0.0077461	-2.02223	0.057	0.227	1
Kcnab2-KY.Chr1.507	0.00780034	-0.463194	0.623	0.852	1
Efhc2-KY.Chr1.1824	0.00782923	2.44855	0.075	0	1
Ebf1-KY.Chr1.724	0.00782923	3.48455	0.075	0	1
Kif28-KY.Chr3.1178	0.00782923	2.2733	0.075	0	1
KY2019:KY.Chr3.579	0.00782923	2.37879	0.075	0	1
Grip1-KY.Chr7.974	0.00784152	-0.815653	0.736	0.841	1
Slc35a2-KY.Chr4.1314	0.0078566	-0.488094	0.717	0.761	1
Slc39a1-KY.Chr11.830	0.00787982	-0.927191	0.491	0.67	1
Phb2-KY.Chr6.37	0.00792285	0.808519	1	1	1
Wdr90-KY.Chr3.1084	0.00797778	-0.198241	0.906	1	1
Ankrd12-KY.Chr3.688	0.00799082	1.27445	0.491	0.25	1
Srm-KY.Chr7.1076	0.00802852	-0.667217	0.717	0.841	1
KY2019:KY.Chr3.1537	0.0080953	0.70722	0.83	0.625	1
Retreg3-KY.Chr1.2019	0.00812618	0.154438	0.698	0.83	1
KY2019:KY.UAContig7.1	0.0082046	1.20927	0.377	0.352	1
Erich6-KY.Chr7.842	0.00820686	1.3638	0.245	0.193	1
Rab6a-KY.Chr7.241	0.00821825	0.359452	0.868	0.92	1
KY2019:KY.Chr4.441	0.00822429	-1.63133	0	0.091	1
KY2019:KY.Chr6.155	0.00822429	-1.67363	0	0.091	1
KY2019:KY.Chr10.895	0.00822429	-2.12982	0	0.091	1
KY2019:KY.Chr9.371	0.00822429	-2.01269	0	0.091	1
Nek11-KY.Chr13.238	0.00822429	-1.95518	0	0.091	1
KY2019:KY.Chr10.712	0.00823621	-0.500478	0.302	0.545	1
Epha4-KY.Chr7.845	0.00823804	-0.966995	0.34	0.568	1
Elovl4-KY.Chr11.836	0.00825379	0.424741	0.925	0.92	1
Atxn10-KY.Chr8.1184	0.00826516	-1.8205	0.038	0.182	1
Bri3-KY.Chr3.1705	0.00832166	0.678854	0.83	0.75	1
Usp6nl-KY.Chr2.1491	0.00834692	-0.255805	0.642	0.864	1
Fam120a-KY.Chr7.795	0.00839804	0.514257	0.377	0.443	1
Nfs1-KY.Chr7.1224	0.00843175	-0.645275	0.509	0.761	1
Slc10a7-KY.Chr2.1411	0.00847343	-0.522861	0.245	0.455	1
Gsc-KY.Chr4.686	0.00851415	0.515099	0.434	0.5	1
Bsg-KY.Chr4.1338	0.00856615	0.35519	0.981	0.977	1
Lrrc4c-KY.Chr14.1150	0.00857207	-2.63925	0.019	0.17	1
KY2019:KY.Chr1.24	0.00859235	2.73885	0.151	0.023	1
Adck1-KY.Chr1.2112	0.00863961	-0.860469	0.34	0.602	1
Scyl3-KY.Chr1.1408	0.00866285	-0.970297	0.34	0.591	1
Mrto4-KY.Chr3.50	0.00868728	-0.231385	0.906	1	1
Mrpl13-KY.Chr1.860	0.00879004	-0.544599	0.66	0.852	1
Acp2-KY.Chr2.54	0.00884041	0.671793	0.679	0.568	1
Mms19-KY.Chr3.1092	0.00891768	-0.676285	0.679	0.841	1
KY2019:KY.Chr12.756	0.00903711	0.564958	0.283	0.125	1
Tagln3-KY.Chr12.705	0.00904153	2.31771	0.226	0.091	1
Zbtb8os-KY.Chr8.551	0.00904239	-1.35815	0.17	0.364	1
Ppp3r1-KY.Chr11.1169	0.00914325	0.329839	0.906	0.955	1
Pgap3-KY.Chr3.1122	0.00920767	-1.87563	0.019	0.17	1
Ddhd1-KY.Chr5.257	0.00922255	0.589564	0.415	0.409	1
Cog7-KY.Chr1.1414	0.00922397	0.787011	0.396	0.375	1
Slc39a1-KY.Chr11.171	0.00924816	1.99888	0.189	0.034	1
KY2019:KY.Chr12.513	0.00926633	0.560298	0.208	0.239	1
Idh2-KY.Chr3.1725	0.00929643	0.747197	0.755	0.636	1
KY2019:KY.Chr7.1126	0.00939492	-1.88576	0.038	0.193	1
Hdhd5-KY.Chr8.1215	0.00939881	0.962116	0.547	0.432	1
Fitm2-KY.Chr2.1375	0.0095036	-1.0549	0.17	0.409	1
Tpmt-KY.Chr14.161	0.00963095	-2.21071	0.075	0.25	1
Peli1-KY.Chr3.1432	0.00965633	0.608896	0.887	0.818	1
Ppp1r3b-KY.Chr8.326	0.00967552	0.277695	0.981	1	1
Fbn1-KY.Chr3.1504	0.0097475	-0.601935	0.094	0.25	1
E2f3-KY.Chr2.1579	0.00978456	0.189998	0.962	1	1
Nme6-KY.Chr10.1195	0.00984524	2.14082	0.189	0.034	1
Slc25a4-KY.Chr5.811	0.00985521	0.292459	1	1	1
Golga5-KY.Chr3.968	0.00986779	0.951362	0.623	0.489	1
Gid8-KY.Chr2.2195	0.00989111	0.498239	0.566	0.591	1
Mphosph8-KY.Chr2.1428	0.00991075	-0.22847	0.811	0.966	1
KY2019:KY.Chr3.818	0.00992658	-0.315602	0.943	1	1
KY2019:KY.Chr6.364	0.00993695	0.421461	0.943	0.955	1
Mettl27-KY.Chr6.159	0.00995058	-0.339608	0.774	0.943	1
KY2019:KY.UAContig3.121	0.0100276	1.92908	0.226	0.068	1
Tmem230-KY.Chr2.2045	0.0100816	0.323128	0.66	0.727	1
Nol10-KY.Chr1.1904	0.0101698	-0.500806	0.736	0.92	1
Actg2-KY.Chr1.1965	0.0101869	0.787041	0.981	0.943	1
KY2019:KY.Chr9.118	0.0102113	0.893322	0.17	0.227	1
Polr2a-KY.Chr7.651	0.0103315	0.357679	0.943	0.989	1
Stx17-KY.Chr9.153	0.0103316	0.805191	0.736	0.545	1
KY2019:KY.Chr4.350	0.0103922	-0.203823	0.906	1	1
Mapk3-KY.Chr6.139	0.0104003	0.481322	0.887	0.886	1
KY2019:KY.Chr11.675	0.0104932	2.52746	0.151	0.034	1
Ddx56-KY.Chr2.1366	0.0106169	-0.34893	0.717	0.909	1
Faf2-KY.Chr1.5	0.0106366	0.674942	0.66	0.659	1
Prpf38a-KY.Chr5.575	0.0106447	0.266845	0.868	0.943	1
Crlf3-KY.Chr3.629	0.0106827	1.4981	0.321	0.205	1
Fut7-KY.Chr3.1512	0.0107243	0.306645	0.019	0.057	1
L3hypdh-KY.Chr9.1144	0.0107277	1.20586	0.453	0.227	1
Serpinb3a-KY.Chr13.281	0.010874	1.51771	0.17	0.034	1
Tnrc6a-KY.Chr4.80	0.0109117	-0.626937	0.755	0.818	1
Tshz1-KY.Chr3.1053	0.0109121	0.728048	0.547	0.5	1
Trip12-KY.Chr1.1699	0.0109408	0.227254	0.962	1	1
KY2019:KY.Chr11.834	0.0109928	1.14257	0.491	0.295	1
Tkfc-KY.Chr4.376	0.0110696	1.04823	0.358	0.307	1
Tmem150a-KY.Chr12.789	0.011093	-0.79738	0.528	0.75	1
Ncam1-KY.Chr10.163	0.0111753	-1.6404	0.075	0.261	1
KY2019:KY.Chr7.602	0.0112067	-1.09839	0.283	0.477	1
Rab18-KY.Chr9.601	0.0113069	0.145734	0.755	0.875	1
Cyp2u1-KY.Chr12.749	0.0114407	-2.04646	0.019	0.159	1
Vps45-KY.Chr11.833	0.0115406	0.382676	0.302	0.386	1
KY2019:KY.Chr8.826	0.0115428	-0.437256	0.453	0.693	1
Gbf1-KY.Chr12.787	0.0115455	0.467041	0.849	0.83	1
Uxs1-KY.Chr2.1237	0.011555	0.290089	0.755	0.83	1
Nnt-KY.Chr5.632	0.0115622	-0.432693	0.755	0.92	1
Med30-KY.Chr7.1122	0.0116471	0.126643	0.283	0.398	1
Nfu1-KY.Chr4.363	0.0116851	-0.324289	0.849	0.977	1
Mrpl19-KY.Chr6.96	0.0116942	0.357122	0.509	0.625	1
Cpn2-KY.Chr1.598	0.0117167	-1.92638	0.151	0.295	1
Mfsd6l-KY.Chr3.1161	0.0117779	-0.997903	0.415	0.625	1
KY2019:KY.Chr5.983	0.0118469	-0.70787	0.585	0.659	1
Tbca-KY.Chr8.309	0.0118502	-0.662668	0.604	0.818	1
Arih1-KY.Chr2.213	0.0118619	0.707757	0.83	0.705	1
Mycn-KY.Chr1.686	0.0118729	-0.400935	1	1	1
Atrnl1-KY.Chr8.767	0.0120829	1.27097	0.377	0.182	1
Smchd1-KY.Chr12.339	0.0121446	-0.536622	0.453	0.705	1
KY2019:KY.Chr10.936	0.0121637	1.81691	0.113	0.114	1
Lap3-KY.Chr8.403	0.0121665	0.63335	0.642	0.602	1
Abcb7-KY.Chr11.1368	0.0121926	0.242572	0.925	0.977	1
Txnl1-KY.Chr10.693	0.0121988	0.345283	0.868	0.898	1
Plod1-KY.Chr1.1595	0.0121992	0.403934	0.981	0.977	1
Pde12-KY.Chr9.81	0.0122148	-0.470445	0.962	0.977	1
Dnajb9-KY.Chr7.1014	0.012241	0.843774	0.83	0.705	1
Mrpl38-KY.Chr14.1183	0.0123025	-0.849273	0.358	0.602	1
Myl7-KY.Chr8.906	0.0123028	0.485517	0.981	0.989	1
Spata1-KY.Chr5.615	0.0123111	-0.300884	0.038	0.114	1
Unc5c-KY.Chr9.912	0.0125087	-0.274223	1	1	1
Chid1-KY.Chr12.848	0.0125226	0.911738	0.434	0.386	1
Synrg-KY.Chr2.2129	0.0125295	-0.380558	0.491	0.727	1
Myh2-KY.Chr11.771	0.0125632	0.555751	1	1	1
Mblac1-KY.Chr1.585	0.0126059	-0.807282	0.245	0.489	1
Tox2-KY.Chr3.766	0.0126145	-1.14717	0.415	0.659	1
Anapc5-KY.Chr9.144	0.0126177	-0.402683	0.34	0.557	1
Sntg1-KY.Chr14.994	0.0126676	0.364435	0.679	0.739	1
Gmfb-KY.Chr11.1274	0.0126785	0.242953	0.509	0.648	1
Fhod3-KY.Chr13.193	0.0127381	-0.325682	0.566	0.795	1
Mat2a-KY.Chr12.479	0.0127436	0.432667	0.906	0.909	1
Mxra7-KY.Chr11.1175	0.0128479	-0.516554	0.679	0.875	1
4930415L06Rik-KY.Chr5.874	0.0128539	-0.188334	0.566	0.773	1
Vgll4-KY.Chr1.1661	0.0129041	0.495368	0.887	0.852	1
Gfm1-KY.Chr7.619	0.0129331	-0.757964	0.472	0.636	1
Slc2a1-KY.Chr5.392	0.0129493	-0.27344	0.774	0.943	1
Ptprt-KY.Chr5.1064	0.0129996	0.25496	0.925	0.989	1
Psmc3-KY.Chr2.2244	0.0130023	-0.267397	0.774	0.943	1
Fyco1-KY.Chr14.942	0.0130144	0.639813	0.792	0.727	1
Gpat4-KY.Chr5.194	0.0130167	0.615111	0.509	0.466	1
Umod-KY.Chr9.1057	0.0130426	-0.686976	0.057	0.182	1
Gucy1b2-KY.Chr3.848	0.0130716	0.28039	0.019	0.057	1
Tfpi-KY.Chr7.903	0.013115	1.4312	0.283	0.17	1
Atp6v0e2-KY.Chr5.49	0.0131501	0.596108	0.868	0.75	1
Zfp235-KY.Chr1.1777	0.0131607	-0.312949	0.245	0.432	1
Mtss1-KY.Chr12.775	0.0131612	-0.758083	0.509	0.705	1
Ctsc-KY.Chr1.1487	0.0131967	-0.727813	0.604	0.773	1
Ptpmt1-KY.Chr1.164	0.0132478	-1.65735	0.094	0.284	1
Cnnm2-KY.Chr2.564	0.0133149	-1.08268	0.396	0.557	1
Oprk1-KY.Chr3.1329	0.0133249	-1.99747	0.038	0.182	1
Sall1-KY.Chr5.1045	0.0133994	-0.314078	0.83	0.955	1
KY2019:KY.Chr1.2238	0.013417	0.274328	0.906	0.966	1
Trappc5-KY.Chr5.582	0.0134711	-0.482027	0.415	0.659	1
Dnah11-KY.Chr10.891	0.0135293	-1.31448	0.151	0.375	1
KY2019:KY.UAContig29.5	0.0135979	0.660995	0.66	0.614	1
Polrmt-KY.Chr7.1238	0.0135987	0.129819	0.906	0.989	1
Actg2-KY.Chr1.2387	0.0137527	0.572138	1	0.989	1
Taf2-KY.Chr4.286	0.0137767	-0.491135	0.415	0.659	1
Birc3-KY.Chr12.1024	0.0138327	0.77594	0.528	0.489	1
Far1-KY.Chr12.489	0.0138644	-0.431479	0.264	0.477	1
KY2019:KY.Chr12.456	0.0138777	-0.385863	0.981	1	1
Cald1-KY.Chr4.959	0.013957	-0.618256	0.736	0.898	1
KY2019:KY.Chr3.718	0.0139935	-1.8761	0.019	0.159	1
Stam-KY.Chr1.1941	0.0141672	0.74731	0.811	0.682	1
Abcb11-KY.Chr2.1410	0.0141971	2.4571	0.17	0.034	1
Fos-KY.Chr11.1133	0.0142285	0.787757	0.566	0.318	1
KY2019:KY.Chr10.1237	0.0142596	-1.61649	0	0.08	1
KY2019:KY.Chr5.1104	0.0142596	-1.51145	0	0.08	1
Anxa7-KY.Chr13.392	0.0142596	-1.96765	0	0.08	1
KY2019:KY.Chr8.1001	0.0142596	-1.68987	0	0.08	1
KY2019:KY.Chr5.85	0.0142596	-1.55797	0	0.08	1
KY2019:KY.Chr6.601	0.0142596	-1.46805	0	0.08	1
KY2019:KY.Chr1.1856	0.0142596	-1.53468	0	0.08	1
Ltbp4-KY.Chr1.1589	0.0142596	-1.64906	0	0.08	1
Slc31a1-KY.Chr7.491	0.0142596	-1.49037	0	0.08	1
KY2019:KY.Chr10.268	0.0142596	-1.6974	0	0.08	1
KY2019:KY.Chr4.1044	0.0142596	-1.64455	0	0.08	1
KY2019:KY.Chr1.1979	0.0142596	-1.51254	0	0.08	1
Nsun7-KY.Chr2.1376	0.0142596	-1.63424	0	0.08	1
KY2019:KY.Chr9.207	0.0142596	-1.45752	0	0.08	1
Fmo2-KY.Chr9.364	0.0142596	-1.64741	0	0.08	1
Pla2g1b-KY.Chr5.405	0.0142596	-1.50435	0	0.08	1
Nfil3-KY.Chr5.623	0.0142596	-1.54711	0	0.08	1
Myo6-KY.Chr12.84	0.014301	0.555221	0.925	0.864	1
Cyc1-KY.Chr4.8	0.014305	0.320862	0.868	0.92	1
Galnt13-KY.Chr3.1692	0.0143346	0.46557	0.811	0.875	1
Gulp1-KY.Chr7.148	0.0143362	0.440521	0.887	0.864	1
Pomgnt1-KY.Chr8.697	0.0143375	1.11739	0.491	0.318	1
KY2019:KY.Chr10.1027	0.0144616	-0.487038	0.83	0.955	1
Wscd1-KY.Chr7.782	0.0144858	1.10683	0.528	0.409	1
Fkbp4-KY.Chr11.754	0.0145294	0.28159	0.981	0.989	1
Unc45a-KY.Chr8.1389	0.0145512	0.335316	1	1	1
Usp12-KY.Chr14.1141	0.0146416	-1.05385	0.264	0.409	1
Srsf4-KY.Chr5.593	0.0146513	-0.244751	0.962	1	1
KY2019:KY.Chr5.546	0.0146935	-2.30003	0.113	0.25	1
Sptlc1-KY.Chr5.228	0.0147188	-0.568327	0.264	0.489	1
Zscan22-KY.Chr11.1283	0.0147298	-1.75203	0.019	0.159	1
KY2019:KY.Chr9.1104	0.0147664	2.3579	0.17	0.034	1
Enpp3-KY.Chr2.1040	0.0147665	-1.80005	0.528	0.602	1
Flvcr2-KY.Chr3.587	0.0148158	0.442045	0.962	0.977	1
Yod1-KY.Chr1.2250	0.0148258	1.12866	0.642	0.568	1
Pkdcc-KY.Chr8.278	0.0148707	0.809806	0.453	0.42	1
Lama2-KY.UAContig4.57	0.0148789	-0.281291	0.264	0.477	1
Nxpe5-KY.Chr12.706	0.0149504	1.64463	0.358	0.159	1
Atp6v1g2-KY.Chr13.393	0.0150162	0.443665	0.774	0.795	1
Pstk-KY.Chr1.543	0.0150902	-1.48463	0.094	0.284	1
Gss-KY.Chr3.1003	0.0151091	-1.51862	0.094	0.273	1
Aldh5a1-KY.Chr3.269	0.0151461	0.600356	0.755	0.693	1
Itga6-KY.Chr4.412	0.0152422	1.32279	0.208	0.227	1
KY2019:KY.Chr8.261	0.0152698	-1.92701	0.057	0.227	1
Srxn1-KY.Chr9.349	0.0152785	-0.215372	0.189	0.364	1
Snx13-KY.Chr3.1344	0.0153429	-0.452281	0.717	0.898	1
Zar1l-KY.Chr5.608	0.0153627	1.18281	0.453	0.375	1
Zfp592-KY.Chr4.56	0.0154055	0.211949	0.906	0.977	1
Ehhadh-KY.Chr9.479	0.0154094	-1.28943	0.113	0.318	1
Gle1-KY.Chr10.1240	0.0154486	0.654406	0.358	0.375	1
Ticrr-KY.Chr10.250	0.0155405	0.458218	0.66	0.693	1
Stk17b-KY.Chr10.1410	0.0156131	-0.525131	0.245	0.466	1
Metap1d-KY.Chr1.2565	0.0156961	0.854508	0.679	0.511	1
Emc7-KY.Chr10.662	0.0156962	0.722051	0.755	0.545	1
Eif3c-KY.Chr10.190	0.015697	-0.443746	0.943	0.955	1
KY2019:KY.Chr14.121	0.0158417	1.5314	0.321	0.136	1
Ppil4-KY.Chr2.2048	0.0158502	0.166855	0.679	0.818	1
Maea-KY.Chr8.542	0.015907	-0.397971	0.472	0.705	1
Ap3d1-KY.Chr5.282	0.0160324	0.490119	0.906	0.909	1
Arf5-KY.Chr5.873	0.0160379	0.64186	0.679	0.602	1
Kif28-KY.Chr3.1728	0.0160781	1.87922	0.264	0.114	1
Cramp1l-KY.Chr14.541	0.0160959	-0.934551	0.528	0.727	1
KY2019:KY.Chr3.303	0.0161035	0.536232	0.811	0.818	1
Exosc3-KY.Chr11.131	0.0161071	-1.13308	0.208	0.42	1
KY2019:KY.Chr5.1043	0.0161509	-2.26158	0.075	0.25	1
Lins1-KY.Chr4.48	0.0161587	-0.255013	0.943	1	1
Pakap-KY.Chr5.1061	0.0161997	0.4292	0.981	0.989	1
Dctn3-KY.Chr5.818	0.0162006	-0.185415	0.377	0.568	1
Jmjd7-KY.Chr8.324	0.0162238	-0.689823	0.264	0.5	1
Msra-KY.Chr6.433	0.0162343	-0.449927	0.811	0.955	1
Alg3-KY.Chr1.1231	0.01629	-0.639972	0.585	0.784	1
Eef2kmt-KY.Chr5.290	0.016303	1.01468	0.094	0.114	1
Bcl2-KY.Chr3.1640	0.0163074	-0.797081	0.396	0.636	1
Grk3-KY.Chr12.346	0.0163837	0.579887	0.849	0.795	1
Camk4-KY.Chr4.702	0.0163907	-1.51235	0.113	0.307	1
Usp40-KY.Chr2.1312	0.0163935	0.117367	0.717	0.852	1
Htra4-KY.Chr1.1486	0.0164533	-0.567475	0.151	0.307	1
Slit2-KY.Chr8.735	0.0164673	-1.65972	0.019	0.148	1
Adgrd1-KY.Chr11.504	0.0164972	-1.34079	0.226	0.364	1
Xbp1-KY.Chr4.754	0.0165392	-0.468754	0.887	0.943	1
Fsip1-KY.Chr11.1219	0.0165593	-1.67024	0.019	0.125	1
Ccnt2-KY.Chr7.676	0.0166221	0.1636	0.943	1	1
Ttc39c-KY.Chr14.557	0.0167335	0.503116	0.642	0.625	1
Nmt2-KY.Chr12.54	0.0167491	0.360322	0.698	0.761	1
Rslcan18-KY.Chr10.670	0.0167969	-0.157512	0.698	0.886	1
Nsmce4a-KY.Chr1.2124	0.0169012	0.571211	0.679	0.67	1
Fank1-KY.Chr8.556	0.0170126	0.996173	0.283	0.227	1
Bod1-KY.Chr4.1130	0.0171002	-0.427667	0.717	0.898	1
KY2019:KY.Chr9.698	0.0172031	2.12212	0.17	0.034	1
Chordc1-KY.Chr12.897	0.0172169	0.389342	0.906	0.716	1
Rap1b-KY.Chr9.871	0.0172177	-0.975435	0.019	0.114	1
Btbd9-KY.Chr10.94	0.0172255	0.231693	0.887	0.955	1
Mrpl30-KY.Chr2.1052	0.0172889	-0.492764	0.623	0.83	1
Rplp0-KY.Chr11.1273	0.0172901	-0.151464	1	1	1
Sclt1-KY.Chr3.933	0.0173007	0.527731	0.962	0.909	1
Tanc1-KY.Chr1.552	0.0173308	-0.887221	0.377	0.614	1
Rars-KY.Chr14.1041	0.0174294	-0.563922	0.547	0.773	1
Atp1b2-KY.Chr7.143	0.0174374	0.163257	0.962	1	1
KY2019:KY.UAContig5.22	0.0175238	-0.690524	0.491	0.716	1
KY2019:KY.Chr1.844	0.0176216	2.12943	0.151	0.023	1
KY2019:KY.Chr5.396	0.0176577	-0.727353	0.094	0.25	1
Umps-KY.Chr5.779	0.0177039	-0.296096	0.83	0.909	1
Mif-KY.Chr10.906	0.0177444	-1.56258	0.019	0.148	1
Dhx35-KY.Chr13.405	0.0178076	-0.614669	0.736	0.841	1
Slc38a3-KY.Chr3.8	0.0178349	0.977037	0.321	0.261	1
Enpp3-KY.Chr2.1039	0.0179612	-0.672339	0.623	0.773	1
Nr1h4-KY.Chr2.1300	0.0180021	-1.52306	0.057	0.227	1
Ccdc63-KY.Chr9.671	0.01801	-0.31972	0.245	0.42	1
1110004F10Rik-KY.Chr2.182	0.0180457	-0.533598	0.736	0.875	1
Dscc1-KY.Chr11.212	0.0180505	0.471256	0.698	0.682	1
Dazap1-KY.Chr8.649	0.0180506	0.369001	1	1	1
Pcdh9-KY.Chr2.545	0.0180592	-0.260137	0.66	0.864	1
Pla2g7-KY.Chr7.981	0.0181785	-1.08559	0.208	0.432	1
Pigk-KY.Chr13.362	0.0181825	-0.975655	0.264	0.489	1
Scly-KY.Chr1.2362	0.0181889	0.43657	0.132	0.227	1
Psmc4-KY.Chr12.686	0.0182046	0.466854	0.906	0.875	1
Pak7-KY.Chr11.1100	0.0182697	0.472041	0.604	0.614	1
Dnah12-KY.Chr7.1214	0.0182999	-1.16192	0.132	0.341	1
Fat3-KY.Chr14.273	0.0183304	-0.508785	0.66	0.841	1
Pmf1-KY.Chr11.565	0.0183521	-0.826407	0.396	0.625	1
Fkbp15-KY.Chr9.333	0.018384	-0.173959	0.698	0.886	1
KY2019:KY.Chr10.595	0.0183904	-0.177835	0.925	1	1
Klhl24-KY.Chr8.1141	0.0183929	-0.287363	0.453	0.67	1
Tcerg1-KY.Chr8.543	0.0184113	-0.359626	0.792	0.943	1
Pih1d2-KY.Chr10.953	0.0184222	0.516376	0.113	0.136	1
Osbpl5-KY.Chr1.1693	0.0184239	0.506732	0.528	0.534	1
Ptrh2-KY.Chr1.832	0.0185598	-0.23746	0.925	1	1
Trpt1-KY.Chr11.156	0.0186518	0.282413	0.208	0.273	1
Fam161b-KY.Chr11.949	0.0187084	-1.05221	0.283	0.511	1
Utp11-KY.Chr2.906	0.0187133	-0.31857	0.962	1	1
Chchd2-KY.Chr14.23	0.0187214	0.720425	0.698	0.523	1
Rtl1-KY.Chr1.584	0.0187321	0.170488	0.208	0.307	1
Nrbp1-KY.Chr7.913	0.0188277	-0.695066	0.358	0.602	1
KY2019:KY.UAContig41.5	0.0188752	0.660627	0.038	0.08	1
Trabd2b-KY.Chr5.929	0.0188818	1.00778	0.302	0.216	1
Wdr13-KY.Chr10.689	0.0189081	1.36197	0.34	0.148	1
Atp10d-KY.Chr2.971	0.0189463	0.543982	0.906	0.909	1
Mindy3-KY.Chr3.56	0.0189651	0.391725	0.264	0.295	1
KY2019:KY.Chr4.602	0.0189914	-0.73996	0.151	0.341	1
Zfp64-KY.Chr6.478	0.0190441	-1.08043	0.208	0.42	1
Notch3-KY.Chr5.123	0.0190829	-1.69683	0.038	0.17	1
Ints14-KY.Chr8.1016	0.0192196	-0.509238	0.396	0.432	1
Ckmt2-KY.Chr5.693	0.0192684	-0.648239	0.604	0.795	1
D5Ertd579e-KY.Chr8.1362	0.0192719	0.522263	0.962	0.898	1
KY2019:KY.Chr14.471	0.0192829	1.93259	0.226	0.091	1
Srsf1-KY.Chr8.957	0.0193149	-0.640138	0.66	0.739	1
Notch3-KY.Chr9.868	0.0194961	0.868417	0.453	0.364	1
Tab2-KY.Chr6.360	0.0195004	-0.75039	0.264	0.5	1
Nol12-KY.Chr11.305	0.019527	0.175166	0.943	1	1
Ptbp1-KY.Chr4.1132	0.0195489	-0.363698	0.962	0.977	1
Kif3b-KY.Chr2.1091	0.0196217	0.875573	0.528	0.591	1
Svep1-KY.Chr4.444	0.0196501	2.67462	0.189	0.08	1
Gcnt3-KY.Chr8.834	0.0197903	-0.629843	0.623	0.75	1
Flii-KY.Chr11.284	0.0198026	-0.645589	0.472	0.557	1
Cdipt-KY.Chr1.531	0.0198448	-1.00028	0.264	0.477	1
Ccdc43-KY.Chr7.673	0.0198997	-0.149453	0.472	0.659	1
Ddx52-KY.Chr6.310	0.0199578	-0.371045	0.962	0.943	1
Tmem38b-KY.Chr7.1086	0.0199612	-0.665039	0.17	0.364	1
Rnf157-KY.Chr3.345	0.0199903	0.709675	0.717	0.568	1
Trappc3-KY.Chr6.91	0.0201455	-0.616893	0.396	0.636	1
Agap1-KY.Chr1.2017	0.0201849	-1.14976	0.226	0.432	1
Ube4b-KY.Chr7.1043	0.0203384	0.693445	0.755	0.625	1
Mfsd14b-KY.Chr5.163	0.0204009	-0.115056	0.434	0.602	1
Sorcs2-KY.Chr7.1091	0.0204549	-1.55548	0.057	0.216	1
Kti12-KY.Chr12.920	0.0204686	0.912211	0.321	0.295	1
KY2019:KY.Chr9.1099	0.0204962	1.01974	0.396	0.182	1
Tbc1d4-KY.Chr2.509	0.0205281	-0.617868	0.321	0.557	1
Fbn2-KY.Chr1.677	0.0205335	-1.73273	0.075	0.216	1
As3mt-KY.Chr3.1733	0.0206127	1.1472	0.434	0.273	1
KY2019:KY.Chr1.1704	0.0206723	1.05302	0.472	0.318	1
Gar1-KY.Chr10.605	0.0206822	-0.273319	0.83	0.966	1
Rragb-KY.Chr1.1576	0.0207059	0.518597	0.566	0.545	1
KY2019:KY.Chr3.605	0.020732	-0.693599	0.019	0.102	1
Maml3-KY.Chr2.853	0.020789	0.335026	0.906	0.955	1
Nbn-KY.Chr12.844	0.0208235	-0.601712	0.623	0.807	1
Osbpl9-KY.Chr8.948	0.020847	-0.666262	0.774	0.898	1
H13-KY.Chr10.1245	0.0208491	0.398899	0.962	0.966	1
Caap1-KY.Chr4.779	0.0208634	-0.363779	0.849	0.966	1
Chdh-KY.Chr1.882	0.0208697	0.971717	0.66	0.455	1
Psmd9-KY.Chr12.1078	0.0208875	0.172365	0.283	0.375	1
Slc48a1-KY.Chr1.2031	0.0210139	-0.671348	0.283	0.511	1
Mphosph6-KY.Chr10.86	0.0211282	-0.186253	0.774	0.932	1
KY2019:KY.Chr8.691	0.0211716	-0.755639	0.132	0.33	1
KY2019:KY.Chr11.1197	0.021175	2.00053	0.226	0.068	1
Rpl5-KY.Chr9.829	0.0212252	-0.31888	0.925	0.989	1
Tenm4-KY.Chr2.1124	0.0212588	0.71061	0.755	0.75	1
Laptm4a-KY.Chr1.697	0.0213037	-0.276451	0.925	1	1
Plcl1-KY.Chr7.69	0.021336	1.03634	0.509	0.364	1
Hells-KY.Chr2.879	0.0214098	-1.77321	0.019	0.136	1
Pisd-KY.Chr9.1121	0.0214201	0.331155	0.113	0.159	1
KY2019:KY.Chr13.100	0.0215107	-1.79118	0.019	0.125	1
KY2019:KY.Chr8.337	0.0215314	0.109046	0.774	0.898	1
Crtc1-KY.Chr4.691	0.0216364	-0.14293	0.321	0.5	1
KY2019:KY.Chr9.764	0.0217549	-1.96841	0.038	0.182	1
Stk3-KY.Chr5.839	0.0217934	-0.338766	0.698	0.886	1
Sod1-KY.Chr14.435	0.0218065	0.783216	0.019	0.045	1
H2bc11-KY.UAContig3.154	0.0218284	0.537854	0.434	0.489	1
Med28-KY.Chr8.730	0.0218412	0.610021	0.83	0.705	1
Ubxn7-KY.Chr8.643	0.02188	-0.388284	0.472	0.705	1
Prorp-KY.Chr3.1126	0.0219294	0.615331	0.83	0.761	1
Tmem231-KY.Chr8.298	0.0220324	0.465117	0.642	0.67	1
Jmjd6-KY.Chr3.200	0.022043	0.441854	0.83	0.795	1
Kif11-KY.Chr8.180	0.0221053	0.101534	0.849	0.955	1
Cryz-KY.Chr7.289	0.0221272	0.77197	0.528	0.295	1
Flcn-KY.Chr12.171	0.0222241	1.20155	0.151	0.102	1
Rnf219-KY.Chr2.1380	0.0223294	0.523298	0.868	0.818	1
Nabp2-KY.Chr8.1114	0.022413	-0.565727	0.642	0.818	1
Dtd1-KY.Chr11.1318	0.0224839	-0.310717	0.585	0.795	1
Rbpj-KY.Chr2.749	0.022513	-0.849518	0.321	0.557	1
Aldh3a1-KY.Chr12.458	0.0225305	-0.516212	0.755	0.909	1
Keap1-KY.Chr8.1210	0.0225342	1.23979	0.358	0.205	1
KY2019:KY.Chr12.275	0.0225349	-0.976501	0.528	0.682	1
Sptlc2-KY.Chr11.187	0.0225371	-0.363355	0.34	0.545	1
Rtcb-KY.Chr12.674	0.0225427	-1.26296	0.151	0.341	1
Plg-KY.Chr7.713	0.0226007	-1.74988	0.019	0.136	1
Flot1-KY.Chr3.410	0.0226547	0.140315	0.943	1	1
Cyp4f14-KY.Chr6.446	0.0226757	-0.138331	0.698	0.886	1
Best3-KY.Chr2.1603	0.0226858	-0.419527	0.075	0.205	1
Nxf1-KY.Chr10.1259	0.0228463	0.386617	0.792	0.818	1
KY2019:KY.Chr5.432	0.0229477	-0.32734	0.792	0.943	1
Snrnp35-KY.Chr1.1323	0.0230073	-0.664127	0.321	0.557	1
Cacul1-KY.Chr8.894	0.0230919	-0.574391	0.189	0.375	1
Pipox-KY.Chr13.179	0.0231098	-1.1264	0.17	0.33	1
Thap12-KY.Chr4.1057	0.0232245	-0.701146	0.491	0.716	1
Kdm1b-KY.Chr2.1472	0.0232809	-0.670613	0.547	0.705	1
Zmpste24-KY.Chr6.554	0.0233045	-0.45587	0.755	0.909	1
KY2019:KY.UAContig7.103	0.02331	3.06224	0.113	0.011	1
Cenpl-KY.Chr11.14	0.0233181	0.72451	0.566	0.455	1
Spag17-KY.Chr4.898	0.023436	-1.52845	0.094	0.261	1
Mnd1-KY.Chr14.875	0.0234502	-0.491231	0.868	0.932	1
Stk39-KY.Chr5.190	0.0234734	-0.11102	0.34	0.523	1
Klhl2-KY.Chr13.198	0.0234991	1.14872	0.038	0.068	1
Acbd3-KY.Chr11.696	0.0236028	0.373401	0.962	0.943	1
Hspg2-KY.Chr3.1496	0.0236744	-1.23415	0.113	0.307	1
Isx-KY.Chr11.115	0.0237154	-1.51744	0.075	0.25	1
Ripk1-KY.Chr13.344	0.0237268	-1.15827	0.151	0.33	1
Rexo1-KY.Chr5.627	0.0237324	-0.714873	0.415	0.648	1
KY2019:KY.Chr7.1101	0.0238055	-0.858346	0.075	0.227	1
Eif4g2-KY.Chr4.872	0.0238195	0.298482	0.962	0.977	1
Phkb-KY.Chr11.927	0.0239156	2.20359	0.151	0.034	1
KY2019:KY.Chr14.619	0.0239156	2.16633	0.057	0	1
Baat-KY.Chr12.482	0.0239156	2.4624	0.057	0	1
KY2019:KY.Chr10.843	0.0239156	2.12271	0.057	0	1
KY2019:KY.Chr12.264	0.0239156	2.11698	0.057	0	1
BC051019-KY.Chr3.155	0.0239156	2.07243	0.057	0	1
Fgf10-KY.Chr4.627	0.0239156	2.2839	0.057	0	1
Rtl1-KY.Chr2.1447	0.0239156	2.20176	0.057	0	1
KY2019:KY.Chr1.942	0.0239156	2.19316	0.057	0	1
Nlrp3-KY.Chr1.1906	0.0239156	2.08937	0.057	0	1
KY2019:KY.Chr10.1061	0.0239156	2.07705	0.057	0	1
Csmd2-KY.Chr11.706	0.0239156	2.20178	0.057	0	1
KY2019:KY.Chr1.1060	0.0239156	2.08282	0.057	0	1
Akr1c18-KY.Chr7.1169	0.0239156	2.92398	0.057	0	1
KY2019:KY.Chr7.1106	0.0239156	2.5974	0.057	0	1
Lrguk-KY.Chr10.768	0.0239156	2.23754	0.057	0	1
Sult6b1-KY.Chr13.244	0.0239156	2.19116	0.057	0	1
Sprr1b-KY.Chr8.1224	0.0239156	2.1729	0.057	0	1
Folh1-KY.Chr7.828	0.0239156	2.13122	0.057	0	1
P2rx7-KY.Chr12.428	0.0239156	2.1214	0.057	0	1
Mep1b-KY.Chr1.1933	0.0239156	1.95763	0.057	0	1
KY2019:KY.Chr2.772	0.0239156	2.75637	0.057	0	1
Col12a1-KY.Chr14.965	0.0239156	2.14337	0.057	0	1
KY2019:KY.Chr12.690	0.0239156	2.06944	0.057	0	1
Ncald-KY.Chr7.1228	0.0239156	2.22442	0.057	0	1
Epha7-KY.Chr8.456	0.0239233	-0.667684	0.604	0.727	1
Slc35f5-KY.Chr9.352	0.023927	-1.36082	0.113	0.295	1
Ndufs3-KY.Chr2.984	0.0239531	-0.398808	0.792	0.92	1
Atp6v1e1-KY.Chr14.1063	0.0239931	0.430806	0.792	0.784	1
Sfxn5-KY.Chr8.749	0.0240094	-0.813131	0.283	0.511	1
Ero1lb-KY.Chr3.1121	0.024087	0.423532	0.566	0.591	1
Itgax-KY.Chr9.494	0.0241377	-2.00968	0.019	0.136	1
Trappc1-KY.Chr1.1839	0.0241568	-0.608072	0.717	0.841	1
2510039O18Rik-KY.Chr8.768	0.0241982	0.383258	0.491	0.545	1
KY2019:KY.Chr9.1086	0.0242706	-1.9873	0.019	0.136	1
Tspan9-KY.Chr12.296	0.0243357	-0.721715	0.019	0.091	1
Khdc3-KY.UAContig9.34	0.0245296	1.38494	0.283	0.102	1
Atp6v0c-KY.Chr2.1377	0.0245443	0.368179	0.925	0.943	1
KY2019:KY.Chr8.228	0.024671	1.16152	0.019	0.034	1
Rabggta-KY.Chr3.1340	0.0246745	0.488868	0.491	0.511	1
Ate1-KY.Chr6.609	0.0247048	-0.849533	0.321	0.545	1
KY2019:KY.Chr9.782	0.0247453	3.05325	0.113	0.011	1
Gria4-KY.Chr1.692	0.0247468	-1.29041	0	0.068	1
Chst11-KY.Chr14.563	0.0247468	-1.23072	0	0.068	1
Oprk1-KY.Chr8.319	0.0247468	-2.05285	0	0.068	1
KY2019:KY.UAContig51.3	0.0247468	-1.48959	0	0.068	1
KY2019:KY.Chr3.510	0.0247468	-1.30666	0	0.068	1
Ggt1-KY.Chr9.439	0.0247468	-1.36946	0	0.068	1
Kdelr2-KY.Chr12.151	0.0247468	-1.32547	0	0.068	1
Daam1-KY.Chr3.1102	0.0247468	-1.51591	0	0.068	1
Acta1-KY.Chr8.1375	0.0247468	-1.24762	0	0.068	1
KY2019:KY.Chr9.171	0.0247468	-3.08621	0	0.068	1
Masp1-KY.Chr7.871	0.0247468	-2.16164	0	0.068	1
Gp2-KY.Chr2.2207	0.0247468	-1.46647	0	0.068	1
Sorl1-KY.Chr8.1245	0.0247468	-1.44643	0	0.068	1
Slc6a5-KY.Chr7.501	0.0247468	-1.28949	0	0.068	1
KY2019:KY.Chr1.657	0.0247468	-1.25261	0	0.068	1
Dnmt3a-KY.Chr3.42	0.0247468	-1.30199	0	0.068	1
Abcg4-KY.Chr11.183	0.0247468	-1.41007	0	0.068	1
Tgm1-KY.Chr4.705	0.0247468	-1.31813	0	0.068	1
Actg2-KY.Chr11.688	0.0247468	-1.60034	0	0.068	1
Nlrc5-KY.Chr4.1300	0.0247468	-1.3629	0	0.068	1
KY2019:KY.Chr11.887	0.0247468	-1.41431	0	0.068	1
Cfap300-KY.Chr1.1691	0.0247468	-1.64192	0	0.068	1
Depdc5-KY.Chr1.1432	0.0247613	1.00764	0.585	0.386	1
Dars2-KY.Chr11.288	0.0248269	1.73127	0.208	0.057	1
Ppp5c-KY.Chr4.1200	0.0248594	-0.434262	0.566	0.784	1
Sin3a-KY.Chr2.1444	0.0250289	-0.226896	0.811	0.955	1
Pclaf-KY.Chr5.829	0.0250292	-0.339565	0.755	0.92	1
Cav1-KY.Chr5.1030	0.0250565	0.405315	0.925	0.932	1
KY2019:KY.Chr3.841	0.0252798	-0.819322	0.698	0.795	1
Rsl1d1-KY.Chr3.127	0.0252858	-0.284774	0.868	0.977	1
Cacfd1-KY.Chr9.994	0.0254231	0.634445	0.755	0.648	1
Gm21936-KY.Chr12.201	0.0254803	-0.258726	0.736	0.909	1
Mkrn1-KY.Chr7.812	0.0255233	0.424577	0.962	0.955	1
Nrcam-KY.Chr1.1970	0.0255994	-0.697521	0.377	0.591	1
Mrpl34-KY.Chr1.1667	0.0257208	-1.03845	0.189	0.398	1
Dnajc5-KY.Chr2.1253	0.0257232	0.187677	0.925	0.989	1
Zfp442-KY.Chr14.402	0.0257304	0.41329	0.623	0.648	1
Pwp2-KY.Chr14.86	0.0257484	-0.456343	0.849	0.943	1
Slc25a27-KY.Chr3.908	0.025769	-2.31352	0.189	0.352	1
KY2019:KY.Chr14.1059	0.0257995	-1.56074	0.075	0.205	1
Dgcr8-KY.Chr5.678	0.0258041	-0.458799	0.83	0.932	1
Ccn2-KY.Chr2.2178	0.0258237	1.55386	0.057	0.045	1
Ccdc66-KY.Chr8.1202	0.0258358	-0.227836	0.736	0.909	1
KY2019:KY.Chr10.5	0.0258655	0.289616	0.811	0.909	1
Pex7-KY.Chr12.203	0.0259526	-0.176554	0.321	0.5	1
Atp5g1-KY.Chr1.226	0.0259725	0.232267	0.981	1	1
Ccdc6-KY.Chr11.856	0.0259936	-0.394233	0.302	0.511	1
Ckap5-KY.Chr11.610	0.0260499	-0.145557	0.679	0.864	1
Cdk5rap1-KY.Chr6.527	0.0261526	-0.713367	0.491	0.693	1
Lpar3-KY.Chr6.397	0.0262179	2.51918	0.113	0.011	1
Atp1a1-KY.Chr10.111	0.0262466	-1.54802	0.038	0.182	1
KY2019:KY.Chr8.1345	0.026262	-0.49454	0.755	0.761	1
KY2019:KY.Chr9.976	0.0262687	0.3319	0.585	0.648	1
Chchd4-KY.Chr8.451	0.0262878	-0.463173	0.792	0.932	1
Armc4-KY.Chr9.911	0.0263464	-1.94893	0.17	0.352	1
Cse1l-KY.Chr1.1875	0.0265408	-0.233932	0.755	0.92	1
Vim-KY.Chr3.1290	0.0265431	-0.384206	0.057	0.148	1
KY2019:KY.Chr1.1914	0.0267512	-0.38076	0.774	0.932	1
Phkg2-KY.Chr10.1271	0.0267758	-0.696541	0.472	0.693	1
KY2019:KY.Chr2.940	0.0268148	1.66895	0.226	0.068	1
Grb10-KY.Chr1.1133	0.0268361	-0.841919	0.358	0.557	1
Gm364-KY.Chr1.2269	0.0268377	-0.450461	0.528	0.75	1
Hipk1-KY.Chr11.113	0.0268586	0.230963	0.962	0.989	1
KY2019:KY.Chr9.134	0.026886	-0.269601	0.868	0.977	1
Gm17359-KY.Chr2.809	0.0269844	-1.47076	0.057	0.216	1
Slc35c1-KY.Chr2.1308	0.0270773	-0.617015	0.547	0.75	1
Cdc42se2-KY.Chr7.411	0.0271073	0.707767	0.736	0.636	1
Dpyd-KY.Chr5.169	0.027129	1.24723	0.34	0.227	1
Fubp3-KY.Chr9.1009	0.0271306	0.201233	1	1	1
Hat1-KY.Chr1.2085	0.0271651	-0.542105	0.679	0.761	1
KY2019:KY.Chr12.318	0.0272082	2.19417	0.113	0.011	1
Hsd17b10-KY.Chr2.2241	0.0272706	-0.755003	0.358	0.58	1
Rpl36al-KY.Chr14.549	0.0273057	-0.18268	0.925	1	1
Exoc7-KY.Chr3.770	0.0273177	0.25313	0.321	0.42	1
Slc16a13-KY.Chr5.578	0.0273773	-1.06827	0.226	0.432	1
KY2019:KY.Chr8.717	0.027407	-0.271449	0.774	0.932	1
Irf4-KY.Chr11.361	0.0274199	-0.474077	0.698	0.875	1
Mfsd10-KY.Chr3.1033	0.0274468	-0.172359	0.887	0.989	1
Frs3-KY.Chr14.1060	0.0274912	-0.412341	0.981	0.955	1
Fut7-KY.Chr9.155	0.027551	0.670092	0.755	0.568	1
KY2019:KY.Chr5.435	0.0275613	-1.78248	0.038	0.182	1
Tmco1-KY.Chr13.386	0.0278203	-0.29146	0.66	0.852	1
Crat-KY.Chr9.508	0.0280435	0.536784	0.925	0.864	1
Ppig-KY.Chr1.2423	0.0280816	-0.248205	0.962	1	1
Ogdhl-KY.Chr12.271	0.0281567	-0.188896	0.472	0.659	1
Top3a-KY.Chr14.90	0.0281802	-0.479332	0.151	0.33	1
Tnc-KY.Chr9.861	0.0282378	0.124609	1	0.909	1
Adamtsl5-KY.Chr4.327	0.0282561	-0.770056	0.472	0.67	1
Gmps-KY.Chr3.883	0.0282645	0.396649	0.698	0.727	1
Sstr5-KY.Chr7.792	0.0282691	0.290073	0.057	0.114	1
Scn1a-KY.Chr9.756	0.0283141	2.21081	0.302	0.125	1
Clip3-KY.Chr5.656	0.0283708	-0.495768	0.226	0.409	1
Kat6a-KY.Chr12.480	0.0284501	-0.286649	0.906	0.989	1
Slc35b1-KY.Chr7.395	0.0285008	-0.88668	0.377	0.534	1
Kdm8-KY.Chr10.1193	0.0285184	-1.10574	0.264	0.443	1
Mtch2-KY.Chr2.2135	0.0285226	0.391599	0.679	0.75	1
Atxn7l3-KY.Chr4.1337	0.0285357	0.812247	0.509	0.375	1
Pdxk-KY.Chr6.215	0.0286138	-0.453455	0.792	0.864	1
Fbn2-KY.Chr1.684	0.0287114	0.531849	0.019	0.045	1
Pex16-KY.Chr1.2201	0.0287265	-0.582072	0.321	0.545	1
Brd2-KY.Chr9.62	0.0287409	-0.231082	0.981	1	1
Pdcd6-KY.Chr3.181	0.0289392	0.40152	0.736	0.761	1
Unk-KY.Chr4.324	0.0289905	-0.659479	0.396	0.625	1
KY2019:KY.Chr7.371	0.029008	-0.385431	0.585	0.795	1
Dgka-KY.Chr1.2546	0.0290255	-1.6119	0.075	0.227	1
Adgrl3-KY.Chr3.1562	0.0290628	-1.1301	0.245	0.455	1
Mrps25-KY.Chr1.590	0.0291204	-0.679033	0.509	0.705	1
Aspm-KY.Chr13.99	0.029209	0.997868	0.34	0.273	1
Sema6a-KY.Chr14.939	0.02929	0.370107	1	0.977	1
Slc38a10-KY.Chr11.858	0.0293211	-0.565616	0.472	0.523	1
Agl-KY.Chr1.1480	0.0293477	0.388394	0.887	0.875	1
Rac1-KY.Chr9.769	0.0293549	0.272406	0.962	0.989	1
Cplane1-KY.Chr12.1013	0.0294197	-0.968078	0.208	0.295	1
Sfpq-KY.Chr6.431	0.029501	0.263658	0.698	0.795	1
KY2019:KY.Chr2.2120	0.0295103	1.33109	0.132	0.148	1
Bche-KY.Chr12.972	0.0295702	0.5698	0.906	0.818	1
Dph2-KY.Chr5.117	0.0295801	0.172833	0.377	0.443	1
Gpr37-KY.Chr5.1015	0.0295869	-0.713996	0.585	0.67	1
Rita1-KY.Chr4.709	0.0296118	-0.915346	0.226	0.443	1
Ercc4-KY.Chr8.1122	0.0296844	1.68168	0.283	0.114	1
Sik3-KY.Chr10.318	0.0297103	-0.475127	0.623	0.818	1
Gcat-KY.Chr3.121	0.029793	0.911869	0.585	0.398	1
Jtb-KY.Chr11.1186	0.0299761	0.74765	0.698	0.523	1
KY2019:KY.Chr9.630	0.0300276	-0.119986	0.358	0.5	1
Klhl2-KY.Chr14.132	0.0300765	-1.06709	0.057	0.193	1
Ccdc162-KY.Chr12.721	0.030083	0.395147	0.453	0.466	1
Slc25a44-KY.Chr1.2541	0.0301439	0.518914	0.83	0.75	1
Cyb561d1-KY.Chr1.753	0.0301752	0.218191	0.528	0.625	1
Adat1-KY.Chr12.591	0.0303792	-0.256157	0.189	0.352	1
KY2019:KY.Chr8.699	0.0304423	1.08441	0.132	0.148	1
Slc25a3-KY.Chr10.1033	0.0306122	0.271033	0.774	0.886	1
Aifm2-KY.Chr7.74	0.0307513	-2.18933	0.038	0.148	1
Gls-KY.Chr1.1122	0.0307911	-0.373541	0.151	0.284	1
Srek1-KY.Chr8.1168	0.030804	0.437191	0.906	0.875	1
Pclo-KY.Chr7.125	0.0309015	0.605663	0.755	0.659	1
Zmat4-KY.Chr7.445	0.0309366	0.747919	0.698	0.5	1
Pgm5-KY.Chr6.105	0.0309545	0.529492	0.264	0.273	1
D430042O09Rik-KY.Chr3.1071	0.0309712	0.75865	0.358	0.352	1
Herc1-KY.Chr11.451	0.0310623	-0.592442	0.528	0.727	1
Sspo-KY.Chr8.306	0.0311108	-0.831922	0.057	0.182	1
Hunk-KY.Chr11.266	0.0311246	0.363238	0.962	0.966	1
Chm-KY.Chr2.1167	0.0311673	0.994007	0.528	0.352	1
Rims1-KY.Chr2.1448	0.0313035	0.725926	0.66	0.523	1
Mtg1-KY.Chr6.108	0.0314381	-0.601891	0.226	0.42	1
Slc22a15-KY.Chr2.2063	0.0314563	-1.15678	0.132	0.307	1
KY2019:KY.Chr1.906	0.0315521	0.581829	0.226	0.227	1
Sebox-KY.Chr1.1582	0.0317154	2.11645	0.17	0.045	1
Zcwpw1-KY.Chr6.110	0.0317494	0.947681	0.321	0.25	1
Zcchc8-KY.Chr11.116	0.0318031	-0.531374	0.679	0.83	1
Dynlt1b-KY.Chr10.599	0.0318229	0.369415	0.774	0.784	1
Hmcn1-KY.Chr4.683	0.0318287	-1.41478	0.019	0.136	1
Mfsd3-KY.Chr8.687	0.0319591	-1.07304	0.038	0.159	1
Nsrp1-KY.Chr3.1521	0.0320068	-0.573434	0.642	0.807	1
Sf3a1-KY.Chr11.1176	0.0321883	0.467343	0.943	0.875	1
Swap70-KY.Chr4.319	0.0322942	-1.02322	0.283	0.489	1
Spag7-KY.Chr7.684	0.0323684	-0.910825	0.302	0.511	1
Rps6ka1-KY.Chr6.329	0.032372	-0.533637	0.623	0.784	1
Cdk14-KY.Chr9.688	0.0324237	0.991259	0.472	0.307	1
Rps6ka5-KY.Chr11.951	0.0324271	-0.890451	0.34	0.557	1
Asap1-KY.Chr2.2073	0.0324728	-0.544956	0.434	0.659	1
Ethe1-KY.Chr4.424	0.0325247	-0.962797	0.283	0.489	1
KY2019:KY.Chr8.1058	0.0327249	-1.08202	0.113	0.295	1
Hpdl-KY.Chr8.746	0.0327855	-0.405703	0.17	0.33	1
Spata5-KY.Chr5.454	0.0329364	0.195686	0.943	0.977	1
Fancm-KY.Chr11.492	0.0330128	0.189826	0.547	0.636	1
Ppp2cb-KY.Chr1.2434	0.0330457	0.193027	0.868	0.943	1
Dlgap5-KY.Chr9.1096	0.0331484	-0.675007	0.679	0.818	1
Pou2f3-KY.Chr4.359	0.0331496	-0.24298	0.434	0.625	1
Lin37-KY.Chr8.628	0.0331955	-0.369667	0.623	0.818	1
KY2019:KY.Chr1.1309	0.0332275	-0.70748	0.377	0.591	1
Spata6-KY.Chr8.499	0.0332752	0.650531	0.491	0.455	1
Pcca-KY.Chr5.595	0.0332855	-0.265963	0.962	1	1
Nfkb1-KY.Chr7.414	0.0333315	0.107355	0.811	0.92	1
Kcnb2-KY.Chr1.2300	0.0333735	-2.10642	0.057	0.182	1
Abhd12-KY.Chr12.735	0.0334182	0.376085	0.509	0.557	1
Elp2-KY.Chr13.421	0.0334326	0.818184	0.698	0.511	1
Snx5-KY.Chr2.457	0.03352	0.872117	0.491	0.273	1
Tfdp1-KY.Chr1.10	0.0335257	0.359637	0.717	0.773	1
KY2019:KY.Chr5.1078	0.033528	-0.429024	0.792	0.909	1
Golga4-KY.Chr14.1029	0.0336357	0.18147	0.925	0.989	1
Tnnc2-KY.Chr12.40	0.0336426	0.586577	0.962	0.932	1
Pgam2-KY.Chr5.665	0.0338992	1.29796	0.302	0.136	1
Mapk8ip1-KY.Chr2.2311	0.0339457	1.01954	0.245	0.17	1
Taf5l-KY.Chr10.1221	0.0339736	-1.02839	0.226	0.386	1
Gbe1-KY.Chr11.290	0.0340019	0.422813	0.868	0.886	1
KY2019:KY.Chr3.244	0.0341442	1.43522	0.208	0.125	1
Txn1-KY.Chr8.368	0.0342103	0.266215	1	1	1
Pithd1-KY.Chr3.1011	0.0342295	-1.22716	0.075	0.239	1
Ptprr-KY.Chr4.1321	0.0343592	-0.489748	0.566	0.773	1
Larp1-KY.Chr14.172	0.0343712	-0.487222	0.83	0.943	1
Polr3b-KY.Chr10.1175	0.034432	0.215447	0.811	0.886	1
Surf6-KY.Chr5.851	0.0344654	-0.31209	0.679	0.864	1
Ccdc170-KY.Chr3.411	0.0344667	0.698158	0.302	0.352	1
Sun2-KY.Chr1.1725	0.0344688	0.199709	0.906	0.966	1
Ccdc77-KY.Chr3.1676	0.0344822	-0.370801	0.679	0.864	1
Tbk1-KY.Chr8.1151	0.0345261	0.710879	0.66	0.511	1
Slc17a5-KY.Chr2.463	0.0345473	-0.940371	0.226	0.409	1
Slc44a1-KY.Chr6.148	0.0345569	-1.39068	0.075	0.239	1
2410131K14Rik-KY.Chr13.450	0.0346137	-0.320642	0.264	0.455	1
Ankrd33b-KY.Chr9.954	0.0346289	1.01085	0.132	0.091	1
Kat14-KY.Chr8.1318	0.0346986	-0.256605	0.868	0.977	1
Tspan3-KY.Chr6.462	0.0347271	0.15176	0.811	0.92	1
KY2019:KY.Chr8.1327	0.0347715	-1.13995	0.17	0.318	1
0610030E20Rik-KY.Chr2.1045	0.0347912	-0.339387	0.698	0.875	1
Zc3h4-KY.Chr10.95	0.0347992	0.594248	0.415	0.42	1
Arcn1-KY.Chr4.842	0.0348206	0.426141	0.981	0.932	1
Exoc1-KY.Chr9.143	0.0348666	0.599902	0.679	0.545	1
Glra2-KY.Chr14.1165	0.0349728	-0.615413	0.019	0.091	1
Leo1-KY.Chr8.1222	0.0350358	-0.388174	0.736	0.898	1
Tatdn3-KY.Chr11.442	0.0350928	-0.114074	0.396	0.557	1
Dtx3-KY.Chr9.310	0.035223	-1.2889	0.075	0.239	1
Polk-KY.Chr1.2225	0.0353407	-0.582535	0.094	0.216	1
Usp25-KY.Chr4.662	0.035522	0.628599	0.981	0.909	1
Crip1-KY.Chr11.1129	0.0355313	1.23176	0.302	0.17	1
Pik3r4-KY.Chr10.180	0.0355604	0.221512	0.377	0.489	1
Atg7-KY.Chr2.794	0.0355768	0.54032	0.868	0.761	1
Uxs1-KY.Chr7.872	0.0355771	-1.66155	0.019	0.136	1
Lrp5-KY.Chr8.1247	0.0358114	-1.73593	0.038	0.136	1
Arpc3-KY.Chr14.102	0.0358571	0.210581	0.811	0.909	1
Rrbp1-KY.UAContig4.16	0.0359507	0.460489	0.019	0.045	1
Trp73-KY.Chr3.226	0.0359627	0.55628	0.623	0.659	1
Fn3krp-KY.Chr3.1663	0.0359637	0.863927	0.226	0.216	1
Slc6a6-KY.Chr5.378	0.0360033	0.323579	0.34	0.205	1
Fancd2-KY.Chr2.1345	0.0361304	-1.02299	0.245	0.443	1
Dnah7b-KY.Chr5.313	0.0361338	-1.47874	0.019	0.136	1
Cfap61-KY.Chr6.245	0.0361371	-1.62664	0.019	0.136	1
Cdipt-KY.Chr3.725	0.0362177	-1.60511	0.038	0.17	1
Hsp90b1-KY.Chr1.1475	0.0362876	-0.342408	0.811	0.943	1
KY2019:KY.Chr1.1308	0.0363435	-1.32205	0.245	0.409	1
Pcsk7-KY.Chr8.762	0.036352	0.350983	0.585	0.648	1
Nsfl1c-KY.Chr7.1108	0.0364928	0.240917	0.774	0.841	1
KY2019:KY.Chr14.514	0.0366087	-0.311	0.868	0.966	1
Fam136a-KY.Chr5.1124	0.0366601	-0.140054	0.226	0.352	1
Nipa2-KY.Chr10.985	0.0368325	-0.538108	0.415	0.636	1
Sfi1-KY.Chr8.685	0.0370164	-0.557705	0.66	0.795	1
Adap1-KY.Chr10.774	0.0370864	-0.475256	0.755	0.83	1
Adprhl1-KY.Chr1.1806	0.0371299	0.912076	0.472	0.261	1
Ankk1-KY.Chr14.1153	0.0371901	-1.14926	0.038	0.159	1
Gtf3c1-KY.Chr12.1080	0.0372753	0.352958	0.566	0.636	1
Rtl1-KY.Chr3.154	0.0373144	-0.945031	0.226	0.318	1
Deptor-KY.Chr1.1029	0.0373322	-0.529356	0.415	0.636	1
Scamp1-KY.Chr10.996	0.037541	-0.515286	0.415	0.636	1
Sord-KY.Chr9.888	0.0375697	-0.588206	0.057	0.159	1
Cdt1-KY.Chr11.283	0.0377164	0.337893	1	1	1
Scap-KY.Chr10.713	0.0377258	-0.749834	0.283	0.5	1
Kri1-KY.Chr8.307	0.0377788	-0.301925	0.528	0.727	1
Pih1d1-KY.Chr3.1249	0.0377816	-0.77189	0.264	0.318	1
Cul2-KY.Chr3.251	0.0377902	0.234141	0.906	0.955	1
Nol8-KY.Chr13.266	0.0378326	-0.303933	0.943	0.966	1
Pi4k2a-KY.Chr8.552	0.0379206	0.450196	0.736	0.739	1
Sfrp5-KY.Chr1.1207	0.0379625	0.745049	0.906	0.773	1
Slc35b4-KY.Chr4.1331	0.0379781	-0.765489	0.434	0.625	1
KY2019:KY.Chr4.467	0.0381119	2.06559	0.132	0.023	1
Tdrd5-KY.Chr3.1726	0.0382171	-1.08381	0.226	0.398	1
Gale-KY.Chr13.172	0.0383208	1.91173	0.132	0.023	1
Dnmt1-KY.Chr2.2315	0.0383648	0.310629	0.774	0.852	1
Arpc1a-KY.Chr2.2322	0.0384234	0.263497	0.962	0.989	1
Ube2d3-KY.Chr12.763	0.038428	0.10947	0.849	0.955	1
Slc2a7-KY.Chr8.1082	0.0384442	0.442807	0.17	0.216	1
Fdps-KY.Chr10.687	0.0384808	0.495074	0.755	0.716	1
Itln1-KY.Chr11.178	0.0385905	-1.32224	0.057	0.205	1
KY2019:KY.Chr9.998	0.0386602	-0.222136	0.528	0.727	1
Timm10-KY.Chr4.271	0.0386671	-0.15309	0.736	0.898	1
Aqp8-KY.Chr8.934	0.0388171	1.96611	0.151	0.034	1
Map1lc3a-KY.Chr13.79	0.0388622	-0.305606	0.698	0.875	1
KY2019:KY.Chr2.986	0.0390665	-0.808619	0.415	0.614	1
Gbe1-KY.Chr3.444	0.0391317	2.69419	0.132	0.057	1
KY2019:KY.Chr7.1012	0.0391832	0.196071	0.075	0.17	1
Bmpr1a-KY.Chr14.403	0.0393233	-0.180877	0.547	0.727	1
Glipr2-KY.Chr12.947	0.0395173	-1.59877	0.057	0.205	1
KY2019:KY.Chr14.106	0.0395478	0.424366	1	1	1
Mxi1-KY.Chr1.761	0.0395956	0.528952	0.849	0.807	1
Tubgcp6-KY.Chr1.975	0.0396376	0.205734	0.547	0.648	1
Cpped1-KY.Chr11.194	0.0397405	0.489266	0.66	0.625	1
Reps1-KY.Chr6.135	0.0399608	-0.358642	0.736	0.898	1
Zfp112-KY.Chr8.370	0.0400036	-0.122414	0.868	0.977	1
2610001J05Rik-KY.Chr1.2257	0.0400119	-0.547974	0.34	0.557	1
Msl3-KY.Chr2.1079	0.0400391	-1.08524	0.151	0.341	1
Wipf2-KY.Chr10.824	0.0400785	0.21642	0.453	0.545	1
Gyg-KY.Chr1.35	0.0401298	-0.936087	0.151	0.341	1
Unc79-KY.UAContig2.1	0.0402952	0.948565	0.566	0.466	1
Mael-KY.Chr12.217	0.0403132	-0.342108	0.774	0.92	1
KY2019:KY.Chr2.2310	0.0403151	-0.495046	0.547	0.75	1
Nfat5-KY.Chr3.914	0.0404027	-0.596932	0.434	0.648	1
Sptlc1-KY.Chr5.229	0.0405962	-0.461241	0.491	0.705	1
KY2019:KY.Chr3.722	0.040616	-0.625841	0.472	0.67	1
Sprtn-KY.Chr12.784	0.0406593	0.942894	0.453	0.33	1
Lrrc15-KY.Chr9.360	0.0407518	-1.76991	0.019	0.114	1
Folr1-KY.Chr2.1024	0.0408179	-0.662916	0.491	0.67	1
Cyp2b19-KY.Chr7.834	0.0408234	0.575629	0.17	0.182	1
Fgf10-KY.Chr11.1355	0.04083	1.2561	0.226	0.08	1
Top1mt-KY.Chr3.1736	0.0408469	-0.174201	1	1	1
Rbsn-KY.Chr5.317	0.0408985	0.610574	0.717	0.568	1
Hexim1-KY.Chr1.2005	0.0409172	-0.46771	0.66	0.83	1
protein-coding-KY.Chr12.143	0.0409178	-0.500553	0.396	0.614	1
Tgs1-KY.Chr1.1065	0.0409966	-0.743616	0.453	0.602	1
KY2019:KY.Chr12.133	0.0410021	0.550381	0.604	0.602	1
Dst-KY.Chr7.784	0.0411128	-0.369705	0.981	1	1
Dusp16-KY.Chr5.236	0.0411404	0.815741	0.528	0.409	1
Selenoi-KY.Chr1.1061	0.0411695	0.139664	0.585	0.705	1
Serac1-KY.Chr8.465	0.041224	-0.171444	0.132	0.273	1
Smc5-KY.Chr12.259	0.0412331	-0.473266	0.943	0.943	1
Chrnb4-KY.Chr7.1240	0.0413349	0.967206	0.491	0.42	1
Scfd1-KY.Chr7.1250	0.0415079	0.583146	0.566	0.534	1
Telo2-KY.Chr3.1264	0.0415744	-1.16093	0.094	0.261	1
Ndufs2-KY.Chr10.299	0.0416414	0.458554	0.792	0.75	1
Slc16a4-KY.Chr7.1149	0.0416604	-1.2545	0.17	0.352	1
Mphosph10-KY.Chr1.176	0.0417478	-0.482249	0.698	0.83	1
KY2019:KY.Chr9.204	0.0417589	-0.447232	0.321	0.523	1
Mrpl37-KY.Chr5.739	0.0418702	-0.773276	0.226	0.432	1
Armc3-KY.Chr9.709	0.04199	-1.35773	0.075	0.182	1
Itgb1-KY.Chr10.1360	0.0420627	-2.10059	0.038	0.148	1
Grem2-KY.Chr10.1375	0.0423568	-0.340676	0.208	0.375	1
Tmem184c-KY.Chr14.608	0.0423901	-1.24281	0.113	0.25	1
Pipox-KY.Chr4.681	0.0424424	0.285083	0.038	0.091	1
Tent5a-KY.Chr6.137	0.0424545	0.994614	0.415	0.227	1
Myrf-KY.Chr12.300	0.0424716	-1.24166	0.094	0.261	1
KY2019:KY.Chr5.80	0.0425102	0.835038	0.811	0.716	1
Kynu-KY.Chr6.501	0.0425106	-1.14293	0.038	0.159	1
Rgs4-KY.Chr11.1198	0.0425968	1.53981	0.245	0.102	1
Slc6a15-KY.Chr2.2138	0.0426223	-1.90272	0.113	0.261	1
Pwwp3a-KY.UAContig4.37	0.0428258	-0.596385	0.547	0.625	1
Mib2-KY.Chr1.1740	0.0429898	-0.957032	0.302	0.466	1
Clk2-KY.Chr4.302	0.042994	0.497486	0.792	0.795	1
2610301B20Rik-KY.Chr3.229	0.0430304	-0.882284	0.208	0.409	1
Yipf3-KY.Chr11.1196	0.0430406	0.414371	0.585	0.625	1
Hip1r-KY.Chr1.2204	0.0430545	0.120881	0.887	0.966	1
Fabp6-KY.Chr1.1304	0.0430689	-1.2009	0	0.057	1
Dnali1-KY.Chr2.1582	0.0430689	-1.60274	0	0.057	1
Ppie-KY.Chr7.1064	0.0430689	-1.07215	0	0.057	1
Kcnh8-KY.Chr9.50	0.0430689	-1.28376	0	0.057	1
KY2019:KY.Chr7.785	0.0430689	-1.07409	0	0.057	1
KY2019:KY.Chr1.2086	0.0430689	-1.41049	0	0.057	1
KY2019:KY.Chr3.1347	0.0430689	-1.25385	0	0.057	1
Thap2-KY.UAContig3.96	0.0430689	-1.11356	0	0.057	1
Cyp2j6-KY.Chr6.240	0.0430689	-1.90533	0	0.057	1
KY2019:KY.Chr1.1156	0.0430689	-1.22409	0	0.057	1
Traf7-KY.Chr3.241	0.0430689	-1.20388	0	0.057	1
KY2019:KY.Chr2.191	0.0430689	-1.07242	0	0.057	1
KY2019:KY.Chr3.395	0.0430689	-1.05255	0	0.057	1
Mogat2-KY.Chr2.1292	0.0430689	-1.43351	0	0.057	1
Kcnk3-KY.Chr2.2280	0.0430689	-1.354	0	0.057	1
Sis-KY.Chr7.618	0.0430689	-1.35052	0	0.057	1
Aifm2-KY.Chr11.841	0.0430689	-1.31827	0	0.057	1
Tdo2-KY.Chr14.1109	0.0430689	-1.27668	0	0.057	1
Ptpra-KY.Chr5.592	0.0430689	-1.26606	0	0.057	1
Cttnbp2-KY.Chr3.1646	0.0430689	-1.20238	0	0.057	1
KY2019:KY.Chr8.206	0.0430689	-1.20211	0	0.057	1
Rnmt-KY.Chr12.319	0.0430689	-1.17154	0	0.057	1
Bbs10-KY.Chr6.531	0.0430689	-1.12549	0	0.057	1
KY2019:KY.Chr1.23	0.0430689	-1.09891	0	0.057	1
KY2019:KY.Chr8.996	0.0430689	-1.95719	0	0.057	1
KY2019:KY.Chr5.824	0.0430689	-1.62922	0	0.057	1
Wdr27-KY.Chr8.1380	0.0430689	-1.287	0	0.057	1
KY2019:KY.Chr1.1751	0.0430689	-1.22326	0	0.057	1
Kremen1-KY.Chr11.1116	0.0430689	-1.16847	0	0.057	1
Otoa-KY.Chr3.509	0.0430689	-1.16489	0	0.057	1
Xbp1-KY.Chr8.1015	0.0430689	-1.12416	0	0.057	1
Hmcn1-KY.Chr3.1518	0.0430689	-1.10886	0	0.057	1
KY2019:KY.UAContig1.115	0.0430689	-1.102	0	0.057	1
KY2019:KY.Chr13.113	0.0430689	-1.04068	0	0.057	1
KY2019:KY.Chr11.772	0.0430689	-1.35974	0	0.057	1
Foxred2-KY.Chr1.2409	0.0430689	-1.09829	0	0.057	1
KY2019:KY.Chr12.556	0.0430689	-1.41799	0	0.057	1
KY2019:KY.Chr1.898	0.0430689	-1.13737	0	0.057	1
Jmjd7-KY.Chr1.1861	0.0430689	-1.15565	0	0.057	1
KY2019:KY.Chr1.1734	0.0430689	-1.07707	0	0.057	1
Il1rapl1-KY.Chr14.569	0.0430689	-1.63918	0	0.057	1
Adra2b-KY.Chr7.246	0.0430689	-1.27343	0	0.057	1
Gng10-KY.Chr11.67	0.0430689	-1.2475	0	0.057	1
KY2019:KY.Chr2.1078	0.0430689	-1.01562	0	0.057	1
Rrp9-KY.Chr5.884	0.0431137	-0.18271	0.755	0.909	1
KY2019:KY.Chr1.1298	0.0431292	-0.592918	0.509	0.705	1
Ip6k1-KY.Chr9.1008	0.0431297	0.487603	0.434	0.432	1
Svep1-KY.Chr1.606	0.0431341	1.60133	0.113	0.057	1
KY2019:KY.Chr10.203	0.0431411	-1.99441	0.019	0.125	1
Glo1-KY.Chr12.65	0.0432403	0.201709	0.34	0.432	1
Irf8-KY.Chr3.1375	0.0433239	1.91904	0.132	0.034	1
Wdfy2-KY.Chr4.1240	0.0433756	0.748578	0.623	0.523	1
Trp73-KY.Chr1.1942	0.0433882	-0.534409	0.358	0.386	1
Pfas-KY.Chr9.35	0.0434156	-1.01679	0.208	0.398	1
Ubap1l-KY.Chr11.538	0.0434251	0.170433	0.755	0.852	1
Stx12-KY.Chr1.1892	0.0435915	-0.589908	0.283	0.489	1
KY2019:KY.Chr7.300	0.0436063	0.534316	0.774	0.761	1
Tab1-KY.Chr10.33	0.0436396	0.974061	0.415	0.307	1
Ip6k1-KY.Chr11.71	0.0437132	-0.228882	0.094	0.182	1
Emc10-KY.Chr4.965	0.0438408	0.528674	0.83	0.773	1
KY2019:KY.Chr3.834	0.0438731	0.331433	0.34	0.398	1
Hook1-KY.Chr5.1109	0.0438774	0.41546	0.925	0.92	1
Ak3-KY.Chr5.430	0.0438907	1.53441	0.264	0.148	1
Gm12248-KY.Chr2.936	0.0439412	-0.741745	0.358	0.568	1
Ddrgk1-KY.Chr8.1105	0.044013	-0.401074	0.585	0.784	1
Borcs6-KY.Chr8.418	0.0440137	0.165541	0.038	0.08	1
Stx1a-KY.Chr2.1134	0.0440729	1.40208	0.245	0.114	1
Ppfia4-KY.Chr1.1788	0.0441849	0.536485	0.774	0.693	1
Lrrc20-KY.Chr1.2314	0.0442263	0.930676	0.509	0.318	1
Thada-KY.Chr3.1269	0.0442942	-0.790383	0.415	0.557	1
Oplah-KY.Chr3.754	0.04431	-1.38926	0.019	0.125	1
Fbl-KY.Chr4.741	0.0443631	-0.275253	0.981	1	1
Klb-KY.Chr11.1142	0.0443681	1.51843	0.189	0.114	1
Ccdc149-KY.Chr8.441	0.044425	-0.766784	0.528	0.682	1
KY2019:KY.Chr5.658	0.0445454	-0.427699	0.604	0.795	1
Manf-KY.Chr5.346	0.0446813	-0.211212	0.66	0.841	1
Upf2-KY.Chr7.259	0.0448844	-0.863913	0.283	0.477	1
Dmc1-KY.Chr11.386	0.0449635	1.45741	0.396	0.239	1
Fbxo42-KY.Chr7.1081	0.0450015	-0.996221	0.038	0.148	1
KY2019:KY.Chr2.13	0.0450849	-0.209778	0.019	0.068	1
KY2019:KY.Chr2.2211	0.0451133	0.512384	0.491	0.5	1
Mynn-KY.Chr7.511	0.045246	-0.335643	0.906	0.977	1
Eral1-KY.Chr12.560	0.0452829	-0.766206	0.358	0.511	1
Tbc1d2b-KY.Chr4.1019	0.0453237	1.11092	0.396	0.239	1
4930550C14Rik-KY.Chr14.1090	0.0453348	-0.424968	0.132	0.261	1
Cttnbp2nl-KY.Chr8.229	0.0453916	-0.388464	0.679	0.852	1
Adgrg4-KY.Chr1.2064	0.0456778	-1.60242	0.019	0.125	1
Mff-KY.Chr8.920	0.0457022	-0.523312	0.434	0.648	1
Napb-KY.Chr11.150	0.0457455	0.194104	0.642	0.727	1
Cpd-KY.Chr4.992	0.0458776	0.560282	0.774	0.625	1
Klhl20-KY.Chr12.950	0.045986	-0.578843	0.434	0.648	1
Ccny-KY.Chr9.650	0.0460328	0.740108	0.642	0.455	1
Gm21897-KY.Chr7.1152	0.046097	-0.906879	0.075	0.216	1
Arl10-KY.Chr8.1342	0.0461457	-0.306207	0.264	0.443	1
Spred2-KY.Chr11.1011	0.0461488	-0.701707	0.547	0.693	1
Hspd1-KY.Chr6.242	0.0461901	-0.194864	0.962	1	1
Stard7-KY.Chr8.618	0.0463206	0.208352	0.434	0.5	1
Acads-KY.Chr12.35	0.0464546	0.180997	0.981	1	1
Csgalnact1-KY.Chr14.401	0.0465251	-0.216005	0.434	0.614	1
KY2019:KY.Chr9.699	0.0465311	1.75103	0.151	0.034	1
Ints9-KY.Chr2.1108	0.0465976	1.03045	0.377	0.307	1
Hmgb3-KY.Chr5.1054	0.0467097	0.167344	0.925	0.977	1
Pmpcb-KY.Chr12.899	0.0467584	-0.402407	0.66	0.841	1
Sptlc3-KY.Chr4.692	0.0467744	-0.325372	0.491	0.693	1
Ccnl2-KY.Chr7.852	0.0468264	-0.103559	0.679	0.852	1
Hes1-KY.Chr1.28	0.0470978	0.712945	0.755	0.727	1
KY2019:KY.Chr12.1015	0.047131	0.363851	0.132	0.159	1
KY2019:KY.Chr1.1176	0.0471695	0.116963	0.038	0.091	1
Cul1-KY.Chr7.377	0.0472041	-0.127055	0.792	0.932	1
Nup93-KY.Chr3.785	0.0474678	0.542326	0.811	0.727	1
Psmd14-KY.Chr8.1320	0.0475142	0.518159	0.811	0.727	1
KY2019:KY.Chr2.1362	0.0476242	1.18531	0.245	0.091	1
Dnajc4-KY.Chr3.96	0.0476259	0.386348	0.943	0.875	1
Cox4i1-KY.Chr5.348	0.0476286	-0.470849	0.774	0.864	1
Tmem38b-KY.Chr2.399	0.0477085	0.273687	1	0.989	1
Stip1-KY.Chr4.706	0.0478346	-0.112553	0.83	0.955	1
KY2019:KY.Chr6.67	0.0478976	0.213564	0.019	0.057	1
Arid1b-KY.Chr12.988	0.0479073	0.369866	1	0.989	1
Cep78-KY.Chr7.746	0.0479104	0.314912	0.208	0.261	1
Miga2-KY.Chr13.346	0.0479724	0.577566	0.755	0.659	1
Lrriq1-KY.Chr1.2039	0.0480566	-0.492198	0.472	0.682	1
Ubald2-KY.Chr3.793	0.0480705	0.176027	0.811	0.875	1
Tjp2-KY.Chr5.620	0.0481271	-0.210376	0.83	0.955	1
KY2019:KY.Chr7.469	0.0481399	-0.22734	0.755	0.909	1
Sh3glb1-KY.Chr1.1390	0.0481819	0.764669	0.585	0.42	1
Mdn1-KY.Chr12.550	0.0482168	-0.16827	0.585	0.773	1
Fam227a-KY.Chr3.325	0.0482501	-1.22728	0.094	0.205	1
KY2019:KY.Chr14.1192	0.0484183	0.576625	0.358	0.386	1
KY2019:KY.Chr7.917	0.0486241	-1.62553	0.019	0.125	1
Tk1-KY.Chr6.569	0.0487078	0.534541	0.849	0.739	1
Slc2a5-KY.Chr12.955	0.0493	1.2073	0.113	0.114	1
Abr-KY.Chr1.1883	0.0496537	-0.303545	0.887	0.977	1
Taco1-KY.Chr3.814	0.049848	0.337809	0.547	0.614	1
Ropn1l-KY.Chr9.11	0.0498743	0.286218	0.245	0.33	1
Grk6-KY.Chr8.703	0.04991	-0.297973	0.925	0.989	1
Zfp341-KY.Chr3.524	0.0501087	0.108609	0.396	0.5	1
Grik2-KY.Chr12.943	0.0501219	1.72292	0.094	0.011	1
Nek4-KY.Chr8.701	0.0502583	0.522121	0.755	0.682	1
Klhdc10-KY.Chr8.452	0.0502863	0.59882	0.585	0.511	1
Myo9a-KY.Chr5.821	0.0504038	0.432017	0.755	0.727	1
Rxfp1-KY.Chr3.316	0.0505584	-1.50146	0.038	0.159	1
Rps25-KY.Chr11.101	0.0506217	-0.196851	0.981	1	1
KY2019:KY.Chr8.1339	0.0506593	1.5686	0.17	0.045	1
Pqlc2-KY.Chr1.1820	0.0506611	0.327552	0.755	0.784	1
Pofut1-KY.Chr5.440	0.0507131	0.699219	0.491	0.477	1
KY2019:KY.Chr6.520	0.0507267	0.522043	0.075	0.091	1
Ephx3-KY.Chr3.447	0.0507861	0.169448	0.491	0.568	1
C3ar1-KY.Chr6.275	0.0508821	-1.86039	0.019	0.125	1
Ddx1-KY.Chr3.1620	0.0509657	-0.691588	0.245	0.284	1
Arhgap29-KY.Chr8.1113	0.0509826	-0.330333	0.509	0.705	1
Cntln-KY.Chr4.294	0.0510144	-0.296704	0.472	0.67	1
Clip1-KY.Chr4.1078	0.0511024	0.158399	0.925	0.977	1
Pik3r1-KY.Chr8.572	0.0511073	-0.316264	0.434	0.625	1
Ap2a1-KY.Chr10.1261	0.0511464	-0.182696	0.642	0.818	1
Bud13-KY.Chr2.2083	0.0512626	-0.356291	0.679	0.852	1
Nab1-KY.Chr1.1123	0.0512696	-0.642704	0.453	0.636	1
Oxa1l-KY.Chr6.496	0.0513087	-0.434488	0.453	0.659	1
Ms4a8a-KY.Chr3.1318	0.0514566	-0.255249	0.792	0.932	1
Thap12-KY.Chr1.1416	0.0514918	-0.649866	0.434	0.625	1
Cnppd1-KY.Chr9.834	0.051526	-0.408977	0.679	0.852	1
Tsta3-KY.Chr10.576	0.0515847	-0.179432	0.943	1	1
Ptges2-KY.Chr8.283	0.0516371	0.431705	0.679	0.67	1
Itpkb-KY.Chr10.821	0.0516498	-0.829489	0.623	0.773	1
Ube2r2-KY.Chr3.1509	0.051699	0.107763	0.887	0.966	1
Usp8-KY.Chr1.1647	0.0517579	0.432111	0.981	0.989	1
Tspoap1-KY.Chr5.802	0.0517876	-1.29412	0.094	0.25	1
KY2019:KY.Chr1.1986	0.0517985	0.773969	0.472	0.466	1
Nek11-KY.Chr13.237	0.0518827	-1.04381	0.113	0.227	1
Lipt2-KY.Chr2.2250	0.051887	0.511868	0.189	0.193	1
Rnf20-KY.Chr11.321	0.0519037	-0.45976	0.717	0.852	1
Ddc-KY.Chr5.122	0.0519531	-1.65534	0.019	0.125	1
Lsm7-KY.Chr7.410	0.0520324	-0.246628	0.906	0.989	1
Dcaf8-KY.Chr1.655	0.0520553	0.773677	0.358	0.33	1
Hexa-KY.Chr4.337	0.0520689	-0.687721	0.434	0.625	1
KY2019:KY.Chr8.1316	0.0520828	2.60634	0.094	0.011	1
Abcb11-KY.Chr2.1409	0.0520934	1.54906	0.113	0.023	1
Otub1-KY.Chr12.77	0.0522177	0.815542	0.585	0.386	1
KY2019:KY.Chr9.561	0.0522574	-0.74641	0.642	0.75	1
Dhdh-KY.Chr2.1509	0.052422	0.46691	0.132	0.159	1
Rwdd2b-KY.Chr5.1052	0.0524841	0.730321	0.358	0.295	1
Adra1b-KY.Chr7.134	0.0525338	2.42022	0.094	0.011	1
Mrc1-KY.Chr9.898	0.0525633	-1.20194	0.057	0.193	1
Xrcc5-KY.Chr10.1335	0.0527878	1.07411	0.377	0.205	1
Rala-KY.Chr3.982	0.0529458	0.586564	0.566	0.489	1
Ncln-KY.Chr4.1115	0.0529662	-0.147732	0.943	1	1
Mtf2-KY.Chr13.359	0.053053	-0.3788	0.792	0.807	1
Eif3k-KY.Chr14.1013	0.0530577	-0.237447	0.962	1	1
Med14-KY.Chr11.1036	0.0531093	0.431837	0.943	0.818	1
Smim7-KY.Chr7.1133	0.053131	0.545267	0.792	0.727	1
Map3k2-KY.Chr9.808	0.0531603	-0.845896	0.075	0.205	1
Rpl39-KY.Chr6.669	0.0532075	-0.173628	0.943	1	1
Cab39-KY.Chr1.1042	0.0532527	-0.296455	0.472	0.67	1
Yars2-KY.Chr8.1028	0.0532683	-0.47202	0.604	0.784	1
Ehf-KY.Chr4.609	0.0533482	-2.09028	0.019	0.125	1
Pipox-KY.Chr3.1648	0.0533679	-1.64954	0.019	0.125	1
Galnt7-KY.Chr9.256	0.0534675	0.214724	0.528	0.602	1
Neb-KY.Chr1.2460	0.0535454	-0.187066	0.717	0.864	1
Vwf-KY.Chr11.659	0.0537562	0.567066	0.34	0.307	1
Dhodh-KY.Chr3.1015	0.0537981	-0.842992	0.264	0.455	1
Zcrb1-KY.Chr5.986	0.0538314	0.481006	0.623	0.591	1
Galnt12-KY.Chr4.339	0.0538836	-1.69234	0.019	0.125	1
Twistnb-KY.Chr4.948	0.0539375	-0.31433	0.962	1	1
Cfl2-KY.Chr3.76	0.0539896	0.279099	0.943	0.966	1
Gosr2-KY.Chr9.956	0.0541616	0.45133	0.717	0.761	1
Dzip3-KY.Chr10.22	0.0542528	-0.635674	0.585	0.739	1
KY2019:KY.Chr9.987	0.0542883	0.730992	1	1	1
KY2019:KY.Chr11.177	0.0543137	-1.45433	0.019	0.125	1
Rps28-KY.Chr8.605	0.0543313	-0.197449	0.981	1	1
Rab9b-KY.Chr2.981	0.0543478	0.988602	0.415	0.318	1
Cdo1-KY.Chr3.988	0.0544541	-1.08527	0.208	0.386	1
Zbtb24-KY.Chr10.1296	0.0544725	0.62289	0.434	0.409	1
Kmt5a-KY.Chr12.865	0.0545645	0.363635	0.981	0.92	1
Atg16l1-KY.Chr1.2562	0.0547812	-0.368042	0.547	0.523	1
Ppp1cb-KY.Chr3.1677	0.0548278	0.625764	0.396	0.386	1
Mep1b-KY.Chr8.1235	0.0548719	-1.79754	0.038	0.159	1
Hlf-KY.Chr14.42	0.0549045	-0.574766	0.34	0.545	1
Cdk11b-KY.Chr11.112	0.0549301	-0.282233	0.585	0.773	1
Smg6-KY.Chr2.1316	0.054944	-0.477705	0.585	0.773	1
Gm3839-KY.Chr11.281	0.0551024	-0.432957	0.792	0.92	1
2810004N23Rik-KY.Chr6.286	0.0552153	-0.359828	0.66	0.83	1
Tti2-KY.Chr11.544	0.0552481	0.848789	0.434	0.239	1
Fntb-KY.Chr4.44	0.0552968	-0.601534	0.34	0.545	1
Ppp1r10-KY.Chr9.133	0.0553556	0.741863	0.717	0.659	1
Crispld2-KY.Chr6.282	0.0554239	-0.637611	0.038	0.125	1
Klhl28-KY.Chr12.732	0.0554465	1.14121	0.151	0.045	1
Ccnj-KY.Chr5.421	0.0555886	-0.734412	0.245	0.443	1
Ppp1cc-KY.Chr9.18	0.0556976	0.676481	0.642	0.489	1
Tecr-KY.Chr2.55	0.0557865	0.283262	0.792	0.841	1
Acsm3-KY.Chr11.1221	0.0558332	-1.55585	0.019	0.125	1
Parva-KY.Chr2.2137	0.0558414	-0.440391	0.642	0.807	1
Aebp2-KY.Chr14.493	0.0558492	0.461018	0.981	0.977	1
Htr7-KY.Chr3.1544	0.0558823	-0.324056	0.547	0.739	1
Pkd1l2-KY.Chr2.1121	0.0559952	-1.15104	0.132	0.295	1
C3-KY.Chr12.954	0.0560341	-1.25229	0.094	0.25	1
Cfap46-KY.Chr1.1720	0.0561606	0.559175	0.151	0.205	1
Sp9-KY.Chr13.409	0.0562076	1.73393	0.038	0.023	1
Csl-KY.Chr12.1082	0.0567294	0.380122	0.887	0.807	1
Rcor1-KY.Chr11.1364	0.0568119	-0.706057	0.226	0.42	1
Prag1-KY.Chr3.1394	0.0568239	1.92587	0.17	0.057	1
Arhgap24-KY.Chr2.1405	0.0569775	0.564612	0.717	0.523	1
KY2019:KY.Chr7.370	0.0570026	-0.576623	0.17	0.33	1
Ibtk-KY.Chr2.814	0.0570557	-0.577772	0.698	0.807	1
Scmh1-KY.Chr12.1058	0.0571606	0.859088	0.491	0.398	1
Coa3-KY.Chr13.255	0.0571978	-0.103563	0.623	0.795	1
Lsm10-KY.Chr9.512	0.0572136	-0.132828	0.415	0.557	1
KY2019:KY.Chr1.1646	0.0572597	0.474322	0.962	0.909	1
Mrtfb-KY.Chr3.817	0.0573876	0.369723	0.547	0.591	1
Pebp1-KY.Chr1.756	0.0575029	0.414736	0.528	0.568	1
G2e3-KY.Chr2.2179	0.057507	-0.967284	0.226	0.375	1
Srebf2-KY.Chr9.7	0.0576125	-0.293351	0.642	0.818	1
As3mt-KY.Chr5.1085	0.0577189	-1.16834	0.151	0.318	1
Mdm1-KY.Chr3.1421	0.0577582	0.332741	0.226	0.136	1
Hsdl1-KY.Chr7.811	0.0577675	-1.54593	0.019	0.102	1
Mylk-KY.Chr10.136	0.0577739	-0.171506	0.377	0.534	1
Ece1-KY.Chr1.2343	0.0579381	-0.529773	0.604	0.784	1
Pomt1-KY.Chr2.221	0.0580187	-1.43181	0.057	0.182	1
B4galt1-KY.Chr7.217	0.0581757	-1.65481	0.019	0.102	1
Tra2b-KY.Chr11.1046	0.0581936	-0.213173	0.962	1	1
Selp-KY.Chr10.1108	0.0582419	-1.55631	0.019	0.114	1
Atf5-KY.Chr3.264	0.0582631	0.336195	0.849	0.909	1
Oxct2a-KY.Chr8.1119	0.0582731	0.658539	0.679	0.534	1
Ddx46-KY.Chr2.2015	0.0584455	0.429408	0.887	0.864	1
Axin2-KY.Chr1.1116	0.0584991	0.610676	0.321	0.307	1
Chd5-KY.Chr8.941	0.0587034	0.220619	0.962	1	1
AW554918-KY.UAContig8.35	0.0587552	-0.382993	0.66	0.83	1
Tmem274-KY.Chr4.743	0.0588293	-0.297164	0.094	0.193	1
Prxl2b-KY.Chr10.1139	0.0588917	1.01957	0.34	0.205	1
KY2019:KY.Chr9.66	0.0589594	0.430778	0.792	0.602	1
Scai-KY.Chr9.740	0.0589904	-1.01555	0.189	0.364	1
Pinx1-KY.Chr7.830	0.05916	-0.288817	1	0.989	1
Mmachc-KY.Chr4.1190	0.0592099	0.156554	0.189	0.239	1
Pi16-KY.Chr9.43	0.0593115	1.91654	0.094	0.011	1
Casp2-KY.Chr7.1035	0.0593998	1.89221	0.094	0.011	1
KY2019:KY.Chr8.270	0.0594232	0.602176	0.774	0.739	1
Gart-KY.Chr12.585	0.0594374	-0.443449	0.736	0.852	1
Syncrip-KY.Chr12.1043	0.0594985	-0.385778	0.925	0.977	1
KY2019:KY.Chr10.926	0.0596646	-1.29055	0.151	0.307	1
KY2019:KY.Chr12.704	0.0596869	0.277029	1	1	1
Sh3bgrl3-KY.Chr4.491	0.0597072	-1.69693	0.057	0.182	1
KY2019:KY.Chr4.588	0.0597788	-0.886709	0.264	0.443	1
Kat5-KY.Chr11.1045	0.0599522	-0.529524	0.321	0.523	1
KY2019:KY.Chr11.1171	0.0601688	0.163054	0.434	0.511	1
Met-KY.Chr2.2030	0.0602999	0.510015	0.604	0.591	1
Nrde2-KY.Chr10.1045	0.0604463	-0.669171	0.472	0.636	1
AC124742.1-KY.Chr11.1278	0.0604952	-0.17346	1	1	1
Zfp704-KY.Chr2.999	0.0605879	-0.104228	0.094	0.159	1
Dnah2-KY.Chr14.256	0.060635	0.366879	0.528	0.568	1
Ankzf1-KY.Chr1.1966	0.0608067	-0.182074	0.566	0.739	1
Zfp677-KY.Chr8.1014	0.060845	0.690345	0.151	0.216	1
KY2019:KY.Chr12.504	0.0610498	0.564908	0.679	0.568	1
Spcs2-KY.Chr1.1840	0.0610527	-0.143823	0.943	1	1
Cfap410-KY.Chr7.732	0.0612296	-0.549654	0.472	0.659	1
Cul9-KY.Chr4.591	0.0612532	1.52736	0.113	0.023	1
Trrap-KY.Chr3.987	0.0613411	-0.517062	0.566	0.67	1
Tmem164-KY.Chr10.1216	0.0614389	-0.474414	0.189	0.341	1
KY2019:KY.Chr3.894	0.0615801	1.35178	0.075	0.011	1
Tbc1d19-KY.Chr14.921	0.0616875	-0.626276	0.358	0.42	1
Mical3-KY.Chr2.445	0.0619051	-0.407861	0.585	0.773	1
Serhl-KY.Chr3.128	0.0619583	0.348746	0.019	0.045	1
Naa25-KY.Chr4.853	0.0620117	0.2454	0.792	0.852	1
Prkcsh-KY.Chr12.693	0.0620251	0.577259	0.358	0.341	1
Tbc1d23-KY.Chr7.927	0.062051	0.624327	0.66	0.534	1
Qsox1-KY.Chr13.256	0.0623115	-0.1118	0.264	0.409	1
KY2019:KY.Chr6.440	0.062442	2.11571	0.094	0.011	1
Fdxr-KY.Chr3.964	0.0624739	0.656304	0.245	0.273	1
Gins1-KY.Chr4.1181	0.0626642	-0.617081	0.547	0.705	1
Emc3-KY.Chr7.1119	0.0626776	-0.300871	0.566	0.75	1
Heca-KY.Chr12.11	0.0626957	-0.539224	0.66	0.807	1
Ski-KY.Chr1.1422	0.0627555	0.471131	0.604	0.682	1
Tcf7l2-KY.Chr6.60	0.0627753	-0.677499	0.679	0.784	1
Prkch-KY.Chr10.751	0.0627789	1.03819	0.358	0.182	1
KY2019:KY.Chr1.2245	0.0629019	-1.46768	0.038	0.125	1
Baz2a-KY.Chr1.2110	0.0629064	0.116672	0.962	1	1
Gdap2-KY.Chr6.434	0.062975	0.334936	0.66	0.739	1
Tex45-KY.Chr2.1296	0.0631436	-2.07883	0.019	0.114	1
Fut8-KY.Chr3.976	0.0633774	1.65235	0.057	0.034	1
Bora-KY.Chr8.645	0.0633878	1.36138	0.283	0.136	1
Irx6-KY.Chr11.347	0.0635384	0.368234	0.887	0.898	1
KY2019:KY.Chr2.1085	0.0635424	1.90582	0.094	0.011	1
KY2019:KY.Chr5.1047	0.0635465	-0.462673	0.113	0.25	1
Vwf-KY.Chr13.167	0.063567	-0.265669	0.189	0.318	1
Jam3-KY.Chr10.275	0.0636047	-0.115269	0.906	0.989	1
Abcb9-KY.Chr12.630	0.0636248	-0.170953	0.208	0.352	1
Ror1-KY.Chr8.812	0.0638265	0.296679	1	0.977	1
Terf1-KY.Chr7.275	0.0638354	-0.528423	0.434	0.636	1
Irf4-KY.Chr3.1012	0.0638402	-0.231837	0.17	0.318	1
Pcna-KY.Chr12.849	0.0638997	0.200686	0.906	0.943	1
Ilrun-KY.Chr11.1358	0.0640043	-0.367335	0.509	0.705	1
Ift172-KY.Chr7.824	0.0640309	-0.401153	0.358	0.545	1
Rgp1-KY.Chr4.278	0.0640474	-0.451521	0.547	0.739	1
Cradd-KY.Chr5.319	0.0642446	-0.167561	0.34	0.5	1
Cfap97d1-KY.Chr1.1551	0.0642862	2.05278	0.094	0.011	1
Gatad1-KY.Chr6.452	0.064295	-0.734497	0.113	0.261	1
Taf1b-KY.Chr10.933	0.0643854	-0.344609	0.585	0.773	1
Tet3-KY.Chr12.744	0.0644553	1.28044	0.151	0.045	1
Piwil4-KY.Chr11.1107	0.0645243	0.882209	0.358	0.182	1
Ccdc93-KY.Chr10.778	0.0646534	-0.118801	0.623	0.795	1
KY2019:KY.UAContig24.1	0.0646986	-1.43983	0.17	0.261	1
L3mbtl2-KY.Chr14.979	0.0648115	0.528929	0.528	0.477	1
Hddc3-KY.Chr8.985	0.064864	1.70604	0.17	0.057	1
Zfp318-KY.Chr10.603	0.0650182	0.315882	0.887	0.898	1
KY2019:KY.Chr11.419	0.0650229	-0.313292	0.17	0.295	1
Ppp1r3e-KY.Chr3.1180	0.0651804	2.4206	0.113	0.023	1
Pradc1-KY.Chr4.430	0.0652881	-0.36925	0.453	0.432	1
Smpd3-KY.Chr6.299	0.065324	-0.328506	0.642	0.818	1
Ubxn1-KY.Chr2.461	0.065326	-0.115457	0.566	0.466	1
Zbtb34-KY.Chr8.1284	0.0653273	1.28617	0.283	0.136	1
Bbox1-KY.Chr2.22	0.0653552	-1.10539	0.245	0.398	1
Ctsb-KY.Chr5.50	0.0655205	-0.169343	0.736	0.886	1
Nmbr-KY.Chr13.200	0.0656831	1.39378	0.075	0.011	1
KY2019:KY.Chr8.1292	0.0657572	-0.693871	0.321	0.386	1
Gatad2b-KY.Chr11.330	0.0658359	0.171454	0.962	1	1
Rfesd-KY.Chr3.794	0.0661846	0.576756	0.736	0.58	1
KY2019:KY.Chr3.256	0.0665473	0.785653	0.604	0.42	1
Scarb2-KY.Chr9.407	0.0665559	0.30803	0.83	0.875	1
Tbpl1-KY.Chr7.964	0.0665649	0.521408	0.66	0.602	1
Exosc5-KY.Chr10.810	0.0666526	-0.12681	0.566	0.727	1
Exosc7-KY.Chr1.2027	0.0667671	-0.195221	0.396	0.557	1
Pa2g4-KY.Chr13.105	0.066852	0.152809	0.981	1	1
Ubr3-KY.Chr9.1056	0.0668553	0.62518	0.358	0.318	1
Crot-KY.Chr14.457	0.0669282	0.742232	0.528	0.33	1
Mfn2-KY.Chr2.2046	0.0669466	0.413526	0.887	0.727	1
Trmt11-KY.Chr10.1013	0.0669617	0.395309	0.415	0.261	1
Igsf9b-KY.Chr3.553	0.0670483	-1.37263	0.075	0.216	1
Lmx1b-KY.Chr9.589	0.0670617	0.607619	0.075	0.023	1
Psmd5-KY.Chr9.1059	0.0670965	-0.462122	0.472	0.67	1
KY2019:KY.Chr8.505	0.0671039	-1.07144	0.075	0.216	1
Slc2a1-KY.Chr3.1590	0.06717	1.15289	0.075	0.102	1
Noc4l-KY.Chr3.310	0.0673996	-0.57302	0.566	0.727	1
Gin1-KY.Chr10.71	0.067442	1.82427	0.264	0.17	1
KY2019:KY.Chr4.476	0.0675004	0.57471	0.189	0.193	1
Plg-KY.Chr11.1211	0.067606	2.03435	0.132	0.034	1
Orc3-KY.Chr7.1129	0.0680643	-0.421061	0.264	0.432	1
Ik-KY.Chr8.1169	0.0681012	0.182736	0.811	0.886	1
Pin4-KY.Chr1.1747	0.068178	-0.91162	0.226	0.398	1
Lonp1-KY.Chr4.1191	0.0682183	-0.438116	0.755	0.795	1
KY2019:KY.UAContig24.4	0.0682435	-1.8896	0.038	0.148	1
Tmem186-KY.Chr2.2155	0.0682757	-0.802188	0.245	0.33	1
Ube3b-KY.Chr3.156	0.068317	0.715503	0.566	0.455	1
Parp14-KY.Chr9.304	0.0684897	1.10495	0.17	0.102	1
Rev3l-KY.Chr12.600	0.068525	-0.114475	0.34	0.466	1
Wdr5b-KY.Chr9.64	0.0685934	-0.34496	0.755	0.898	1
Clcc1-KY.Chr4.1335	0.0685947	-0.23731	0.321	0.466	1
KY2019:KY.Chr5.212	0.0688919	-0.39644	0.396	0.591	1
Slitrk5-KY.Chr4.723	0.0688962	0.252009	0.962	0.977	1
Spats2-KY.Chr9.19	0.0689925	0.307332	0.604	0.648	1
Ciao2b-KY.Chr2.533	0.0690125	-0.668408	0.491	0.648	1
KY2019:KY.Chr14.22	0.0691005	-1.49114	0.075	0.193	1
Dnah2-KY.Chr7.1213	0.0693141	-1.04885	0.038	0.148	1
Dnph1-KY.Chr12.111	0.0693354	-0.381707	0.868	0.955	1
Alyref2-KY.Chr4.468	0.0693457	0.178489	0.981	1	1
Anp32b-KY.Chr3.943	0.0693743	-0.290359	0.736	0.886	1
KY2019:KY.UAContig44.12	0.069389	0.543453	0.925	0.909	1
KY2019:KY.Chr3.1273	0.0694801	1.05923	0.264	0.227	1
Exosc9-KY.Chr10.1416	0.0694918	-0.79498	0.264	0.455	1
Gtf3c3-KY.Chr14.363	0.0695392	-0.672793	0.472	0.636	1
KY2019:KY.Chr4.458	0.0695978	0.233186	0.792	0.875	1
Nudt16-KY.Chr5.590	0.0696811	-0.627866	0.075	0.182	1
Ints3-KY.Chr11.547	0.0697594	-0.625609	0.264	0.455	1
Stim2-KY.Chr2.537	0.0699307	0.501732	0.736	0.67	1
Xkr4-KY.Chr7.274	0.070309	-0.318258	0.811	0.92	1
Vav2-KY.Chr9.172	0.0704268	-0.389379	0.906	0.92	1
Mindy1-KY.Chr4.81	0.0705531	-0.483811	0.189	0.341	1
Pafah1b2-KY.Chr4.360	0.0705944	-0.216471	0.981	1	1
Aig1-KY.Chr2.1506	0.070763	0.248297	0.302	0.352	1
Efr3a-KY.Chr5.890	0.0708896	-0.53511	0.17	0.33	1
Prpf38b-KY.Chr9.904	0.0709355	0.281273	0.642	0.705	1
Oat-KY.Chr8.371	0.0710904	0.252122	0.453	0.307	1
Ciao3-KY.Chr2.2249	0.0716763	-0.587554	0.264	0.455	1
Slc17a5-KY.Chr11.943	0.0717005	0.843512	0.019	0.034	1
Wars2-KY.Chr6.50	0.0717182	-0.612408	0.113	0.25	1
Muc19-KY.UAContig4.12	0.0717793	0.819433	0.189	0.205	1
KY2019:KY.Chr13.37	0.07195	-1.65066	0.019	0.114	1
KY2019:KY.Chr11.79	0.0719988	0.565167	0.434	0.386	1
Adgrl3-KY.Chr14.636	0.0721514	-2.74796	0.019	0.114	1
Napg-KY.Chr1.1893	0.0721673	0.28046	0.151	0.25	1
Ccdc180-KY.Chr9.227	0.0721841	0.435802	0.132	0.205	1
Mrps15-KY.Chr6.95	0.0723032	-0.710215	0.321	0.511	1
Cfdp1-KY.Chr12.568	0.0723251	-0.221596	0.528	0.705	1
Ostc-KY.Chr6.121	0.0723394	0.392672	0.717	0.705	1
Stom-KY.UAContig5.15	0.0725716	0.678892	0.132	0.136	1
Zfp2-KY.Chr3.141	0.0725913	-0.382423	0.302	0.477	1
Tpp2-KY.Chr1.1659	0.0726292	-0.398414	0.755	0.886	1
Ppil1-KY.Chr8.287	0.0726721	0.359121	0.66	0.682	1
KY2019:KY.Chr14.71	0.0726996	-0.559604	0.038	0.114	1
Tecta-KY.Chr12.136	0.0727265	1.42377	0.208	0.091	1
Nemp1-KY.UAContig8.34	0.0727996	0.732193	0.547	0.455	1
Prpf4b-KY.Chr1.1297	0.0728414	-0.133986	0.943	1	1
Cfb-KY.Chr13.236	0.0728708	-0.476562	0.075	0.193	1
Ttc27-KY.Chr4.362	0.0729043	-0.142243	0.585	0.75	1
Pigo-KY.Chr4.1296	0.0729583	1.33285	0.189	0.091	1
Nploc4-KY.Chr11.651	0.0730922	-1.00338	0.151	0.284	1
Sf3b6-KY.Chr3.1009	0.0730944	-0.205317	0.943	0.989	1
Tti1-KY.Chr11.271	0.0731843	-0.817219	0.302	0.466	1
Trim23-KY.Chr5.162	0.0734263	-1.29026	0.075	0.193	1
Zfp616-KY.Chr2.816	0.0736062	0.6477	0.755	0.602	1
Fmo9-KY.Chr9.363	0.0737887	-1.11256	0.17	0.295	1
Mipep-KY.Chr3.194	0.0738031	-0.53254	0.453	0.648	1
Xkr4-KY.Chr1.2308	0.0738992	-0.743273	0.189	0.364	1
Elovl6-KY.Chr2.495	0.0739604	-0.714898	0.245	0.295	1
Dapk3-KY.Chr2.1586	0.0740253	0.937529	0.17	0.182	1
Ccdc88c-KY.Chr11.481	0.0741379	0.205392	0.887	0.955	1
Dld-KY.Chr1.1519	0.074239	0.352921	0.736	0.727	1
Glyr1-KY.Chr2.1225	0.0742418	-0.195309	1	1	1
Ascc2-KY.Chr8.1269	0.0742439	-0.353911	0.34	0.523	1
Gp2-KY.Chr3.1712	0.07427	0.444248	0.491	0.511	1
Atp8b2-KY.Chr2.1061	0.0742956	0.614331	0.585	0.511	1
Ccdc13-KY.Chr7.745	0.0743342	-0.685365	0.245	0.432	1
Cpsf1-KY.Chr13.177	0.0744761	0.145729	0.283	0.352	1
Yy1-KY.Chr3.1614	0.0744796	0.806107	0.132	0.17	1
Tango2-KY.Chr10.1354	0.074485	-0.72426	0.208	0.386	1
KY2019:KY.Chr9.711	0.0744916	1.50497	0.038	0	1
KY2019:KY.UAContig49.5	0.0744916	3.06875	0.038	0	1
KY2019:KY.Chr6.70	0.0744916	1.90455	0.038	0	1
Lhcgr-KY.Chr12.880	0.0744916	1.82836	0.038	0	1
Fut7-KY.Chr9.1016	0.0744916	1.76734	0.038	0	1
Itga4-KY.Chr9.944	0.0744916	1.69605	0.038	0	1
Tspan17-KY.Chr12.448	0.0744916	1.68216	0.038	0	1
KY2019:KY.Chr3.1027	0.0744916	1.66898	0.038	0	1
Ttpal-KY.Chr9.390	0.0744916	1.56592	0.038	0	1
KY2019:KY.Chr1.2073	0.0744916	2.10112	0.038	0	1
Grb2-KY.Chr1.1425	0.0744916	1.95053	0.038	0	1
KY2019:KY.Chr8.1207	0.0744916	1.9107	0.038	0	1
Calml3-KY.Chr11.417	0.0744916	1.88945	0.038	0	1
KY2019:KY.Chr1.2503	0.0744916	1.71642	0.038	0	1
Barhl1-KY.Chr1.212	0.0744916	1.79485	0.038	0	1
KY2019:KY.Chr13.12	0.0744916	1.54947	0.038	0	1
KY2019:KY.Chr13.447	0.0744916	1.92911	0.038	0	1
KY2019:KY.Chr3.1314	0.0744916	1.64865	0.038	0	1
Rgs5-KY.Chr9.970	0.0744916	2.20471	0.038	0	1
Tmprss3-KY.Chr7.744	0.0744916	1.77436	0.038	0	1
KY2019:KY.Chr7.439	0.0744916	2.01464	0.038	0	1
KY2019:KY.Chr5.433	0.0744916	1.83254	0.038	0	1
Zmym1-KY.Chr5.23	0.0744916	1.78363	0.038	0	1
Tnn-KY.Chr14.547	0.0744916	1.63542	0.038	0	1
KY2019:KY.UAContig32.14	0.0744916	1.6196	0.038	0	1
Nlrp3-KY.Chr8.1045	0.0744916	1.57968	0.038	0	1
KY2019:KY.Chr4.243	0.0744916	2.49913	0.038	0	1
Fbn2-KY.Chr1.141	0.0744916	2.36196	0.038	0	1
Angpt2-KY.Chr7.513	0.0744916	2.0682	0.038	0	1
Wdr47-KY.Chr13.389	0.0744916	2.03714	0.038	0	1
KY2019:KY.Chr8.1178	0.0744916	1.95093	0.038	0	1
KY2019:KY.Chr2.20	0.0744916	1.83193	0.038	0	1
Svep1-KY.UAContig4.35	0.0744916	1.66377	0.038	0	1
Prex1-KY.Chr2.2062	0.0744916	2.63992	0.038	0	1
Clec4n-KY.Chr5.1105	0.0744916	2.51748	0.038	0	1
Col6a4-KY.Chr9.669	0.0744916	2.05955	0.038	0	1
KY2019:KY.Chr1.588	0.0744916	2.03437	0.038	0	1
KY2019:KY.Chr7.195	0.0744916	1.94011	0.038	0	1
Stab2-KY.Chr11.1200	0.0744916	1.90417	0.038	0	1
Apmap-KY.Chr9.569	0.0744916	1.89944	0.038	0	1
Mylk-KY.Chr13.111	0.0744916	1.87916	0.038	0	1
KY2019:KY.Chr8.546	0.0744916	1.86099	0.038	0	1
KY2019:KY.Chr3.507	0.0744916	1.84089	0.038	0	1
Sc5d-KY.Chr13.469	0.0744916	1.82443	0.038	0	1
KY2019:KY.Chr12.682	0.0744916	1.80272	0.038	0	1
KY2019:KY.Chr13.194	0.0744916	1.80272	0.038	0	1
Wdr95-KY.Chr3.682	0.0744916	1.78369	0.038	0	1
Rxfp1-KY.Chr11.389	0.0744916	1.7615	0.038	0	1
protein-coding-KY.Chr3.980	0.0744916	1.73777	0.038	0	1
KY2019:KY.Chr1.1538	0.0744916	1.71861	0.038	0	1
KY2019:KY.Chr11.1334	0.0744916	1.70474	0.038	0	1
KY2019:KY.Chr7.1045	0.0744916	1.6973	0.038	0	1
KY2019:KY.Chr7.577	0.0744916	1.64406	0.038	0	1
KY2019:KY.Chr3.1494	0.0744916	2.49998	0.038	0	1
Glipr1-KY.Chr12.873	0.0744916	2.33722	0.038	0	1
KY2019:KY.Chr14.604	0.0744916	2.00303	0.038	0	1
Nxpe4-KY.Chr1.663	0.0744916	1.93509	0.038	0	1
KY2019:KY.Chr8.405	0.0744916	1.86311	0.038	0	1
Fut9-KY.Chr1.1706	0.0744916	1.83325	0.038	0	1
Hmcn1-KY.Chr10.976	0.0744916	1.62531	0.038	0	1
Tpte-KY.Chr2.1034	0.0744916	1.6208	0.038	0	1
Plec-KY.Chr3.602	0.0744916	1.45815	0.038	0	1
KY2019:KY.Chr12.679	0.0744916	1.88139	0.038	0	1
Sfxn1-KY.Chr8.290	0.0746261	0.689126	0.566	0.432	1
Naprt-KY.Chr2.173	0.0746272	-1.60983	0.019	0.114	1
KY2019:KY.Chr1.709	0.0746804	-1.42218	0.057	0.182	1
KY2019:KY.Chr9.86	0.074783	0.413696	0.038	0.08	1
Tprn-KY.Chr9.605	0.0748295	0.455888	0.736	0.705	1
Psma3-KY.Chr1.1668	0.0748578	-0.565535	0.585	0.727	1
Lrrc56-KY.Chr3.674	0.0749101	0.942628	0.377	0.205	1
Rab3il1-KY.Chr14.1065	0.07497	-0.916991	0.226	0.375	1
Unc93a-KY.UAContig5.17	0.0750539	1.41167	0.132	0.034	1
Tspear-KY.Chr9.12	0.0750547	-0.277801	0.019	0.068	1
Klhl12-KY.Chr11.179	0.0751032	-1.5251	0.038	0.148	1
KY2019:KY.Chr5.882	0.0751247	-0.903107	0.189	0.364	1
E2f5-KY.Chr6.479	0.0752898	0.336046	0.547	0.58	1
KY2019:KY.Chr12.802	0.0753513	-0.183842	0.679	0.841	1
Slc6a5-KY.Chr9.72	0.0753917	-0.969505	0	0.045	1
KY2019:KY.Chr7.334	0.0753917	-0.932277	0	0.045	1
Mettl27-KY.Chr14.349	0.0753917	-0.869505	0	0.045	1
1700013F07Rik-KY.Chr12.720	0.0753917	-0.840614	0	0.045	1
KY2019:KY.Chr1.1944	0.0753917	-0.633815	0	0.045	1
KY2019:KY.Chr2.1511	0.0753917	-1.04181	0	0.045	1
KY2019:KY.Chr1.1503	0.0753917	-1.02909	0	0.045	1
Nek10-KY.Chr2.1455	0.0753917	-0.910084	0	0.045	1
Foxa2-KY.Chr11.1167	0.0753917	-0.908	0	0.045	1
KY2019:KY.Chr12.140	0.0753917	-0.874637	0	0.045	1
Erg-KY.Chr4.259	0.0753917	-0.822791	0	0.045	1
KY2019:KY.Chr5.147	0.0753917	-0.813798	0	0.045	1
Malrd1-KY.Chr2.2326	0.0753917	-0.768802	0	0.045	1
Pxdn-KY.Chr3.1287	0.0753917	-1.51816	0	0.045	1
KY2019:KY.Chr9.522	0.0753917	-1.29559	0	0.045	1
B3galt5-KY.Chr2.2272	0.0753917	-1.24406	0	0.045	1
[truncated: 7,391 more rows]

## Sheet: Legend
Dataset EV5. Differential gene expression in FoxfCRISPR vs. controls.
