# Supplementary material for: Cell cycle-driven transcriptome maturation confers multilineage competence to cardiopharyngeal progenitors
Source: EMBO J. 2025 Nov 3;44(24):7649–76. doi: 10.1038/s44318-025-00613-y (PMC12705688; doi:10.1038/s44318-025-00613-y)
Supplement: Supplementary file 8 — Dataset EV6 [file 44318_2025_613_MOESM8_ESM.xlsx]

## Sheet: sgFoxl1.response.MAST.TVC
	p_val	avg_log2FC	pct.1	pct.2	p_val_adj
Foxl1-KY.Chr5.382	1.32622e-13	-2.02106	0.484	0.977	1.70645e-09
Rin2-KY.Chr11.1203	2.5637e-08	0.253959	0.032	0.193	0.000329871
Cers6-KY.Chr3.1706	5.73459e-06	0.745752	0.065	0.159	0.0737869
C3-KY.Chr12.954	3.14091e-05	-0.618872	0.032	0.25	0.404141
Inpp4a-KY.Chr14.641	6.34295e-05	-0.830848	0.29	0.716	0.816147
Slc8a3-KY.Chr10.992	0.000104974	0.668022	0.032	0.102	1
Mrpl44-KY.Chr2.180	0.000110289	0.691448	0.677	0.761	1
Nrp2-KY.Chr2.436	0.000143613	0.300483	0.419	0.591	1
Rps2-KY.Chr5.380	0.000170454	-0.277028	1	1	1
Trmt10c-KY.Chr3.230	0.000257783	1.07891	0.548	0.5	1
Cog7-KY.Chr1.1414	0.000262475	1.2169	0.548	0.375	1
Faf2-KY.Chr1.5	0.000278816	0.915281	0.677	0.659	1
Tspan17-KY.Chr12.448	0.000326884	3.63519	0.161	0	1
Pex2-KY.Chr9.180	0.000351577	-1.4477	0.129	0.511	1
Mob2-KY.Chr2.883	0.000353098	0.886945	0.935	0.83	1
Morn3-KY.Chr12.709	0.000610316	-2.12841	0	0.216	1
Mrc1-KY.Chr9.898	0.000662038	1.78718	0.29	0.193	1
Mxra7-KY.Chr11.1175	0.00077343	-0.934193	0.581	0.875	1
Asic5-KY.Chr4.833	0.000801459	0.703869	0.71	0.693	1
Crlf3-KY.Chr3.629	0.000869792	0.685574	0.161	0.205	1
Impa1-KY.Chr2.566	0.000888795	0.205189	0.452	0.682	1
KY2019:KY.UAContig29.5	0.000910941	0.45208	0.452	0.614	1
Tab1-KY.Chr10.33	0.000911644	0.810641	0.29	0.307	1
Nrbp1-KY.Chr7.913	0.00105327	-1.31929	0.226	0.602	1
Vamp4-KY.Chr8.346	0.00106536	-1.80049	0.097	0.432	1
Fam216a-KY.Chr4.600	0.00111967	2.30251	0.323	0.08	1
Slc10a5-KY.Chr11.349	0.00112363	-0.944699	0.065	0.295	1
Nol12-KY.Chr11.305	0.00117843	0.137106	0.871	1	1
Hmga2-KY.Chr1.2299	0.00131176	-0.241585	0.032	0.136	1
KY2019:KY.Chr7.1126	0.0013224	-2.01512	0	0.193	1
Chchd2-KY.Chr14.23	0.00137845	1.03083	0.677	0.523	1
Utrn-KY.Chr4.1214	0.0015907	0.705279	0.645	0.625	1
Puf60-KY.Chr11.1048	0.00160148	-0.18465	0.548	0.83	1
Ccdc173-KY.Chr9.238	0.00165422	2.41738	0.29	0.068	1
Cep126-KY.Chr12.918	0.00174476	0.517252	0.032	0.091	1
KY2019:KY.Chr12.361	0.00181394	0.587741	0.129	0.193	1
Pla2g1b-KY.Chr5.405	0.00182674	0.726658	0.032	0.08	1
Smc6-KY.Chr12.101	0.00186342	-0.77614	0.419	0.773	1
Aktip-KY.Chr9.641	0.00193701	-2.09807	0	0.182	1
KY2019:KY.UAContig6.61	0.00193701	-2.01091	0	0.182	1
Comt-KY.Chr10.1355	0.00197323	-0.566543	0.484	0.818	1
KY2019:KY.Chr1.711	0.00198711	-0.464202	0.129	0.364	1
Elk1-KY.Chr8.613	0.0019984	0.38786	0.935	0.977	1
Prpf38b-KY.Chr9.904	0.00209029	0.754244	0.71	0.705	1
Hspa5-KY.Chr9.923	0.00214957	-0.956264	0.613	0.864	1
Stimate-KY.Chr14.436	0.00223101	-1.72467	0.065	0.364	1
Tesk2-KY.Chr8.779	0.00226284	0.790697	0.903	0.83	1
Mrps14-KY.Chr12.1084	0.00244608	0.594719	0.839	0.852	1
Flad1-KY.Chr10.1402	0.00265319	-0.901451	0.194	0.511	1
Traf3ip1-KY.Chr7.332	0.00270861	0.699181	0.613	0.648	1
KY2019:KY.Chr4.1016	0.00273422	0.859748	0.516	0.511	1
KY2019:KY.Chr1.220	0.00282879	-1.5615	0	0.17	1
Pgap3-KY.Chr3.1122	0.00282879	-1.77539	0	0.17	1
Abhd18-KY.Chr13.112	0.00292972	0.403636	0.645	0.705	1
Itpa-KY.Chr9.284	0.00293664	-0.377845	0.226	0.489	1
Bckdhb-KY.Chr12.792	0.00323234	0.706826	0.903	0.795	1
Mef2a-KY.Chr10.19	0.00332133	0.384703	0.613	0.716	1
Nphp3-KY.Chr13.44	0.00337209	1.34372	0.29	0.193	1
Cfap410-KY.Chr7.732	0.0034725	-1.10308	0.323	0.659	1
Tubgcp3-KY.Chr4.387	0.00363016	0.398502	0.581	0.727	1
Daxx-KY.Chr13.224	0.00363725	0.269939	0.71	0.864	1
Bet1l-KY.Chr2.2185	0.00368603	-1.07178	0.194	0.523	1
Map4k5-KY.Chr9.949	0.00379554	-0.691575	0.677	0.909	1
Katnal2-KY.Chr5.842	0.00392536	-1.84998	0.065	0.341	1
Macrod2-KY.Chr10.817	0.00393458	-1.50047	0.097	0.398	1
KY2019:KY.Chr14.26	0.00411982	-1.64867	0	0.159	1
KY2019:KY.Chr8.59	0.00411982	-1.90227	0	0.159	1
Supt5-KY.Chr10.96	0.00411982	-1.78334	0	0.159	1
Trpa1-KY.Chr8.1351	0.00424665	-0.836578	0.065	0.273	1
Srgap2-KY.Chr6.92	0.00434923	0.143204	0.871	0.989	1
Cenpn-KY.Chr1.648	0.00444815	-0.866394	0.194	0.5	1
KY2019:KY.Chr12.788	0.00446764	1.01485	0.774	0.568	1
Rnf121-KY.Chr9.763	0.00454075	0.279439	0.548	0.693	1
KY2019:KY.Chr4.1354	0.00481221	2.30045	0.29	0.057	1
Thap4-KY.Chr14.110	0.00482062	0.508975	0.774	0.83	1
Srf-KY.Chr11.1359	0.00502146	0.745441	0.774	0.443	1
Nup93-KY.Chr3.785	0.00507774	0.484458	0.645	0.727	1
Mars2-KY.Chr2.932	0.00510985	0.473444	0.29	0.341	1
Tcp1-KY.Chr5.385	0.00520354	-0.277437	0.581	0.864	1
Mybpc1-KY.Chr1.628	0.00527254	1.26784	0.194	0.295	1
Ccdc86-KY.Chr4.456	0.00563337	0.427017	1	0.807	1
Tmem131-KY.Chr14.642	0.00565667	-0.27615	0.871	1	1
Wdr44-KY.Chr1.2356	0.00568958	0.124182	0.258	0.409	1
Cib1-KY.Chr1.1493	0.00571853	-1.82888	0.032	0.273	1
KY2019:KY.Chr12.28	0.00580573	-1.93244	0.032	0.261	1
Ube2r2-KY.Chr3.1509	0.00593494	-0.157969	0.774	0.966	1
Slc39a13-KY.Chr8.327	0.00595091	-0.883455	0.516	0.795	1
Serpini2-KY.Chr7.1053	0.00598526	-2.07521	0	0.148	1
Atp10d-KY.Chr2.970	0.00598526	-1.71428	0	0.148	1
Lamtor2-KY.Chr3.778	0.00604236	0.338439	0.774	0.864	1
Acsf2-KY.Chr12.174	0.00604738	0.774135	0.032	0.08	1
KY2019:KY.Chr11.1171	0.0061603	-0.413939	0.258	0.511	1
Clint1-KY.Chr8.1183	0.00645742	-0.546995	0.581	0.864	1
KY2019:KY.Chr2.2151	0.00646088	0.371309	0.032	0.091	1
Upf1-KY.Chr8.1273	0.00660756	0.455261	0.968	0.989	1
Spry2-KY.Chr2.1353	0.00677681	0.344722	0.742	0.841	1
Gmfb-KY.Chr11.1274	0.00677922	-0.280063	0.387	0.648	1
Ufc1-KY.Chr4.272	0.00691155	-0.758217	0.452	0.761	1
Hmcn2-KY.Chr10.224	0.00700717	1.21767	0.226	0.182	1
Imp3-KY.Chr9.551	0.00704868	-0.601054	0.774	0.955	1
B3gat2-KY.Chr8.742	0.0070745	2.93714	0.097	0	1
Mib1-KY.Chr11.894	0.0070745	2.86006	0.097	0	1
Dnajb13-KY.Chr5.1017	0.0070745	3.0764	0.097	0	1
Srd5a3-KY.Chr2.963	0.0070745	3.05527	0.097	0	1
Sardh-KY.Chr2.965	0.0070745	3.04345	0.097	0	1
Zbed4-KY.Chr12.403	0.0070745	2.97118	0.097	0	1
Chordc1-KY.Chr12.897	0.00727297	0.711881	0.935	0.716	1
Tuba1b-KY.Chr8.1099	0.00730736	0.837625	0.774	0.693	1
Fndc3a-KY.Chr7.211	0.00746109	-0.482905	0.194	0.432	1
Agtpbp1-KY.Chr4.914	0.00757222	0.897664	0.226	0.227	1
Aldh7a1-KY.Chr11.596	0.00765697	0.531258	1	0.875	1
Slc5a12-KY.Chr10.631	0.00772192	-1.16469	0.065	0.295	1
Mid1-KY.Chr2.1122	0.00778722	0.843729	0.903	0.727	1
Snx6-KY.Chr4.358	0.00783957	0.365304	0.871	0.943	1
KY2019:KY.Chr1.1379	0.00809177	-0.554264	0.097	0.273	1
Stk36-KY.Chr8.1193	0.008129	1.09103	0.323	0.227	1
Crnkl1-KY.Chr5.1111	0.00862537	-0.402493	0.645	0.898	1
1700030K09Rik-KY.Chr8.604	0.0086549	0.821321	0.581	0.511	1
Slc2a1-KY.Chr11.957	0.00867654	-1.42283	0	0.136	1
KY2019:KY.Chr10.205	0.00867654	-1.26951	0	0.136	1
KY2019:KY.Chr2.226	0.00867654	-1.51787	0	0.136	1
Hells-KY.Chr2.879	0.00867654	-1.46587	0	0.136	1
Sox2-KY.Chr1.559	0.00867654	-2.70435	0	0.136	1
Secisbp2l-KY.Chr3.254	0.00867654	-1.38524	0	0.136	1
KY2019:KY.Chr4.1298	0.00903001	2.25109	0.194	0.057	1
Ptpdc1-KY.Chr8.286	0.00910209	-1.22553	0.065	0.295	1
Ofcc1-KY.Chr10.1163	0.00915398	0.121827	0.194	0.295	1
KY2019:KY.Chr12.681	0.00923381	0.659991	1	0.898	1
Dgki-KY.Chr14.495	0.00925516	-1.19782	0.065	0.295	1
Dnajb9-KY.Chr1.152	0.00926555	0.610913	0.774	0.784	1
Slc7a9-KY.Chr4.1063	0.00926919	-0.523246	0.29	0.58	1
Dera-KY.Chr3.1546	0.00939937	-0.83467	0.032	0.182	1
Snap29-KY.Chr5.885	0.00949471	0.447963	0.581	0.636	1
Creb1-KY.Chr1.2051	0.00951132	-0.150675	0.839	0.989	1
Plbd2-KY.Chr2.1452	0.0095608	-0.281695	0.258	0.5	1
B3gnt2-KY.Chr2.387	0.00964889	0.462284	0.774	0.841	1
Rnf220-KY.Chr8.598	0.00970579	-0.27161	0.484	0.761	1
Tyw1-KY.Chr2.8	0.00976095	-0.287941	0.516	0.784	1
KY2019:KY.Chr5.47	0.00977462	-0.242189	0.419	0.682	1
Tnip1-KY.Chr14.1045	0.00977542	2.3491	0.258	0.057	1
Galnt7-KY.Chr9.256	0.00984098	0.637506	0.581	0.602	1
Gps1-KY.Chr3.300	0.00993406	0.535866	0.452	0.477	1
Arl8b-KY.Chr1.2218	0.00994246	0.26426	0.742	0.875	1
KY2019:KY.Chr3.340	0.0100231	0.623613	0.516	0.523	1
Pole-KY.Chr5.90	0.010201	-0.694924	0.71	0.909	1
Usp31-KY.Chr3.700	0.0103045	1.09174	0.645	0.352	1
Guf1-KY.Chr6.186	0.0104581	-0.944098	0.161	0.443	1
Itga6-KY.Chr4.412	0.0104696	0.900393	0.194	0.227	1
KY2019:KY.Chr7.1044	0.0105654	0.481738	0.452	0.523	1
Xrn2-KY.Chr11.1094	0.0106423	0.440525	0.968	0.75	1
Cacul1-KY.Chr8.894	0.0108047	-0.229014	0.194	0.375	1
Tmem30a-KY.Chr2.2031	0.0108664	-0.888083	0.516	0.761	1
KY2019:KY.Chr8.282	0.0110857	0.739233	0.839	0.58	1
Hira-KY.Chr10.1135	0.0112993	-0.607545	0.194	0.466	1
Eea1-KY.Chr5.337	0.0114804	0.103423	0.903	1	1
Gbf1-KY.Chr12.787	0.011507	0.308049	1	0.83	1
Sfrp2-KY.Chr2.1378	0.0115353	1.02164	0.645	0.5	1
Ctsc-KY.Chr1.1487	0.0116179	-0.772015	0.484	0.773	1
Mpnd-KY.Chr9.96	0.0119474	-1.35484	0.194	0.455	1
Ap4e1-KY.Chr8.1013	0.0119878	0.177474	0.161	0.261	1
Sgpp2-KY.Chr10.594	0.0123253	-1.57367	0.065	0.307	1
Adgrg4-KY.Chr4.1107	0.0125552	-1.4382	0	0.125	1
Stpg2-KY.Chr9.603	0.0125552	-1.63649	0	0.125	1
KY2019:KY.Chr7.917	0.0125552	-1.43363	0	0.125	1
KY2019:KY.Chr10.311	0.0125552	-1.34021	0	0.125	1
KY2019:KY.Chr4.1051	0.0125552	-1.26149	0	0.125	1
Cfap52-KY.Chr1.1898	0.0125552	-1.24926	0	0.125	1
KY2019:KY.Chr10.203	0.0125552	-1.815	0	0.125	1
Slc7a7-KY.Chr1.1339	0.0125552	-1.28344	0	0.125	1
Tecta-KY.Chr8.842	0.0125552	-1.27628	0	0.125	1
KY2019:KY.Chr11.177	0.0125552	-1.22623	0	0.125	1
Dynll2-KY.Chr6.383	0.0125552	-1.22438	0	0.125	1
KY2019:KY.Chr8.1058	0.0125632	-1.79939	0.065	0.295	1
Stk17b-KY.Chr10.1410	0.0127008	-0.817888	0.194	0.466	1
Prdx3-KY.Chr10.1364	0.0127256	-1.4209	0.161	0.42	1
Tonsl-KY.Chr12.37	0.0128275	-0.233438	0.226	0.409	1
Stk39-KY.Chr5.190	0.012864	-0.568845	0.258	0.523	1
Fdxr-KY.Chr3.964	0.0131187	-0.191864	0.129	0.273	1
Gltp-KY.Chr10.1001	0.0132624	-1.1465	0.161	0.443	1
Rgp1-KY.Chr4.278	0.0132808	-0.250838	0.484	0.739	1
Herpud1-KY.Chr3.820	0.0133143	0.322048	0.677	0.784	1
Gphn-KY.Chr11.1105	0.013349	1.39379	0.387	0.216	1
Nfatc2ip-KY.Chr5.274	0.0134763	0.968824	0.677	0.557	1
KY2019:KY.Chr6.317	0.0135389	-1.31588	0.29	0.591	1
Sdhaf3-KY.Chr8.369	0.0135456	-0.216849	0.323	0.545	1
Cpsf4-KY.Chr11.224	0.0136409	0.550351	0.484	0.5	1
Wdsub1-KY.Chr7.693	0.013765	0.826094	0.129	0.148	1
Pla2g6-KY.Chr6.94	0.0139985	-1.4733	0.032	0.239	1
KY2019:KY.Chr12.790	0.0142732	0.403422	0.903	0.648	1
Nfat5-KY.Chr3.914	0.0142905	-1.04401	0.419	0.648	1
Ap3m2-KY.Chr5.431	0.0143321	-0.741008	0.645	0.841	1
Usp24-KY.Chr7.551	0.0143571	-0.154861	0.355	0.568	1
1700012P22Rik-KY.Chr1.934	0.0146317	0.940361	0.258	0.341	1
Nos1ap-KY.Chr9.796	0.0147603	0.575811	0.968	0.943	1
Cdo1-KY.Chr3.988	0.0150692	1.02011	0.677	0.386	1
Faim-KY.Chr7.390	0.0150794	-0.288079	1	1	1
Tacc1-KY.Chr1.2449	0.0153192	-0.991739	0.194	0.477	1
Cgnl1-KY.Chr1.2545	0.0153517	-0.337782	0.839	0.977	1
Calml4-KY.Chr2.1488	0.0153928	0.806995	0.806	0.636	1
Crebbp-KY.Chr14.112	0.0155375	-0.511431	0.935	0.977	1
Faah-KY.Chr9.375	0.0155858	-0.817793	0.548	0.795	1
Ppp2r5c-KY.Chr10.586	0.0160286	-0.42316	0.903	0.966	1
Dnajc4-KY.Chr3.96	0.0161109	0.523307	0.839	0.875	1
KY2019:KY.Chr1.1814	0.0166604	0.225179	0.194	0.284	1
Hspbap1-KY.Chr5.1025	0.0167654	-0.204818	0.419	0.67	1
Asap1-KY.Chr2.2073	0.0176284	-0.196179	0.419	0.659	1
Polm-KY.Chr5.991	0.0176708	1.54789	0.097	0.091	1
KY2019:KY.Chr14.1073	0.017687	0.523553	0.871	0.864	1
Tmem175-KY.Chr10.1343	0.0177062	0.646449	0.129	0.159	1
Svep1-KY.Chr10.1201	0.0177322	-0.212004	0.065	0.17	1
Smurf1-KY.Chr4.280	0.0178772	0.104897	0.903	0.989	1
Gpd2-KY.Chr13.339	0.0180298	-0.897591	0.161	0.42	1
Ggact-KY.Chr3.306	0.0181111	-1.25329	0.129	0.386	1
Xbp1-KY.Chr8.629	0.0181424	-1.47724	0	0.114	1
KY2019:KY.Chr10.1041	0.0181424	-1.34311	0	0.114	1
Trpa1-KY.Chr1.2586	0.0181424	-1.43283	0	0.114	1
Dalrd3-KY.Chr13.411	0.0181424	-1.39214	0	0.114	1
Naprt-KY.Chr2.173	0.0181424	-1.35816	0	0.114	1
Fam227b-KY.Chr4.626	0.0181424	-1.2885	0	0.114	1
Sstr5-KY.Chr7.792	0.0181424	-2.01553	0	0.114	1
Slc35a1-KY.Chr11.234	0.0181424	-1.71176	0	0.114	1
Parp14-KY.Chr4.540	0.0181424	-1.22212	0	0.114	1
Gnrhr-KY.Chr3.1069	0.0181424	-1.45272	0	0.114	1
Selp-KY.Chr10.1108	0.0181424	-1.24896	0	0.114	1
Col6a4-KY.Chr8.225	0.0181424	-1.14544	0	0.114	1
KY2019:KY.Chr6.289	0.018193	-1.03325	0.097	0.33	1
Nadk-KY.Chr1.1361	0.0183547	2.26056	0.194	0.045	1
Hsd11b1-KY.Chr7.1082	0.0183955	0.875089	0.161	0.159	1
4930550C14Rik-KY.Chr14.1090	0.0184472	-1.00948	0.065	0.261	1
Colgalt2-KY.Chr13.232	0.0186025	-0.325995	0.516	0.773	1
KY2019:KY.Chr10.938	0.0186189	-0.376958	0.226	0.432	1
Cenpt-KY.Chr11.87	0.0186221	-1.16476	0.161	0.432	1
Lrp6-KY.Chr4.46	0.0189093	-0.522791	0.484	0.761	1
Zfp286-KY.Chr6.287	0.0189526	-1.57749	0.032	0.227	1
Mxi1-KY.Chr1.761	0.0193144	-0.728169	0.581	0.807	1
Erp44-KY.Chr13.343	0.019369	-0.785919	0.323	0.614	1
Cep72-KY.Chr3.1262	0.0194165	0.373708	0.452	0.557	1
Flacc1-KY.Chr9.1122	0.0196427	0.130214	0.161	0.273	1
Pclaf-KY.Chr5.829	0.0197378	-0.565577	0.742	0.92	1
Glmp-KY.Chr6.691	0.0197397	0.727091	0.839	0.602	1
Wdr24-KY.Chr7.894	0.0198533	0.62997	0.71	0.625	1
Rffl-KY.Chr13.375	0.0198628	-1.54423	0.032	0.227	1
Ecel1-KY.Chr1.1588	0.0203055	0.996434	0.032	0.08	1
Zwilch-KY.Chr5.1010	0.0206953	-0.110946	0.258	0.466	1
KY2019:KY.Chr13.46	0.0208332	0.870225	0.677	0.58	1
Clcn3-KY.Chr14.1156	0.021362	0.975858	0.613	0.432	1
KY2019:KY.Chr12.756	0.0213763	0.915605	0.323	0.125	1
Tfpi-KY.Chr7.903	0.0214597	-0.160931	0.065	0.17	1
Selp-KY.Chr11.326	0.0214799	2.33706	0.161	0.057	1
Cul1-KY.Chr7.377	0.021724	-0.60764	0.774	0.932	1
Gpn2-KY.Chr7.655	0.0218057	-1.20658	0.194	0.455	1
Klhdc1-KY.Chr1.2122	0.0219865	0.693246	0.839	0.693	1
Plekha2-KY.Chr5.1069	0.0220352	0.82862	0.484	0.42	1
Sirt5-KY.Chr12.761	0.022037	-0.236358	0.097	0.227	1
Svep1-KY.Chr10.142	0.0221909	1.05579	0.387	0.295	1
Ccdc58-KY.Chr6.432	0.0222434	-0.751869	0.387	0.67	1
Cwc27-KY.Chr1.1719	0.0223271	0.491852	0.742	0.739	1
Tmem274-KY.Chr4.743	0.0223454	0.609737	0.161	0.193	1
KY2019:KY.Chr6.443	0.0224748	2.84837	0.161	0.023	1
Chst3-KY.Chr7.126	0.0225448	1.17073	0.484	0.33	1
Tor1aip1-KY.Chr9.1031	0.0225827	-0.828516	0.452	0.682	1
KY2019:KY.UAContig35.8	0.0227299	-0.940175	0.065	0.25	1
Hes1-KY.Chr3.580	0.0229514	-0.601879	0.871	0.966	1
Hmbox1-KY.Chr1.858	0.0230084	0.203667	0.065	0.148	1
Uck2-KY.Chr13.388	0.0232123	-0.429765	0.968	1	1
Pla2g1b-KY.Chr3.752	0.0233673	0.192418	0.323	0.466	1
Btbd1-KY.Chr4.931	0.0236543	0.14886	0.613	0.75	1
Lrrc4c-KY.Chr14.1150	0.0237899	-0.788328	0.032	0.17	1
Flrt2-KY.Chr6.509	0.0238057	-0.798705	0.645	0.693	1
E130309D02Rik-KY.Chr9.985	0.0239023	-0.301782	0.387	0.625	1
Csde1-KY.Chr14.513	0.0240409	-0.574262	0.452	0.727	1
Stx7-KY.Chr1.1894	0.0241726	0.578093	0.226	0.239	1
KY2019:KY.Chr11.531	0.0241938	-1.07709	0.29	0.568	1
KY2019:KY.Chr8.14	0.0242102	2.14017	0.161	0.023	1
0610012G03Rik-KY.Chr2.1263	0.0242225	-0.533751	0.935	0.943	1
KY2019:KY.Chr8.374	0.0242527	-1.3948	0.129	0.364	1
Kif23-KY.Chr10.1358	0.024402	-0.208094	0.903	1	1
Mboat7-KY.Chr1.2630	0.0244344	-0.253693	0.452	0.693	1
Retreg3-KY.Chr1.2019	0.0244351	0.197641	0.677	0.83	1
Ninl-KY.Chr10.624	0.0244463	-0.372818	0.677	0.898	1
Cubn-KY.Chr13.161	0.0245819	0.678024	0.161	0.205	1
Zmpste24-KY.Chr6.554	0.0246515	-0.558496	0.774	0.909	1
Cyba-KY.Chr3.939	0.0247934	0.995664	0.452	0.205	1
Ngdn-KY.Chr12.740	0.0248923	0.667645	0.903	0.75	1
Frem2-KY.Chr12.177	0.0249713	0.500326	0.774	0.511	1
Ruvbl1-KY.Chr1.600	0.0251977	0.291821	0.903	0.977	1
Tnpo3-KY.Chr2.2141	0.0252213	-0.573536	0.806	0.932	1
Exosc6-KY.Chr4.945	0.0252218	0.908667	0.677	0.511	1
Gnaq-KY.Chr11.678	0.0253798	2.86782	0.129	0.011	1
Eipr1-KY.Chr2.1297	0.0253985	-1.13308	0.194	0.455	1
Mpc2-KY.Chr1.1341	0.0255689	0.773939	0.613	0.511	1
Pipox-KY.Chr13.179	0.0255991	0.142785	0.226	0.33	1
Sumo2-KY.Chr14.980	0.0258671	0.342726	0.871	0.898	1
Cdipt-KY.Chr3.725	0.025894	0.631973	0.129	0.17	1
Ppp1r36-KY.Chr10.969	0.0259388	0.841354	0.452	0.375	1
Calhm6-KY.Chr10.825	0.0261467	1.88445	0.355	0.239	1
Slc2a1-KY.Chr3.1590	0.0261926	-0.960238	0	0.102	1
Hsdl1-KY.Chr7.811	0.0261926	-1.12085	0	0.102	1
Glp1r-KY.Chr2.394	0.0261926	-1.46946	0	0.102	1
KY2019:KY.Chr3.1456	0.0261926	-1.21898	0	0.102	1
B4galt1-KY.Chr7.217	0.0261926	-1.22973	0	0.102	1
Kcnh7-KY.Chr11.172	0.0261926	-1.17175	0	0.102	1
KY2019:KY.Chr2.395	0.0261926	-0.999506	0	0.102	1
Adgrg2-KY.Chr12.821	0.0261926	-0.84369	0	0.102	1
KY2019:KY.Chr3.605	0.0261926	-1.30252	0	0.102	1
KY2019:KY.Chr2.2246	0.0261926	-1.26403	0	0.102	1
KY2019:KY.Chr9.1091	0.0261926	-1.12254	0	0.102	1
KY2019:KY.Chr3.689	0.0261926	-1.21374	0	0.102	1
C8b-KY.Chr1.1258	0.0261926	-1.18336	0	0.102	1
Has3-KY.Chr9.456	0.0261926	-1.04535	0	0.102	1
Xiap-KY.Chr14.226	0.0261926	-1.3615	0	0.102	1
Pifo-KY.Chr10.1379	0.0261926	-1.05517	0	0.102	1
Atoh8-KY.Chr9.174	0.0262522	0.661333	0.968	0.83	1
Slc22a15-KY.Chr2.2301	0.0264452	-1.25846	0.097	0.33	1
KY2019:KY.Chr5.915	0.0265445	0.471124	0.032	0.08	1
Neurl1a-KY.Chr8.729	0.0265459	1.26556	0.226	0.159	1
Chaf1a-KY.Chr4.228	0.0266481	0.11319	0.935	1	1
Prkdc-KY.Chr3.944	0.0266545	-0.889174	0.194	0.455	1
Zgrf1-KY.Chr3.1085	0.0266733	0.321477	0.484	0.557	1
Pole2-KY.Chr4.1023	0.0267746	-1.12831	0.129	0.375	1
Arhgef7-KY.Chr8.529	0.0270228	0.544184	0.806	0.807	1
E2f3-KY.Chr2.1579	0.0271264	0.198869	0.935	1	1
Myh11-KY.Chr11.336	0.0272693	-0.315049	0.806	0.966	1
Vps54-KY.Chr12.16	0.0273348	0.721089	0.613	0.557	1
Gstm5-KY.Chr1.1398	0.0273706	-0.3827	0.29	0.511	1
Cct4-KY.Chr4.1076	0.0274826	0.169666	0.935	1	1
Surf2-KY.Chr13.54	0.0274993	0.463475	0.774	0.807	1
M6pr-KY.Chr1.1299	0.027521	-0.31911	0.387	0.636	1
Plxna1-KY.Chr7.840	0.0275643	-0.689346	0.645	0.773	1
Phkg2-KY.Chr10.1271	0.0276423	-0.516219	0.419	0.693	1
Nckap1l-KY.Chr3.495	0.0277077	0.307439	0.484	0.58	1
Cand2-KY.Chr8.859	0.0277238	0.924391	0.484	0.375	1
KY2019:KY.Chr1.1309	0.0277856	-0.87761	0.323	0.591	1
Arsj-KY.Chr9.611	0.0278737	-0.463293	0.065	0.205	1
Gale-KY.Chr13.172	0.0279142	2.18199	0.161	0.023	1
Tnks2-KY.Chr5.293	0.0280744	-0.13275	0.968	0.852	1
Tmem201-KY.Chr1.659	0.02811	0.436752	0.516	0.568	1
Lap3-KY.Chr8.403	0.028118	0.531109	0.581	0.602	1
Ncapg-KY.Chr5.764	0.0282407	0.237165	0.903	0.977	1
Trim37-KY.Chr7.1178	0.0282985	-0.494513	0.258	0.5	1
KY2019:KY.Chr12.228	0.0283737	0.714649	0.742	0.477	1
Zcchc24-KY.Chr14.240	0.0284267	0.407683	1	0.989	1
Mettl18-KY.Chr2.913	0.0285802	-0.92474	0.194	0.455	1
Ms4a4c-KY.Chr1.566	0.028667	0.563703	0.903	0.682	1
Chac2-KY.Chr11.939	0.0288112	1.50566	0.194	0.045	1
Car2-KY.Chr1.2083	0.0288992	1.08361	0.419	0.182	1
KY2019:KY.Chr1.818	0.028966	0.308445	0.065	0.125	1
KY2019:KY.Chr5.882	0.0290725	-0.242818	0.194	0.364	1
Kif15-KY.Chr3.990	0.029075	-0.295398	0.871	0.989	1
AF366264-KY.Chr9.326	0.0291237	1.18366	0.323	0.227	1
Trak1-KY.Chr13.399	0.0294945	0.425825	0.516	0.602	1
Kat8-KY.Chr4.397	0.0295605	0.743932	0.645	0.557	1
Chst1-KY.Chr1.2459	0.0296912	-0.4685	0.774	0.943	1
Swt1-KY.Chr13.376	0.0298457	1.05213	0.452	0.318	1
Npat-KY.Chr12.1039	0.0299983	0.493704	0.935	0.909	1
Gucy1b2-KY.Chr3.848	0.0301188	2.18572	0.226	0.057	1
Edem3-KY.Chr13.453	0.0302439	-0.264481	0.742	0.932	1
Vps33a-KY.Chr1.2221	0.0302451	-1.17065	0.194	0.409	1
KY2019:KY.Chr14.1042	0.0302666	0.586759	0.097	0.136	1
Pex14-KY.Chr7.242	0.0302823	-1.38978	0.065	0.273	1
Prss8-KY.Chr6.460	0.0303641	0.646062	0.548	0.545	1
Pex11b-KY.Chr4.383	0.0304181	0.948842	0.032	0.057	1
1810009A15Rik-KY.Chr9.1021	0.0304925	0.398009	0.903	0.932	1
Ints8-KY.Chr11.1183	0.030604	1.0291	0.548	0.284	1
Senp1-KY.Chr4.1212	0.0306996	1.22644	0.387	0.227	1
Cers1-KY.Chr4.560	0.0308747	-0.675596	0.645	0.818	1
Serac1-KY.Chr8.465	0.0309079	-1.28996	0.065	0.273	1
Kmt2e-KY.Chr8.1000	0.031171	0.44664	0.871	0.886	1
Hibadh-KY.Chr1.2347	0.0311742	0.1212	0.387	0.534	1
Rp1-KY.Chr7.938	0.0312553	-1.6088	0.161	0.386	1
Ing5-KY.Chr13.480	0.0313643	-0.22522	0.839	0.977	1
Ndufs8-KY.Chr11.317	0.0314264	-1.03478	0.323	0.511	1
KY2019:KY.UAContig28.10	0.031902	0.425809	0.032	0.08	1
Rars2-KY.Chr7.215	0.0320083	-0.733439	0.355	0.455	1
Senp5-KY.Chr11.157	0.0320521	-0.991738	0.226	0.477	1
Cdh18-KY.Chr12.558	0.0321086	0.638924	0.903	0.852	1
Dis3-KY.Chr1.554	0.0322336	0.122694	0.452	0.602	1
KY2019:KY.Chr3.1273	0.0324277	0.776417	0.226	0.227	1
Jmjd7-KY.Chr12.167	0.0325384	-0.514596	0.29	0.534	1
Trabd-KY.Chr5.914	0.0325526	0.388817	0.806	0.852	1
Auh-KY.Chr5.280	0.0326039	0.752779	0.387	0.352	1
Adssl1-KY.Chr11.110	0.0328397	-0.248371	0.839	0.977	1
Cox5a-KY.Chr11.1279	0.0329115	0.197096	0.516	0.648	1
Helz2-KY.Chr3.1580	0.033061	2.61008	0.065	0	1
KY2019:KY.Chr8.1373	0.033061	2.61008	0.065	0	1
Folh1-KY.Chr7.828	0.033061	2.6214	0.065	0	1
KY2019:KY.Chr7.252	0.033061	2.43498	0.065	0	1
Il17ra-KY.Chr5.910	0.033061	2.68403	0.065	0	1
Prkg1-KY.Chr2.2085	0.033061	2.58104	0.065	0	1
KY2019:KY.Chr5.796	0.033061	2.53706	0.065	0	1
Sema6a-KY.Chr4.1194	0.033061	2.68602	0.065	0	1
Clec4n-KY.Chr5.1105	0.033061	2.53489	0.065	0	1
KY2019:KY.Chr1.1538	0.033061	2.49266	0.065	0	1
KY2019:KY.Chr9.444	0.033061	2.68741	0.065	0	1
KY2019:KY.Chr2.1398	0.033061	2.62685	0.065	0	1
KY2019:KY.Chr6.678	0.033061	2.6177	0.065	0	1
Ptprj-KY.Chr2.1569	0.033061	2.61652	0.065	0	1
Svep1-KY.UAContig4.23	0.033061	2.60803	0.065	0	1
Itln1-KY.Chr11.801	0.033061	2.59299	0.065	0	1
KY2019:KY.Chr4.220	0.033061	2.63053	0.065	0	1
Adamts3-KY.Chr2.1412	0.033061	2.56477	0.065	0	1
KY2019:KY.Chr5.377	0.033061	2.55841	0.065	0	1
Tagln2-KY.Chr4.996	0.033061	2.67805	0.065	0	1
KY2019:KY.Chr2.1420	0.033061	2.59611	0.065	0	1
Parp9-KY.Chr1.1981	0.033061	2.47233	0.065	0	1
KY2019:KY.UAContig2.20	0.033061	2.59709	0.065	0	1
KY2019:KY.Chr1.1412	0.033061	2.57227	0.065	0	1
KY2019:KY.Chr9.850	0.033061	2.50731	0.065	0	1
Tnfrsf21-KY.Chr11.129	0.033061	2.62567	0.065	0	1
Baat-KY.Chr12.482	0.033061	2.60919	0.065	0	1
KY2019:KY.Chr7.366	0.033061	2.57957	0.065	0	1
KY2019:KY.Chr1.931	0.033061	3.13106	0.065	0	1
Alg10b-KY.Chr8.1019	0.0331229	-1.11572	0.097	0.318	1
Ppat-KY.Chr11.285	0.0332626	-0.198028	0.839	0.977	1
Lzts3-KY.Chr5.309	0.0332648	-0.577548	0.452	0.716	1
Acvr1-KY.UAContig1.126	0.0332754	-0.392451	0.548	0.795	1
Fbxw7-KY.Chr4.452	0.0335312	-0.232445	0.258	0.455	1
Sf3b3-KY.Chr3.499	0.0338877	-0.480707	0.871	0.92	1
Slc25a5-KY.Chr2.2303	0.0339679	-0.646848	0.935	0.92	1
Trim71-KY.Chr3.1336	0.0340149	0.466602	0.129	0.193	1
Fbxo46-KY.Chr3.356	0.0341107	1.66435	0.29	0.114	1
Creld1-KY.Chr4.1073	0.0343611	-0.81187	0.452	0.693	1
Fopnl-KY.Chr4.974	0.0346966	0.591331	0.645	0.636	1
Arid1b-KY.Chr12.988	0.0348503	0.322823	1	0.989	1
Slc6a3-KY.Chr10.1101	0.0349909	-1.26208	0.097	0.318	1
Lekr1-KY.Chr4.478	0.0351839	-1.20497	0.097	0.318	1
Hdac2-KY.Chr9.767	0.0352856	0.719954	0.387	0.352	1
Mipep-KY.Chr3.194	0.035349	-0.142004	0.452	0.648	1
Pan2-KY.Chr1.2567	0.035354	0.830357	0.387	0.307	1
Tmem145-KY.Chr4.425	0.0354901	-0.152861	0.355	0.557	1
Tmem144-KY.Chr2.839	0.0355508	-1.08697	0.129	0.364	1
Ebna1bp2-KY.Chr8.199	0.0356231	-0.435858	0.677	0.886	1
Cflar-KY.Chr4.593	0.0358227	0.792973	0.355	0.341	1
Slit2-KY.Chr9.974	0.0359692	2.62724	0.129	0.011	1
Arhgap19-KY.Chr4.621	0.0360302	0.504732	0.935	0.761	1
Pgm3-KY.Chr1.729	0.0361108	0.512381	0.871	0.83	1
KY2019:KY.Chr9.743	0.0362101	-0.204964	0.258	0.432	1
Alkbh8-KY.Chr5.118	0.0363296	0.467538	0.581	0.625	1
Gpaa1-KY.Chr3.1214	0.0363446	-0.388917	0.581	0.818	1
Chst1-KY.Chr5.936	0.0365613	-0.391305	0.194	0.386	1
KY2019:KY.Chr12.328	0.0366139	-0.221355	0.129	0.261	1
Cyp2j11-KY.Chr9.138	0.0369031	0.709951	0.097	0.034	1
Depdc7-KY.Chr2.2252	0.0369745	0.107658	0.806	0.92	1
Gpr107-KY.Chr9.214	0.0370262	0.111695	0.355	0.489	1
Rapgef1-KY.Chr1.8	0.0370697	0.209601	0.548	0.648	1
Kdm5a-KY.Chr12.266	0.0371027	1.00232	0.452	0.318	1
Sik2-KY.Chr10.106	0.0371468	0.571817	0.839	0.807	1
KY2019:KY.Chr7.2	0.0371525	2.61502	0.129	0.011	1
Idh2-KY.Chr3.1725	0.0371831	0.698839	0.613	0.636	1
Reep2-KY.Chr1.2288	0.0374625	0.283367	0.935	0.739	1
Tnxb-KY.Chr12.187	0.0376987	2.66449	0.129	0.011	1
KY2019:KY.Chr7.171	0.0377063	2.56493	0.129	0.011	1
Adam12-KY.Chr7.183	0.0377518	-0.412612	0.355	0.602	1
Adgrb2-KY.Chr14.337	0.0378055	-0.847639	0	0.091	1
Nek11-KY.Chr13.238	0.0378055	-1.18146	0	0.091	1
KY2019:KY.Chr5.944	0.0378055	-1.10554	0	0.091	1
KY2019:KY.Chr6.339	0.0378055	-1.49148	0	0.091	1
KY2019:KY.Chr14.999	0.0378055	-1.3395	0	0.091	1
KY2019:KY.Chr5.27	0.0378055	-0.948003	0	0.091	1
KY2019:KY.Chr4.455	0.0378055	-1.29673	0	0.091	1
Wnt4-KY.Chr6.556	0.0378055	-1.26787	0	0.091	1
C1qtnf4-KY.Chr2.2221	0.0378055	-1.15695	0	0.091	1
Gfi1-KY.Chr3.1522	0.0378055	-1.02027	0	0.091	1
KY2019:KY.Chr14.1131	0.0378055	-0.962555	0	0.091	1
Chdh-KY.Chr10.286	0.0378055	-0.869018	0	0.091	1
Kcnq5-KY.Chr2.1496	0.0378055	-0.944041	0	0.091	1
Pigg-KY.Chr13.314	0.0378055	-0.870007	0	0.091	1
KY2019:KY.Chr10.202	0.0378055	-0.796213	0	0.091	1
Jmjd7-KY.Chr1.1862	0.0378055	-1.22195	0	0.091	1
KY2019:KY.Chr2.1519	0.0378055	-1.03417	0	0.091	1
Alkbh3-KY.Chr1.1514	0.0378055	-0.920221	0	0.091	1
Lpcat1-KY.Chr14.133	0.0378055	-1.18087	0	0.091	1
Ank2-KY.Chr8.1314	0.0378055	-0.949377	0	0.091	1
Tnfaip6-KY.Chr1.1899	0.0378055	-0.77599	0	0.091	1
Wdr45-KY.Chr3.945	0.037855	-0.355052	0.194	0.409	1
Stmnd1-KY.Chr1.1895	0.0381086	-0.290748	0.161	0.33	1
Ddias-KY.Chr2.1007	0.0381781	1.49349	0.258	0.08	1
Slc17a5-KY.Chr2.463	0.0382213	-0.339024	0.226	0.409	1
Acss2-KY.Chr6.97	0.0382824	0.741134	0.452	0.375	1
Wbp2-KY.Chr2.1460	0.0385357	-1.30065	0.129	0.33	1
Dnah11-KY.Chr10.891	0.0385765	-0.607233	0.161	0.375	1
Alg14-KY.Chr8.1243	0.0387985	1.29554	0.161	0.102	1
Axin2-KY.Chr1.1116	0.0388911	0.589632	0.323	0.307	1
Rxylt1-KY.Chr8.984	0.0392806	0.560534	0.581	0.591	1
Aldh5a1-KY.Chr3.270	0.039311	0.890892	0.484	0.239	1
Aspm-KY.Chr13.99	0.0395047	0.32978	0.226	0.273	1
KY2019:KY.Chr12.601	0.03954	-1.32585	0.065	0.261	1
Slc25a3-KY.Chr10.1033	0.039573	-0.317013	0.677	0.886	1
Txnl1-KY.Chr10.693	0.0396297	0.515692	0.968	0.898	1
Terf1-KY.Chr7.275	0.0396635	0.593578	0.677	0.636	1
Ncam1-KY.Chr10.163	0.0397772	-1.37486	0.065	0.261	1
Sel1l-KY.Chr1.2391	0.0398086	0.12292	0.613	0.773	1
Dip2c-KY.Chr9.1092	0.0398314	0.335552	0.968	0.795	1
Abhd17c-KY.Chr2.1082	0.0398602	1.31228	0.419	0.205	1
Ufsp1-KY.Chr7.479	0.0400102	0.967052	0.452	0.318	1
Med17-KY.Chr7.116	0.0400691	0.71059	0.742	0.568	1
Fzd3-KY.Chr2.2299	0.0400794	-0.488152	0.226	0.455	1
Gas2-KY.Chr1.1355	0.0400862	1.45564	0.323	0.136	1
Dcaf8-KY.Chr1.655	0.0401004	0.52959	0.323	0.33	1
Dnajc3-KY.Chr1.132	0.0402084	0.586693	0.645	0.591	1
Mfsd5-KY.Chr1.2332	0.0402158	-0.611675	0.516	0.761	1
Tsen2-KY.Chr8.464	0.040253	0.913315	0.129	0.125	1
Eif2ak1-KY.Chr9.438	0.0404366	-0.75694	0.484	0.58	1
Cldn16-KY.Chr5.436	0.0405253	0.369637	0.355	0.466	1
Hgsnat-KY.Chr4.929	0.0405377	-1.74022	0.032	0.193	1
Tes-KY.Chr2.1041	0.0405569	-0.307016	0.194	0.386	1
Ip6k1-KY.Chr11.71	0.0405981	-0.305945	0.065	0.182	1
Arrdc3-KY.Chr6.104	0.0406186	-1.33884	0.065	0.261	1
Dnah12-KY.Chr7.1214	0.0406363	-0.363257	0.161	0.341	1
Fbxo8-KY.Chr2.877	0.0406445	1.17316	0.452	0.273	1
Fam199x-KY.Chr2.910	0.0408863	0.443819	0.871	0.852	1
Rps7-KY.Chr7.1251	0.0411418	0.267957	1	1	1
KY2019:KY.Chr2.384	0.0415568	-0.876016	0.581	0.716	1
Kat14-KY.Chr8.1318	0.04156	-0.462714	0.935	0.977	1
KY2019:KY.Chr1.2450	0.0417348	0.258703	0.097	0.17	1
Pitpna-KY.Chr9.851	0.0419606	-0.146537	0.71	0.886	1
Pld6-KY.Chr2.1370	0.0420402	-0.940359	0.161	0.398	1
Mvk-KY.Chr11.307	0.0421209	0.254532	0.452	0.273	1
Nalcn-KY.Chr3.1361	0.0425483	1.64443	0.194	0.045	1
Mpv17l2-KY.Chr10.1128	0.0425916	-1.45155	0.032	0.193	1
Cnr1-KY.Chr2.2037	0.0426527	0.197305	0.29	0.42	1
Rnf13-KY.Chr1.2172	0.0427524	1.03037	0.452	0.216	1
KY2019:KY.Chr11.79	0.0428086	0.818705	0.484	0.386	1
Commd9-KY.Chr5.963	0.042949	0.86503	0.677	0.432	1
Sds-KY.Chr11.139	0.0430468	1.16896	0.516	0.273	1
Gps2-KY.Chr1.1846	0.0432736	0.393778	0.645	0.705	1
Ubxn7-KY.Chr8.643	0.0433205	-0.499265	0.452	0.705	1
Cyp20a1-KY.Chr1.533	0.0433777	0.692996	0.355	0.364	1
Trappc3-KY.Chr6.91	0.0436029	-0.417991	0.387	0.636	1
Clic5-KY.Chr12.985	0.0436768	0.650262	0.71	0.602	1
Eci2-KY.Chr3.902	0.0438257	-0.258885	0.355	0.568	1
Birc3-KY.Chr12.1024	0.0438705	0.78357	0.613	0.489	1
Plk4-KY.Chr14.426	0.0442802	0.865334	0.516	0.375	1
Rnf145-KY.Chr5.18	0.0445317	0.105629	0.419	0.557	1
Ranbp17-KY.Chr1.1359	0.0446521	-1.07884	0.194	0.432	1
Vasp-KY.Chr11.473	0.0447295	0.432854	0.839	0.864	1
Ece1-KY.Chr1.2343	0.0447365	-0.642375	0.71	0.784	1
Tmem143-KY.Chr9.921	0.0447942	-0.165315	0.194	0.352	1
Wscd2-KY.Chr5.835	0.0448546	2.74192	0.129	0.023	1
Ccdc92-KY.Chr1.1396	0.0450634	-0.918241	0.097	0.295	1
Parp14-KY.Chr9.100	0.0451973	2.0109	0.226	0.068	1
Zfyve9-KY.Chr5.188	0.0452553	0.402156	0.71	0.477	1
Uvssa-KY.Chr1.1492	0.0452587	0.418715	0.226	0.284	1
Naa50-KY.Chr10.1020	0.0454005	0.497881	0.645	0.625	1
Csad-KY.Chr3.209	0.0455437	1.11638	0.387	0.25	1
Gm21897-KY.Chr7.1152	0.0457004	-0.222808	0.097	0.216	1
Nog-KY.Chr12.723	0.0458676	1.65531	0.29	0.102	1
Riiad1-KY.Chr4.1163	0.046134	1.25822	0.194	0.136	1
Rangap1-KY.Chr4.65	0.0462642	-0.541606	0.581	0.807	1
Fbxw11-KY.Chr5.510	0.046409	0.400647	1	0.977	1
Col22a1-KY.Chr7.900	0.0464467	-0.502924	0.065	0.193	1
Acads-KY.Chr12.35	0.0466453	0.26059	1	1	1
Wdr19-KY.Chr2.863	0.0468052	0.776331	0.194	0.205	1
Qpct-KY.Chr11.546	0.0468682	0.388893	0.581	0.625	1
KY2019:KY.Chr10.1058	0.0469881	-0.475015	0.839	0.943	1
Ppp1r10-KY.Chr9.133	0.0470841	0.440904	0.581	0.659	1
Rae1-KY.Chr1.2185	0.0471902	0.433053	0.935	0.943	1
Smo-KY.Chr4.1220	0.0473202	-1.14847	0.161	0.386	1
Septin7-KY.Chr11.413	0.0473758	-0.397443	0.903	0.909	1
Unc45a-KY.Chr8.1389	0.0473993	0.310635	1	1	1
Zdhhc17-KY.UAContig2.19	0.0475393	-0.816543	0.387	0.625	1
Pelo-KY.Chr8.1263	0.0476357	0.443437	0.581	0.591	1
Zranb1-KY.Chr8.1106	0.0477477	0.236479	0.323	0.409	1
KY2019:KY.Chr7.469	0.0479568	0.353889	0.839	0.909	1
Sars2-KY.Chr13.340	0.0479858	0.282905	0.484	0.602	1
Aspa-KY.Chr2.811	0.0482011	-0.512379	0.581	0.784	1
Nat2-KY.Chr1.550	0.0482431	0.236031	0.484	0.591	1
Usp13-KY.Chr1.2444	0.048258	-1.00219	0.355	0.557	1
Pkd1l2-KY.Chr2.1422	0.0482817	1.02575	0.516	0.273	1
Orc3-KY.Chr7.1129	0.0483145	-0.434351	0.226	0.432	1
KY2019:KY.Chr2.193	0.0484476	0.661908	0.419	0.375	1
KY2019:KY.Chr11.1136	0.0484597	1.69055	0.032	0.034	1
KY2019:KY.Chr12.1044	0.0485346	-0.273978	0.032	0.125	1
Xpot-KY.Chr8.1149	0.0487067	0.552552	0.71	0.716	1
Xbp1-KY.Chr4.754	0.0488182	-0.230057	1	0.943	1
Wdr12-KY.Chr9.894	0.0489292	0.274122	0.903	0.977	1
Pycr1-KY.Chr3.73	0.049227	-0.362092	0.806	0.727	1
Cbr1-KY.Chr6.674	0.0492485	1.09849	0.355	0.148	1
Nek11-KY.Chr13.237	0.0492716	-0.836545	0.065	0.227	1
Tex43-KY.Chr11.390	0.0492838	-2.01749	0.032	0.182	1
Stxbp4-KY.Chr9.1100	0.0493801	0.382596	0.29	0.352	1
Psmc1-KY.Chr10.1349	0.0493837	-0.37179	0.903	0.966	1
Pgp-KY.Chr8.463	0.0494224	0.539138	0.323	0.352	1
Sft2d2-KY.Chr6.254	0.0496188	-0.597905	0.71	0.852	1
Sqor-KY.Chr14.208	0.0498239	-0.136796	0.419	0.614	1
Alkbh6-KY.Chr11.1009	0.0498884	-0.777918	0.032	0.159	1
Lama3-KY.Chr2.933	0.0501375	0.239987	1	1	1
Acox1-KY.Chr2.979	0.05015	0.335243	0.097	0.148	1
KY2019:KY.Chr12.513	0.0502072	0.823545	0.226	0.239	1
Plscr1-KY.Chr6.284	0.0503129	-0.311627	0.419	0.659	1
KY2019:KY.Chr11.961	0.0503293	-0.429161	0.323	0.557	1
Oma1-KY.Chr7.683	0.0503536	-0.748263	0.226	0.466	1
Lin37-KY.Chr8.628	0.0504288	-0.58379	0.613	0.818	1
KY2019:KY.Chr10.1083	0.0505149	1.51747	0.226	0.068	1
Ptprt-KY.Chr5.1064	0.0505417	0.369566	0.935	0.989	1
Plk3-KY.Chr5.60	0.0505568	0.536962	0.677	0.636	1
Pnp2-KY.Chr8.440	0.0506321	0.416158	0.323	0.398	1
KY2019:KY.Chr2.1149	0.0506765	1.24015	0.194	0.125	1
KY2019:KY.Chr12.133	0.0507229	0.481884	0.581	0.602	1
Zfp706-KY.Chr2.2302	0.0508903	0.410994	0.968	0.909	1
Ndufb5-KY.Chr7.1027	0.0515048	0.568976	0.484	0.477	1
Gnai2-KY.Chr4.1089	0.0520221	0.4353	0.548	0.591	1
B3galnt2-KY.Chr4.771	0.0521403	-0.19439	0.484	0.705	1
Pram1-KY.Chr5.379	0.0524499	-1.2844	0.065	0.25	1
Chadl-KY.Chr13.148	0.0525939	0.297956	1	1	1
KY2019:KY.Chr6.327	0.0527149	-1.16893	0.065	0.25	1
Porcn-KY.Chr5.455	0.0527757	-0.694467	0.677	0.716	1
Acad9-KY.Chr13.401	0.0528047	-0.323133	0.742	0.92	1
Pdha1-KY.Chr12.450	0.0528775	0.282551	1	1	1
Mthfr-KY.Chr10.1015	0.0529167	1.93932	0.194	0.068	1
Zswim8-KY.Chr1.1421	0.0530056	-0.418577	1	1	1
Slc45a2-KY.Chr3.348	0.0531069	1.1565	0.452	0.261	1
Sdhb-KY.Chr7.399	0.0531332	-0.800188	0.226	0.466	1
KY2019:KY.Chr3.37	0.0532088	-1.37057	0.065	0.25	1
Ilkap-KY.Chr1.831	0.0532599	-0.843	0.323	0.477	1
Ppt2-KY.Chr9.524	0.0532644	-0.518508	0.355	0.602	1
Nwd1-KY.Chr4.1035	0.0532947	-1.1059	0.129	0.33	1
KY2019:KY.Chr9.167	0.0536743	0.520222	0.613	0.602	1
Gk-KY.Chr4.688	0.0537402	0.438341	0.968	0.83	1
Atp6v0a4-KY.Chr4.865	0.0537502	-0.881819	0.484	0.659	1
Ak7-KY.Chr10.625	0.0538227	1.63186	0.258	0.102	1
Slc35g1-KY.Chr5.966	0.0539229	-0.72992	0.484	0.693	1
Cnbd2-KY.Chr14.519	0.0539792	1.6471	0.29	0.125	1
Plekho2-KY.Chr4.1351	0.0539884	-1.32291	0.032	0.193	1
KY2019:KY.UAContig5.10	0.0540443	1.42109	0.194	0.057	1
Notch2-KY.Chr10.1200	0.0540836	-1.25941	0.065	0.25	1
Mtrex-KY.Chr5.576	0.0541748	-0.418337	0.581	0.807	1
Insrr-KY.Chr11.436	0.054408	-0.255758	0.355	0.557	1
Tmem203-KY.Chr13.438	0.0544546	0.951072	0.452	0.318	1
KY2019:KY.Chr11.527	0.0545986	-0.582539	0	0.08	1
KY2019:KY.Chr3.308	0.0545986	-0.887023	0	0.08	1
Slc23a2-KY.Chr12.557	0.0545986	-0.794272	0	0.08	1
KY2019:KY.Chr5.825	0.0545986	-0.792891	0	0.08	1
Pcsk6-KY.Chr1.1801	0.0545986	-0.9414	0	0.08	1
KY2019:KY.Chr9.86	0.0545986	-0.802109	0	0.08	1
KY2019:KY.Chr5.85	0.0545986	-0.784243	0	0.08	1
KY2019:KY.Chr2.859	0.0545986	-0.697876	0	0.08	1
KY2019:KY.Chr8.514	0.0545986	-0.618247	0	0.08	1
Grm3-KY.Chr12.932	0.0545986	-1.32478	0	0.08	1
Fsip2-KY.Chr1.1729	0.0545986	-1.0064	0	0.08	1
1600014C10Rik-KY.Chr11.795	0.0545986	-0.818294	0	0.08	1
KY2019:KY.Chr3.1261	0.0545986	-1.24621	0	0.08	1
1810020O05Rik-KY.Chr10.769	0.0545986	-0.960542	0	0.08	1
KY2019:KY.Chr9.997	0.0545986	-0.8321	0	0.08	1
Calm1-KY.Chr12.1083	0.0545986	-0.639998	0	0.08	1
Plac8-KY.Chr9.1149	0.0545986	-0.991897	0	0.08	1
KY2019:KY.Chr3.751	0.0545986	-0.876591	0	0.08	1
KY2019:KY.Chr14.552	0.0545986	-1.12683	0	0.08	1
Fryl-KY.Chr14.1172	0.0545986	-0.961025	0	0.08	1
KY2019:KY.Chr1.1856	0.0545986	-0.760951	0	0.08	1
KY2019:KY.Chr2.456	0.0545986	-0.759424	0	0.08	1
Slc15a2-KY.Chr5.1066	0.0545986	-0.739745	0	0.08	1
KY2019:KY.Chr6.93	0.0545986	-0.718194	0	0.08	1
KY2019:KY.Chr10.268	0.0545986	-0.923679	0	0.08	1
Slc2a7-KY.Chr8.1080	0.0545986	-0.770962	0	0.08	1
Anxa7-KY.Chr13.392	0.0545986	-1.19393	0	0.08	1
Mccc1-KY.Chr7.1148	0.0546148	-0.37889	0.516	0.75	1
Mroh1-KY.Chr13.201	0.0546341	1.01611	0.226	0.182	1
Gnpnat1-KY.Chr3.1448	0.0546626	-0.584607	0.581	0.795	1
Zcchc4-KY.Chr9.197	0.0546941	0.717088	0.226	0.227	1
Slc7a2-KY.Chr5.487	0.0547678	1.50143	0.29	0.125	1
L2hgdh-KY.Chr10.1172	0.0550357	-0.71988	0.484	0.693	1
Tnc-KY.Chr9.861	0.055228	0.482277	1	0.909	1
KY2019:KY.Chr11.143	0.0553789	1.61187	0.032	0.034	1
Srd5a1-KY.Chr14.474	0.0556571	0.439826	0.097	0.136	1
Ap1s2-KY.Chr10.914	0.05575	0.270197	1	0.886	1
Tagln3-KY.Chr12.705	0.0557562	1.64919	0.129	0.091	1
Itih5-KY.Chr10.692	0.0558376	-1.07148	0.032	0.182	1
Actr3b-KY.Chr9.632	0.0560156	0.361668	1	0.966	1
Rragc-KY.Chr2.1379	0.0560943	-0.329512	0.516	0.75	1
Eif4e2-KY.Chr7.1124	0.0561943	0.397776	0.581	0.614	1
Zfp934-KY.Chr6.201	0.056497	1.40458	0.097	0.068	1
Zcrb1-KY.Chr5.986	0.056508	-0.139657	0.387	0.591	1
Alcam-KY.Chr4.32	0.0565613	0.232005	0.645	0.795	1
Slc2a7-KY.Chr8.1082	0.0567958	1.10015	0.355	0.216	1
Rnf180-KY.Chr8.1108	0.0568357	0.843092	0.548	0.42	1
Gclc-KY.Chr2.1313	0.0572292	0.77975	0.677	0.511	1
Mfsd14b-KY.Chr5.163	0.0573902	0.1013	0.452	0.602	1
Efl1-KY.Chr10.1281	0.0574382	0.253985	0.387	0.489	1
Epb41l4a-KY.Chr2.1466	0.0574607	-0.256746	0.677	0.875	1
Flt1-KY.Chr14.532	0.0577441	-0.617057	0.258	0.489	1
Selenon-KY.Chr2.386	0.0578057	-0.314987	0.452	0.682	1
Rap1b-KY.Chr5.376	0.0579461	-0.28307	0.968	1	1
Mrpl38-KY.Chr14.1183	0.0579777	-0.597403	0.355	0.602	1
Ttll3-KY.Chr1.1761	0.05802	1.63325	0.258	0.102	1
Tbl3-KY.Chr3.775	0.0580471	0.42847	0.677	0.705	1
Mrpl3-KY.Chr2.146	0.0583003	-0.289205	0.71	0.898	1
Duox2-KY.Chr2.753	0.0584929	1.03157	0.258	0.114	1
Them6-KY.Chr13.338	0.0586077	0.817861	0.613	0.455	1
Abcb7-KY.Chr11.1368	0.0587363	0.291558	0.935	0.977	1
Ccdc61-KY.Chr3.1109	0.0587969	0.420532	0.516	0.58	1
Mdc1-KY.Chr11.287	0.0588084	0.910595	0.226	0.193	1
Cfap46-KY.Chr1.1720	0.0588508	0.141577	0.129	0.205	1
KY2019:KY.Chr12.144	0.0591747	0.729166	0.226	0.239	1
Mob3a-KY.Chr8.1260	0.0593056	-0.181769	0.452	0.659	1
Irf8-KY.Chr12.1060	0.0593284	0.830273	0.226	0.205	1
Gm364-KY.Chr1.2269	0.0594526	-0.15727	0.548	0.75	1
Wdr81-KY.Chr8.401	0.0597832	0.320258	0.806	0.852	1
Dixdc1-KY.Chr3.17	0.0598561	0.722643	0.677	0.523	1
Phldb2-KY.Chr3.1437	0.0599621	0.489014	1	0.977	1
Ate1-KY.Chr6.609	0.0600555	-0.866944	0.323	0.545	1
2510039O18Rik-KY.Chr8.768	0.0601583	0.158708	0.419	0.545	1
Matn2-KY.Chr3.1680	0.0603761	1.17714	0.032	0.045	1
Cnksr2-KY.Chr12.5	0.0604845	-1.04236	0.097	0.295	1
Trappc5-KY.Chr5.582	0.0604881	-0.210489	0.452	0.659	1
Tnfaip8-KY.Chr1.574	0.060607	-1.00949	0.129	0.341	1
Lrrc73-KY.Chr9.860	0.0606673	0.790468	0.613	0.5	1
Snapc4-KY.Chr7.1174	0.0607076	-0.512591	0.71	0.886	1
Farsb-KY.Chr14.975	0.0607629	-0.518293	0.323	0.557	1
H2bc11-KY.UAContig3.154	0.0608197	0.319958	0.323	0.489	1
Masp1-KY.Chr1.582	0.0608499	1.71501	0.194	0.08	1
Bcap31-KY.Chr8.526	0.0608506	0.611102	0.677	0.58	1
Npepps-KY.Chr9.714	0.0612807	0.133778	0.387	0.489	1
Arhgap17-KY.Chr3.1035	0.0613131	0.852424	0.452	0.375	1
Aplf-KY.Chr2.1508	0.0614507	1.05171	0.484	0.295	1
Gm3604-KY.Chr6.198	0.0614735	1.29757	0.323	0.239	1
Shmt1-KY.Chr8.1313	0.0616189	-0.444995	0.29	0.511	1
KY2019:KY.Chr10.712	0.0616212	-0.797469	0.323	0.545	1
Lrrc49-KY.Chr9.958	0.061643	0.17225	0.129	0.216	1
Ksr2-KY.Chr11.443	0.061805	0.552448	0.484	0.466	1
Gemin6-KY.Chr13.451	0.0618753	0.852031	0.194	0.182	1
Clpb-KY.Chr9.426	0.0619574	0.297122	0.129	0.182	1
Foxf1-KY.Chr3.1005	0.0622215	0.360888	0.935	0.966	1
Rasa2-KY.Chr1.1581	0.062418	0.514314	0.484	0.523	1
Meak7-KY.Chr3.881	0.0624546	1.03894	0.355	0.159	1
Tbc1d30-KY.Chr2.860	0.0625013	0.50742	0.323	0.341	1
Plcd1-KY.Chr9.253	0.0625683	-0.242432	0.097	0.216	1
Helz-KY.Chr11.204	0.0626338	0.252723	0.226	0.307	1
Ccnq-KY.Chr8.433	0.0627057	0.43105	0.226	0.25	1
Spire1-KY.Chr3.767	0.0627375	-0.513722	0.839	0.875	1
Stambp-KY.Chr6.482	0.0629151	0.380325	0.387	0.477	1
Pcyox1-KY.Chr2.869	0.0629702	1.16327	0.129	0.136	1
Ndufb9-KY.Chr8.986	0.0629963	-0.681018	0.613	0.761	1
Ywhah-KY.Chr2.440	0.0631606	0.355549	0.194	0.261	1
Dkc1-KY.Chr1.1041	0.063184	0.272061	1	1	1
Shoc2-KY.Chr8.585	0.0634949	-0.396322	0.484	0.716	1
Fn1-KY.Chr9.638	0.063658	1.77805	0.226	0.068	1
KY2019:KY.Chr2.2211	0.0641136	0.645444	0.548	0.5	1
Rnmt-KY.Chr3.1701	0.0641388	0.427913	0.548	0.568	1
Rmdn3-KY.Chr4.59	0.0641653	0.48341	0.355	0.364	1
Itpk1-KY.Chr11.1323	0.0641893	0.724136	0.645	0.523	1
Ankrd16-KY.Chr4.1162	0.06425	0.442202	0.677	0.705	1
Megf11-KY.Chr6.138	0.0642941	1.64827	0.194	0.091	1
Sall1-KY.Chr5.1045	0.0643054	0.548953	0.968	0.955	1
Lama5-KY.Chr9.185	0.0643511	2.33087	0.129	0.034	1
Tbccd1-KY.Chr7.1095	0.0644329	-1.23249	0.097	0.284	1
Peg3-KY.Chr3.1613	0.0644404	0.283058	0.419	0.466	1
Tollip-KY.Chr5.426	0.0644549	0.135663	0.774	0.909	1
Slc16a13-KY.Chr5.578	0.0644875	0.253409	0.355	0.432	1
Tmem267-KY.Chr11.1024	0.0646129	0.265958	0.71	0.511	1
Siae-KY.Chr3.1411	0.0647994	1.14169	0.226	0.159	1
Actr6-KY.Chr2.1547	0.0648219	-0.434115	0.903	0.966	1
Stat5b-KY.Chr3.159	0.0650526	0.962994	0.194	0.159	1
Sspo-KY.Chr8.306	0.0651624	0.73489	0.194	0.182	1
Frmd4a-KY.Chr1.1226	0.0652566	-0.332855	0.387	0.602	1
Fggy-KY.Chr5.75	0.0653683	0.536969	0.677	0.614	1
Ranbp3-KY.Chr5.38	0.065383	0.272287	0.839	0.636	1
Ostm1-KY.Chr2.1222	0.0654114	-0.369528	0.548	0.773	1
Abcb11-KY.Chr3.118	0.0654853	1.22075	0.387	0.193	1
Pcdh9-KY.Chr2.545	0.0655098	-0.145011	0.677	0.864	1
Slc36a4-KY.Chr2.1159	0.0655569	-0.156504	0.387	0.568	1
Zfx-KY.Chr1.227	0.0655635	0.978751	0.387	0.273	1
KY2019:KY.Chr6.141	0.0655689	1.04226	0.452	0.364	1
KY2019:KY.UAContig44.12	0.0659048	0.579752	0.806	0.909	1
Twistnb-KY.Chr4.948	0.0661938	0.199783	0.968	1	1
Lcmt1-KY.Chr7.114	0.0663128	0.403545	0.71	0.739	1
Selenos-KY.Chr4.1170	0.0663381	0.245012	0.387	0.466	1
KY2019:KY.Chr12.127	0.0663618	-1.03984	0.194	0.409	1
Ppm1a-KY.Chr12.258	0.0663917	-0.318986	0.839	0.966	1
Mettl27-KY.Chr11.615	0.0665852	1.61479	0.032	0.034	1
Trip11-KY.Chr11.1365	0.0665913	-1.03991	0.258	0.42	1
Usp4-KY.Chr1.1521	0.0666551	-0.51673	0.71	0.864	1
Rbm12-KY.Chr3.379	0.0667164	0.562037	0.613	0.591	1
Gabarap-KY.Chr1.2334	0.0667947	-0.398673	0.968	0.977	1
Lrrc45-KY.Chr5.258	0.0668271	0.679982	0.29	0.273	1
Seh1l-KY.Chr1.555	0.066847	0.64971	0.516	0.466	1
Ilk-KY.Chr12.505	0.0670461	-0.183614	0.71	0.886	1
Slc27a4-KY.Chr2.2194	0.0670708	-0.647806	0.419	0.659	1
KY2019:KY.Chr10.648	0.0672295	-1.28961	0.032	0.182	1
Tbx3-KY.Chr4.1104	0.0675923	0.323249	0.806	0.886	1
Tfdp1-KY.Chr1.10	0.0678827	-0.469226	0.548	0.773	1
Ttc36-KY.Chr11.655	0.0680252	0.387306	0.871	0.864	1
Lrrc28-KY.Chr4.1249	0.0681086	2.61271	0.129	0.023	1
Rtl1-KY.Chr3.154	0.0682206	0.620753	0.29	0.318	1
Rft1-KY.Chr1.2492	0.0682222	-1.09139	0.032	0.182	1
KY2019:KY.Chr12.802	0.0682355	0.579727	0.903	0.841	1
Golga5-KY.Chr3.968	0.0682401	0.351392	0.419	0.489	1
Arl13b-KY.Chr12.906	0.0684677	0.510416	0.484	0.489	1
Clcn1-KY.Chr5.677	0.0685068	-0.264195	0.226	0.398	1
Cuedc1-KY.Chr1.1654	0.0689377	-0.851038	0.29	0.523	1
Eef2kmt-KY.Chr5.290	0.0690964	1.47875	0.29	0.114	1
Eci2-KY.Chr3.901	0.0693663	1.79186	0.129	0.023	1
Unc93a-KY.Chr1.2216	0.0693792	0.402871	0.419	0.466	1
Slc35b3-KY.Chr8.1232	0.0694188	0.261573	0.129	0.182	1
Ache-KY.Chr10.1348	0.0694926	1.20836	0.129	0.102	1
KY2019:KY.Chr1.1176	0.0695319	0.176552	0.032	0.091	1
KY2019:KY.Chr7.3	0.069688	2.0107	0.194	0.057	1
Mdh2-KY.Chr4.962	0.0697	-1.19081	0.097	0.273	1
Rxra-KY.Chr9.286	0.0698161	0.670635	0.677	0.443	1
Kntc1-KY.Chr5.275	0.0698416	-0.570004	0.548	0.761	1
Hebp2-KY.Chr3.1213	0.0699153	-1.10593	0.161	0.375	1
Gle1-KY.Chr10.1240	0.0699217	0.803103	0.516	0.375	1
Mdh1b-KY.Chr1.1758	0.0700565	0.933142	0.226	0.091	1
Pla2g4a-KY.Chr9.287	0.0701841	-1.32913	0.032	0.182	1
Sult6b1-KY.Chr13.245	0.0702721	0.790549	0.516	0.409	1
B4galt6-KY.Chr11.634	0.0702934	-0.313424	0.129	0.261	1
Sptlc2-KY.Chr11.187	0.070294	-0.418902	0.323	0.545	1
Casp7-KY.Chr12.729	0.0702967	1.45637	0.226	0.102	1
Sdhc-KY.Chr12.953	0.0704928	-0.411962	0.129	0.284	1
Emc1-KY.Chr12.19	0.0705528	0.476464	0.871	0.807	1
Cog4-KY.Chr6.126	0.0705848	1.00275	0.387	0.25	1
Ctnnal1-KY.Chr4.1015	0.0707922	0.652407	0.323	0.295	1
KY2019:KY.Chr14.1034	0.0708037	-0.827042	0.484	0.602	1
Hsd17b4-KY.Chr5.819	0.0711396	0.934298	0.29	0.227	1
Cfap20-KY.Chr3.763	0.0713301	-0.205335	0.677	0.557	1
Fam129b-KY.Chr13.261	0.0714425	1.06082	0.355	0.273	1
Selp-KY.Chr14.148	0.0714429	2.11955	0.161	0.034	1
Wasf2-KY.Chr12.695	0.0715908	0.738681	0.581	0.455	1
Mfsd10-KY.Chr3.1033	0.0716703	0.185061	0.935	0.989	1
Klhl13-KY.Chr11.1192	0.0716956	-0.266512	0.355	0.557	1
Mcm3-KY.Chr14.1189	0.071893	0.386489	0.935	0.955	1
KY2019:KY.Chr8.1378	0.0719206	-1.27994	0.097	0.284	1
Pkd1l2-KY.Chr2.1363	0.0721351	0.893415	0.032	0.057	1
Zc4h2-KY.Chr3.83	0.0722196	0.722142	0.29	0.261	1
Pfdn1-KY.Chr7.1123	0.0722294	-0.81737	0.323	0.545	1
Adipor2-KY.Chr4.911	0.0722678	-0.776471	0.419	0.636	1
Atf5-KY.Chr3.264	0.0722701	-0.397907	0.742	0.909	1
Fbxl13-KY.Chr8.987	0.0727922	0.761051	0.226	0.216	1
G2e3-KY.Chr2.2179	0.0728197	-0.961725	0.161	0.375	1
Bub1b-KY.Chr11.839	0.0728344	-0.225699	0.839	0.966	1
KY2019:KY.Chr5.1078	0.0728805	-0.15907	0.742	0.909	1
KY2019:KY.Chr1.921	0.0729737	0.968982	0.419	0.261	1
Slc25a18-KY.Chr14.594	0.0729973	-0.529717	0.355	0.591	1
Rsl24d1-KY.Chr14.404	0.073313	0.315634	1	0.898	1
Ptpn4-KY.Chr2.139	0.0733605	-0.224773	0.323	0.511	1
Dvl3-KY.Chr7.152	0.0733882	-0.222695	0.645	0.841	1
Arrdc3-KY.Chr6.179	0.073726	-1.3465	0.032	0.17	1
Ankrd31-KY.Chr7.666	0.0739146	-0.305019	0.129	0.148	1
Srsf4-KY.Chr5.593	0.0741274	0.139142	0.968	1	1
Mrpl47-KY.Chr7.1025	0.0741699	-0.638653	0.484	0.693	1
Ethe1-KY.Chr4.424	0.074343	-0.709443	0.258	0.489	1
Etl4-KY.Chr9.887	0.074388	-0.161976	1	0.943	1
KY2019:KY.Chr11.35	0.0744254	-0.830314	0.258	0.489	1
Gaa-KY.Chr14.583	0.0745668	-0.685971	0.419	0.614	1
Hdac8-KY.Chr6.171	0.0747219	-0.766871	0.258	0.489	1
Tbk1-KY.Chr8.1151	0.0747593	0.749857	0.677	0.511	1
Alg2-KY.Chr5.960	0.0747812	-0.94365	0.29	0.466	1
Hip1r-KY.Chr1.2204	0.0748021	-0.330301	0.871	0.966	1
Ash2l-KY.Chr1.1268	0.0749924	0.443049	0.871	0.67	1
KY2019:KY.Chr5.500	0.0750605	0.238886	0.484	0.568	1
Myl7-KY.Chr8.902	0.0750824	0.535296	0.161	0.068	1
Clca3a1-KY.Chr9.841	0.0751315	1.70953	0.161	0.068	1
KY2019:KY.Chr14.1059	0.0751707	-1.35666	0.065	0.205	1
Adpgk-KY.Chr8.321	0.0752134	-0.11745	0.355	0.511	1
Smarcc1-KY.Chr11.1321	0.0752789	0.444569	0.935	0.886	1
Rnf215-KY.Chr11.1266	0.0752846	-0.880127	0.129	0.33	1
Eps15l1-KY.Chr5.541	0.0754547	0.347727	0.839	0.852	1
Rtraf-KY.Chr8.609	0.0754842	-1.15804	0.097	0.284	1
Ddx5-KY.Chr7.950	0.0754953	0.561296	0.806	0.727	1
KY2019:KY.Chr12.1015	0.0755657	0.275278	0.097	0.159	1
Rmnd5a-KY.Chr1.1238	0.0755698	-0.119387	0.258	0.409	1
Scyl3-KY.Chr1.1408	0.0755987	-0.671676	0.355	0.591	1
Matn2-KY.Chr1.2555	0.0758066	0.17784	0.226	0.318	1
Tm6sf1-KY.Chr7.170	0.0758855	1.68143	0.226	0.068	1
Ccny-KY.Chr9.650	0.0760808	0.715832	0.581	0.455	1
Fuca1-KY.Chr1.2156	0.0760876	0.923029	0.419	0.318	1
KY2019:KY.Chr2.2052	0.0763191	0.57745	0.065	0.102	1
Mib2-KY.Chr1.1738	0.0763289	1.92393	0.161	0.057	1
KY2019:KY.Chr11.233	0.0766199	-0.977993	0.129	0.33	1
Rpl12-KY.Chr9.937	0.0767165	0.282334	1	1	1
Fbln1-KY.Chr1.1656	0.0768449	0.443301	1	0.955	1
Sulf2-KY.Chr2.1492	0.0769835	0.411803	0.935	0.955	1
Exoc5-KY.Chr4.1021	0.0769926	0.318356	0.452	0.511	1
D6Wsu163e-KY.Chr1.1489	0.0771874	-1.03512	0.032	0.17	1
Mios-KY.Chr1.2477	0.0773655	0.600257	0.323	0.33	1
KY2019:KY.Chr9.909	0.077556	0.659126	0.71	0.591	1
Sik3-KY.Chr10.318	0.0776812	-0.303151	0.613	0.818	1
Ddhd1-KY.Chr5.257	0.0777065	0.835361	0.613	0.409	1
H2bc11-KY.UAContig44.7	0.0777349	-0.873674	0.484	0.693	1
Brd8-KY.Chr8.998	0.0777615	0.562705	0.839	0.795	1
Vwc2l-KY.Chr8.696	0.0780177	-0.664168	0.226	0.443	1
Naaa-KY.Chr1.2013	0.0780279	0.127678	0.226	0.295	1
Gm50387-KY.Chr7.699	0.0780615	0.32	0.258	0.341	1
Csk-KY.Chr4.1279	0.078121	-0.277002	0.419	0.625	1
Tatdn1-KY.Chr3.185	0.0781957	1.05206	0.226	0.193	1
2310022B05Rik-KY.Chr7.151	0.0782024	0.433599	0.484	0.5	1
Plpp6-KY.Chr2.201	0.0782462	0.14631	0.226	0.33	1
Usp37-KY.Chr1.2544	0.0784434	0.370087	0.968	0.898	1
Tmem62-KY.Chr8.753	0.0784476	0.965367	0.484	0.33	1
AU021092-KY.Chr10.1063	0.0789849	-0.668178	0	0.068	1
Trim13-KY.Chr14.157	0.0789849	-0.624532	0	0.068	1
KY2019:KY.Chr11.188	0.0789849	-0.590255	0	0.068	1
Klhl41-KY.Chr1.1211	0.0789849	-0.64036	0	0.068	1
Svep1-KY.Chr12.725	0.0789849	-0.63047	0	0.068	1
Klhl9-KY.Chr3.1333	0.0789849	-0.496492	0	0.068	1
Il17d-KY.Chr1.2462	0.0789849	-0.470192	0	0.068	1
KY2019:KY.Chr7.846	0.0789849	-0.731855	0	0.068	1
Otog-KY.Chr10.1161	0.0789849	-0.592081	0	0.068	1
Slc6a5-KY.Chr7.501	0.0789849	-0.515766	0	0.068	1
KY2019:KY.Chr1.18	0.0789849	-0.488025	0	0.068	1
KY2019:KY.UAContig51.3	0.0789849	-0.71587	0	0.068	1
KY2019:KY.Chr1.1401	0.0789849	-0.974458	0	0.068	1
Slc10a2-KY.Chr9.637	0.0789849	-0.934226	0	0.068	1
Tgfbi-KY.Chr9.514	0.0789849	-0.739108	0	0.068	1
Ywhag-KY.Chr2.441	0.0789849	-0.725724	0	0.068	1
KY2019:KY.Chr1.1223	0.0789849	-0.603787	0	0.068	1
Nlrc5-KY.Chr4.1300	0.0789849	-0.589176	0	0.068	1
Trpc5-KY.Chr9.388	0.0789849	-0.562579	0	0.068	1
Phyhd1-KY.Chr6.439	0.0789849	-0.480765	0	0.068	1
KY2019:KY.Chr1.2058	0.0789849	-0.803056	0	0.068	1
KY2019:KY.Chr1.2016	0.0789849	-0.798757	0	0.068	1
KY2019:KY.Chr8.619	0.0789849	-0.758626	0	0.068	1
Galns-KY.Chr4.570	0.0789849	-0.709576	0	0.068	1
Tmed6-KY.Chr1.1700	0.0789849	-0.587114	0	0.068	1
Tmem45b-KY.Chr2.1451	0.0789849	-0.539653	0	0.068	1
Xrra1-KY.Chr10.1035	0.0789849	-0.768406	0	0.068	1
Clec16a-KY.Chr3.895	0.0789849	-0.731389	0	0.068	1
Lrp1b-KY.Chr9.1158	0.0789849	-0.565108	0	0.068	1
Wfs1-KY.Chr8.889	0.0789849	-0.561631	0	0.068	1
KY2019:KY.Chr1.2516	0.0789849	-0.904676	0	0.068	1
Spef2-KY.Chr5.642	0.0789849	-0.851548	0	0.068	1
Moxd1-KY.Chr9.498	0.0789849	-0.605103	0	0.068	1
KY2019:KY.Chr10.1353	0.0789849	-0.532061	0	0.068	1
Tada1-KY.Chr13.439	0.0789849	-0.823085	0	0.068	1
KY2019:KY.Chr3.510	0.0789849	-0.532935	0	0.068	1
KY2019:KY.Chr8.1004	0.0789849	-0.526075	0	0.068	1
Actg2-KY.Chr11.688	0.0789849	-0.826616	0	0.068	1
KY2019:KY.Chr7.622	0.0789849	-0.407271	0	0.068	1
KY2019:KY.Chr4.794	0.0789849	-0.794942	0	0.068	1
Dkk4-KY.Chr6.644	0.0789979	-2.54313	0.129	0.273	1
KY2019:KY.Chr5.981	0.079085	-0.208679	0.129	0.25	1
Psen2-KY.Chr14.1061	0.0790948	0.493048	0.871	0.682	1
Mfsd13b-KY.Chr7.283	0.0792032	-0.935786	0.258	0.443	1
Tlcd5-KY.Chr4.745	0.0792865	1.29888	0.323	0.17	1
Mtg1-KY.Chr6.108	0.0794649	-0.180303	0.258	0.42	1
Dnah7a-KY.Chr9.576	0.0801683	-0.23632	0.065	0.17	1
Prkaca-KY.Chr8.815	0.0802278	-0.540378	0.613	0.705	1
9530053A07Rik-KY.Chr1.739	0.0806527	-1.22113	0.065	0.227	1
Cox10-KY.Chr10.1391	0.0808145	-0.463283	0.323	0.545	1
Trappc1-KY.Chr1.1839	0.0808667	-0.329874	0.645	0.841	1
Svep1-KY.Chr7.567	0.0810879	-0.851853	0.032	0.159	1
Zfc3h1-KY.Chr14.321	0.0811789	-0.614263	0.484	0.705	1
Cat-KY.Chr2.2295	0.0813904	0.597751	0.742	0.67	1
Gdpd5-KY.Chr4.232	0.081427	-1.13694	0.032	0.17	1
Toe1-KY.Chr5.145	0.0816302	0.560481	0.677	0.602	1
Pkhd1l1-KY.Chr1.2552	0.0816433	0.409481	0.065	0.114	1
KY2019:KY.Chr3.301	0.0817477	0.507007	0.226	0.25	1
Wrap53-KY.Chr8.302	0.0819626	-0.468117	0.097	0.227	1
Oxa1l-KY.Chr6.496	0.082556	0.308594	0.613	0.659	1
Fundc1-KY.Chr1.1726	0.082647	-0.232603	0.613	0.807	1
Set-KY.Chr8.1367	0.0826547	-0.281293	0.452	0.659	1
Myo7a-KY.Chr5.795	0.0828507	0.818624	0.032	0.057	1
Elavl4-KY.Chr5.424	0.0836288	-0.194864	0.677	0.864	1
Trim54-KY.Chr2.2261	0.0836988	-0.742302	0.452	0.659	1
Pxdn-KY.Chr7.660	0.0837048	0.187446	1	0.898	1
Vipas39-KY.Chr11.1367	0.0837202	-0.632071	0.516	0.67	1
Itk-KY.Chr10.1197	0.0837488	1.15157	0.355	0.159	1
Gm29133-KY.Chr5.651	0.0838869	0.732128	0.194	0.205	1
Dus2-KY.Chr3.934	0.0839765	0.4841	0.677	0.455	1
Eapp-KY.Chr10.312	0.084189	0.513027	0.452	0.477	1
Nrg2-KY.Chr4.1356	0.0842247	0.414525	0.71	0.489	1
Atad1-KY.Chr5.13	0.0842819	0.308668	0.613	0.682	1
Mrpl20-KY.Chr4.874	0.0843056	0.964268	0.323	0.148	1
Icmt-KY.Chr7.518	0.0846554	0.723926	0.387	0.352	1
Epb41l5-KY.Chr2.1554	0.0852041	-0.204326	0.387	0.58	1
Cdan1-KY.Chr7.1140	0.085361	-0.485939	0.613	0.807	1
Pdcd6ip-KY.Chr1.209	0.0857161	0.502099	0.71	0.682	1
Fam185a-KY.Chr1.1664	0.086045	0.904866	0.29	0.216	1
Sec16a-KY.Chr9.112	0.0865839	-0.228789	0.677	0.864	1
Cab39-KY.Chr1.1042	0.0866498	-0.176051	0.484	0.67	1
Cldn1-KY.Chr11.160	0.0867072	-0.527491	0.935	0.955	1
Zfp236-KY.Chr3.1463	0.0871427	-0.585792	0.419	0.648	1
KY2019:KY.Chr5.658	0.0872561	-0.545196	0.742	0.795	1
Mettl1-KY.Chr4.1140	0.0872797	0.52737	0.516	0.5	1
KY2019:KY.Chr1.2566	0.0873122	1.44779	0.258	0.125	1
Alkbh7-KY.Chr5.165	0.0877207	0.297479	0.323	0.409	1
Thbs2-KY.Chr6.461	0.0877375	0.836326	0.613	0.477	1
Abca6-KY.Chr9.1123	0.0878693	-0.826209	0.355	0.568	1
Zfp622-KY.Chr7.301	0.088109	0.459817	0.968	0.966	1
Wbp11-KY.Chr4.920	0.0881095	0.52455	0.839	0.682	1
Srrm2-KY.Chr7.1166	0.0881869	0.146647	0.968	1	1
Snx19-KY.Chr4.1022	0.0882283	1.2291	0.387	0.193	1
Cep78-KY.Chr7.746	0.0883484	0.387662	0.226	0.261	1
Mocs2-KY.Chr7.817	0.0883781	-0.37199	0.548	0.761	1
Prmt5-KY.Chr5.613	0.088881	-0.330339	0.677	0.864	1
Spata1-KY.Chr5.615	0.0888828	-0.247363	0.032	0.114	1
Tsc22d1-KY.Chr7.836	0.0889884	0.646365	0.581	0.511	1
Atp2b2-KY.Chr8.633	0.0890771	-0.442757	0.742	0.807	1
P3h1-KY.Chr1.601	0.0891471	0.575825	0.742	0.648	1
KY2019:KY.Chr14.416	0.0893668	-1.05903	0.032	0.17	1
Cfap97-KY.Chr2.872	0.089526	0.457131	0.29	0.307	1
Agl-KY.Chr1.1480	0.0896781	0.357115	0.903	0.875	1
KY2019:KY.Chr4.848	0.0898011	-0.686288	0.452	0.568	1
Pex10-KY.Chr10.1365	0.0898162	1.34707	0.323	0.148	1
Cmpk1-KY.Chr5.225	0.0901034	-0.620942	0.258	0.477	1
KY2019:KY.Chr9.906	0.0902608	0.339661	0.355	0.409	1
Bdp1-KY.Chr14.559	0.0904175	0.704601	0.613	0.386	1
Arfgef1-KY.Chr1.182	0.0904317	-0.109768	0.484	0.67	1
Wdr35-KY.Chr3.1275	0.090589	-0.612714	0.129	0.307	1
KY2019:KY.Chr5.800	0.0906186	0.16694	0.097	0.216	1
KY2019:KY.Chr1.2079	0.0908901	-1.11966	0.097	0.273	1
KY2019:KY.Chr3.256	0.0909113	0.900538	0.548	0.42	1
Katnb1-KY.Chr7.113	0.0909136	-0.257576	0.29	0.466	1
KY2019:KY.Chr10.746	0.0912681	-0.470968	0.742	0.773	1
KY2019:KY.Chr10.885	0.0913656	0.575688	0.032	0.068	1
Rpa3-KY.Chr8.1195	0.0913975	-0.378312	0.548	0.761	1
Rpl28-KY.Chr9.814	0.0915431	0.242019	1	0.989	1
Uba6-KY.Chr1.1569	0.0918831	-0.441487	0.871	0.966	1
Rpa2-KY.Chr1.862	0.0919988	0.443721	0.871	0.682	1
Mgll-KY.Chr10.1217	0.0921555	-1.27899	0.065	0.216	1
Gfm1-KY.Chr7.619	0.0921674	-0.619432	0.419	0.636	1
Hpcal1-KY.Chr7.1229	0.092182	0.304921	0.613	0.67	1
KY2019:KY.Chr4.1216	0.0923471	-0.90633	0.161	0.364	1
Tm2d1-KY.Chr9.580	0.0923583	0.476812	0.387	0.239	1
Anapc1-KY.Chr2.1027	0.0923799	-0.604445	0.387	0.614	1
Mppe1-KY.Chr11.193	0.0925732	0.377895	0.161	0.227	1
Rasef-KY.Chr1.783	0.0927559	-1.10714	0.065	0.227	1
Tmem179-KY.Chr11.1168	0.0927986	-1.16305	0.065	0.227	1
Rnaseh2a-KY.Chr5.912	0.0928932	0.554177	0.645	0.602	1
Dhcr7-KY.Chr2.1470	0.0930289	-1.33725	0.032	0.17	1
KY2019:KY.Chr14.1032	0.0930715	-1.14518	0.065	0.227	1
Slc35d3-KY.Chr11.63	0.0931516	0.51011	0.226	0.25	1
Cetn2-KY.Chr13.446	0.093202	-0.424301	0.839	0.875	1
Efhb-KY.Chr9.372	0.0932679	1.4129	0.097	0.023	1
Itgb1-KY.Chr10.1417	0.0932743	-1.00388	0.129	0.318	1
Zfand5-KY.Chr3.122	0.0933062	0.241803	0.871	0.943	1
Anapc5-KY.Chr9.144	0.0934863	0.140886	0.452	0.557	1
Agbl5-KY.Chr11.123	0.0935745	2.26489	0.129	0.023	1
KY2019:KY.Chr7.853	0.0937257	-1.16525	0.032	0.17	1
KY2019:KY.Chr10.134	0.0937897	-0.55735	0.323	0.545	1
Rasa1-KY.Chr4.1291	0.093814	0.538182	0.516	0.455	1
Smarcad1-KY.Chr12.173	0.0938682	-0.819953	0.387	0.568	1
Fam13a-KY.Chr1.2286	0.093887	0.974935	0.484	0.273	1
KY2019:KY.Chr3.631	0.0939634	-0.123047	0.097	0.193	1
Dda1-KY.Chr3.1526	0.0943508	0.965745	0.226	0.182	1
Tmem243-KY.Chr11.356	0.0944065	0.80294	0.29	0.284	1
Cdc42se2-KY.Chr7.411	0.0945704	-0.636919	0.419	0.636	1
Psma2-KY.Chr1.1964	0.0947146	0.637694	0.645	0.42	1
Atp1a1-KY.Chr10.111	0.0947636	-0.535772	0.065	0.182	1
Cpn2-KY.Chr12.500	0.0947741	-1.06903	0.032	0.17	1
Ppp1r13b-KY.Chr1.2432	0.09481	0.365677	0.806	0.83	1
Rbbp6-KY.Chr3.547	0.0950156	-1.1193	0.032	0.17	1
Cep135-KY.Chr2.1387	0.0950326	0.181137	0.742	0.875	1
KY2019:KY.Chr3.1529	0.0951871	0.814148	0.032	0.057	1
Fpgs-KY.Chr7.1235	0.0954899	0.39641	0.355	0.398	1
Prkcz-KY.Chr14.163	0.0956622	-0.31557	0.871	0.955	1
Spa17-KY.Chr10.1421	0.0956667	-1.10786	0.032	0.17	1
Otp-KY.Chr14.946	0.0956791	-0.313282	0.323	0.523	1
Mtrr-KY.Chr12.165	0.0959856	-0.200434	0.129	0.25	1
4930444P10Rik-KY.Chr7.1112	0.0960359	-0.64374	0.032	0.136	1
KY2019:KY.Chr12.1067	0.0960767	2.10103	0.097	0.011	1
Arsi-KY.Chr9.165	0.0961326	-0.624449	0.355	0.443	1
Ttc5-KY.Chr6.650	0.0962028	0.806866	0.387	0.318	1
Lrp6-KY.Chr5.780	0.0966907	1.05682	0.032	0.045	1
Hmcn2-KY.Chr1.847	0.096712	-0.745371	0.129	0.307	1
Lipe-KY.Chr3.1111	0.0969183	-1.00642	0.097	0.273	1
Slc9a3-KY.Chr3.1192	0.0969954	1.4283	0.097	0.023	1
Tubg1-KY.Chr11.967	0.0971588	0.65054	0.226	0.261	1
Klhl12-KY.Chr12.104	0.0972314	-0.656783	0.032	0.148	1
Ephx4-KY.Chr1.2425	0.0973094	-1.54423	0.065	0.216	1
Ankzf1-KY.Chr1.1966	0.0973271	0.37476	0.677	0.739	1
Mettl3-KY.Chr3.1734	0.0973774	0.652134	0.548	0.33	1
Hsf1-KY.Chr4.813	0.097407	0.86767	0.323	0.261	1
Duox2-KY.Chr1.2193	0.0978921	-1.04151	0.194	0.386	1
Cnot6-KY.Chr6.681	0.0983701	-0.455332	0.871	0.932	1
Sncaip-KY.Chr4.78	0.0985503	2.23291	0.129	0.023	1
Plekhb2-KY.Chr11.1163	0.0986079	-0.299204	0.645	0.614	1
Matn4-KY.Chr14.958	0.0986509	0.201887	0.097	0.159	1
Kazald1-KY.Chr5.994	0.0987124	0.358084	0.226	0.273	1
KY2019:KY.Chr1.2476	0.0987649	-0.738998	0.355	0.568	1
Fgl2-KY.Chr1.592	0.0988842	1.61512	0.032	0.034	1
Tmsb4x-KY.Chr3.1707	0.0992347	0.735767	0.032	0.057	1
Rbpms-KY.Chr3.1658	0.0993024	-1.28772	0.129	0.318	1
Rpl36al-KY.Chr14.549	0.099347	0.172303	0.968	1	1
Pus7-KY.Chr5.990	0.0994912	0.95671	0.484	0.284	1
Ephb2-KY.Chr1.603	0.0995566	-0.242867	0.323	0.5	1
Smad6-KY.Chr3.1211	0.0996018	1.02612	0.484	0.284	1
Kcnab2-KY.Chr3.66	0.0999418	0.271651	0.387	0.466	1
Nars-KY.Chr12.477	0.0999916	0.426959	0.935	0.784	1
Ciz1-KY.Chr10.681	0.1003	0.174139	0.903	0.739	1
Mcm3ap-KY.Chr9.1120	0.100381	0.190793	0.774	0.852	1
Cdk14-KY.Chr9.688	0.100562	0.791009	0.387	0.307	1
Tbx18-KY.Chr9.115	0.100791	1.33148	0.161	0.114	1
Ap2s1-KY.Chr13.396	0.101284	-0.469315	0.71	0.875	1
Pef1-KY.Chr3.1582	0.101443	0.114082	0.194	0.261	1
KY2019:KY.Chr10.823	0.101592	2.22737	0.129	0.023	1
Ethe1-KY.Chr10.166	0.10161	1.23558	0.129	0.091	1
AA467197-KY.Chr3.248	0.101672	0.974337	0.29	0.205	1
Fyco1-KY.Chr14.942	0.101687	-0.383654	0.516	0.727	1
Arl2bp-KY.Chr2.152	0.101924	-0.50574	0.323	0.534	1
KY2019:KY.Chr12.294	0.10198	1.57538	0.032	0.034	1
Qtrt2-KY.Chr10.783	0.102183	0.295815	1	0.943	1
Eif2a-KY.Chr8.1331	0.102218	-0.550559	0.548	0.75	1
KY2019:KY.Chr8.1054	0.102247	1.92261	0.161	0.045	1
Psme4-KY.Chr3.454	0.102253	-0.425605	0.323	0.534	1
Spata17-KY.Chr5.629	0.102303	-0.991601	0.032	0.159	1
Rfesd-KY.Chr3.794	0.102381	0.610394	0.742	0.58	1
Ubr7-KY.Chr2.1477	0.10252	-0.145439	0.935	1	1
Dnlz-KY.Chr1.1497	0.102562	-0.965729	0.226	0.42	1
Dhfr-KY.Chr6.455	0.10257	0.419965	0.419	0.466	1
Dnah10-KY.Chr3.1236	0.102687	-1.30041	0.032	0.148	1
Smchd1-KY.Chr12.339	0.102852	0.259539	0.645	0.705	1
Skp1a-KY.Chr12.523	0.102941	-0.110439	0.71	0.864	1
Suv39h2-KY.Chr4.1219	0.10298	0.461512	0.839	0.818	1
Spo11-KY.Chr1.633	0.10311	-0.78538	0.194	0.398	1
Psmb3-KY.Chr3.878	0.103424	0.246292	0.968	1	1
Ddr2-KY.Chr9.1025	0.103493	0.35657	0.935	0.955	1
Nr1d1-KY.Chr13.291	0.10351	0.689484	0.226	0.239	1
Donson-KY.Chr11.328	0.10363	0.959363	0.323	0.239	1
Spopl-KY.Chr7.327	0.104079	0.699883	0.645	0.432	1
Tbcb-KY.Chr3.423	0.10412	-0.800203	0.323	0.523	1
KY2019:KY.Chr14.471	0.104133	1.43711	0.194	0.091	1
Sort1-KY.Chr1.2106	0.104166	-0.654615	0.226	0.432	1
Srp68-KY.Chr14.985	0.104215	0.417309	0.871	0.886	1
Fam81a-KY.Chr5.877	0.104352	0.974247	0.258	0.182	1
Rnf149-KY.Chr2.519	0.104462	0.19956	0.968	0.989	1
Gin1-KY.Chr9.470	0.104844	0.656317	0.581	0.5	1
Dzip1l-KY.Chr7.1055	0.105138	-0.366008	0.452	0.659	1
Mtss1-KY.Chr12.775	0.105181	0.527954	0.871	0.705	1
Mrpl46-KY.Chr4.917	0.10533	0.493118	0.839	0.795	1
Prpf19-KY.Chr12.881	0.105406	0.381022	0.935	0.932	1
KY2019:KY.Chr3.86	0.105734	-0.496575	0.258	0.455	1
KY2019:KY.Chr2.223	0.105886	0.745292	0.323	0.273	1
KY2019:KY.Chr6.36	0.105886	2.10716	0.097	0.011	1
KY2019:KY.Chr6.440	0.106116	2.44632	0.097	0.011	1
Sil1-KY.Chr5.1068	0.106184	0.932583	0.484	0.273	1
Rabggta-KY.Chr3.1340	0.106367	0.22961	0.419	0.511	1
KY2019:KY.Chr7.572	0.106429	2.17782	0.097	0.011	1
Gss-KY.Chr3.1001	0.106769	1.40705	0.032	0.034	1
Rab8a-KY.Chr2.2182	0.106889	0.451806	0.032	0.068	1
Top2b-KY.Chr9.831	0.106934	-0.259396	0.806	0.943	1
KY2019:KY.Chr1.2189	0.107004	1.6881	0.194	0.057	1
Ipo4-KY.Chr3.1586	0.107014	-0.526134	0.613	0.75	1
KY2019:KY.Chr7.1094	0.10712	0.602663	0.742	0.557	1
KY2019:KY.Chr4.797	0.107275	-0.169379	0.323	0.5	1
Ano3-KY.Chr10.771	0.107446	2.48037	0.097	0.011	1
Nxf1-KY.Chr10.1259	0.107631	0.20661	0.742	0.818	1
Slc39a9-KY.Chr4.399	0.107819	0.644389	0.452	0.443	1
KY2019:KY.Chr9.229	0.108009	0.891783	0.419	0.273	1
Reck-KY.Chr13.101	0.108244	0.370977	0.677	0.75	1
Adgrl3-KY.Chr11.561	0.108286	0.591453	0.065	0.091	1
Ptpre-KY.Chr5.457	0.108444	0.36192	1	0.966	1
Mrps2-KY.Chr4.1029	0.108499	-0.815362	0.29	0.5	1
Bcas2-KY.Chr8.238	0.108537	0.387615	0.806	0.795	1
Actr2-KY.Chr11.1307	0.108827	-0.393824	0.806	0.932	1
Tbc1d15-KY.UAContig4.50	0.108844	-0.462188	0.774	0.852	1
Pex6-KY.Chr3.1220	0.109082	0.99295	0.452	0.261	1
Trp73-KY.Chr3.226	0.109386	0.450673	0.677	0.659	1
Klhl2-KY.Chr13.198	0.109439	1.74222	0.161	0.068	1
Ddx46-KY.Chr2.2015	0.109469	0.471649	0.903	0.864	1
Mgst3-KY.Chr2.2271	0.109821	-0.212289	0.581	0.773	1
Cep170-KY.Chr3.146	0.110031	0.61347	0.806	0.648	1
Cstf2-KY.Chr6.662	0.110107	0.52652	0.774	0.705	1
Nin-KY.Chr7.1022	0.110358	0.308883	0.968	0.943	1
Bbs1-KY.Chr1.545	0.110362	0.747388	0.323	0.284	1
Supt7l-KY.Chr3.646	0.110487	0.458946	0.484	0.489	1
Nipsnap1-KY.Chr10.1076	0.110516	0.578296	0.581	0.511	1
Klhl21-KY.Chr1.1459	0.110801	0.822103	0.548	0.375	1
Slc17a9-KY.Chr9.810	0.111093	0.490162	0.516	0.5	1
Mlycd-KY.Chr5.336	0.111605	1.34339	0.29	0.125	1
Eef2k-KY.Chr1.1797	0.111748	-0.434536	0.161	0.318	1
Cfap97d1-KY.Chr1.1551	0.11212	2.52655	0.097	0.011	1
Dhx37-KY.Chr1.2183	0.112246	-0.356167	0.903	0.898	1
Stat5a-KY.Chr1.2426	0.112417	-0.425254	0.806	0.909	1
Rwdd2b-KY.Chr5.1052	0.112446	0.399805	0.258	0.295	1
Mki67-KY.Chr2.2094	0.112578	-0.260283	0.968	1	1
Fut7-KY.Chr9.1168	0.112814	-0.58313	0.548	0.739	1
Thap2-KY.Chr11.656	0.112847	-0.746898	0.226	0.432	1
Wdr33-KY.Chr1.159	0.112914	0.420894	0.71	0.693	1
KY2019:KY.Chr13.472	0.113194	0.537769	0.806	0.716	1
Svep1-KY.Chr14.959	0.113448	0.371085	0.419	0.273	1
KY2019:KY.Chr4.1036	0.11347	1.14491	0.355	0.17	1
Gtdc1-KY.Chr11.555	0.113669	0.11497	0.484	0.602	1
Grik2-KY.Chr12.943	0.113772	2.18542	0.097	0.011	1
Dennd6a-KY.Chr6.235	0.113904	-0.324829	0.387	0.591	1
Acox3-KY.Chr7.1225	0.113936	-0.128158	0.29	0.455	1
KY2019:KY.Chr4.545	0.113978	-1.27644	0.065	0.216	1
Nob1-KY.Chr11.829	0.114172	0.406607	0.968	0.932	1
Nup98-KY.Chr13.144	0.114314	0.194917	0.839	0.92	1
Adgrl3-KY.Chr8.562	0.114389	-0.79791	0.387	0.591	1
Erap1-KY.Chr12.799	0.114517	0.630915	0.742	0.534	1
Adamtsl3-KY.Chr10.148	0.11464	-0.501213	0	0.057	1
Fut11-KY.Chr1.1125	0.11464	-0.606064	0	0.057	1
KY2019:KY.Chr3.1347	0.11464	-0.480121	0	0.057	1
KY2019:KY.Chr7.15	0.11464	-0.441973	0	0.057	1
KY2019:KY.Chr4.1014	0.11464	-0.434547	0	0.057	1
Morn1-KY.Chr1.2581	0.11464	-0.234039	0	0.057	1
Dnali1-KY.Chr2.1582	0.11464	-0.829015	0	0.057	1
KY2019:KY.Chr5.684	0.11464	-0.487018	0	0.057	1
Cttnbp2-KY.Chr3.1646	0.11464	-0.428659	0	0.057	1
Otoa-KY.Chr3.509	0.11464	-0.391167	0	0.057	1
KY2019:KY.Chr1.898	0.11464	-0.363646	0	0.057	1
Slc22a21-KY.Chr2.864	0.11464	-0.25494	0	0.057	1
Sele-KY.Chr2.1014	0.11464	-0.246215	0	0.057	1
Efcab1-KY.Chr10.1136	0.11464	-0.78018	0	0.057	1
KY2019:KY.Chr1.1156	0.11464	-0.450366	0	0.057	1
KY2019:KY.Chr3.1372	0.11464	-0.397769	0	0.057	1
KY2019:KY.Chr3.104	0.11464	-0.391394	0	0.057	1
Thap2-KY.UAContig3.96	0.11464	-0.339835	0	0.057	1
Ccnb1ip1-KY.Chr4.980	0.11464	-0.310371	0	0.057	1
KY2019:KY.Chr10.1141	0.11464	-0.256712	0	0.057	1
Chrnb2-KY.Chr1.1296	0.11464	-0.192285	0	0.057	1
Cyp4f14-KY.Chr12.488	0.11464	-0.741886	0	0.057	1
Lrrc23-KY.Chr5.205	0.11464	-0.554039	0	0.057	1
Zfp385b-KY.Chr2.426	0.11464	-0.541235	0	0.057	1
KY2019:KY.Chr5.893	0.11464	-0.488383	0	0.057	1
Hdhd5-KY.Chr9.1053	0.11464	-0.483777	0	0.057	1
Adgrg4-KY.Chr1.1737	0.11464	-0.399278	0	0.057	1
Kremen1-KY.Chr11.1116	0.11464	-0.394751	0	0.057	1
Nptn-KY.Chr5.563	0.11464	-0.38011	0	0.057	1
KY2019:KY.Chr2.1078	0.11464	-0.241895	0	0.057	1
KY2019:KY.Chr7.280	0.11464	-0.59454	0	0.057	1
KY2019:KY.Chr8.206	0.11464	-0.428391	0	0.057	1
Aarsd1-KY.Chr3.1270	0.11464	-0.333035	0	0.057	1
Afmid-KY.Chr9.1010	0.11464	-0.595166	0	0.057	1
Ets1-KY.Chr11.1070	0.11464	-0.547615	0	0.057	1
KY2019:KY.Chr11.1060	0.11464	-0.547052	0	0.057	1
KY2019:KY.Chr5.957	0.11464	-0.536741	0	0.057	1
Fat4-KY.Chr14.93	0.11464	-0.37842	0	0.057	1
KY2019:KY.Chr1.1918	0.11464	-0.35066	0	0.057	1
Xbp1-KY.Chr8.1015	0.11464	-0.350436	0	0.057	1
Slc16a9-KY.Chr6.635	0.11464	-0.32319	0	0.057	1
Svep1-KY.Chr1.606	0.11464	-0.114637	0	0.057	1
KY2019:KY.Chr3.1133	0.11464	-0.851771	0	0.057	1
KY2019:KY.UAContig1.43	0.11464	-0.666479	0	0.057	1
Aifm2-KY.Chr11.841	0.11464	-0.544544	0	0.057	1
Umod-KY.Chr1.1742	0.11464	-0.542092	0	0.057	1
Upp2-KY.Chr11.977	0.11464	-0.388029	0	0.057	1
KY2019:KY.Chr7.1128	0.11464	-0.378105	0	0.057	1
KY2019:KY.UAContig1.115	0.11464	-0.32828	0	0.057	1
KY2019:KY.Chr8.996	0.11464	-1.18347	0	0.057	1
Sis-KY.Chr7.618	0.11464	-0.576791	0	0.057	1
Mrc1-KY.Chr7.569	0.11464	-0.389762	0	0.057	1
Hspg2-KY.Chr10.154	0.11464	-0.372988	0	0.057	1
KY2019:KY.Chr7.891	0.11464	-0.350945	0	0.057	1
Fry-KY.Chr14.1173	0.11464	-0.341861	0	0.057	1
KY2019:KY.Chr1.23	0.11464	-0.325189	0	0.057	1
Adgrg4-KY.Chr9.681	0.11464	-0.706662	0	0.057	1
KY2019:KY.Chr12.389	0.11464	-0.604539	0	0.057	1
Ro60-KY.Chr1.779	0.11464	-0.385612	0	0.057	1
KY2019:KY.Chr14.219	0.11464	-0.300379	0	0.057	1
KY2019:KY.Chr13.113	0.11464	-0.266955	0	0.057	1
Hsd17b7-KY.Chr9.816	0.114868	-0.844656	0.161	0.352	1
Kcnab2-KY.Chr1.507	0.114915	0.150747	0.742	0.852	1
Gsto1-KY.Chr12.323	0.115095	0.997749	0.194	0.08	1
Mrpl13-KY.Chr1.860	0.115174	0.317395	0.774	0.852	1
KY2019:KY.Chr10.604	0.115401	-0.169632	0.258	0.42	1
Mcrs1-KY.Chr6.490	0.115433	0.692882	0.742	0.557	1
Dhx29-KY.Chr2.1289	0.115434	-0.501238	0.742	0.852	1
Sptlc3-KY.Chr4.692	0.115525	-0.387928	0.484	0.693	1
Gfod1-KY.Chr3.14	0.115636	0.270633	0.226	0.295	1
KY2019:KY.Chr9.819	0.11564	-0.940175	0.194	0.386	1
KY2019:KY.Chr8.1344	0.115875	0.171757	0.806	0.886	1
Tex10-KY.Chr3.1301	0.115915	0.336868	0.484	0.523	1
Bok-KY.Chr7.636	0.115929	0.970017	0.226	0.261	1
Letmd1-KY.Chr9.1135	0.11596	-0.56208	0.29	0.5	1
Nynrin-KY.Chr1.707	0.116054	-1.18834	0.161	0.352	1
Prim1-KY.Chr9.708	0.116083	0.371017	0.645	0.682	1
Slc5a6-KY.Chr2.2317	0.116166	-0.905979	0.161	0.352	1
Grhpr-KY.Chr4.375	0.116213	1.62432	0.065	0.057	1
Btbd9-KY.Chr10.94	0.116238	0.131914	0.871	0.955	1
Zmym3-KY.Chr4.86	0.116314	-0.234929	0.613	0.795	1
Dnajc5-KY.Chr3.74	0.116575	-0.546211	0.581	0.693	1
KY2019:KY.Chr10.121	0.116631	-0.88986	0.065	0.216	1
Polr2j-KY.Chr2.145	0.116636	-0.579883	0.613	0.773	1
Fbxl17-KY.Chr3.1153	0.116649	-0.8077	0.161	0.352	1
Aifm2-KY.Chr7.74	0.116726	-1.74034	0.032	0.148	1
Iqca1l-KY.Chr7.321	0.116759	-0.175232	0.194	0.33	1
Dnttip2-KY.Chr13.174	0.116813	-0.134747	0.677	0.591	1
Pfkp-KY.Chr9.269	0.116976	0.484475	0.839	0.682	1
Dtymk-KY.Chr7.600	0.117088	-0.521121	0.387	0.602	1
Clspn-KY.Chr7.418	0.117092	-0.321482	0.677	0.852	1
Srrt-KY.Chr14.542	0.117128	-0.375061	0.806	0.932	1
Asnsd1-KY.Chr3.132	0.117134	1.05675	0.226	0.159	1
KY2019:KY.Chr12.896	0.117315	0.604959	0.645	0.523	1
Zfand4-KY.Chr1.2061	0.117391	-0.716732	0.258	0.466	1
Gba-KY.Chr8.444	0.117511	-0.527448	0.355	0.398	1
Chm-KY.Chr2.1167	0.117552	0.204857	0.258	0.352	1
Rfx6-KY.Chr12.974	0.117614	1.55223	0.258	0.148	1
Pxn-KY.Chr2.2191	0.117758	-0.192324	0.548	0.739	1
Ercc5-KY.Chr2.778	0.117898	-0.467028	0.742	0.875	1
Ndufa10-KY.Chr4.667	0.118129	0.43971	0.613	0.636	1
Borcs6-KY.Chr8.418	0.118146	1.32349	0.129	0.08	1
KY2019:KY.Chr7.1068	0.118249	0.736912	0.355	0.295	1
Asz1-KY.Chr9.282	0.118302	0.104648	0.065	0.136	1
Fam193a-KY.Chr5.472	0.118337	0.284861	0.968	0.841	1
Kat2b-KY.Chr7.877	0.118402	0.517303	0.742	0.534	1
LT629148.5-KY.Chr11.1056	0.118438	-1.02292	0.065	0.216	1
Ropn1l-KY.Chr9.11	0.118496	0.629939	0.29	0.33	1
Ldb3-KY.Chr2.492	0.118587	0.792538	0.806	0.693	1
Atp6v1c1-KY.Chr2.2309	0.118638	0.284734	0.71	0.761	1
KY2019:KY.UAContig8.30	0.11867	-0.10861	0.903	0.989	1
Dhx8-KY.Chr2.1403	0.118738	-0.323959	0.645	0.83	1
Arhgdia-KY.Chr14.1176	0.118772	-0.461404	0.806	0.909	1
Acad9-KY.Chr3.733	0.118985	-0.230379	0.677	0.636	1
Mip-KY.Chr2.1303	0.118994	0.244012	0.387	0.455	1
KY2019:KY.Chr1.1957	0.119057	2.27112	0.097	0.011	1
Sdr16c5-KY.Chr12.1022	0.119124	1.11054	0.355	0.17	1
Mapk8ip1-KY.Chr2.2311	0.119141	1.08164	0.355	0.17	1
Bcs1l-KY.Chr7.282	0.119216	-1.02263	0.097	0.261	1
Drosha-KY.Chr5.947	0.11923	-0.448696	0.484	0.693	1
Polr2a-KY.Chr7.651	0.119399	-0.163743	0.903	0.989	1
Fut7-KY.Chr9.155	0.119582	0.538928	0.645	0.568	1
Rgs3-KY.Chr11.1199	0.119625	2.47199	0.097	0.011	1
KY2019:KY.Chr2.390	0.119807	-0.781993	0.323	0.489	1
Sec63-KY.Chr3.257	0.11981	-0.520309	0.323	0.523	1
Ddb1-KY.Chr8.1006	0.119839	-0.301125	0.71	0.659	1
Kynu-KY.Chr6.501	0.119949	-0.891828	0.032	0.159	1
Tubgcp5-KY.Chr4.892	0.120113	0.960245	0.323	0.239	1
Usp22-KY.Chr2.1259	0.120284	2.27741	0.097	0.011	1
Gata5-KY.Chr6.625	0.120387	0.381473	0.774	0.773	1
Myt1l-KY.Chr1.1536	0.120976	2.02308	0.194	0.102	1
Xpo5-KY.Chr12.1042	0.12112	0.242512	1	0.92	1
Muc19-KY.UAContig4.12	0.121526	0.681303	0.226	0.205	1
Gins3-KY.Chr11.1189	0.121535	0.470539	0.194	0.205	1
KY2019:KY.Chr7.689	0.121543	-2.04577	0.032	0.159	1
Baat-KY.Chr12.487	0.12159	-0.499952	0.129	0.284	1
Rab35-KY.Chr1.128	0.121595	0.266661	0.581	0.409	1
H1f0-KY.UAContig3.149	0.121603	-0.732712	0.032	0.148	1
Spen-KY.Chr1.1357	0.121603	-0.298817	0.968	0.989	1
2610001J05Rik-KY.Chr1.2257	0.121668	-0.163538	0.387	0.557	1
Paip2b-KY.Chr5.806	0.122011	-0.648571	0.29	0.5	1
Slc25a19-KY.Chr3.1075	0.122038	-0.279092	0.194	0.352	1
Fbxo45-KY.Chr7.396	0.12213	-0.295113	0.935	0.886	1
Thoc5-KY.Chr12.1069	0.122482	0.474685	0.968	0.92	1
Litaf-KY.Chr4.460	0.122614	-0.999605	0.129	0.273	1
Hmcn1-KY.Chr4.683	0.122855	0.415043	0.097	0.136	1
Slc2a7-KY.Chr8.1081	0.123137	0.20316	0.226	0.307	1
Rnf2-KY.Chr3.845	0.123211	0.86598	0.484	0.341	1
Drg2-KY.Chr12.846	0.12333	0.244146	0.484	0.568	1
KY2019:KY.Chr8.21	0.123368	-0.525249	0.677	0.659	1
Sfxn5-KY.Chr8.749	0.12345	-0.391426	0.323	0.511	1
Gmppb-KY.Chr8.196	0.12364	-0.613392	0.032	0.136	1
Zc3h18-KY.Chr3.1029	0.123684	-0.144589	0.645	0.818	1
Zc3h7a-KY.Chr3.789	0.123849	0.615883	0.71	0.58	1
Cmtm4-KY.Chr14.1068	0.123958	0.225007	0.516	0.591	1
Tigar-KY.Chr4.554	0.124142	1.29833	0.29	0.125	1
Ap2a1-KY.Chr10.1261	0.124159	-0.410242	0.742	0.818	1
Wars-KY.Chr3.924	0.124228	0.307236	1	0.989	1
Srr-KY.Chr8.466	0.124244	-1.12302	0.032	0.159	1
Dtx3-KY.Chr9.308	0.124412	-1.27977	0.129	0.25	1
Rbfox3-KY.Chr10.961	0.124431	-0.419103	0.677	0.852	1
Bche-KY.Chr12.972	0.124628	0.491778	0.935	0.818	1
Rbsn-KY.Chr5.317	0.125333	0.205959	0.742	0.568	1
Scn1a-KY.Chr9.756	0.12561	0.802416	0.097	0.125	1
Eci2-KY.Chr11.8	0.125627	0.171028	0.677	0.523	1
Gtf2h1-KY.Chr5.411	0.12577	0.421092	0.323	0.352	1
Fat3-KY.Chr14.273	0.125819	-0.435692	0.774	0.841	1
Fbln7-KY.Chr10.99	0.125867	-0.775266	0.323	0.409	1
Ttc1-KY.Chr1.1177	0.126008	0.790971	0.548	0.364	1
Umodl1-KY.Chr7.740	0.126092	1.04989	0.129	0.125	1
Coro1b-KY.Chr4.1114	0.126171	0.185525	0.774	0.864	1
Dtl-KY.Chr8.303	0.126614	0.326952	1	0.989	1
Fam107b-KY.Chr8.639	0.126757	-0.595516	0.452	0.648	1
S1pr3-KY.Chr1.134	0.126907	0.8777	0.065	0.023	1
Tspan1-KY.Chr12.583	0.127171	0.478225	0.226	0.273	1
Pnpo-KY.Chr10.591	0.127217	1.12409	0.29	0.125	1
Tanc1-KY.Chr1.552	0.127306	0.394651	0.806	0.614	1
Ercc4-KY.Chr8.1122	0.127342	1.0792	0.258	0.114	1
Slc2a1-KY.Chr10.119	0.127561	0.592687	0.645	0.58	1
Dtd1-KY.Chr11.1318	0.127569	-0.520331	0.645	0.795	1
Ubxn6-KY.Chr3.126	0.127689	-0.225228	0.71	0.875	1
Fnbp4-KY.Chr4.958	0.127758	0.582789	0.742	0.659	1
Dna2-KY.Chr12.739	0.128317	0.265283	1	0.955	1
Rab11fip3-KY.Chr9.322	0.128366	-0.476639	0.29	0.489	1
Klhl2-KY.Chr1.771	0.129018	0.692572	0.194	0.182	1
Dbnl-KY.Chr4.942	0.12908	0.113831	0.871	0.955	1
Tmem165-KY.Chr14.32	0.129111	0.898119	0.419	0.227	1
9930104L06Rik-KY.Chr1.922	0.129405	1.2913	0.258	0.125	1
Cdon-KY.Chr3.460	0.129468	0.364093	0.968	0.932	1
KY2019:KY.Chr1.2380	0.12947	0.256897	0.161	0.216	1
KY2019:KY.Chr4.1110	0.12995	-0.826047	0.194	0.386	1
Selenoi-KY.Chr1.1061	0.129958	0.140784	0.613	0.705	1
Ttf2-KY.Chr10.1036	0.129975	0.370955	0.903	0.761	1
Cdv3-KY.Chr1.2576	0.130048	0.218106	0.839	0.909	1
Ube2s-KY.Chr3.786	0.130059	0.295489	1	0.943	1
Zfp160-KY.Chr2.1518	0.130239	1.87739	0.065	0.057	1
Dll1-KY.Chr1.737	0.130592	-0.650142	0.065	0.193	1
Slco5a1-KY.Chr8.1364	0.130606	-0.368867	0.516	0.545	1
KY2019:KY.UAContig1.123	0.130632	2.14761	0.129	0.034	1
Rassf5-KY.Chr8.1368	0.130649	-0.273704	0.581	0.773	1
Cul2-KY.Chr3.251	0.130785	0.400802	0.968	0.955	1
Moxd1-KY.Chr9.497	0.130865	0.65534	0.194	0.182	1
Nabp2-KY.Chr8.1114	0.131065	-0.161503	0.645	0.818	1
Eif2b2-KY.Chr2.135	0.131096	0.528905	0.548	0.511	1
Srek1ip1-KY.Chr8.1115	0.131491	0.515705	0.742	0.67	1
Cobll1-KY.Chr13.108	0.131788	0.116289	0.903	0.977	1
Lrp2-KY.Chr6.281	0.131957	-0.735531	0.484	0.67	1
Xrcc1-KY.Chr11.867	0.131967	0.313079	0.323	0.386	1
Ndufa5-KY.Chr8.237	0.132251	0.527522	0.871	0.727	1
Ago3-KY.Chr2.411	0.132317	-0.450214	0.806	0.886	1
Vps26b-KY.Chr3.1349	0.132371	-0.170283	0.677	0.841	1
Ppfia4-KY.Chr1.1788	0.132442	-0.172328	0.516	0.693	1
Cradd-KY.Chr5.319	0.132464	0.120356	0.387	0.5	1
KY2019:KY.Chr8.202	0.132598	-0.943528	0.129	0.284	1
Muc19-KY.Chr11.245	0.132612	0.253982	0.065	0.114	1
Mettl27-KY.Chr2.1325	0.132675	0.324059	0.097	0.159	1
KY2019:KY.UAContig35.4	0.132791	1.64228	0.161	0.045	1
Rbpj-KY.Chr2.749	0.132822	0.722349	0.677	0.557	1
Trip13-KY.Chr12.150	0.133175	0.422977	0.194	0.239	1
Slc15a2-KY.Chr13.370	0.133209	0.102513	0.194	0.273	1
Yipf7-KY.Chr14.1007	0.133349	0.266183	0.419	0.489	1
Actg2-KY.Chr1.1965	0.133448	0.55895	1	0.943	1
Psenen-KY.Chr7.626	0.133595	-0.387807	0.806	0.852	1
Elovl6-KY.Chr2.495	0.133796	-1.07175	0.129	0.295	1
Map3k10-KY.Chr12.1000	0.133796	0.409344	0.677	0.682	1
KY2019:KY.Chr1.1037	0.134144	1.82385	0.161	0.045	1
Kdm1b-KY.Chr2.1472	0.134196	-0.540483	0.581	0.705	1
KY2019:KY.Chr9.118	0.134208	-0.480891	0.097	0.227	1
Actg2-KY.Chr8.545	0.134215	0.292527	0.968	0.943	1
Fbn1-KY.Chr7.759	0.134478	1.49523	0.161	0.125	1
Ift52-KY.Chr7.1185	0.134571	0.731509	0.548	0.42	1
Zbtb24-KY.Chr10.1296	0.13463	0.981459	0.548	0.409	1
Brpf1-KY.Chr4.1278	0.134849	0.543387	0.806	0.659	1
Kif3a-KY.Chr1.1496	0.135015	-0.543343	0.548	0.602	1
Pdcd5-KY.Chr13.85	0.135622	0.498009	0.677	0.659	1
KY2019:KY.Chr7.50	0.135837	-1.12446	0.065	0.193	1
Met-KY.Chr2.2030	0.136204	-0.178298	0.419	0.591	1
Tfb1m-KY.Chr14.586	0.136436	0.653512	0.387	0.352	1
Cnbd1-KY.Chr11.611	0.136598	-0.489284	0.194	0.364	1
KY2019:KY.Chr1.1343	0.137057	0.63623	0.258	0.239	1
Myo19-KY.Chr11.229	0.137065	0.549591	0.742	0.648	1
Ankk1-KY.Chr12.671	0.137172	0.658334	0.194	0.205	1
Dph1-KY.Chr8.833	0.137196	-0.290546	0.452	0.648	1
Dync2li1-KY.Chr5.774	0.137546	0.365357	0.387	0.42	1
Piezo2-KY.Chr7.1069	0.137626	-0.127563	0.161	0.284	1
Doc2b-KY.Chr4.1164	0.137816	-0.693785	0.323	0.5	1
KY2019:KY.Chr10.70	0.137845	1.0244	0.032	0.045	1
Tmem60-KY.Chr1.2341	0.137882	0.985816	0.097	0.102	1
Meaf6-KY.Chr12.517	0.137981	0.49476	0.645	0.636	1
Cep85-KY.Chr1.1369	0.138049	0.292618	0.839	0.864	1
Pole4-KY.Chr5.491	0.138284	0.298208	0.548	0.614	1
Hyou1-KY.Chr11.1223	0.138356	-0.188798	0.968	0.898	1
KY2019:KY.Chr5.1048	0.138856	1.65521	0.161	0.045	1
Utp18-KY.Chr9.766	0.13887	0.556845	0.71	0.591	1
Cyld-KY.Chr14.177	0.138948	-0.110499	0.419	0.568	1
Ndufb7-KY.Chr5.566	0.139099	0.253095	0.613	0.67	1
KY2019:KY.Chr10.1027	0.139124	-0.165046	0.839	0.955	1
Nadsyn1-KY.Chr4.944	0.13919	-0.846207	0.032	0.148	1
Pbx1-KY.Chr13.445	0.139251	-0.242642	0.839	0.955	1
Cyp26c1-KY.Chr8.292	0.139256	-1.35635	0.29	0.489	1
Flii-KY.Chr11.284	0.140001	-0.164822	0.613	0.557	1
KY2019:KY.Chr2.987	0.140178	0.849237	0.258	0.205	1
Xpo6-KY.Chr9.579	0.140545	0.221252	0.29	0.352	1
Grk5-KY.Chr1.2582	0.140558	-0.864106	0.323	0.42	1
Mboat7-KY.Chr3.1006	0.140571	1.05149	0.355	0.216	1
Surf6-KY.Chr5.851	0.140582	0.194263	0.774	0.864	1
Mylk-KY.Chr9.54	0.141002	-0.731525	0.258	0.455	1
Mcu-KY.Chr12.169	0.141019	-0.254645	0.387	0.568	1
Nup153-KY.Chr10.1241	0.141066	-0.149314	0.839	0.955	1
Egr2-KY.Chr2.820	0.141076	0.917829	0.387	0.25	1
KY2019:KY.Chr14.107	0.141098	-0.369901	0.355	0.545	1
KY2019:KY.Chr1.1077	0.141164	-0.424685	0.742	0.852	1
Mblac1-KY.Chr1.585	0.141213	-0.510643	0.29	0.489	1
Mettl24-KY.Chr3.446	0.141553	1.46879	0.129	0.068	1
Atrnl1-KY.Chr8.767	0.141879	1.09993	0.355	0.182	1
Rtca-KY.Chr1.1572	0.141941	-0.644414	0.323	0.511	1
Arf2-KY.Chr6.499	0.142324	0.328831	0.968	0.92	1
Lrrc42-KY.Chr11.393	0.14238	-0.315925	0.484	0.682	1
Cpz-KY.Chr5.770	0.142584	0.616852	0.742	0.591	1
Prps1-KY.Chr11.1258	0.142641	1.79198	0.161	0.045	1
Fchsd2-KY.Chr2.1226	0.142683	0.360627	0.839	0.659	1
Lrp11-KY.Chr4.837	0.142769	-0.408013	0.903	0.955	1
Car9-KY.Chr9.46	0.142846	2.49645	0.065	0.011	1
KY2019:KY.Chr8.1316	0.142846	2.77333	0.065	0.011	1
KY2019:KY.Chr1.699	0.142846	2.26067	0.065	0.011	1
Acsf2-KY.Chr9.705	0.142846	2.17959	0.065	0.011	1
KY2019:KY.Chr2.2093	0.142846	1.98222	0.065	0.011	1
Lpar3-KY.Chr6.397	0.142846	1.90874	0.065	0.011	1
Slc7a2-KY.Chr10.697	0.142846	2.51438	0.065	0.011	1
Clca4b-KY.Chr2.829	0.142846	1.70817	0.065	0.011	1
KY2019:KY.Chr7.298	0.142846	2.2221	0.065	0.011	1
KY2019:KY.Chr1.714	0.142846	2.09362	0.065	0.011	1
KY2019:KY.UAContig3.68	0.142846	1.80408	0.065	0.011	1
KY2019:KY.Chr10.1206	0.142846	1.80373	0.065	0.011	1
KY2019:KY.Chr10.1306	0.142846	2.57852	0.065	0.011	1
Slit2-KY.Chr4.465	0.142846	2.23505	0.065	0.011	1
Nrsn1-KY.Chr7.1252	0.142846	1.97601	0.065	0.011	1
Ampd3-KY.Chr10.1311	0.142846	1.75266	0.065	0.011	1
Chst10-KY.Chr14.562	0.142846	1.30017	0.065	0.011	1
Mast4-KY.Chr5.856	0.142846	2.01659	0.065	0.011	1
Marchf1-KY.Chr12.218	0.142846	1.9739	0.065	0.011	1
Matn2-KY.Chr11.960	0.142846	1.96126	0.065	0.011	1
KY2019:KY.Chr1.859	0.142846	2.86078	0.065	0.011	1
KY2019:KY.Chr3.79	0.142846	2.24752	0.065	0.011	1
Kif14-KY.Chr3.874	0.142846	2.15939	0.065	0.011	1
KY2019:KY.Chr1.549	0.142846	2.05479	0.065	0.011	1
KY2019:KY.Chr13.3	0.142846	1.71463	0.065	0.011	1
Fbn1-KY.Chr1.676	0.142846	2.05828	0.065	0.011	1
Cyp2j6-KY.Chr11.622	0.142846	1.42692	0.065	0.011	1
Abat-KY.Chr1.206	0.142846	2.18966	0.065	0.011	1
Hmcn1-KY.Chr8.311	0.142846	2.1028	0.065	0.011	1
KY2019:KY.Chr4.234	0.142846	2.06766	0.065	0.011	1
KY2019:KY.Chr9.484	0.142846	2.03053	0.065	0.011	1
KY2019:KY.Chr5.342	0.142846	1.90245	0.065	0.011	1
KY2019:KY.Chr2.2176	0.142846	1.80386	0.065	0.011	1
KY2019:KY.Chr5.146	0.142846	2.35874	0.065	0.011	1
Hmcn1-KY.Chr12.1051	0.142846	2.28775	0.065	0.011	1
KY2019:KY.Chr3.62	0.142846	2.26245	0.065	0.011	1
KY2019:KY.Chr10.664	0.142846	2.10594	0.065	0.011	1
KY2019:KY.Chr3.650	0.142846	1.98217	0.065	0.011	1
KY2019:KY.Chr2.1085	0.142846	1.95742	0.065	0.011	1
KY2019:KY.Chr10.248	0.142846	1.9176	0.065	0.011	1
KY2019:KY.Chr1.2579	0.142846	1.89625	0.065	0.011	1
KY2019:KY.Chr5.875	0.142846	1.8481	0.065	0.011	1
Lrrc43-KY.Chr4.440	0.142846	1.841	0.065	0.011	1
KY2019:KY.Chr10.659	0.142846	2.00111	0.065	0.011	1
Rhbdf2-KY.Chr8.1369	0.142846	1.95759	0.065	0.011	1
KY2019:KY.UAContig7.103	0.142846	1.88582	0.065	0.011	1
Cd209e-KY.Chr7.591	0.142846	1.8416	0.065	0.011	1
KY2019:KY.Chr2.1356	0.142846	1.80887	0.065	0.011	1
Wdr49-KY.Chr8.1103	0.142846	2.5604	0.065	0.011	1
Casp7-KY.Chr12.501	0.142846	2.05927	0.065	0.011	1
Alpl-KY.Chr6.211	0.142846	2.11207	0.065	0.011	1
Corin-KY.Chr2.474	0.142846	1.94614	0.065	0.011	1
Macrod2-KY.Chr10.819	0.142884	0.811726	0.419	0.307	1
Rhag-KY.Chr12.917	0.143326	0.713181	0.645	0.5	1
Hnrnpk-KY.Chr2.497	0.14354	0.416697	0.935	0.886	1
Pdcd10-KY.Chr7.635	0.143551	0.420131	0.387	0.398	1
Rrp7a-KY.Chr13.381	0.143577	0.333872	1	0.977	1
Zscan2-KY.Chr3.1090	0.143864	0.683174	0.452	0.398	1
Myo1b-KY.Chr7.248	0.144108	-0.176629	0.419	0.591	1
Ppp1cb-KY.Chr3.1677	0.144122	0.57698	0.419	0.386	1
KY2019:KY.Chr6.601	0.144181	0.76386	0.065	0.08	1
Pfkfb3-KY.Chr8.273	0.144253	0.155842	0.839	0.682	1
Rps21-KY.Chr10.1236	0.144263	0.240578	1	1	1
Vasn-KY.Chr2.1195	0.144518	1.31043	0.29	0.159	1
Tex47-KY.Chr8.693	0.1446	-0.348859	0.032	0.114	1
Pnpla7-KY.Chr2.392	0.144835	-0.305063	0.935	0.977	1
Vps13b-KY.Chr7.906	0.14494	0.598927	0.452	0.443	1
Amot-KY.Chr1.235	0.145061	-0.103475	0.806	0.932	1
Umod-KY.Chr5.384	0.145148	0.213078	0.032	0.08	1
Desi2-KY.Chr3.623	0.14515	0.4691	0.484	0.477	1
KY2019:KY.Chr2.1397	0.145169	-0.840956	0.161	0.341	1
Unc5c-KY.Chr9.912	0.145285	0.229268	1	1	1
Dnajc1-KY.Chr1.2627	0.14533	-0.487188	0.677	0.807	1
Ptpra-KY.Chr2.2281	0.145378	-1.07674	0.032	0.136	1
KY2019:KY.Chr3.628	0.145453	0.988627	0.129	0.102	1
Tbc1d25-KY.Chr4.887	0.145487	0.498601	0.742	0.545	1
Best3-KY.Chr2.1603	0.145739	0.893238	0.387	0.205	1
Sult6b2-KY.Chr9.324	0.146081	-1.28833	0.065	0.193	1
Haao-KY.Chr1.2478	0.146096	1.7689	0.161	0.045	1
Map3k7-KY.Chr6.580	0.146633	-0.348357	0.903	0.943	1
Bbs5-KY.Chr7.268	0.146719	0.181279	0.29	0.375	1
Shpk-KY.UAContig4.61	0.146789	1.70828	0.161	0.045	1
Plscr1-KY.Chr3.1281	0.146835	-0.538383	0.484	0.682	1
Ube2j1-KY.Chr12.613	0.146882	-0.400955	0.677	0.818	1
4930415L06Rik-KY.Chr5.874	0.147	0.361177	0.742	0.773	1
Eif2b5-KY.Chr14.292	0.147161	-0.680197	0.323	0.511	1
Pmf1-KY.Chr11.565	0.14728	-0.191092	0.452	0.625	1
Htr3a-KY.Chr2.2255	0.147408	0.843792	0.387	0.205	1
Fnta-KY.Chr1.1815	0.147621	0.380314	0.742	0.773	1
Acsf2-KY.Chr3.948	0.147622	0.940446	0.161	0.136	1
Rnf115-KY.Chr4.288	0.147646	0.215496	0.871	0.932	1
Ercc6l-KY.Chr3.787	0.147779	-0.254317	0.839	0.955	1
Dtwd2-KY.Chr4.1303	0.148003	-0.518685	0.645	0.761	1
Ciao3-KY.Chr2.2249	0.148024	0.733897	0.645	0.455	1
Rbm48-KY.Chr6.249	0.148099	0.700706	0.419	0.364	1
Mybl1-KY.Chr1.188	0.148148	-0.951299	0.065	0.205	1
KY2019:KY.Chr10.21	0.14825	0.334516	0.065	0.114	1
Pgam2-KY.Chr5.665	0.148291	1.24563	0.226	0.136	1
Gpm6b-KY.Chr2.941	0.148301	0.323207	0.677	0.705	1
Pfas-KY.Chr9.35	0.148381	-0.864633	0.226	0.398	1
Igf2bp1-KY.Chr12.800	0.148404	0.251527	1	0.955	1
Ogt-KY.Chr5.221	0.148575	-0.219538	0.968	1	1
Dctd-KY.Chr14.182	0.148612	0.267844	0.226	0.284	1
Cenpj-KY.Chr8.1265	0.148702	-0.568364	0.387	0.477	1
Rab5if-KY.Chr11.613	0.149182	-0.379003	0.871	0.909	1
Dnaja1-KY.Chr12.858	0.149191	0.692704	0.516	0.318	1
KY2019:KY.Chr3.565	0.149216	-0.124534	0.161	0.273	1
Oprk1-KY.Chr3.1329	0.149502	1.09174	0.226	0.182	1
KY2019:KY.Chr1.1734	0.149714	1.28041	0.065	0.057	1
KY2019:KY.Chr4.285	0.150294	1.2731	0.194	0.068	1
Phf12-KY.Chr11.488	0.150527	-0.296187	0.548	0.557	1
Tmem242-KY.Chr11.1014	0.150577	-0.91315	0.097	0.239	1
Pik3r5-KY.Chr10.691	0.15066	0.425951	0.323	0.398	1
Ccdc170-KY.Chr3.411	0.150818	-0.910395	0.194	0.352	1
Iqsec1-KY.Chr10.840	0.150831	0.102937	0.484	0.602	1
Ggnbp2-KY.Chr7.1026	0.151053	0.497529	0.742	0.693	1
Wnt9a-KY.Chr9.610	0.151097	-0.329995	0.71	0.864	1
Tnn-KY.Chr7.317	0.151131	1.20982	0.129	0.125	1
Lrp1b-KY.Chr11.1174	0.151168	-0.881136	0.194	0.364	1
Fmc1-KY.Chr8.1349	0.151182	0.507856	0.839	0.705	1
Cfap54-KY.Chr10.845	0.151345	1.18158	0.323	0.17	1
Lmo7-KY.Chr9.664	0.151407	-0.306005	0.968	0.966	1
Gna14-KY.Chr3.327	0.15148	-0.460215	0.645	0.795	1
Hpgds-KY.Chr1.583	0.151501	1.01011	0.355	0.216	1
Npas3-KY.Chr11.674	0.15173	1.01133	0.419	0.25	1
Gm3839-KY.Chr11.281	0.151798	-0.484877	0.903	0.92	1
Nup133-KY.Chr4.408	0.152049	0.457614	0.677	0.659	1
Cwc15-KY.Chr1.1575	0.152074	0.221728	0.871	0.932	1
Vdr-KY.Chr2.1584	0.152551	-0.229073	0.419	0.602	1
Chd1-KY.Chr7.882	0.152608	-0.229284	0.806	0.932	1
Spats2-KY.Chr9.19	0.152677	0.171103	0.548	0.648	1
Lap3-KY.Chr2.1529	0.152779	-0.631222	0.194	0.375	1
Fank1-KY.Chr8.556	0.152968	1.00885	0.258	0.227	1
KY2019:KY.Chr10.1313	0.152982	1.58918	0.194	0.068	1
Traf3-KY.Chr10.1363	0.153047	0.233999	0.065	0.125	1
Cacfd1-KY.Chr9.994	0.153058	-0.472397	0.452	0.648	1
KY2019:KY.UAContig24.4	0.15308	-1.44361	0.032	0.148	1
Dgcr8-KY.Chr5.678	0.153091	-0.303343	0.806	0.932	1
Akt2-KY.Chr4.257	0.153255	0.373217	0.806	0.795	1
Efr3a-KY.Chr5.890	0.15329	0.514606	0.323	0.33	1
Dclk2-KY.Chr9.768	0.153482	-0.524934	0.452	0.648	1
Fbxo15-KY.Chr14.1138	0.153522	-0.774102	0.097	0.25	1
Rps6-KY.Chr14.16	0.153531	0.318066	1	1	1
Hspa2-KY.Chr3.426	0.153537	1.13912	0.097	0.023	1
Ddx42-KY.Chr4.475	0.153626	0.612128	0.71	0.602	1
Ephx2-KY.Chr1.1300	0.15364	-0.846923	0.129	0.273	1
Vps50-KY.Chr9.136	0.153722	-0.27015	0.419	0.602	1
Ppib-KY.Chr1.2632	0.153757	0.135133	0.935	0.989	1
KY2019:KY.Chr8.940	0.153866	1.05892	0.258	0.17	1
Psmc2-KY.Chr6.577	0.153937	0.195698	0.645	0.739	1
Prrc1-KY.Chr7.72	0.154107	-0.712163	0.065	0.193	1
Myef2-KY.Chr1.1853	0.154165	0.354943	0.903	0.83	1
Mrpl45-KY.Chr7.352	0.154298	0.265605	0.742	0.807	1
Mtfr2-KY.UAContig48.3	0.154387	0.510708	0.226	0.239	1
Zdhhc3-KY.Chr6.250	0.154482	-0.510399	0.516	0.682	1
Cd109-KY.Chr5.709	0.154892	0.678808	0.806	0.761	1
Ube2f-KY.Chr9.655	0.155079	-0.534102	0.194	0.364	1
Fpgt-KY.Chr4.328	0.155084	0.601466	0.484	0.477	1
KY2019:KY.Chr8.207	0.155343	1.08409	0.29	0.182	1
Cerk-KY.Chr10.1057	0.155477	-0.49701	0.677	0.75	1
Ppp1r16b-KY.Chr9.1131	0.155722	-0.525441	0.097	0.227	1
KY2019:KY.Chr11.402	0.155752	1.12529	0.323	0.159	1
Zfhx4-KY.Chr3.191	0.155769	-0.348927	0.903	0.898	1
Ist1-KY.Chr9.509	0.155832	0.345071	0.806	0.625	1
Taf1a-KY.Chr4.641	0.155839	-0.377825	0.226	0.386	1
Rnf17-KY.Chr1.616	0.155993	1.05975	0.194	0.136	1
Eif4e-KY.Chr12.810	0.156017	0.391406	0.968	0.966	1
1700034E13Rik-KY.Chr6.202	0.156133	-0.891078	0.129	0.295	1
Hpdl-KY.Chr8.746	0.156175	-0.61473	0.161	0.33	1
KY2019:KY.Chr8.1142	0.156331	0.974408	0.323	0.227	1
Chchd7-KY.Chr12.24	0.156337	0.517643	0.806	0.648	1
Zfp934-KY.Chr11.493	0.156378	0.336504	0.387	0.455	1
Chmp4b-KY.Chr7.728	0.156536	0.311009	1	0.955	1
Smarce1-KY.Chr10.1118	0.156576	0.164096	0.935	0.989	1
Ankdd1a-KY.Chr9.598	0.156617	-1.03202	0.129	0.273	1
Ascc1-KY.Chr3.49	0.156635	1.45357	0.226	0.091	1
Zmynd10-KY.Chr2.2106	0.156691	-0.68672	0.323	0.5	1
Setd6-KY.Chr14.385	0.156774	0.703107	0.484	0.409	1
KY2019:KY.Chr4.787	0.157121	-0.276491	0.645	0.818	1
Ctu1-KY.Chr2.1168	0.157161	0.122227	0.484	0.591	1
Map2k4-KY.Chr8.945	0.157299	-0.384093	0.806	0.909	1
Fbxw5-KY.Chr9.656	0.157367	-0.612467	0.161	0.33	1
Cdkl2-KY.Chr12.224	0.157444	0.77578	0.387	0.318	1
Fan1-KY.Chr2.2259	0.157524	1.12642	0.29	0.193	1
Rprd1b-KY.Chr5.704	0.157546	-0.398515	0.645	0.807	1
S1pr1-KY.Chr6.225	0.157802	-0.835611	0.032	0.148	1
Rab1a-KY.Chr10.1188	0.157886	-0.24803	1	1	1
Nagk-KY.Chr5.387	0.157955	-1.08937	0.065	0.193	1
Dnajc30-KY.Chr8.795	0.157972	0.293695	0.355	0.398	1
Arhgef9-KY.Chr4.229	0.158179	-0.509816	0.903	0.943	1
Hmcn1-KY.Chr8.1360	0.158214	0.274781	0.097	0.136	1
Aass-KY.Chr5.126	0.158302	0.103677	0.677	0.784	1
Mcoln3-KY.Chr8.750	0.158369	1.18821	0.161	0.057	1
Rgs12-KY.Chr7.1088	0.158478	-1.14326	0.032	0.148	1
Wnt6-KY.Chr9.807	0.158521	2.14642	0.097	0.023	1
Cops7a-KY.Chr1.1407	0.158651	0.720271	0.29	0.261	1
KY2019:KY.Chr14.121	0.15866	-1.12869	0.032	0.136	1
KY2019:KY.Chr7.1145	0.15869	0.56024	0.226	0.25	1
Slc25a32-KY.Chr14.1062	0.158763	0.862455	0.516	0.33	1
Dnajc5-KY.Chr2.1253	0.158803	-0.27453	0.935	0.989	1
Snx2-KY.Chr10.1166	0.158955	0.625448	0.645	0.455	1
Grn-KY.Chr1.1342	0.158991	-0.587064	0.484	0.648	1
Ccdc189-KY.Chr5.750	0.159323	0.267393	0.29	0.341	1
R3hcc1-KY.Chr8.388	0.159419	0.143349	0.968	1	1
Tex264-KY.Chr6.344	0.159571	0.140147	0.323	0.432	1
Ppp4r4-KY.Chr9.758	0.159698	1.92128	0.129	0.045	1
Numb-KY.Chr3.586	0.159815	0.36326	0.742	0.716	1
Ddx24-KY.Chr4.672	0.159846	-0.261633	0.935	0.989	1
KY2019:KY.Chr1.2474	0.160051	-0.989265	0.032	0.148	1
Fuca1-KY.Chr2.1290	0.16025	-0.919358	0.097	0.25	1
Bpnt1-KY.Chr1.2624	0.160263	-0.908584	0.194	0.364	1
Sh3bp5l-KY.Chr13.435	0.160324	0.456016	0.323	0.33	1
KY2019:KY.Chr14.1182	0.160421	-1.0889	0.032	0.148	1
Tuba1b-KY.Chr3.1355	0.16052	0.313676	0.839	0.898	1
Kif13a-KY.Chr2.2198	0.160735	-0.282645	1	1	1
Bsdc1-KY.Chr7.1204	0.160825	0.114276	0.452	0.545	1
Psmd14-KY.Chr8.1320	0.160951	0.457047	0.871	0.727	1
Supt5-KY.Chr10.98	0.161102	-0.7314	0.194	0.375	1
KY2019:KY.Chr3.1461	0.161182	0.613661	0.258	0.25	1
Rab3gap1-KY.Chr5.801	0.161289	0.189114	0.323	0.398	1
Tomm40-KY.Chr4.404	0.161343	0.152214	0.968	1	1
Ppp2r5d-KY.Chr10.792	0.161472	-0.738829	0.194	0.375	1
Ip6k1-KY.Chr1.730	0.161578	0.452044	0.323	0.33	1
KY2019:KY.Chr2.1578	0.161911	0.35746	0.516	0.523	1
Cngb1-KY.Chr4.1144	0.162	0.479219	0.355	0.398	1
Ythdf2-KY.Chr2.51	0.162124	-0.399214	0.806	0.864	1
KY2019:KY.Chr14.392	0.162381	2.6269	0.032	0	1
B3galt1-KY.Chr2.799	0.162381	2.17244	0.032	0	1
Cd209d-KY.Chr14.104	0.162381	2.17244	0.032	0	1
KY2019:KY.Chr3.645	0.162381	2.17244	0.032	0	1
KY2019:KY.Chr8.313	0.162381	2.17244	0.032	0	1
KY2019:KY.Chr9.45	0.162381	2.17244	0.032	0	1
Slc1a1-KY.Chr8.1130	0.162381	2.17244	0.032	0	1
Hmgxb3-KY.Chr12.427	0.162381	2.14016	0.032	0	1
KY2019:KY.UAContig36.15	0.162381	2.14016	0.032	0	1
Wdr47-KY.Chr13.389	0.162381	2.14016	0.032	0	1
KY2019:KY.Chr2.2304	0.162381	2.05288	0.032	0	1
KY2019:KY.Chr2.3	0.162381	2.05288	0.032	0	1
KY2019:KY.Chr4.1149	0.162381	2.05288	0.032	0	1
KY2019:KY.UAContig1.107	0.162381	2.05288	0.032	0	1
Mfng-KY.Chr3.48	0.162381	2.05288	0.032	0	1
Nynrin-KY.UAContig5.30	0.162381	2.05288	0.032	0	1
Plg-KY.Chr11.228	0.162381	2.05288	0.032	0	1
Crim1-KY.Chr4.329	0.162381	2.4985	0.032	0	1
KY2019:KY.Chr14.82	0.162381	2.40157	0.032	0	1
Fbn2-KY.Chr1.141	0.162381	2.23572	0.032	0	1
KY2019:KY.Chr3.1077	0.162381	2.23572	0.032	0	1
KY2019:KY.Chr3.1515	0.162381	2.23572	0.032	0	1
KY2019:KY.Chr6.25	0.162381	2.23572	0.032	0	1
KY2019:KY.Chr9.117	0.162381	2.23572	0.032	0	1
Mettl24-KY.Chr11.537	0.162381	2.23572	0.032	0	1
Ppil6-KY.Chr6.622	0.162381	2.23572	0.032	0	1
Sbk2-KY.Chr8.689	0.162381	2.23572	0.032	0	1
Tmed6-KY.Chr14.424	0.162381	2.23572	0.032	0	1
Tubb4b-KY.Chr11.635	0.162381	2.23572	0.032	0	1
Chst1-KY.Chr2.952	0.162381	2.16398	0.032	0	1
Efhc2-KY.Chr1.1824	0.162381	2.16398	0.032	0	1
Fut9-KY.Chr1.1706	0.162381	2.16398	0.032	0	1
KY2019:KY.Chr1.1732	0.162381	2.16398	0.032	0	1
KY2019:KY.Chr13.447	0.162381	2.16398	0.032	0	1
Cers1-KY.Chr2.500	0.162381	2.15264	0.032	0	1
Col12a1-KY.Chr12.1028	0.162381	2.15264	0.032	0	1
Col7a1-KY.Chr3.459	0.162381	2.15264	0.032	0	1
Fut8-KY.UAContig4.40	0.162381	2.15264	0.032	0	1
Gin1-KY.UAContig2.37	0.162381	2.15264	0.032	0	1
KY2019:KY.Chr1.1382	0.162381	2.15264	0.032	0	1
KY2019:KY.Chr11.654	0.162381	2.15264	0.032	0	1
KY2019:KY.Chr12.223	0.162381	2.15264	0.032	0	1
KY2019:KY.Chr7.103	0.162381	2.15264	0.032	0	1
KY2019:KY.Chr9.146	0.162381	2.15264	0.032	0	1
KY2019:KY.Chr9.55	0.162381	2.15264	0.032	0	1
Ptpre-KY.Chr10.150	0.162381	2.15264	0.032	0	1
Slc6a13-KY.Chr1.2114	0.162381	2.15264	0.032	0	1
Adrb2-KY.Chr14.91	0.162381	2.14833	0.032	0	1
Dpysl2-KY.Chr2.1543	0.162381	2.14833	0.032	0	1
Gjc1-KY.Chr10.1198	0.162381	2.14833	0.032	0	1
KY2019:KY.Chr13.327	0.162381	2.14833	0.032	0	1
KY2019:KY.Chr2.2050	0.162381	2.14833	0.032	0	1
Col6a5-KY.Chr2.1088	0.162381	2.12761	0.032	0	1
Dmbt1-KY.Chr14.576	0.162381	2.12761	0.032	0	1
KY2019:KY.Chr14.1110	0.162381	2.12761	0.032	0	1
KY2019:KY.Chr3.1059	0.162381	2.12761	0.032	0	1
KY2019:KY.Chr3.716	0.162381	2.12761	0.032	0	1
Slc2a7-KY.Chr6.183	0.162381	2.12761	0.032	0	1
Tex55-KY.Chr14.638	0.162381	2.12761	0.032	0	1
Traf3-KY.Chr10.54	0.162381	2.12761	0.032	0	1
Blvrb-KY.Chr5.775	0.162381	2.08571	0.032	0	1
Calml3-KY.Chr11.417	0.162381	2.08571	0.032	0	1
Cep290-KY.Chr11.1342	0.162381	2.08571	0.032	0	1
Cxcr4-KY.Chr6.253	0.162381	2.08571	0.032	0	1
Hes1-KY.Chr1.1234	0.162381	2.08571	0.032	0	1
Hmcn1-KY.Chr9.292	0.162381	2.08571	0.032	0	1
KY2019:KY.Chr6.398	0.162381	2.08571	0.032	0	1
KY2019:KY.Chr7.1039	0.162381	2.08571	0.032	0	1
KY2019:KY.Chr9.228	0.162381	2.08571	0.032	0	1
KY2019:KY.UAContig3.150	0.162381	2.08571	0.032	0	1
Kcnt1-KY.Chr1.845	0.162381	2.08571	0.032	0	1
Kynu-KY.Chr1.1428	0.162381	2.08571	0.032	0	1
Lamb2-KY.Chr11.399	0.162381	2.08571	0.032	0	1
Sorl1-KY.Chr2.2236	0.162381	2.08571	0.032	0	1
Cpe-KY.Chr12.178	0.162381	2.02721	0.032	0	1
Dhrs11-KY.Chr10.862	0.162381	2.02721	0.032	0	1
Frrs1-KY.Chr12.648	0.162381	2.02721	0.032	0	1
Igfals-KY.Chr11.909	0.162381	2.02721	0.032	0	1
KY2019:KY.Chr1.1170	0.162381	2.02721	0.032	0	1
KY2019:KY.Chr10.39	0.162381	2.02721	0.032	0	1
KY2019:KY.Chr12.559	0.162381	2.02721	0.032	0	1
KY2019:KY.Chr5.492	0.162381	2.02721	0.032	0	1
KY2019:KY.Chr7.195	0.162381	2.02721	0.032	0	1
KY2019:KY.Chr9.61	0.162381	2.02721	0.032	0	1
KY2019:KY.UAContig29.7	0.162381	2.02721	0.032	0	1
Mmp17-KY.Chr4.960	0.162381	2.02721	0.032	0	1
Olfm2-KY.Chr9.201	0.162381	2.02721	0.032	0	1
Cfh-KY.Chr4.790	0.162381	2.02192	0.032	0	1
Col20a1-KY.Chr5.391	0.162381	2.02192	0.032	0	1
Hykk-KY.Chr14.418	0.162381	2.02192	0.032	0	1
KY2019:KY.Chr1.1117	0.162381	2.02192	0.032	0	1
KY2019:KY.Chr1.1182	0.162381	2.02192	0.032	0	1
KY2019:KY.Chr11.241	0.162381	2.02192	0.032	0	1
KY2019:KY.Chr8.272	0.162381	2.02192	0.032	0	1
Matn2-KY.Chr1.1368	0.162381	2.02192	0.032	0	1
Nxpe4-KY.Chr1.663	0.162381	2.02192	0.032	0	1
Pcsk2-KY.Chr10.626	0.162381	2.02192	0.032	0	1
Runx3-KY.Chr12.824	0.162381	2.02192	0.032	0	1
A1cf-KY.Chr12.685	0.162381	2.05077	0.032	0	1
Aifm2-KY.Chr3.1337	0.162381	2.05077	0.032	0	1
Cdcp2-KY.Chr3.1527	0.162381	2.05077	0.032	0	1
F13b-KY.Chr11.1233	0.162381	2.05077	0.032	0	1
Fut8-KY.Chr12.741	0.162381	2.05077	0.032	0	1
Hmcn1-KY.Chr13.81	0.162381	2.05077	0.032	0	1
KY2019:KY.Chr1.174	0.162381	2.05077	0.032	0	1
KY2019:KY.Chr11.777	0.162381	2.05077	0.032	0	1
KY2019:KY.Chr2.183	0.162381	2.05077	0.032	0	1
KY2019:KY.Chr3.75	0.162381	2.05077	0.032	0	1
KY2019:KY.Chr5.921	0.162381	2.05077	0.032	0	1
Lbp-KY.Chr1.1461	0.162381	2.05077	0.032	0	1
Loxl2-KY.Chr12.1086	0.162381	2.05077	0.032	0	1
Slc23a4-KY.Chr3.65	0.162381	2.05077	0.032	0	1
Trim2-KY.Chr3.221	0.162381	2.05077	0.032	0	1
Cabp4-KY.Chr1.1885	0.162381	2.42677	0.032	0	1
KY2019:KY.Chr10.1082	0.162381	2.42677	0.032	0	1
KY2019:KY.Chr14.298	0.162381	2.42677	0.032	0	1
KY2019:KY.UAContig32.14	0.162381	2.42677	0.032	0	1
Ptpra-KY.Chr6.549	0.162381	2.42677	0.032	0	1
Coch-KY.Chr6.416	0.162381	2.19688	0.032	0	1
Hydin-KY.Chr10.306	0.162381	2.19688	0.032	0	1
KY2019:KY.Chr13.175	0.162381	2.19688	0.032	0	1
KY2019:KY.Chr3.475	0.162381	2.19688	0.032	0	1
KY2019:KY.Chr5.1087	0.162381	2.19688	0.032	0	1
Sele-KY.Chr1.820	0.162381	2.19688	0.032	0	1
Barhl1-KY.Chr1.212	0.162381	2.15803	0.032	0	1
Chst8-KY.Chr9.792	0.162381	2.15803	0.032	0	1
Cuzd1-KY.Chr2.2078	0.162381	2.15803	0.032	0	1
Fcnb-KY.Chr5.556	0.162381	2.15803	0.032	0	1
Frrs1-KY.Chr9.1050	0.162381	2.15803	0.032	0	1
KY2019:KY.Chr1.2170	0.162381	2.15803	0.032	0	1
KY2019:KY.UAContig1.44	0.162381	2.15803	0.032	0	1
KY2019:KY.Chr9.1103	0.162381	2.16696	0.032	0	1
KY2019:KY.Chr7.193	0.162381	2.26634	0.032	0	1
Slc16a1-KY.Chr3.1326	0.162381	2.26634	0.032	0	1
Cnn1-KY.Chr4.997	0.162381	2.22625	0.032	0	1
Fam187b-KY.Chr1.526	0.162381	2.22625	0.032	0	1
Fgg-KY.Chr14.909	0.162381	2.22625	0.032	0	1
KY2019:KY.Chr1.827	0.162381	2.22625	0.032	0	1
KY2019:KY.Chr12.645	0.162381	2.22625	0.032	0	1
KY2019:KY.Chr12.682	0.162381	2.22625	0.032	0	1
KY2019:KY.Chr8.164	0.162381	2.22625	0.032	0	1
KY2019:KY.UAContig9.43	0.162381	2.22625	0.032	0	1
Itsn1-KY.Chr1.2547	0.162381	2.18453	0.032	0	1
protein-coding-KY.Chr3.980	0.162381	2.18453	0.032	0	1
AF366264-KY.Chr8.247	0.162381	2.18106	0.032	0	1
B3gat3-KY.Chr5.479	0.162381	2.18106	0.032	0	1
KY2019:KY.Chr1.1060	0.162381	2.18106	0.032	0	1
KY2019:KY.Chr1.2287	0.162381	2.18106	0.032	0	1
KY2019:KY.Chr3.981	0.162381	2.18106	0.032	0	1
KY2019:KY.UAContig7.107	0.162381	2.18106	0.032	0	1
Hnf1b-KY.Chr12.632	0.162381	2.1476	0.032	0	1
KY2019:KY.Chr1.2628	0.162381	2.1476	0.032	0	1
KY2019:KY.Chr14.551	0.162381	2.1476	0.032	0	1
KY2019:KY.Chr9.175	0.162381	2.1476	0.032	0	1
KY2019:KY.UAContig13.69	0.162381	2.1476	0.032	0	1
Klhl10-KY.Chr6.518	0.162381	2.1476	0.032	0	1
Rtl1-KY.Chr1.643	0.162381	2.1476	0.032	0	1
Srd5a1-KY.Chr2.751	0.162381	2.1476	0.032	0	1
Thap12-KY.Chr1.2393	0.162381	2.1476	0.032	0	1
Hsd17b14-KY.Chr8.705	0.162381	2.1357	0.032	0	1
KY2019:KY.Chr1.989	0.162381	2.1357	0.032	0	1
KY2019:KY.Chr2.443	0.162381	2.1357	0.032	0	1
Rerg-KY.Chr14.491	0.162381	2.1357	0.032	0	1
KY2019:KY.Chr1.1705	0.162381	2.27713	0.032	0	1
KY2019:KY.Chr2.1252	0.162381	2.27713	0.032	0	1
KY2019:KY.Chr3.579	0.162381	2.27713	0.032	0	1
Crocc-KY.Chr14.200	0.162381	2.27217	0.032	0	1
KY2019:KY.Chr8.349	0.162381	2.27217	0.032	0	1
KY2019:KY.UAContig8.24	0.162381	2.27217	0.032	0	1
Jmjd7-KY.Chr3.940	0.162381	2.42094	0.032	0	1
Ascl5-KY.Chr2.1484	0.162381	2.03455	0.032	0	1
Gja10-KY.Chr2.528	0.162381	2.03455	0.032	0	1
Hoxa1-KY.Chr1.1189	0.162381	2.03455	0.032	0	1
KY2019:KY.Chr2.1090	0.162381	2.03455	0.032	0	1
Ptger4-KY.Chr9.1106	0.162381	2.03455	0.032	0	1
Tpte-KY.Chr2.1034	0.162381	2.03455	0.032	0	1
KY2019:KY.Chr3.3	0.162381	2.67651	0.032	0	1
Gpr84-KY.Chr4.567	0.162381	2.20661	0.032	0	1
KY2019:KY.Chr1.1366	0.162381	2.20661	0.032	0	1
KY2019:KY.Chr3.1016	0.162381	2.20661	0.032	0	1
KY2019:KY.Chr3.871	0.162381	2.20661	0.032	0	1
Angpt2-KY.Chr7.513	0.162381	2.14751	0.032	0	1
Cyp4f40-KY.Chr6.445	0.162381	2.14751	0.032	0	1
Gstm1-KY.Chr2.450	0.162381	2.14751	0.032	0	1
KY2019:KY.Chr8.1231	0.162381	2.14751	0.032	0	1
Masp1-KY.Chr1.778	0.162381	2.14751	0.032	0	1
Phox2b-KY.Chr11.892	0.162381	2.14751	0.032	0	1
Amy2a2-KY.Chr5.116	0.162381	2.27147	0.032	0	1
Colec10-KY.Chr11.523	0.162381	2.27147	0.032	0	1
KY2019:KY.Chr1.907	0.162381	2.27147	0.032	0	1
KY2019:KY.Chr12.690	0.162381	2.27147	0.032	0	1
KY2019:KY.Chr2.2319	0.162381	2.27147	0.032	0	1
KY2019:KY.Chr7.1161	0.162381	2.27147	0.032	0	1
KY2019:KY.Chr7.23	0.162381	2.27147	0.032	0	1
KY2019:KY.UAContig47.1	0.162381	2.27147	0.032	0	1
Lacc1-KY.Chr2.468	0.162381	2.27147	0.032	0	1
Lrrc72-KY.Chr12.36	0.162381	2.27147	0.032	0	1
Shroom3-KY.Chr14.43	0.162381	2.27147	0.032	0	1
Slc18a2-KY.Chr4.767	0.162381	2.27147	0.032	0	1
Srsf1-KY.UAContig2.10	0.162381	2.27147	0.032	0	1
Apmap-KY.Chr9.569	0.162381	2.17065	0.032	0	1
Chrdl1-KY.Chr10.1268	0.162381	2.17065	0.032	0	1
Cmtm7-KY.Chr8.1249	0.162381	2.17065	0.032	0	1
KY2019:KY.Chr12.327	0.162381	2.17065	0.032	0	1
KY2019:KY.Chr3.450	0.162381	2.17065	0.032	0	1
Prex1-KY.Chr2.2062	0.162381	2.17065	0.032	0	1
BC051019-KY.Chr3.155	0.162381	2.19725	0.032	0	1
Hs3st4-KY.Chr3.81	0.162381	2.19725	0.032	0	1
KY2019:KY.Chr1.1764	0.162381	2.19725	0.032	0	1
KY2019:KY.Chr1.67	0.162381	2.19725	0.032	0	1
KY2019:KY.Chr10.194	0.162381	2.19725	0.032	0	1
KY2019:KY.Chr11.638	0.162381	2.19725	0.032	0	1
KY2019:KY.Chr14.1019	0.162381	2.19725	0.032	0	1
KY2019:KY.Chr4.815	0.162381	2.19725	0.032	0	1
KY2019:KY.Chr7.218	0.162381	2.19725	0.032	0	1
Kif28-KY.Chr3.1178	0.162381	2.19725	0.032	0	1
Hmgcr-KY.Chr11.421	0.162414	-0.27971	0.226	0.375	1
Aph1a-KY.Chr14.287	0.162665	0.352364	0.387	0.398	1
Parl-KY.Chr1.1743	0.162724	-0.393864	0.806	0.841	1
Ddx27-KY.Chr2.144	0.162808	0.259865	1	0.955	1
Gdpgp1-KY.Chr11.303	0.162896	0.653572	0.226	0.216	1
Slc6a1-KY.Chr3.153	0.162917	1.55289	0.161	0.08	1
Foxj3-KY.Chr1.1301	0.163292	0.458565	0.452	0.295	1
Tiprl-KY.Chr6.393	0.163478	-0.362857	0.419	0.614	1
Zdhhc2-KY.Chr2.1021	0.163534	0.101841	0.516	0.614	1
Uqcrfs1-KY.Chr3.1028	0.163568	-0.360918	0.129	0.261	1
KY2019:KY.Chr3.419	0.163627	-0.171145	0.452	0.614	1
Mvb12b-KY.Chr9.377	0.163705	-1.12985	0.032	0.148	1
Eef1g-KY.Chr14.52	0.163721	-0.453456	0.935	0.966	1
Fam50a-KY.Chr8.954	0.163752	0.328565	0.677	0.716	1
Alox5-KY.Chr5.207	0.16398	-0.203518	0.387	0.318	1
Emc7-KY.Chr10.662	0.164065	-0.592793	0.484	0.545	1
Maea-KY.Chr8.542	0.164088	0.435641	0.71	0.705	1
Fcsk-KY.Chr9.164	0.164154	-0.940531	0.032	0.136	1
Lonp2-KY.Chr12.103	0.164175	-0.684751	0.032	0.136	1
Jmjd6-KY.Chr1.2120	0.164289	-0.451987	0.452	0.648	1
L3mbtl2-KY.Chr14.979	0.164416	0.562142	0.548	0.477	1
Zfp503-KY.Chr13.88	0.164725	-0.450646	0.226	0.398	1
Opa3-KY.Chr3.1108	0.164999	-0.325487	0.194	0.341	1
Smu1-KY.Chr9.278	0.165341	0.174428	0.677	0.761	1
Ehd3-KY.Chr1.2132	0.165414	-0.572563	0.548	0.67	1
Slc25a13-KY.Chr1.1946	0.1655	0.642593	0.452	0.42	1
Nup188-KY.Chr12.555	0.165896	0.165188	0.548	0.648	1
Aida-KY.Chr3.739	0.165984	0.142219	0.226	0.307	1
Il17ra-KY.Chr1.1836	0.166062	0.770289	0.258	0.205	1
Hykk-KY.Chr5.710	0.166093	1.4681	0.226	0.091	1
Extl3-KY.Chr2.455	0.166138	1.37467	0.194	0.125	1
Tnnc1-KY.Chr6.34	0.166259	-1.09988	0.258	0.443	1
Tada2b-KY.Chr3.963	0.166542	0.715461	0.419	0.318	1
Rabl2-KY.Chr2.2133	0.166586	0.47303	0.226	0.25	1
KY2019:KY.Chr12.847	0.166662	-0.322466	0.839	0.83	1
Tcf7l2-KY.Chr6.60	0.166662	-0.184022	0.613	0.784	1
Dyrk1b-KY.Chr10.1113	0.166721	0.121527	0.968	0.864	1
Bckdha-KY.Chr4.247	0.166798	-0.500068	0.548	0.727	1
Ptprg-KY.Chr2.2103	0.167191	-0.659661	0.355	0.477	1
Ccdc158-KY.Chr14.620	0.167347	-0.271795	0	0.045	1
Prdm1-KY.Chr12.977	0.167347	-0.147567	0	0.045	1
KY2019:KY.Chr7.191	0.167347	-0.261546	0	0.045	1
Glyctk-KY.Chr8.407	0.167347	-0.254273	0	0.045	1
Slc2a8-KY.Chr12.181	0.167347	-0.201698	0	0.045	1
Syt9-KY.Chr1.1199	0.167347	-0.116163	0	0.045	1
Adamts16-KY.Chr8.876	0.167347	-0.207795	0	0.045	1
KY2019:KY.Chr1.2184	0.167347	-0.134857	0	0.045	1
Foxa2-KY.Chr11.1167	0.167347	-0.134276	0	0.045	1
KY2019:KY.Chr11.1340	0.167347	-0.295478	0	0.045	1
KY2019:KY.Chr8.142	0.167347	-0.23783	0	0.045	1
C6-KY.Chr11.710	0.167347	-0.205356	0	0.045	1
KY2019:KY.Chr7.182	0.167347	-0.178399	0	0.045	1
Klhl12-KY.Chr5.314	0.167347	-0.156039	0	0.045	1
KY2019:KY.Chr9.867	0.167347	-0.521877	0	0.045	1
KY2019:KY.Chr1.1067	0.167347	-0.330951	0	0.045	1
Insm2-KY.Chr4.254	0.167347	-0.329947	0	0.045	1
Klhl10-KY.Chr10.1425	0.167347	-0.314449	0	0.045	1
Cog5-KY.Chr1.2513	0.167347	-0.304497	0	0.045	1
Slc22a15-KY.Chr14.597	0.167347	-0.264847	0	0.045	1
KY2019:KY.Chr14.21	0.167347	-0.262466	0	0.045	1
KY2019:KY.Chr1.1503	0.167347	-0.255365	0	0.045	1
Arf3-KY.Chr3.110	0.167347	-0.181592	0	0.045	1
Hmcn1-KY.Chr10.324	0.167347	-0.163372	0	0.045	1
Ganc-KY.Chr1.133	0.167347	-0.157559	0	0.045	1
Lrp6-KY.Chr1.869	0.167347	-0.153444	0	0.045	1
KY2019:KY.Chr6.465	0.167347	-0.152452	0	0.045	1
Lrrc15-KY.Chr9.995	0.167347	-0.139406	0	0.045	1
Otogl-KY.Chr4.1243	0.167347	-0.131658	0	0.045	1
Slc22a1-KY.Chr6.591	0.167347	-0.118401	0	0.045	1
Tmprss15-KY.Chr7.859	0.167347	-0.841288	0	0.045	1
KY2019:KY.Chr4.904	0.167347	-0.647284	0	0.045	1
Rsph9-KY.Chr11.599	0.167347	-0.573877	0	0.045	1
Tgfbrap1-KY.Chr4.1232	0.167347	-0.460128	0	0.045	1
Odc1-KY.Chr2.158	0.167347	-0.271371	0	0.045	1
KY2019:KY.Chr2.1077	0.167347	-0.261444	0	0.045	1
Stn1-KY.Chr11.252	0.167347	-0.235949	0	0.045	1
KY2019:KY.Chr4.558	0.167347	-0.225993	0	0.045	1
Kbtbd8-KY.Chr1.1212	0.167347	-0.222859	0	0.045	1
Cfap44-KY.Chr12.1047	0.167347	-0.181136	0	0.045	1
KY2019:KY.Chr2.1302	0.167347	-0.175706	0	0.045	1
KY2019:KY.Chr5.526	0.167347	-0.170499	0	0.045	1
Hmcn1-KY.Chr12.1035	0.167347	-0.123588	0	0.045	1
KY2019:KY.Chr9.522	0.167347	-0.521862	0	0.045	1
Aldh2-KY.Chr7.614	0.167347	-0.307996	0	0.045	1
Klhl20-KY.Chr14.926	0.167347	-0.291946	0	0.045	1
KY2019:KY.Chr1.508	0.167347	-0.257378	0	0.045	1
Ripk1-KY.Chr14.630	0.167347	-0.242427	0	0.045	1
Rgsl1-KY.Chr3.521	0.167347	-0.193699	0	0.045	1
Klhl24-KY.Chr1.1825	0.167347	-0.189145	0	0.045	1
KY2019:KY.Chr8.204	0.167347	-0.157227	0	0.045	1
KY2019:KY.Chr4.111	0.167347	-0.13471	0	0.045	1
Pxdn-KY.Chr3.1287	0.167347	-0.744437	0	0.045	1
Klhl28-KY.Chr12.732	0.167347	-0.494406	0	0.045	1
KY2019:KY.Chr12.715	0.167347	-0.492373	0	0.045	1
[truncated: 7,298 more rows]

## Sheet: Legend
Dataset EV6. Differential gene expression in Foxtun4CRISPR vs. controls
