# Supplementary material for: Cell cycle-driven transcriptome maturation confers multilineage competence to cardiopharyngeal progenitors
Source: EMBO J. 2025 Nov 3;44(24):7649–76. doi: 10.1038/s44318-025-00613-y (PMC12705688; doi:10.1038/s44318-025-00613-y)
Supplement: Supplementary file 9 — Dataset EV7 [file 44318_2025_613_MOESM9_ESM.xlsx]

## Sheet: Sheet 1
Dataset EV7_sgGata_v_control
	p_val	avg_log2FC	pct.1	pct.2	p_val_adj
Depdc1b-KY.Chr2.2230	2.51e-10	-1.48949	0.907	0.966	3.23e-06
Cldn1-KY.Chr11.160	4.41e-09	-1.50587	0.814	0.955	5.67e-05
Wnt9a-KY.Chr9.610	4.33e-08	-1.69385	0.674	0.864	0.000556635
Zfhx4-KY.Chr3.191	4.97e-08	-1.55953	0.605	0.898	0.00063979
KY2019:KY.Chr5.1020	1.91e-07	-3.06447	0.163	0.568	0.00246186
Gata5-KY.Chr6.625	5.1e-06	-1.50073	0.372	0.773	0.0656398
KY2019:KY.Chr5.531	1.2e-05	-4.33119	0.233	0.568	0.153791
Calm1-KY.Chr2.1250	1.54e-05	-2.15845	0.209	0.591	0.197717
Pctp-KY.Chr10.1029	2.27e-05	-1.258	0.814	0.943	0.291724
Bckdhb-KY.Chr12.792	3.05e-05	0.873379	0.953	0.795	0.392516
KY2019:KY.Chr12.757	3.49e-05	-3.49034	0.047	0.364	0.448842
Aatf-KY.Chr10.1127	5.06e-05	-0.743972	0.977	0.966	0.650632
KY2019:KY.Chr2.206	5.65e-05	-1.23266	0.186	0.58	0.726515
Itln1-KY.Chr11.178	8.01e-05	-0.496744	0.047	0.205	1
Lrrc71-KY.Chr5.422	0.000210012	-2.57208	0	0.193	1
KY2019:KY.Chr6.317	0.000336978	-1.68323	0.233	0.591	1
Vax1-KY.Chr5.1093	0.000376479	-3.7122	0.047	0.295	1
Ppm1a-KY.Chr12.258	0.000392887	0.541258	0.953	0.966	1
Aph1a-KY.Chr14.287	0.000405689	0.729255	0.349	0.398	1
Ust-KY.Chr2.449	0.000418827	-1.53765	0.233	0.58	1
Foxn3-KY.Chr3.371	0.000556568	-0.648859	0.977	0.977	1
Ncam1-KY.Chr10.163	0.00072769	-2.40289	0.023	0.261	1
KY2019:KY.Chr3.303	0.000826489	-1.01196	0.558	0.818	1
Mafa-KY.Chr12.532	0.000843916	1.20865	0.721	0.42	1
Abhd12-KY.Chr12.735	0.000886106	0.343644	0.442	0.557	1
Abca6-KY.Chr9.1123	0.000888959	-0.96025	0.233	0.568	1
Ggt1-KY.Chr3.975	0.000910481	-2.29876	0	0.159	1
Xylb-KY.Chr7.669	0.000910481	-2.45104	0	0.159	1
KY2019:KY.Chr7.568	0.00101603	1.60943	0.256	0.182	1
Ror2-KY.Chr8.672	0.00106975	-0.579843	1	1	1
Ephb2-KY.Chr1.603	0.00120297	-1.05487	0.186	0.5	1
Tmem150a-KY.Chr12.789	0.00122692	0.478315	0.977	0.75	1
Ralgps1-KY.Chr9.939	0.00128363	-1.14077	0.698	0.852	1
Tcf7l2-KY.Chr6.60	0.00130727	-1.18725	0.651	0.784	1
Ints5-KY.Chr2.1503	0.00131259	-1.86439	0.07	0.341	1
Cyp2u1-KY.Chr5.144	0.00139138	-1.37341	0.791	0.727	1
KY2019:KY.Chr5.1078	0.00140395	-0.696173	0.698	0.909	1
Adipor2-KY.Chr4.911	0.00144114	-1.23385	0.326	0.636	1
Spry2-KY.Chr2.1353	0.00146002	0.745159	0.86	0.841	1
Sema6a-KY.Chr10.263	0.00147409	-2.52922	0	0.148	1
Notch4-KY.Chr6.454	0.00147409	-3.66908	0	0.148	1
KY2019:KY.Chr12.971	0.00147409	-2.52107	0	0.148	1
Lrrc15-KY.Chr11.627	0.00147409	-2.45472	0	0.148	1
KY2019:KY.UAContig44.12	0.00154157	-0.561479	0.651	0.909	1
Pim1-KY.Chr1.1680	0.00162025	1.03096	0.744	0.455	1
Igf2bp1-KY.Chr12.800	0.00172502	0.481289	1	0.955	1
Clcc1-KY.Chr4.1335	0.00180108	-0.388721	0.233	0.466	1
Fam92a-KY.Chr11.359	0.00187496	1.08349	0.581	0.261	1
Znrf2-KY.Chr11.211	0.00195209	-0.716716	0.651	0.682	1
KY2019:KY.Chr1.1348	0.00195981	-0.397263	0.023	0.114	1
Sorcs2-KY.Chr7.1092	0.00202184	-0.739562	0.581	0.852	1
Pla2g1b-KY.Chr3.752	0.00204315	-0.254672	0.233	0.466	1
Sirt4-KY.Chr3.1547	0.002054	-0.221833	0.791	0.625	1
Trim67-KY.Chr10.91	0.00206611	-1.03017	0.465	0.659	1
Bcat1-KY.Chr4.1189	0.00208784	-0.496839	0.256	0.239	1
Oprk1-KY.Chr3.1329	0.00230079	1.85365	0.279	0.182	1
Apmap-KY.Chr9.572	0.00234795	-1.11481	0.07	0.284	1
Epb41l4a-KY.Chr2.1466	0.00235537	0.267468	0.744	0.875	1
Baat-KY.Chr12.486	0.00237938	-1.97691	0	0.136	1
Svep1-KY.UAContig27.1	0.00237938	-2.36094	0	0.136	1
Col6a3-KY.Chr7.316	0.00254505	2.48556	0.256	0.045	1
KY2019:KY.Chr7.1160	0.00270063	-1.3125	0.535	0.807	1
Wdr38-KY.Chr3.124	0.00273628	2.45199	0.163	0.011	1
KY2019:KY.Chr6.610	0.00284835	-1.18091	0.465	0.693	1
Paxip1-KY.Chr3.846	0.00293607	-0.600311	0.395	0.705	1
Phldb2-KY.Chr3.1437	0.00315218	0.409879	0.93	0.977	1
Paqr8-KY.Chr7.153	0.00339423	0.250432	0.047	0.125	1
Tmf1-KY.Chr14.304	0.00347101	-0.729186	0.674	0.875	1
Sox4-KY.Chr7.659	0.00347295	-0.867988	0.674	0.83	1
Megf6-KY.Chr1.1866	0.00348861	-1.37501	0.14	0.42	1
Mto1-KY.Chr11.954	0.00350524	0.198354	0.023	0.08	1
Pdcl3-KY.Chr14.135	0.00360237	0.651456	0.907	0.886	1
Zfp36l1-KY.Chr4.13	0.00362138	-0.292931	1	1	1
Gli2-KY.Chr7.440	0.00362991	-1.43335	0.07	0.307	1
Dnajc4-KY.Chr3.96	0.00376999	0.621861	0.953	0.875	1
Slc17a5-KY.Chr11.944	0.00383056	-2.0455	0	0.125	1
Dynll2-KY.Chr6.383	0.00383056	-1.69645	0	0.125	1
Slc39a1-KY.Chr11.171	0.00387757	1.14883	0.163	0.034	1
Ccdc151-KY.Chr9.839	0.00397093	-1.65491	0.093	0.341	1
KY2019:KY.Chr12.681	0.0039872	0.654049	0.977	0.898	1
Grk3-KY.Chr12.346	0.00408985	0.677379	0.884	0.795	1
Atp1a1-KY.Chr10.111	0.00411371	-0.849677	0.047	0.182	1
Sprtn-KY.Chr11.1055	0.00416135	-0.862378	0.581	0.705	1
U2af2-KY.Chr11.269	0.00424177	0.362602	0.953	0.989	1
Wdr95-KY.Chr3.682	0.0042852	2.73084	0.093	0	1
KY2019:KY.Chr6.672	0.0042852	2.60418	0.093	0	1
Tspan17-KY.Chr12.448	0.0042852	2.81032	0.093	0	1
Col12a1-KY.Chr14.965	0.0042852	2.72909	0.093	0	1
KY2019:KY.Chr5.921	0.0042852	2.6399	0.093	0	1
Sparc-KY.Chr13.285	0.0042852	2.87875	0.093	0	1
Ttll5-KY.Chr3.418	0.00440687	-1.37265	0.047	0.25	1
Trmt2a-KY.Chr4.45	0.00441286	-0.379228	0.465	0.739	1
Mdm1-KY.Chr3.1421	0.00451553	0.829188	0.326	0.136	1
Tnnc1-KY.Chr8.329	0.0045309	1.81751	0.535	0.659	1
Large2-KY.Chr3.271	0.00455139	-0.58443	0.581	0.614	1
KY2019:KY.UAContig2.32	0.00463448	2.16499	0.233	0.057	1
Dcun1d5-KY.Chr9.436	0.0047262	0.318838	0.791	0.898	1
KY2019:KY.UAContig29.5	0.00472664	-0.130935	0.372	0.614	1
Lrrc7-KY.Chr5.753	0.00483264	-1.21535	0.302	0.511	1
Dlc1-KY.Chr2.771	0.00508837	0.401467	1	0.932	1
KY2019:KY.Chr3.164	0.00516547	-2.66767	0.023	0.205	1
KY2019:KY.Chr11.529	0.00525591	-0.549947	0.047	0.159	1
Pop1-KY.Chr1.1080	0.00526162	-0.687275	0.837	0.92	1
Arrdc3-KY.Chr6.104	0.00535668	-1.67797	0.047	0.261	1
Cic-KY.Chr4.472	0.00538902	0.571678	0.791	0.83	1
Megf6-KY.Chr1.2557	0.0054635	-1.3216	0.465	0.466	1
Zmiz1-KY.Chr14.396	0.0055626	1.76534	0.279	0.068	1
Hat1-KY.Chr1.2085	0.00572364	-0.792891	0.605	0.761	1
Selp-KY.Chr11.326	0.00590373	0.73894	0.023	0.057	1
Srp68-KY.Chr14.985	0.00597545	0.398903	0.837	0.886	1
Abt1-KY.Chr1.645	0.00601685	-0.906254	0.535	0.773	1
Foxm1-KY.Chr4.979	0.00622638	0.87336	0.698	0.409	1
Actg2-KY.Chr1.1965	0.00635311	0.641625	1	0.943	1
Chd5-KY.Chr8.941	0.00653858	-0.383714	0.953	1	1
Smarce1-KY.Chr10.1118	0.00654804	0.250647	0.93	0.989	1
KY2019:KY.Chr11.1044	0.0065497	1.28904	0.535	0.364	1
Erlec1-KY.Chr1.541	0.00655298	-1.12656	0.326	0.545	1
Slc8a3-KY.Chr10.992	0.00670016	2.66874	0.209	0.102	1
Chkb-KY.Chr1.2142	0.00672557	-1.03567	0.535	0.705	1
KY2019:KY.Chr11.1043	0.00679833	-0.668502	0.535	0.761	1
Nynrin-KY.Chr3.140	0.00681384	1.8666	0.116	0.011	1
Asb12-KY.Chr7.503	0.00681549	1.52191	0.163	0.136	1
Cfap45-KY.Chr1.1293	0.00695079	-1.43217	0.233	0.466	1
Fstl5-KY.Chr11.628	0.00706571	-0.919684	0.558	0.807	1
Zranb2-KY.Chr11.518	0.00723067	-0.557123	0.837	0.841	1
4931406C07Rik-KY.Chr12.843	0.00724539	1.43299	0.395	0.193	1
Kdm1b-KY.Chr2.1472	0.00738211	-0.726965	0.581	0.705	1
Actg2-KY.Chr8.545	0.00740518	0.544005	0.93	0.943	1
KY2019:KY.Chr14.639	0.00750703	1.141	0.767	0.67	1
Slc12a1-KY.Chr8.243	0.00759988	-0.697951	0.395	0.682	1
KY2019:KY.Chr12.574	0.00774078	0.75301	0.884	0.716	1
Arf1-KY.Chr6.506	0.00789186	0.360494	0.977	1	1
KY2019:KY.Chr7.979	0.00797191	-0.68498	0.674	0.818	1
KY2019:KY.Chr14.1182	0.00798132	-0.204822	0.047	0.148	1
Trappc3-KY.Chr6.91	0.00798562	-0.833859	0.465	0.636	1
Rnf220-KY.Chr8.598	0.00839042	-0.756488	0.512	0.761	1
Cenpt-KY.Chr11.87	0.00844719	-1.32487	0.186	0.432	1
Ppp3r1-KY.Chr11.1169	0.00846615	0.329591	0.884	0.955	1
Zap70-KY.Chr1.2543	0.00850056	-0.386949	0.395	0.648	1
Tpd52l2-KY.Chr11.185	0.00851231	-0.757344	0.535	0.625	1
Ski-KY.Chr1.1422	0.00887537	-0.839356	0.419	0.682	1
Myt1l-KY.Chr1.1536	0.00896236	1.63502	0.326	0.102	1
Aspa-KY.Chr1.727	0.00899047	-0.301112	0.023	0.102	1
Ghsr-KY.Chr2.1204	0.0095475	1.40708	0.442	0.227	1
Acvr2b-KY.Chr1.992	0.00955522	-0.292365	1	0.955	1
Bmp2-KY.Chr4.449	0.00984807	0.286954	0.628	0.773	1
KY2019:KY.Chr2.953	0.00986922	-1.52869	0	0.102	1
KY2019:KY.Chr13.309	0.00986922	-1.4216	0	0.102	1
Tex26-KY.Chr14.278	0.00986922	-1.6808	0	0.102	1
Timp2-KY.Chr5.598	0.00988724	1.1351	0.047	0.057	1
KY2019:KY.UAContig4.10	0.0102024	-2.34377	0.023	0.193	1
Fth1-KY.Chr7.416	0.0104164	0.758638	0.791	0.534	1
Exosc2-KY.Chr14.1178	0.0104466	0.907222	0.558	0.375	1
KY2019:KY.Chr11.1171	0.0104933	-0.639495	0.256	0.511	1
Cep76-KY.Chr7.519	0.0105767	-0.592478	0.767	0.841	1
KY2019:KY.Chr10.75	0.0106021	1.31443	0.186	0.045	1
Jmjd6-KY.Chr2.551	0.0106036	0.985644	0.837	0.625	1
KY2019:KY.Chr2.2112	0.0106103	2.3736	0.14	0.011	1
Rexo4-KY.Chr2.1462	0.010645	-0.128483	0.767	0.943	1
KY2019:KY.Chr9.782	0.010963	2.62988	0.14	0.011	1
KY2019:KY.Chr9.987	0.0110091	-0.789121	0.977	1	1
Tmem115-KY.Chr1.752	0.011408	0.823665	0.767	0.545	1
Ndrg1-KY.Chr11.351	0.0114376	0.360854	0.977	1	1
Klhl4-KY.Chr1.2414	0.0115124	0.276973	0.674	0.784	1
Dhx29-KY.Chr2.1289	0.0116055	-0.671398	0.674	0.852	1
Ldb3-KY.Chr2.492	0.0118359	0.936547	0.837	0.693	1
H2aj-KY.Chr10.607	0.0118911	-0.332147	0.977	1	1
Ptrhd1-KY.Chr14.1105	0.0121817	-0.707784	0.395	0.398	1
Fam120a-KY.Chr7.795	0.0122188	0.479421	0.326	0.443	1
Fam162a-KY.Chr11.582	0.0122675	0.414343	0.628	0.659	1
Tpm3-KY.Chr2.541	0.0122773	1.20355	0.581	0.341	1
Wars-KY.Chr3.924	0.0123439	-0.129137	0.86	0.989	1
KY2019:KY.Chr9.546	0.0123526	-0.236347	0.395	0.352	1
Drc1-KY.Chr5.610	0.0124283	-1.1488	0.186	0.341	1
KY2019:KY.Chr7.389	0.0125188	2.22409	0.209	0.045	1
Ppm1e-KY.Chr3.512	0.0126514	0.633907	0.884	0.682	1
KY2019:KY.Chr9.906	0.0130164	0.314344	0.326	0.409	1
Pcca-KY.Chr5.595	0.0130311	-0.323013	1	1	1
Dnajc16-KY.Chr6.623	0.0131813	-1.17602	0.163	0.409	1
Bud13-KY.Chr2.2083	0.0131889	-0.595046	0.698	0.852	1
Zfp160-KY.Chr2.1518	0.0132129	2.04885	0.233	0.057	1
Ndufa12-KY.Chr1.936	0.0132287	-0.678027	0.651	0.659	1
Nemf-KY.Chr1.2575	0.0132513	-0.714431	0.628	0.784	1
KY2019:KY.Chr14.1119	0.013268	-0.843402	0.651	0.818	1
Prps1l1-KY.Chr9.762	0.0132916	-0.346222	0.884	0.989	1
Pak3-KY.Chr7.706	0.0132986	0.420074	1	0.92	1
Gtdc1-KY.Chr11.555	0.0133275	-0.319217	0.372	0.602	1
Arih2-KY.Chr6.236	0.0134526	-0.532119	0.186	0.205	1
Tomm70a-KY.Chr10.316	0.0135772	-0.251989	0.907	1	1
Rp1-KY.Chr7.938	0.0136142	-1.64074	0.209	0.386	1
Znfx1-KY.Chr8.339	0.0136916	1.58607	0.279	0.125	1
Cwh43-KY.Chr2.1170	0.0139937	-0.778469	0.395	0.511	1
Ccne1-KY.Chr13.218	0.0141728	-0.312622	1	1	1
Csde1-KY.Chr14.513	0.0142126	-0.748722	0.512	0.727	1
Slc16a4-KY.Chr3.601	0.0142183	-0.618352	0.023	0.114	1
Ppt2-KY.Chr9.524	0.0142532	-1.04185	0.442	0.602	1
Ush1g-KY.Chr11.886	0.0146721	0.759628	0.442	0.216	1
Il1rapl2-KY.Chr10.1361	0.0148974	2.12333	0.163	0.023	1
Cep104-KY.Chr7.536	0.0149153	-0.530733	0.349	0.33	1
Mvp-KY.Chr5.506	0.015096	0.11396	0.581	0.409	1
KY2019:KY.Chr8.349	0.0152345	2.4155	0.07	0	1
Ms4a4b-KY.Chr2.2265	0.0152345	3.23947	0.07	0	1
Bmp1-KY.Chr4.1126	0.0152345	2.36196	0.07	0	1
KY2019:KY.Chr3.70	0.0152345	2.3514	0.07	0	1
Csmd2-KY.Chr11.706	0.0152345	2.48342	0.07	0	1
KY2019:KY.Chr6.678	0.0152345	2.36397	0.07	0	1
Mylk-KY.Chr13.111	0.0152345	2.45028	0.07	0	1
Dnajb13-KY.Chr5.1017	0.0152345	2.35526	0.07	0	1
Thbs1-KY.Chr8.1125	0.0152345	2.35021	0.07	0	1
Ptpre-KY.Chr10.150	0.0152345	2.33636	0.07	0	1
Prkg1-KY.Chr2.2085	0.0152345	2.29169	0.07	0	1
Gm17266-KY.Chr9.750	0.0152345	2.3779	0.07	0	1
Ncs1-KY.Chr9.401	0.0152345	2.17919	0.07	0	1
Cdk5r1-KY.Chr4.553	0.0153072	-0.643024	0.372	0.636	1
Gsto1-KY.Chr9.255	0.0154636	-0.875685	0.465	0.67	1
Mip-KY.Chr2.1303	0.0155351	0.971899	0.581	0.455	1
KY2019:KY.Chr2.1397	0.0155981	-1.47497	0.14	0.341	1
KY2019:KY.Chr9.118	0.0156534	-1.69962	0.047	0.227	1
Mtpap-KY.Chr8.849	0.0158042	1.04946	0.605	0.375	1
KY2019:KY.UAContig7.108	0.0158145	-1.15261	0	0.091	1
Setmar-KY.Chr8.467	0.0158145	-1.48901	0	0.091	1
Mib1-KY.Chr11.893	0.0158145	-1.27719	0	0.091	1
C1qtnf4-KY.Chr2.2221	0.0158145	-1.62902	0	0.091	1
KY2019:KY.Chr10.1235	0.0158145	-1.33858	0	0.091	1
KY2019:KY.Chr5.944	0.0158145	-1.57761	0	0.091	1
Tnfaip6-KY.Chr1.1899	0.0158145	-1.24806	0	0.091	1
Pif1-KY.Chr3.358	0.0158524	0.398904	0.814	0.807	1
Htra4-KY.Chr1.1486	0.0160333	-1.24831	0.116	0.307	1
Aifm2-KY.Chr7.1029	0.0161958	0.27165	0.977	1	1
Arsi-KY.Chr9.165	0.0162285	-0.453503	0.442	0.443	1
Galnt7-KY.Chr9.256	0.0162865	0.438405	0.558	0.602	1
Ap2s1-KY.Chr13.396	0.0163151	-0.459333	0.907	0.875	1
Fbxo45-KY.Chr7.396	0.0164926	-0.665716	0.767	0.886	1
KY2019:KY.Chr12.391	0.0164934	2.31117	0.163	0.023	1
Eif3i-KY.Chr7.1170	0.0166225	-0.120929	0.907	1	1
Ip6k1-KY.Chr9.1008	0.0169064	-1.01254	0.186	0.432	1
Copb1-KY.Chr14.442	0.0169871	-0.476171	0.884	0.943	1
Flnc-KY.Chr12.719	0.0170058	0.706191	0.93	0.864	1
Myrf-KY.Chr12.300	0.0172677	-1.75726	0.07	0.261	1
Ifi30-KY.Chr6.388	0.0175985	0.395751	0.651	0.409	1
Bcor-KY.Chr7.631	0.0177667	-0.273444	1	0.955	1
Taf8-KY.Chr12.924	0.0179521	0.255919	0.605	0.693	1
Dusp7-KY.Chr5.344	0.0180499	-0.497857	0.884	0.886	1
Ngef-KY.Chr12.535	0.0181279	-0.565956	0.674	0.716	1
B3gnt2-KY.Chr2.387	0.0183134	-0.115662	0.628	0.841	1
Traip-KY.Chr9.277	0.0183202	-0.68348	0.605	0.773	1
Mtpn-KY.Chr14.325	0.0184485	0.285435	0.395	0.25	1
Vwf-KY.Chr13.167	0.018719	-0.90593	0.116	0.318	1
Gpn2-KY.Chr7.655	0.0188224	-1.08361	0.256	0.455	1
Clec11a-KY.Chr5.614	0.0191095	2.51397	0.209	0.08	1
KY2019:KY.Chr5.1043	0.0192275	-2.37986	0.07	0.25	1
Epha7-KY.Chr8.456	0.0192858	0.262119	0.605	0.727	1
Agps-KY.Chr1.782	0.0193872	0.993273	0.628	0.42	1
Usp48-KY.Chr4.317	0.0193889	-0.594549	0.488	0.739	1
Mllt3-KY.Chr4.693	0.0195891	-0.365198	0.907	0.989	1
Sorcs2-KY.Chr7.1091	0.0197577	-1.59178	0.047	0.216	1
Celsr3-KY.Chr6.334	0.0199479	0.333431	0.93	0.989	1
Slc25a48-KY.Chr2.916	0.020059	0.773106	0.767	0.557	1
Creb1-KY.Chr1.2051	0.0201506	-0.380548	0.93	0.989	1
Stub1-KY.Chr3.1233	0.0202079	-0.367747	0.233	0.42	1
KY2019:KY.Chr8.184	0.0202438	-0.133106	0.093	0.205	1
Ucp2-KY.Chr9.832	0.0204932	-0.289193	0.628	0.841	1
Frmd6-KY.Chr4.401	0.0206166	0.48399	0.977	0.932	1
Fbxo15-KY.Chr14.1138	0.0207393	-1.07801	0.07	0.25	1
KY2019:KY.Chr6.668	0.0207619	-1.85397	0.023	0.17	1
Lap3-KY.Chr2.1529	0.0210039	-1.07256	0.256	0.375	1
KY2019:KY.Chr14.471	0.0211741	1.65319	0.209	0.091	1
Irf2-KY.Chr14.407	0.0212837	1.5776	0.326	0.159	1
Dnajc5-KY.Chr2.1253	0.021326	-0.330205	0.884	0.989	1
Chrac1-KY.Chr14.486	0.0215178	0.193202	0.884	0.693	1
Klhl13-KY.Chr5.327	0.0216668	-0.33744	0.86	0.977	1
Acads-KY.Chr12.35	0.0218262	0.197919	0.977	1	1
Zfp236-KY.Chr3.1463	0.0219432	-0.7028	0.395	0.648	1
Sptlc3-KY.Chr4.692	0.0219971	-0.590431	0.442	0.693	1
Slc25a29-KY.Chr3.1616	0.022147	0.299529	0.907	0.705	1
Arhgef10-KY.Chr5.191	0.0221819	-0.919551	0.419	0.58	1
Dimt1-KY.Chr11.424	0.0223439	0.30635	0.558	0.352	1
Tnpo3-KY.Chr2.2141	0.0223515	-0.148202	0.767	0.932	1
Sft2d2-KY.Chr6.254	0.0225358	-0.400394	0.86	0.852	1
Trp73-KY.Chr3.226	0.0225583	0.684434	0.744	0.659	1
Qtrt2-KY.Chr10.783	0.0225863	0.234563	0.86	0.943	1
Sil1-KY.Chr5.1068	0.0226993	0.768594	0.512	0.273	1
Casp2-KY.Chr12.766	0.0229206	-0.790016	0.465	0.693	1
Inpp4a-KY.Chr14.641	0.022934	-0.282551	0.488	0.716	1
Slc25a16-KY.Chr12.509	0.0230407	1.6972	0.302	0.114	1
Adgrg2-KY.Chr12.821	0.0230485	0.225081	0.047	0.102	1
Cnot11-KY.Chr2.1011	0.0230785	0.368684	0.884	0.67	1
Tnrc6a-KY.Chr4.80	0.0231005	-0.561897	0.767	0.818	1
Neo1-KY.Chr11.41	0.0233402	0.188736	1	0.886	1
Plxna3-KY.Chr7.1195	0.0233944	-0.547471	0.674	0.739	1
Efcab3-KY.Chr2.1546	0.0234231	2.14212	0.163	0.034	1
Slc22a1-KY.Chr6.589	0.0235892	0.803337	0.279	0.261	1
Mtg1-KY.Chr6.108	0.0235999	-0.961556	0.186	0.42	1
Pdcd6-KY.Chr3.181	0.0237903	0.633718	0.814	0.761	1
Nim1k-KY.Chr5.56	0.0238764	-0.497311	0.186	0.375	1
Nol8-KY.Chr13.266	0.0240985	-0.344894	0.977	0.966	1
Abcc4-KY.Chr4.1013	0.0242413	2.03565	0.116	0.011	1
Gcnt3-KY.Chr8.834	0.0242587	0.234448	0.93	0.75	1
Rai14-KY.Chr4.1228	0.0244044	-0.354366	0.93	0.909	1
Flrt2-KY.Chr6.509	0.0244481	-0.817609	0.558	0.693	1
Mtg2-KY.Chr8.804	0.0246166	0.282653	0.86	0.92	1
Sem1-KY.Chr1.1413	0.0247468	-0.390793	0.884	0.886	1
Astl-KY.Chr9.296	0.0248762	0.91825	0.326	0.25	1
Gon4l-KY.Chr12.109	0.0248874	-0.588291	0.581	0.795	1
2510039O18Rik-KY.Chr8.768	0.0249095	0.518609	0.535	0.545	1
Slc10a4-KY.Chr8.473	0.0249744	-1.46556	0.186	0.375	1
Bcs1l-KY.Chr7.282	0.0249829	-1.4276	0.093	0.261	1
Pcgf3-KY.Chr5.864	0.0251305	-0.215174	0.791	0.693	1
KY2019:KY.Chr8.648	0.0251619	0.479623	0.209	0.227	1
KY2019:KY.Chr5.825	0.025342	-1.26496	0	0.08	1
KY2019:KY.Chr4.934	0.025342	-1.18504	0	0.08	1
Fasn-KY.Chr4.357	0.025342	-1.20527	0	0.08	1
KY2019:KY.Chr10.776	0.025342	-1.40166	0	0.08	1
Msi2-KY.Chr10.1106	0.025342	-1.33488	0	0.08	1
Slc51a-KY.Chr5.84	0.025342	-1.27959	0	0.08	1
Gtf2ird2-KY.Chr3.667	0.025342	-1.28565	0	0.08	1
Dmrta1-KY.Chr5.698	0.025342	-1.84497	0	0.08	1
Kcnj5-KY.Chr11.479	0.025342	-1.38319	0	0.08	1
KY2019:KY.Chr2.859	0.025342	-1.16994	0	0.08	1
Cfap43-KY.Chr4.1225	0.025342	-1.41619	0	0.08	1
Hsd17b14-KY.Chr3.1113	0.025342	-1.04745	0	0.08	1
Cldn19-KY.Chr11.159	0.025342	-1.35129	0	0.08	1
Fmo2-KY.Chr9.364	0.025342	-1.34575	0	0.08	1
Gsn-KY.Chr9.358	0.025342	-1.22802	0	0.08	1
Tyrp1-KY.Chr5.386	0.025342	-1.27257	0	0.08	1
Tmem168-KY.Chr8.1079	0.0256736	1.13883	0.465	0.239	1
Alcam-KY.Chr4.32	0.025837	-0.117603	0.581	0.795	1
Park7-KY.Chr1.2621	0.0260475	-1.49151	0.093	0.273	1
Psmc3-KY.Chr2.2244	0.0263761	-0.460335	0.791	0.943	1
Sdad1-KY.Chr5.767	0.0263912	0.539485	0.767	0.773	1
Kcnab2-KY.Chr1.507	0.0265201	-0.242292	0.651	0.852	1
Kcnb2-KY.Chr1.2300	0.0265712	-0.938612	0.047	0.182	1
Sult1c2-KY.Chr9.1045	0.0265899	2.16517	0.116	0.011	1
Ehhadh-KY.Chr9.479	0.026631	-0.954513	0.116	0.318	1
Drg2-KY.Chr12.846	0.0266592	0.662332	0.674	0.568	1
Ctbp1-KY.Chr5.763	0.0266618	0.21334	1	0.898	1
Phgdh-KY.Chr11.215	0.0267733	-0.268016	0.326	0.273	1
Tkfc-KY.Chr4.376	0.026796	-0.833081	0.116	0.307	1
Adprhl1-KY.Chr1.1806	0.0268065	1.11499	0.488	0.261	1
Ttf2-KY.Chr10.1036	0.0271814	0.147736	0.93	0.761	1
Pxmp4-KY.Chr4.1313	0.02745	-1.09522	0.047	0.193	1
Gk5-KY.Chr8.740	0.0274755	0.999772	0.349	0.148	1
Pigo-KY.Chr4.1296	0.0274862	1.60902	0.256	0.091	1
KY2019:KY.Chr6.168	0.0275624	-0.633884	0.535	0.5	1
KY2019:KY.Chr4.109	0.0277458	1.40654	0.023	0.034	1
Strip2-KY.Chr8.1154	0.0278444	-0.102218	0.605	0.784	1
KY2019:KY.Chr10.160	0.0281076	-1.10456	0.372	0.58	1
KY2019:KY.Chr6.684	0.0282972	-1.62889	0.023	0.148	1
Fam76a-KY.Chr12.646	0.0283147	-0.766085	0.512	0.693	1
KY2019:KY.Chr9.1005	0.0285985	0.591017	0.023	0.057	1
KY2019:KY.Chr1.1176	0.0288938	0.765404	0.047	0.091	1
Elovl4-KY.Chr1.883	0.028976	0.503566	0.465	0.511	1
Mfsd5-KY.Chr1.2332	0.0290013	0.217699	0.651	0.761	1
Nnt-KY.Chr5.632	0.0290701	-0.26667	0.744	0.92	1
A830018L16Rik-KY.Chr2.1581	0.0290855	-0.12995	0.326	0.25	1
Adgrd1-KY.Chr2.2262	0.0290924	-1.42103	0.07	0.227	1
Tbc1d25-KY.Chr4.887	0.0291391	0.15168	0.721	0.545	1
Itga6-KY.Chr4.412	0.0291711	2.37852	0.256	0.227	1
Senp5-KY.Chr11.157	0.0293592	-0.225892	0.302	0.477	1
Abcb11-KY.Chr3.119	0.0296102	0.107474	0.209	0.318	1
KY2019:KY.Chr10.1392	0.0298306	1.76823	0.047	0.034	1
KY2019:KY.Chr10.264	0.0301658	-1.38804	0.023	0.159	1
Sod2-KY.Chr12.794	0.030203	0.741596	0.605	0.489	1
Ubxn7-KY.Chr8.643	0.0302117	-0.578678	0.465	0.705	1
Ksr2-KY.Chr11.443	0.0305172	0.157345	0.372	0.466	1
KY2019:KY.Chr8.716	0.0306882	0.858524	0.465	0.239	1
KY2019:KY.Chr11.372	0.0307688	0.36597	1	0.955	1
Gtf2h1-KY.Chr5.411	0.0308366	-1.22364	0.163	0.352	1
Bola3-KY.Chr7.718	0.0312726	-0.569624	0.605	0.636	1
Tti1-KY.Chr11.271	0.0313007	-0.856461	0.233	0.466	1
Frmd4a-KY.Chr1.1226	0.0313802	-0.694019	0.488	0.602	1
KY2019:KY.UAContig24.1	0.0318292	-1.93293	0.093	0.261	1
Sgsm1-KY.Chr10.1212	0.0319291	1.02925	0.512	0.307	1
Pex6-KY.Chr3.1220	0.0319513	1.22387	0.419	0.261	1
Gnaq-KY.Chr11.678	0.0321648	2.50796	0.116	0.011	1
Pard3-KY.Chr10.1207	0.0321921	-0.12525	0.744	0.909	1
Ubxn11-KY.Chr2.2075	0.0322058	-0.271317	0.116	0.227	1
Dpp7-KY.Chr9.65	0.0324211	0.347589	0.977	0.841	1
KY2019:KY.Chr9.790	0.032448	-0.834334	0.116	0.307	1
KY2019:KY.Chr10.668	0.0325739	0.269409	0.395	0.455	1
Elp2-KY.Chr13.421	0.0327376	-0.333176	0.558	0.511	1
Coq3-KY.Chr3.1097	0.0328993	1.47792	0.326	0.148	1
Tnn-KY.Chr8.224	0.0329062	1.66779	0.093	0.011	1
Rwdd2b-KY.Chr5.1052	0.0331686	0.569821	0.279	0.295	1
Rft1-KY.Chr1.2492	0.0333612	-0.99473	0.047	0.182	1
Rhag-KY.Chr12.917	0.033375	0.515805	0.488	0.5	1
Srgap2-KY.Chr6.92	0.0334649	-0.178406	0.884	0.989	1
Pigx-KY.Chr12.577	0.0334729	-0.651619	0.047	0.159	1
As3mt-KY.Chr5.1085	0.0335815	-1.43956	0.14	0.318	1
Atad3a-KY.Chr7.719	0.0336671	-0.390059	0.837	0.852	1
Adat1-KY.Chr12.591	0.0338581	-0.138109	0.209	0.352	1
Iqub-KY.Chr6.323	0.0338628	2.33727	0.14	0.023	1
Lrrc43-KY.Chr4.440	0.0338672	2.53499	0.116	0.011	1
Arhgap35-KY.Chr11.429	0.0343279	-0.59287	0.767	0.886	1
Fibcd1-KY.Chr7.538	0.0343642	2.35412	0.116	0.011	1
Atg2b-KY.Chr12.59	0.0345712	-0.227274	0.512	0.716	1
Slc46a1-KY.Chr3.466	0.0346281	-1.39571	0.047	0.205	1
Sgpp2-KY.Chr10.594	0.0347095	-0.723596	0.233	0.307	1
KY2019:KY.Chr12.265	0.0347566	0.787042	0.744	0.761	1
Vcl-KY.Chr3.4	0.0347848	0.433793	0.488	0.511	1
Pepd-KY.Chr11.93	0.0350844	0.751303	0.698	0.477	1
Setd6-KY.Chr14.385	0.0351204	0.817753	0.581	0.409	1
KY2019:KY.Chr3.272	0.0351553	-0.477907	0.209	0.409	1
Amot-KY.Chr1.235	0.0352871	0.361226	1	0.932	1
Prkg2-KY.Chr9.369	0.0354317	3.15727	0.116	0.034	1
Ankzf1-KY.Chr1.1966	0.0357808	-0.402565	0.512	0.739	1
Gfpt1-KY.Chr12.125	0.0358176	-0.305062	0.674	0.648	1
Erap1-KY.Chr12.799	0.0360846	0.716883	0.744	0.534	1
KY2019:KY.Chr12.280	0.0363914	2.11647	0.186	0.045	1
Opa3-KY.Chr3.1108	0.0365282	-0.899631	0.14	0.341	1
1700001L19Rik-KY.Chr11.369	0.0367278	-0.886447	0.07	0.227	1
Wdr19-KY.Chr2.863	0.0367549	1.16663	0.395	0.205	1
Enpp7-KY.Chr7.682	0.0368554	-0.524963	0.674	0.693	1
Ttc1-KY.Chr1.1177	0.0369094	0.897553	0.581	0.364	1
Mdm4-KY.Chr11.40	0.0369628	0.12923	0.488	0.341	1
E2f3-KY.Chr2.1579	0.037037	0.190717	0.953	1	1
KY2019:KY.Chr3.309	0.0372697	-1.7251	0.023	0.148	1
Atp2a3-KY.Chr11.1017	0.0374013	0.539175	1	1	1
Sema4g-KY.Chr11.318	0.0374336	0.369228	0.884	0.932	1
KY2019:KY.Chr8.207	0.0374664	1.2516	0.326	0.182	1
Actg2-KY.Chr1.2387	0.0377972	0.615014	0.977	0.989	1
Plekha4-KY.Chr4.1002	0.0378448	-1.70453	0.023	0.159	1
Cpeb1-KY.Chr3.954	0.0378688	-1.05299	0.047	0.193	1
Rapgef1-KY.Chr1.8	0.0383626	0.132013	0.535	0.648	1
Synpo2l-KY.Chr6.268	0.0383991	2.49386	0.186	0.102	1
Slc44a1-KY.Chr8.1089	0.0385366	0.626357	0.837	0.693	1
Zfp286-KY.Chr6.287	0.0387006	-1.32154	0.07	0.227	1
Fat4-KY.Chr14.92	0.0387552	-1.00561	0.14	0.227	1
Cyb5d1-KY.Chr1.160	0.0388008	1.38676	0.163	0.045	1
Mgat4a-KY.Chr5.652	0.0389159	0.235349	0.581	0.42	1
Slc22a18-KY.Chr11.294	0.0390456	-1.13548	0.209	0.386	1
Pkdcc-KY.Chr8.278	0.0392396	0.502317	0.419	0.42	1
Phf10-KY.Chr2.2156	0.0393545	-0.499622	0.605	0.807	1
Tlcd1-KY.Chr9.1094	0.0393962	0.924198	0.558	0.386	1
Txndc16-KY.Chr4.864	0.0396848	0.991188	0.372	0.17	1
Slc11a1-KY.Chr14.3	0.0397708	0.682088	0.512	0.443	1
Acacb-KY.Chr3.365	0.0400076	-0.394299	0.581	0.795	1
Sin3a-KY.Chr2.1444	0.0401126	-0.17842	0.814	0.955	1
Hdac9-KY.Chr10.718	0.0402737	-0.346128	0.791	0.932	1
Aadacl2fm3-KY.Chr11.1209	0.0404728	1.75412	0.186	0.045	1
Alyref2-KY.Chr4.468	0.0405417	0.137957	0.953	1	1
Xrra1-KY.Chr10.1035	0.0406609	-1.24047	0	0.068	1
Tecta-KY.Chr8.774	0.0406609	-1.21107	0	0.068	1
Gm21897-KY.Chr7.1	0.0406609	-1.247	0	0.068	1
Masp1-KY.Chr7.871	0.0406609	-1.85998	0	0.068	1
KY2019:KY.Chr2.2122	0.0406609	-1.34292	0	0.068	1
Trim13-KY.Chr14.157	0.0406609	-1.0966	0	0.068	1
KY2019:KY.Chr10.151	0.0406609	-0.969188	0	0.068	1
KY2019:KY.Chr9.849	0.0406609	-0.943351	0	0.068	1
Actg2-KY.Chr11.688	0.0406609	-1.29868	0	0.068	1
KY2019:KY.Chr1.2374	0.0406609	-1.14977	0	0.068	1
KY2019:KY.Chr10.1353	0.0406609	-1.00413	0	0.068	1
Noxred1-KY.UAContig2.5	0.0406609	-0.971949	0	0.068	1
Klhl9-KY.Chr3.1333	0.0406609	-0.968561	0	0.068	1
Klhl41-KY.Chr1.1211	0.0406609	-1.11243	0	0.068	1
Slc6a5-KY.Chr7.501	0.0406609	-0.987834	0	0.068	1
Slc25a33-KY.Chr1.1329	0.0406609	-1.34402	0	0.068	1
Klhl12-KY.Chr12.124	0.0406609	-1.09434	0	0.068	1
KY2019:KY.Chr6.113	0.0406609	-0.852125	0	0.068	1
Tspear-KY.Chr9.12	0.0406609	-0.946163	0	0.068	1
KY2019:KY.Chr7.1118	0.0406609	-1.17631	0	0.068	1
Glud1-KY.Chr14.640	0.0411042	-0.398456	0.558	0.545	1
Smpd1-KY.Chr13.427	0.0414632	1.11897	0.209	0.193	1
Fbxo41-KY.Chr3.1042	0.0416889	-0.171741	0.628	0.818	1
Gatad2b-KY.Chr11.330	0.041755	0.216145	0.977	1	1
Qrich2-KY.Chr14.1154	0.0417723	0.382751	0.488	0.307	1
Ttc13-KY.Chr11.1031	0.0418759	-0.961731	0.233	0.364	1
Cmss1-KY.Chr6.277	0.0420696	-0.238154	0.233	0.398	1
Lrrc45-KY.Chr5.258	0.0425975	-1.20994	0.093	0.273	1
Ninj1-KY.Chr10.838	0.0429629	0.286526	0.93	0.761	1
Mthfs-KY.Chr2.2239	0.0429884	-0.711985	0.465	0.545	1
Cep350-KY.Chr9.670	0.043059	-0.235748	0.93	1	1
Ddr2-KY.Chr9.1025	0.043276	0.36444	1	0.955	1
Unc119b-KY.Chr4.950	0.0433327	-0.564639	0.605	0.807	1
KY2019:KY.Chr10.1124	0.0433657	1.97346	0.14	0.148	1
Cwf19l1-KY.Chr2.2292	0.0436125	-0.475239	0.605	0.807	1
Ap1m2-KY.Chr8.504	0.0436639	-0.544961	0.535	0.568	1
Ccdc149-KY.Chr8.441	0.043748	-0.590193	0.674	0.682	1
KY2019:KY.UAContig34.17	0.0439048	-0.710764	0.116	0.284	1
Cryz-KY.Chr7.289	0.0439474	-0.836983	0.233	0.295	1
Exo1-KY.Chr11.220	0.0440809	-0.337847	0.767	0.727	1
Actg2-KY.Chr1.2388	0.0441277	0.580473	1	1	1
Cox11-KY.Chr7.1078	0.044134	-1.26851	0.116	0.295	1
Zc3h14-KY.Chr4.429	0.0441542	-0.448166	0.814	0.898	1
Sod1-KY.Chr11.136	0.0442557	0.372855	0.953	0.92	1
Ssu2-KY.Chr10.36	0.0446486	0.98946	0.512	0.307	1
Golga7-KY.Chr8.947	0.0446923	-0.577617	0.628	0.795	1
Ppp1cc-KY.Chr9.18	0.0447493	0.724589	0.674	0.489	1
Nog-KY.Chr12.723	0.0450386	1.87225	0.256	0.102	1
Pcdh9-KY.Chr2.545	0.0450685	0.22615	0.744	0.864	1
Fam117b-KY.Chr9.891	0.0451346	-0.300262	0.977	0.92	1
Map1lc3a-KY.Chr13.79	0.0452021	-0.526827	0.791	0.875	1
Itpa-KY.Chr9.284	0.0453974	0.12674	0.395	0.489	1
Exoc2-KY.Chr9.755	0.0454722	0.449669	0.535	0.341	1
Kcnj2-KY.Chr10.683	0.045625	0.327858	0.279	0.386	1
Tsg101-KY.Chr8.1311	0.0456532	-0.196801	0.744	0.659	1
Carhsp1-KY.Chr8.634	0.0456888	-0.509501	0.767	0.886	1
Kif1a-KY.Chr4.202	0.0457501	0.377688	0.907	0.875	1
Hmgb3-KY.Chr5.1054	0.0458574	-0.439541	0.93	0.977	1
Taf6-KY.Chr7.1079	0.0462048	-0.714662	0.512	0.693	1
Cpd-KY.Chr4.992	0.046241	0.57336	0.721	0.625	1
Alms1-KY.Chr2.2088	0.046382	0.532135	0.791	0.58	1
Cacybp-KY.Chr9.811	0.0464513	0.126261	0.953	1	1
Rab8a-KY.Chr6.513	0.0464895	0.745775	0.512	0.386	1
Tex45-KY.Chr2.1296	0.0465532	2.44624	0.233	0.114	1
Klhl12-KY.Chr12.106	0.0467567	-1.36834	0.093	0.261	1
Golph3-KY.Chr1.1120	0.0467697	0.481409	0.86	0.67	1
Chtf8-KY.Chr5.217	0.046859	0.87776	0.535	0.409	1
Spred2-KY.Chr11.1011	0.0469031	-0.693096	0.488	0.693	1
KY2019:KY.Chr8.612	0.047061	0.44415	0.977	0.943	1
KY2019:KY.Chr13.355	0.0472777	0.805965	0.186	0.068	1
Hlf-KY.Chr14.42	0.0472815	-0.534136	0.326	0.545	1
Tfpi-KY.Chr7.903	0.0473061	0.828859	0.209	0.17	1
Srfbp1-KY.Chr12.1085	0.047577	-0.691055	0.512	0.67	1
Herc3-KY.Chr1.2417	0.0475881	-0.677111	0.465	0.602	1
Ttn-KY.Chr2.1555	0.047718	0.795868	0.116	0.102	1
Psmd12-KY.Chr1.924	0.0477867	0.128753	0.953	1	1
Gfm2-KY.Chr4.635	0.0478019	-0.233518	0.163	0.284	1
Rnf170-KY.Chr8.1110	0.0480653	-0.801203	0.326	0.455	1
Tbx18-KY.Chr9.115	0.0482924	1.4751	0.279	0.114	1
Kazn-KY.Chr1.143	0.0483177	-0.847402	0.302	0.511	1
Wdr25-KY.Chr11.831	0.0483221	0.538711	0.837	0.716	1
Dnah8-KY.Chr1.1068	0.0483711	1.56127	0.233	0.091	1
Tnpo2-KY.Chr5.616	0.0483729	-0.338984	0.814	0.773	1
Slc35b4-KY.Chr4.1331	0.0486251	-0.747025	0.465	0.625	1
Crlf3-KY.Chr3.629	0.0487976	1.02858	0.326	0.205	1
Gosr2-KY.Chr9.956	0.0491866	0.140803	0.651	0.761	1
Npat-KY.Chr12.1039	0.0493241	0.36752	0.884	0.909	1
Tpra1-KY.Chr1.1749	0.0495033	-1.34522	0.023	0.148	1
Tmem47-KY.Chr4.246	0.0496937	0.62626	0.767	0.795	1
KY2019:KY.Chr4.1216	0.0497094	-0.936611	0.163	0.364	1
Gm49396-KY.Chr14.928	0.0498144	-0.28835	0.977	1	1
Tbcc-KY.Chr2.1165	0.0499308	-1.05514	0.186	0.341	1
Anpep-KY.Chr8.258	0.0499375	2.30345	0.14	0.034	1
Ammecr1-KY.Chr7.554	0.0501091	-0.434806	0.744	0.727	1
Rae1-KY.Chr1.2185	0.0502378	0.454666	0.953	0.943	1
Washc2-KY.Chr6.45	0.0502765	-0.744048	0.465	0.659	1
Chpf2-KY.Chr7.372	0.050278	0.810013	0.326	0.261	1
Zfp112-KY.Chr8.370	0.0504041	0.230514	0.93	0.977	1
Ush2a-KY.Chr5.792	0.0504151	-0.741465	0.558	0.716	1
Sod1-KY.Chr14.435	0.0504841	0.967185	0.14	0.045	1
Chsy3-KY.Chr4.57	0.050835	-0.242419	0.744	0.909	1
Bard1-KY.Chr1.168	0.0508452	-0.709719	0.395	0.511	1
Fzr1-KY.Chr8.203	0.0509798	0.354219	0.744	0.784	1
Nelfe-KY.Chr13.223	0.0511592	0.664731	0.395	0.216	1
Aen-KY.Chr6.629	0.0512818	-0.412481	0.605	0.807	1
KY2019:KY.Chr4.476	0.051318	-1.29466	0.047	0.193	1
6430548M08Rik-KY.Chr8.990	0.051438	-0.713033	0.791	0.83	1
Abcg2-KY.Chr8.1038	0.0515124	0.301191	0.326	0.409	1
Adhfe1-KY.Chr1.998	0.0516654	-0.775262	0.279	0.5	1
Adpgk-KY.Chr8.321	0.0517345	0.539327	0.512	0.511	1
Rbm26-KY.Chr14.544	0.0517771	-0.263549	0.791	0.739	1
Rasa1-KY.Chr4.1291	0.0519281	0.464816	0.465	0.455	1
Ccdc170-KY.Chr3.411	0.0519745	-1.0639	0.209	0.352	1
Ehd2-KY.Chr11.1113	0.0523778	0.39141	1	1	1
Mov10-KY.Chr2.833	0.0524707	1.54186	0.116	0.023	1
KY2019:KY.Chr12.762	0.0525004	-0.611656	0.465	0.511	1
Cdk16-KY.Chr5.740	0.0531662	-0.363531	1	1	1
Mettl27-KY.Chr6.159	0.0532507	-0.382518	0.884	0.943	1
Tspan11-KY.Chr12.295	0.0534023	1.04291	0.558	0.511	1
KY2019:KY.Chr14.18	0.0534137	-1.53379	0.047	0.17	1
KY2019:KY.Chr11.402	0.0534253	1.16178	0.349	0.159	1
Psmb3-KY.Chr3.878	0.0536254	0.249755	0.977	1	1
Taf11-KY.Chr2.1144	0.0536548	-0.235483	0.209	0.364	1
Prkdc-KY.Chr3.944	0.0538072	-0.511039	0.256	0.455	1
Stoml1-KY.Chr3.504	0.0538499	0.265879	0.791	0.602	1
Tmem38b-KY.Chr2.399	0.0540201	0.300929	1	0.989	1
Ice2-KY.Chr8.318	0.0544622	-0.512304	0.628	0.705	1
Atg13-KY.Chr1.649	0.0545373	-1.4603	0.047	0.182	1
Gtf2f1-KY.Chr1.2491	0.0548292	-0.160422	0.977	0.909	1
Fzd5-KY.Chr9.725	0.0549397	-0.547478	0.372	0.591	1
Gm21897-KY.Chr2.976	0.0550533	1.91552	0.047	0	1
Svep1-KY.Chr5.1004	0.0550533	2.02125	0.047	0	1
Zbed4-KY.Chr3.671	0.0550533	2.59463	0.047	0	1
Sorl1-KY.Chr2.2236	0.0550533	2.37209	0.047	0	1
KY2019:KY.UAContig29.8	0.0550533	2.25198	0.047	0	1
KY2019:KY.Chr1.2493	0.0550533	2.19051	0.047	0	1
AF366264-KY.Chr8.247	0.0550533	2.1563	0.047	0	1
KY2019:KY.Chr11.254	0.0550533	2.07873	0.047	0	1
KY2019:KY.Chr5.609	0.0550533	2.07029	0.047	0	1
Blvrb-KY.Chr5.775	0.0550533	2.07001	0.047	0	1
Adamts20-KY.Chr4.546	0.0550533	2.04671	0.047	0	1
Prdm13-KY.Chr12.825	0.0550533	1.98918	0.047	0	1
KY2019:KY.Chr1.175	0.0550533	1.79046	0.047	0	1
KY2019:KY.Chr7.1106	0.0550533	2.17248	0.047	0	1
Sult6b2-KY.Chr7.1154	0.0550533	2.15027	0.047	0	1
KY2019:KY.Chr7.366	0.0550533	2.00985	0.047	0	1
KY2019:KY.Chr1.942	0.0550533	1.98659	0.047	0	1
KY2019:KY.Chr1.2628	0.0550533	2.51919	0.047	0	1
KY2019:KY.Chr8.1325	0.0550533	2.35227	0.047	0	1
Akr1a1-KY.Chr4.653	0.0550533	2.18678	0.047	0	1
KY2019:KY.Chr2.207	0.0550533	2.03424	0.047	0	1
KY2019:KY.Chr4.815	0.0550533	1.93451	0.047	0	1
Lrguk-KY.Chr10.768	0.0550533	1.92326	0.047	0	1
KY2019:KY.Chr6.25	0.0550533	1.88633	0.047	0	1
KY2019:KY.Chr7.131	0.0550533	1.86532	0.047	0	1
Cyp4f40-KY.Chr6.445	0.0550533	2.17051	0.047	0	1
Hoxd12-KY.Chr7.704	0.0550533	1.98089	0.047	0	1
Avil-KY.Chr3.203	0.0550533	1.94774	0.047	0	1
Sult6b1-KY.Chr13.244	0.0550533	2.2223	0.047	0	1
KY2019:KY.Chr13.447	0.0550533	2.21921	0.047	0	1
Kcnk2-KY.Chr10.928	0.0550533	2.18072	0.047	0	1
KY2019:KY.Chr6.398	0.0550533	2.13178	0.047	0	1
KY2019:KY.Chr12.229	0.0550533	2.05911	0.047	0	1
Unc93a2-KY.Chr6.394	0.0550533	2.04867	0.047	0	1
KY2019:KY.Chr10.916	0.0550533	2.02128	0.047	0	1
KY2019:KY.Chr8.66	0.0550533	1.98402	0.047	0	1
Rdh12-KY.Chr12.164	0.0550533	1.96897	0.047	0	1
KY2019:KY.UAContig39.19	0.0550533	1.96295	0.047	0	1
KY2019:KY.Chr8.314	0.0550533	1.96162	0.047	0	1
Tdh-KY.Chr1.178	0.0550533	2.11863	0.047	0	1
KY2019:KY.Chr11.702	0.0550533	2.04334	0.047	0	1
KY2019:KY.Chr1.588	0.0550533	2.17798	0.047	0	1
Pir-KY.Chr14.558	0.0550533	2.22921	0.047	0	1
KY2019:KY.Chr9.228	0.0550533	2.14839	0.047	0	1
Thap3-KY.Chr2.12	0.0550533	2.07842	0.047	0	1
Slc6a13-KY.Chr1.2114	0.0550533	1.98864	0.047	0	1
Jmjd7-KY.Chr3.1487	0.0550533	1.98738	0.047	0	1
KY2019:KY.Chr4.436	0.0550533	1.93454	0.047	0	1
Col6a4-KY.Chr9.669	0.0550533	2.08898	0.047	0	1
Crot-KY.UAContig18.5	0.0550533	2.00315	0.047	0	1
Axl-KY.Chr14.89	0.0550533	1.96026	0.047	0	1
KY2019:KY.Chr8.546	0.0550533	2.00588	0.047	0	1
Clec4n-KY.Chr5.1105	0.0550533	2.17648	0.047	0	1
Slc2a7-KY.Chr6.183	0.0550533	2.0079	0.047	0	1
Itpkb-KY.Chr10.821	0.0551878	0.578518	0.767	0.773	1
Map3k4-KY.Chr9.477	0.0553839	0.555488	0.279	0.284	1
KY2019:KY.Chr2.987	0.0555196	1.12041	0.395	0.205	1
Cib1-KY.Chr1.1493	0.0556379	-0.777278	0.186	0.273	1
Fbn2-KY.Chr1.683	0.0558292	0.465046	0.349	0.216	1
Stard10-KY.Chr2.1069	0.0559029	-0.447769	0.116	0.261	1
Fzd4-KY.Chr6.487	0.0561011	-0.489461	0.837	0.898	1
Efhd2-KY.Chr1.979	0.0562624	-0.258439	0.698	0.875	1
Arg2-KY.Chr11.604	0.056415	-0.973507	0.256	0.432	1
Gpam-KY.Chr8.461	0.056567	-0.483555	0.767	0.773	1
Praf2-KY.Chr2.1022	0.0567833	-0.525532	0.488	0.5	1
Tmem38b-KY.Chr7.1086	0.0568606	-0.467043	0.186	0.364	1
KY2019:KY.Chr12.756	0.0568722	0.317338	0.233	0.125	1
Gin1-KY.Chr11.814	0.0568781	1.4679	0.302	0.182	1
Kat8-KY.Chr4.397	0.0570801	0.413428	0.767	0.557	1
Prxl2b-KY.Chr10.1139	0.0572621	-0.46594	0.093	0.205	1
Creg2-KY.Chr12.180	0.0574784	-0.816852	0.349	0.557	1
Wipi2-KY.Chr3.1125	0.0575722	1.1356	0.256	0.182	1
Vwc2l-KY.Chr8.696	0.0577844	-0.903489	0.233	0.443	1
KY2019:KY.Chr1.2369	0.0578491	0.527132	0.465	0.443	1
Cav1-KY.Chr5.1031	0.0580973	0.292214	1	1	1
KY2019:KY.Chr2.920	0.0580979	1.50131	0.14	0.034	1
KY2019:KY.Chr11.749	0.058142	-0.7475	0.326	0.432	1
Twf2-KY.Chr1.2154	0.0583761	0.341833	0.698	0.739	1
Gpaa1-KY.Chr3.1214	0.0583789	0.119446	0.698	0.818	1
Wdr49-KY.Chr8.1102	0.0584095	1.51644	0.209	0.091	1
Mob3a-KY.Chr8.1260	0.0584325	-0.581439	0.442	0.659	1
Acss3-KY.Chr1.2303	0.0587277	-0.848253	0.256	0.466	1
Slc2a5-KY.Chr7.755	0.0588473	0.191321	0.93	0.773	1
Xndc1-KY.Chr10.780	0.0589323	0.691226	0.628	0.42	1
Slc2a1-KY.Chr3.1590	0.0596045	-0.581375	0.023	0.102	1
B3galt6-KY.Chr14.290	0.0596452	0.704384	0.605	0.386	1
Prpf40a-KY.Chr10.720	0.0597989	-0.367273	0.977	0.989	1
Hunk-KY.Chr11.266	0.0598545	0.285548	0.953	0.966	1
Supt3-KY.Chr10.735	0.0599263	-0.892531	0.186	0.386	1
Rab3c-KY.Chr8.332	0.0599438	0.347098	0.953	0.955	1
Ctsa-KY.Chr11.237	0.0601023	1.1019	0.256	0.102	1
Cttnbp2nl-KY.Chr8.229	0.0603201	-0.532226	0.721	0.852	1
Ssr2-KY.Chr8.348	0.0603593	0.138542	0.977	1	1
Atp2b2-KY.Chr8.633	0.0604305	-0.498658	0.628	0.807	1
Myl7-KY.Chr8.907	0.0604683	0.534621	1	0.977	1
KY2019:KY.Chr11.35	0.0605546	-0.561693	0.279	0.489	1
Coq3-KY.Chr12.913	0.0607314	0.942396	0.512	0.33	1
Sarnp-KY.Chr5.1070	0.0607625	-0.215109	0.977	1	1
Mgat4b-KY.Chr2.1130	0.0607635	0.301123	0.186	0.08	1
Mcm7-KY.Chr1.610	0.0607675	-0.232361	0.977	1	1
Huwe1-KY.Chr4.426	0.0608795	-0.314928	0.953	0.932	1
Mfn2-KY.Chr2.2046	0.0611948	-0.598335	0.674	0.727	1
Slc6a5-KY.Chr11.558	0.0612652	0.50269	0.884	0.761	1
Nt5el-KY.Chr13.114	0.0615175	1.15629	0.372	0.182	1
Bax-KY.Chr4.661	0.0616542	0.237194	0.698	0.511	1
Nsun2-KY.Chr3.743	0.061657	-0.326817	0.93	0.966	1
Myl7-KY.Chr8.903	0.061832	0.796376	0.744	0.557	1
Arl1-KY.Chr14.162	0.0618447	-0.335541	1	0.989	1
Arhgap19-KY.Chr4.621	0.0619044	0.517383	0.86	0.761	1
Nde1-KY.Chr3.1105	0.0620936	-1.10848	0.093	0.261	1
Cenpn-KY.Chr1.648	0.0621411	-0.809315	0.326	0.5	1
Igbp1-KY.Chr2.1528	0.0622414	0.236319	0.837	0.898	1
Trappc10-KY.Chr6.370	0.0622765	0.593373	0.465	0.273	1
KY2019:KY.Chr5.435	0.06272	-1.34511	0.14	0.182	1
Txndc15-KY.Chr6.675	0.0627407	-0.68229	0.163	0.341	1
Plekhm3-KY.Chr13.484	0.0627455	-0.324172	0.791	0.795	1
Kifc3-KY.Chr2.840	0.0627503	-0.357992	0.86	0.966	1
Atl3-KY.Chr10.1316	0.0632359	-0.134574	0.953	0.875	1
Cdk5rap2-KY.Chr7.522	0.0634864	0.219838	0.977	1	1
Ptpdc1-KY.Chr8.286	0.0635557	0.991244	0.465	0.295	1
Clptm1l-KY.Chr3.488	0.0635776	0.106348	0.349	0.261	1
KY2019:KY.Chr1.1259	0.0636058	-1.2693	0.093	0.239	1
Deptor-KY.Chr1.1029	0.0639381	-0.653845	0.535	0.636	1
Rnf11-KY.Chr5.21	0.0641673	0.922609	0.488	0.295	1
Wars2-KY.Chr6.50	0.0642445	-1.1922	0.093	0.25	1
Moxd1-KY.Chr7.561	0.0643349	-0.918221	0.047	0.17	1
Nup43-KY.Chr12.805	0.0644111	0.276918	0.395	0.466	1
KY2019:KY.Chr6.533	0.0646611	-1.22262	0.163	0.182	1
Rab5c-KY.Chr9.468	0.0647261	-0.506077	0.581	0.773	1
Adamts15-KY.Chr1.1471	0.0647643	0.878903	0.116	0.114	1
Bag3-KY.Chr8.1077	0.0651734	0.227791	0.744	0.545	1
Esco2-KY.Chr2.2313	0.0651782	-1.01031	0.163	0.341	1
Selenow-KY.Chr6.192	0.0654189	-0.182834	0.721	0.886	1
Hyou1-KY.Chr11.1223	0.0654286	-0.459258	0.86	0.898	1
KY2019:KY.Chr5.824	0.0654404	-1.32756	0	0.057	1
KY2019:KY.Chr13.113	0.0654404	-0.739023	0	0.057	1
Aifm2-KY.Chr11.841	0.0654404	-1.01661	0	0.057	1
Gp1ba-KY.Chr9.362	0.0654404	-0.756918	0	0.057	1
Mogat2-KY.Chr2.1292	0.0654404	-1.13185	0	0.057	1
A2m-KY.Chr3.93	0.0654404	-0.754055	0	0.057	1
KY2019:KY.Chr12.389	0.0654404	-1.07661	0	0.057	1
Kcnk3-KY.Chr2.2280	0.0654404	-1.05234	0	0.057	1
Ets1-KY.Chr11.1070	0.0654404	-1.01968	0	0.057	1
Zfp385b-KY.Chr2.426	0.0654404	-1.0133	0	0.057	1
Traf7-KY.Chr3.241	0.0654404	-0.902229	0	0.057	1
Pomk-KY.Chr6.651	0.0654404	-0.860697	0	0.057	1
KY2019:KY.Chr1.1138	0.0654404	-0.782009	0	0.057	1
KY2019:KY.Chr1.1734	0.0654404	-0.775415	0	0.057	1
Lrrc23-KY.Chr5.205	0.0654404	-1.02611	0	0.057	1
Mettl23-KY.Chr9.198	0.0654404	-0.713072	0	0.057	1
KY2019:KY.Chr7.280	0.0654404	-1.06661	0	0.057	1
Ptpra-KY.Chr5.592	0.0654404	-0.964404	0	0.057	1
Cttnbp2-KY.Chr3.1646	0.0654404	-0.900728	0	0.057	1
KY2019:KY.Chr8.206	0.0654404	-0.900459	0	0.057	1
Kremen1-KY.Chr11.1116	0.0654404	-0.866819	0	0.057	1
KY2019:KY.Chr4.1014	0.0654404	-0.906615	0	0.057	1
Foxred2-KY.Chr1.2409	0.0654404	-0.796634	0	0.057	1
Xbp1-KY.Chr8.1015	0.0654404	-0.822505	0	0.057	1
Fut7-KY.Chr3.1512	0.0654404	-0.774343	0	0.057	1
Gng10-KY.Chr11.67	0.0654404	-0.945848	0	0.057	1
KY2019:KY.Chr7.589	0.0654404	-0.78924	0	0.057	1
Minpp1-KY.Chr14.247	0.0654865	0.49605	0.907	0.807	1
Trabd-KY.Chr5.914	0.0654905	0.312575	0.837	0.852	1
Dcakd-KY.Chr5.1042	0.065743	-0.586848	0.512	0.705	1
Cmtm8-KY.Chr5.696	0.066084	0.522093	0.814	0.625	1
Hsdl2-KY.Chr8.593	0.066161	0.713636	0.698	0.511	1
Cers6-KY.Chr3.1706	0.0665768	-1.48693	0.047	0.159	1
Ctrb1-KY.UAContig16.1	0.0666335	-1.49467	0.023	0.136	1
Exoc3-KY.Chr14.1121	0.0666563	-1.66528	0.023	0.136	1
Fzd8-KY.Chr1.767	0.0667896	-1.36643	0.07	0.216	1
Dph5-KY.Chr5.749	0.0670094	-0.397188	0.674	0.852	1
KY2019:KY.Chr7.990	0.0673193	1.19315	0.326	0.148	1
Cyp4f14-KY.Chr6.446	0.0673674	-0.351344	0.721	0.886	1
Fam122a-KY.Chr7.1005	0.0674745	-0.520429	0.721	0.807	1
Ahcy-KY.Chr3.905	0.0675666	-0.201157	1	0.977	1
Rps2-KY.Chr5.380	0.0676244	-0.129232	1	1	1
Tuba1c-KY.Chr1.1294	0.0676426	-0.201144	0.233	0.182	1
KY2019:KY.Chr11.1197	0.0676525	1.63035	0.209	0.068	1
KY2019:KY.Chr3.722	0.0679804	-0.321487	0.465	0.67	1
Galnt16-KY.Chr3.1636	0.0680079	-0.626613	0.558	0.727	1
Tecta-KY.Chr8.842	0.0680288	-1.30127	0.023	0.125	1
Ppp6c-KY.Chr3.962	0.0681981	0.23545	1	0.932	1
Slc25a40-KY.Chr1.765	0.0683814	-0.132046	0.326	0.273	1
KY2019:KY.UAContig1.124	0.0684261	0.1157	0.14	0.216	1
Eftud2-KY.Chr5.320	0.0684476	-0.809382	0.209	0.409	1
Katnbl1-KY.Chr3.542	0.0684584	-0.960315	0.233	0.375	1
KY2019:KY.Chr9.998	0.0684993	0.372796	0.721	0.727	1
Gyg-KY.Chr1.35	0.0686693	-0.682106	0.163	0.341	1
KY2019:KY.Chr3.618	0.068702	0.294561	0.953	0.943	1
Cdc23-KY.Chr8.1182	0.0688098	-0.225939	0.442	0.375	1
KY2019:KY.Chr4.1051	0.0688602	-0.934127	0.023	0.125	1
Syap1-KY.Chr12.98	0.0689617	-0.795857	0.279	0.455	1
Fbxw4-KY.Chr5.495	0.0692992	-1.19331	0.047	0.182	1
KY2019:KY.Chr7.917	0.069401	-1.40255	0.023	0.125	1
Lsm4-KY.Chr8.1071	0.0698207	-0.193303	0.791	0.932	1
Rgs8-KY.Chr9.111	0.069972	0.284406	0.977	0.966	1
Ccdc189-KY.Chr5.750	0.0699987	-0.833333	0.209	0.341	1
Hmcn1-KY.Chr4.683	0.0700176	-1.26243	0.023	0.136	1
Gclc-KY.Chr2.1313	0.0702756	0.551578	0.535	0.511	1
Cluap1-KY.Chr2.28	0.0703154	-0.643889	0.558	0.648	1
Fut9-KY.Chr10.909	0.0703181	0.639303	0.767	0.625	1
Slc50a1-KY.Chr10.929	0.0703713	0.551301	0.465	0.284	1
Aifm2-KY.Chr7.74	0.0705276	-1.85271	0.047	0.148	1
Crispld2-KY.Chr6.282	0.0707223	-1.03766	0.023	0.125	1
Gins4-KY.Chr5.129	0.0708512	0.604424	0.279	0.284	1
Cyb5r4-KY.Chr2.1132	0.0710491	-0.159949	0.186	0.307	1
Dele1-KY.Chr8.1191	0.0711002	0.409058	0.465	0.307	1
Pih1d1-KY.Chr3.1249	0.0711641	-0.758191	0.256	0.318	1
Fmc1-KY.Chr8.1349	0.0713966	0.568352	0.814	0.705	1
Ube2w-KY.Chr2.2217	0.0715237	-0.437127	0.488	0.534	1
Smc6-KY.Chr12.101	0.0715317	-0.258101	0.581	0.773	1
Man2a2-KY.Chr9.1023	0.0715673	0.424225	0.86	0.682	1
Cdcp2-KY.Chr3.1258	0.0716518	0.643341	0.302	0.148	1
L3hypdh-KY.Chr9.1144	0.0716562	1.03009	0.349	0.227	1
Rfc1-KY.Chr2.890	0.0717358	-0.620899	0.419	0.489	1
KY2019:KY.Chr12.116	0.0717546	-0.761898	0.442	0.614	1
Ttc26-KY.Chr3.1209	0.0718047	0.645555	0.651	0.443	1
Zmpste24-KY.Chr6.554	0.0718219	-0.361795	0.767	0.909	1
Ubac1-KY.Chr12.25	0.0718592	0.641885	0.628	0.511	1
Tek-KY.Chr13.321	0.0721413	0.318014	1	1	1
Kat6a-KY.Chr12.480	0.0723283	-0.352716	0.977	0.989	1
Neurog3-KY.Chr6.427	0.0728475	0.282094	0.442	0.273	1
KY2019:KY.Chr2.2163	0.0733179	-0.481481	0.419	0.432	1
Fundc1-KY.Chr1.1726	0.0737323	-0.595515	0.651	0.807	1
Pigb-KY.Chr12.148	0.0741922	0.546199	0.326	0.307	1
Calr-KY.Chr5.584	0.0742356	-0.276348	0.953	1	1
Ggt7-KY.Chr2.1094	0.0742857	-0.783511	0.326	0.443	1
Flrt2-KY.Chr6.512	0.0744292	0.102013	0.744	0.58	1
Ints8-KY.Chr11.1183	0.0744508	0.811366	0.488	0.284	1
Cars-KY.Chr1.870	0.0745258	-0.470052	0.744	0.807	1
Jun-KY.Chr5.536	0.074603	0.875821	0.395	0.205	1
Csmd2-KY.Chr12.747	0.074629	0.968298	0.395	0.205	1
Smc4-KY.Chr7.781	0.0751755	-0.183593	0.953	1	1
Rchy1-KY.Chr14.185	0.0752439	0.244001	0.326	0.227	1
Ddx31-KY.Chr5.551	0.0752563	-0.541937	0.744	0.841	1
Map4k5-KY.Chr9.949	0.0752616	-0.400635	0.814	0.909	1
Tmem209-KY.Chr1.1658	0.0753584	-0.297365	0.977	0.966	1
Arap1-KY.Chr2.1190	0.0754007	0.55439	0.744	0.545	1
KY2019:KY.Chr8.337	0.0754187	0.398325	0.884	0.898	1
Cyp4b1-KY.Chr1.2057	0.0755033	0.761715	0.07	0.091	1
KY2019:KY.Chr12.774	0.0756198	-0.155762	0.442	0.602	1
Napb-KY.Chr11.150	0.0758202	0.36435	0.721	0.727	1
Wdfy2-KY.Chr4.1240	0.0758658	0.633638	0.674	0.523	1
Utp20-KY.Chr2.2238	0.0760486	-0.358259	0.907	0.955	1
Hs6st1-KY.Chr1.1674	0.0761403	0.268856	0.302	0.205	1
Ptprr-KY.Chr4.1321	0.0763557	-0.607056	0.651	0.773	1
Fars2-KY.Chr3.699	0.0763762	-0.192221	0.605	0.523	1
Snf8-KY.Chr1.544	0.0767499	-0.997477	0.186	0.318	1
Cfdp1-KY.Chr12.568	0.0767695	0.416633	0.721	0.705	1
Rtl1-KY.Chr11.434	0.0768085	-0.580611	0.233	0.42	1
Ywhae-KY.Chr3.1541	0.0769559	0.179145	1	1	1
Taf9-KY.Chr1.9	0.0769631	0.194646	1	0.92	1
Unc45a-KY.Chr8.1389	0.0770177	0.207288	1	1	1
Cul2-KY.Chr3.251	0.0770798	0.32687	0.953	0.955	1
Rragb-KY.Chr1.1576	0.0772113	0.229362	0.488	0.545	1
Cacul1-KY.Chr8.894	0.0774809	-0.497669	0.209	0.375	1
Ssh2-KY.Chr14.15	0.0775269	0.280598	0.581	0.409	1
Sgms1-KY.Chr12.760	0.0776397	0.334883	0.953	0.909	1
Pus1-KY.Chr7.1072	0.0777709	-0.457203	0.465	0.67	1
KY2019:KY.Chr13.457	0.0779015	1.03806	0.14	0.136	1
Gjc1-KY.Chr11.1238	0.0779486	0.753822	0.372	0.398	1
Acly-KY.Chr3.1288	0.0780074	0.211922	0.977	0.864	1
Slit2-KY.Chr4.465	0.0780684	2.50844	0.093	0.011	1
Vmac-KY.Chr8.1109	0.0781649	-0.967626	0.14	0.284	1
Ubr3-KY.Chr9.1056	0.0785577	0.470605	0.233	0.318	1
Armc7-KY.Chr7.907	0.0786155	0.437675	0.884	0.716	1
Tnnc2-KY.Chr12.40	0.0786501	0.73072	0.953	0.932	1
Lbp-KY.Chr14.314	0.0786875	0.852756	0.047	0.057	1
KY2019:KY.Chr1.540	0.0787717	-1.00026	0.023	0.125	1
KY2019:KY.Chr5.794	0.0787763	-1.04102	0.256	0.398	1
Kcmf1-KY.Chr8.1153	0.0788187	0.122792	0.907	0.761	1
Lrrc40-KY.Chr5.881	0.078851	1.18179	0.233	0.091	1
Zdhhc17-KY.Chr2.822	0.0790136	-0.702012	0.465	0.591	1
Cdh1-KY.Chr10.1051	0.0790297	-1.38369	0.023	0.125	1
Terf1-KY.Chr7.275	0.079032	-0.590502	0.442	0.636	1
Vps35l-KY.Chr14.1002	0.0790523	-1.00223	0.163	0.33	1
Abat-KY.Chr1.206	0.0791425	2.74013	0.093	0.011	1
Adamtsl1-KY.Chr4.1195	0.0791805	0.574691	0.814	0.636	1
Angpt1-KY.Chr7.260	0.0791862	-1.23161	0.14	0.273	1
Eaf1-KY.Chr5.703	0.0792508	-0.961361	0.186	0.364	1
Sult3a1-KY.Chr9.205	0.0794319	-0.865715	0.186	0.375	1
Matn2-KY.Chr1.2555	0.0796053	-0.563457	0.163	0.318	1
Raver2-KY.Chr5.323	0.0797788	0.370594	0.953	0.898	1
Tub-KY.Chr2.1255	0.0797947	0.405084	0.558	0.375	1
Smad9-KY.Chr2.1018	0.0797998	-0.18325	0.488	0.67	1
Rnf168-KY.Chr10.1340	0.079848	0.668566	0.535	0.33	1
Sh3bp5l-KY.Chr4.1223	0.0798961	-0.710433	0.279	0.364	1
Fbxl12-KY.Chr5.834	0.0799309	-0.153659	0.488	0.443	1
Chrnb4-KY.Chr7.1240	0.0801319	0.194384	0.349	0.42	1
Gulp1-KY.Chr7.148	0.080507	0.527476	0.907	0.864	1
Hspa5-KY.Chr9.923	0.0805149	-0.346378	0.698	0.864	1
Ccdc58-KY.Chr6.432	0.080531	-0.414419	0.465	0.67	1
Clcn3-KY.Chr14.1156	0.0805835	0.747413	0.605	0.432	1
Nmt2-KY.Chr12.54	0.0806169	0.338496	0.767	0.761	1
Bcl2-KY.Chr3.1640	0.0807312	0.457244	0.651	0.636	1
KY2019:KY.Chr2.504	0.0808758	1.46101	0.163	0.045	1
Efnb3-KY.Chr1.563	0.0808876	0.494382	0.698	0.636	1
Mnat1-KY.Chr1.1082	0.0810156	-0.190402	0.302	0.25	1
Zfr-KY.Chr5.876	0.0812012	-0.56823	0.651	0.727	1
Eif4e-KY.Chr12.810	0.0813952	0.26239	0.977	0.966	1
Nbea-KY.Chr2.1113	0.0814167	-0.166469	0.907	0.989	1
Pcid2-KY.Chr7.629	0.0817428	-0.605339	0.349	0.42	1
KY2019:KY.Chr8.1294	0.0817917	-0.583781	0.186	0.25	1
2810004N23Rik-KY.Chr6.286	0.0818646	-0.323396	0.651	0.83	1
Ttbk1-KY.Chr10.1347	0.0818822	1.11116	0.349	0.193	1
Ddb1-KY.Chr8.1006	0.0819863	-0.660704	0.512	0.659	1
Acsl6-KY.Chr12.1072	0.0820199	-0.170356	0.419	0.58	1
Iqsec1-KY.Chr10.840	0.0822602	-0.599338	0.465	0.602	1
Usf2-KY.Chr3.1438	0.0822985	0.334176	0.977	0.977	1
KY2019:KY.Chr9.171	0.0824567	-0.504944	0.116	0.068	1
Fer-KY.Chr3.1256	0.0825311	-0.786433	0.093	0.239	1
Aadac-KY.Chr11.1208	0.0826096	2.0612	0.093	0.011	1
Chchd1-KY.Chr2.924	0.0826996	-0.40539	0.674	0.83	1
Phf3-KY.Chr2.1272	0.0827889	-0.267132	0.907	0.989	1
KY2019:KY.Chr6.307	0.0828419	-0.378031	0.047	0.125	1
Sptlc1-KY.Chr5.229	0.083111	-0.348268	0.512	0.705	1
Hectd1-KY.Chr11.500	0.0833714	0.279448	1	0.977	1
Fam216a-KY.Chr4.600	0.0834998	0.981711	0.093	0.08	1
Ik-KY.Chr8.1169	0.0835954	0.271222	0.884	0.886	1
Eif2b2-KY.Chr2.135	0.0836431	0.67655	0.674	0.511	1
Prcc-KY.Chr4.1302	0.083675	-0.496567	0.698	0.682	1
Yipf4-KY.Chr4.805	0.083746	1.13307	0.279	0.193	1
Mafk-KY.Chr12.534	0.0838219	0.48193	0.419	0.261	1
Snx5-KY.Chr2.457	0.0838284	0.313398	0.419	0.273	1
Camk1d-KY.Chr1.2505	0.0841312	-0.565257	0.535	0.602	1
KY2019:KY.Chr12.1034	0.0841608	-1.43705	0.023	0.114	1
Ccdc113-KY.Chr1.720	0.0841975	0.100581	0.116	0.068	1
Fgf4-KY.Chr1.1891	0.0845549	0.336238	0.86	0.875	1
Dusp16-KY.Chr14.561	0.0845994	-0.354477	0.465	0.466	1
Zfp317-KY.Chr7.1232	0.08471	0.352982	0.279	0.33	1
Mcm3ap-KY.Chr9.1120	0.0848008	0.418662	0.884	0.852	1
Actn1-KY.Chr11.1111	0.0848957	0.488131	0.977	0.966	1
Ruvbl1-KY.Chr1.600	0.0854237	0.110131	0.907	0.977	1
Cacna1c-KY.Chr4.431	0.085465	0.527206	0.581	0.591	1
Ube3c-KY.Chr5.1075	0.085477	-0.308856	0.977	0.966	1
Ttc7b-KY.Chr8.1301	0.085596	1.40493	0.233	0.091	1
KY2019:KY.Chr9.615	0.0856074	-0.974405	0.047	0.17	1
Oprk1-KY.Chr7.128	0.0856363	2.11616	0.093	0.011	1
Taf12-KY.Chr6.63	0.0858335	-0.252162	0.628	0.807	1
Rbbp6-KY.Chr3.548	0.0858557	-0.605856	0.372	0.432	1
Prkcz-KY.Chr14.163	0.0858708	-0.370168	0.93	0.955	1
Hnrnpc-KY.Chr10.1116	0.0859293	0.456788	0.233	0.239	1
Gart-KY.Chr12.585	0.0863172	-0.454507	0.767	0.852	1
Gna14-KY.Chr3.327	0.0865059	-0.492157	0.698	0.795	1
Ndst1-KY.Chr2.1029	0.0866419	0.389611	1	0.966	1
Fuca1-KY.Chr1.2482	0.086648	-0.3836	0.395	0.386	1
KY2019:KY.Chr4.954	0.0870972	1.91145	0.093	0.011	1
Chic2-KY.Chr2.827	0.087256	-0.368276	0.791	0.898	1
Zfp207-KY.Chr5.201	0.087794	-0.226764	0.953	1	1
Odf3-KY.Chr2.1480	0.0878573	1.71482	0.116	0.023	1
Tigar-KY.Chr4.554	0.0878939	0.995432	0.279	0.125	1
Atp2a3-KY.Chr11.575	0.0881819	0.456544	1	1	1
KY2019:KY.Chr5.396	0.0881935	0.947375	0.442	0.25	1
Focad-KY.Chr2.423	0.0882681	-0.852091	0.279	0.42	1
Ikzf5-KY.Chr4.937	0.0884228	-0.464348	0.442	0.455	1
Rfwd3-KY.Chr3.34	0.0885407	-0.683964	0.279	0.477	1
Gm12248-KY.Chr2.964	0.0885703	0.362519	0.605	0.67	1
Pelo-KY.Chr8.1263	0.0885721	0.667074	0.651	0.591	1
Calhm5-KY.Chr5.148	0.0886894	0.204722	0.442	0.534	1
Cyb5r3-KY.Chr1.1792	0.0887008	0.503319	0.767	0.693	1
Ascc2-KY.Chr8.1269	0.08871	-0.763074	0.349	0.523	1
Chchd2-KY.Chr14.23	0.0887905	0.4538	0.721	0.523	1
Oxsm-KY.Chr3.506	0.0890684	1.70236	0.163	0.045	1
KY2019:KY.Chr4.49	0.0890861	-0.517066	0.605	0.727	1
Ssna1-KY.Chr14.920	0.0894325	1.08917	0.326	0.193	1
Sstr5-KY.Chr7.792	0.0894438	-1.55849	0.047	0.114	1
Mrps25-KY.Chr1.590	0.0895066	-0.517139	0.512	0.705	1
Usp40-KY.Chr2.1312	0.0896436	-0.289903	0.884	0.852	1
Usf3-KY.Chr4.1211	0.0897635	-0.131197	0.465	0.409	1
Phex-KY.Chr12.672	0.0898013	0.892895	0.116	0.045	1
Chdh-KY.Chr1.882	0.0900385	0.792722	0.581	0.455	1
Lpar3-KY.Chr6.397	0.090483	2.08286	0.093	0.011	1
Cacnb1-KY.Chr13.197	0.0906449	0.24741	0.953	0.977	1
Eci1-KY.Chr9.92	0.0910458	-0.272784	0.721	0.67	1
Gpr37-KY.Chr5.1015	0.091086	-0.653748	0.488	0.67	1
Ccny-KY.Chr9.650	0.0912535	0.650485	0.488	0.455	1
Slc22a15-KY.Chr2.2063	0.0912558	0.791867	0.465	0.307	1
Tatdn2-KY.Chr12.956	0.0913107	1.27286	0.233	0.125	1
KY2019:KY.Chr11.419	0.0913394	-0.770334	0.209	0.295	1
Lamtor5-KY.Chr1.1665	0.0913725	0.481715	0.814	0.648	1
Xiap-KY.Chr12.804	0.0915252	0.923065	0.372	0.193	1
Armc1-KY.Chr1.1905	0.0917089	-0.51741	0.674	0.739	1
Sncaip-KY.Chr4.78	0.091816	2.12453	0.116	0.023	1
Ddx47-KY.Chr11.21	0.0918955	0.283915	0.93	0.955	1
Ubqln1-KY.Chr4.985	0.092	-0.337999	0.907	0.977	1
Fanci-KY.Chr5.511	0.0922049	-0.723109	0.326	0.511	1
2610507B11Rik-KY.Chr1.1746	0.0922233	-0.741791	0.372	0.534	1
Fbxo46-KY.Chr3.356	0.0922272	1.30356	0.256	0.114	1
Gba-KY.Chr8.444	0.0923285	-0.474325	0.372	0.398	1
KY2019:KY.Chr14.1046	0.0926153	0.573357	0.023	0.045	1
Hacd3-KY.Chr4.30	0.0927714	-0.60668	0.512	0.648	1
Sf3a1-KY.Chr11.1176	0.0930222	0.333823	0.93	0.875	1
Cog7-KY.Chr1.1414	0.0930663	0.656941	0.419	0.375	1
Glrx3-KY.Chr3.952	0.0932312	-0.460877	0.791	0.864	1
Cand2-KY.Chr8.859	0.0933733	0.811436	0.535	0.375	1
Prss28-KY.Chr7.688	0.0934562	0.307216	0.279	0.17	1
Selenoi-KY.Chr1.1061	0.0936632	0.371471	0.721	0.705	1
Alad-KY.Chr6.302	0.0937087	-1.18199	0.047	0.17	1
Nxt2-KY.Chr13.278	0.0937463	-0.85388	0.186	0.364	1
Med21-KY.Chr4.971	0.0938579	0.435381	0.512	0.341	1
Son-KY.Chr6.150	0.0939932	-0.446376	0.744	0.875	1
Med24-KY.Chr2.477	0.0940278	-1.21363	0.093	0.239	1
Slc7a2-KY.Chr5.487	0.0940345	1.25122	0.256	0.125	1
Gins1-KY.Chr4.1181	0.0944086	-0.495192	0.651	0.705	1
Ubtf-KY.Chr2.1521	0.094673	-0.243879	0.907	0.977	1
Pdzk1-KY.Chr7.806	0.0948536	1.67322	0.14	0.034	1
Pdhb-KY.Chr5.573	0.0950993	0.663082	0.163	0.159	1
KY2019:KY.Chr10.147	0.0952664	-1.3628	0.047	0.17	1
KY2019:KY.Chr3.606	0.0952778	0.234577	0.023	0.057	1
Mkks-KY.Chr11.866	0.0955607	-1.06222	0.093	0.239	1
Tti2-KY.Chr11.544	0.0956274	0.683148	0.419	0.239	1
Chrna1-KY.Chr7.710	0.0958543	0.404616	0.953	0.864	1
Hid1-KY.Chr2.2165	0.095875	-0.933248	0.093	0.182	1
Csnk1g2-KY.Chr4.79	0.0959102	-0.135098	1	0.955	1
Dysf-KY.Chr9.804	0.0959124	0.966694	0.047	0.068	1
Abcb11-KY.Chr2.1410	0.0959255	1.84828	0.14	0.034	1
Hace1-KY.Chr12.1064	0.0961923	0.65101	0.209	0.102	1
Usp30-KY.Chr7.815	0.0963085	-0.288715	0.349	0.33	1
Adgrg3-KY.Chr2.1530	0.0963973	0.616314	0.14	0.068	1
Zfp704-KY.Chr2.999	0.0965485	0.98363	0.233	0.159	1
Parva-KY.Chr2.2137	0.096661	-0.44823	0.698	0.807	1
Adgrl1-KY.Chr9.250	0.0968292	0.455534	0.581	0.386	1
Csgalnact1-KY.Chr14.401	0.0968391	0.592801	0.721	0.614	1
Saal1-KY.Chr7.672	0.0968588	-0.659823	0.372	0.455	1
KY2019:KY.Chr1.1724	0.0971102	0.830333	0.07	0.091	1
Prpf31-KY.Chr3.1650	0.0971172	-0.439112	0.837	0.92	1
4932438A13Rik-KY.Chr2.957	0.0971379	-0.453148	0.744	0.886	1
Tmed10-KY.Chr3.414	0.0973393	0.313712	1	0.966	1
Polr1b-KY.Chr4.625	0.0973434	-0.318612	0.884	0.864	1
Pigv-KY.Chr5.773	0.0978315	0.448044	0.14	0.08	1
Arsg-KY.Chr6.599	0.0979092	1.01604	0.256	0.114	1
Bdh1-KY.Chr1.1807	0.0979181	0.504874	0.419	0.25	1
Cyb5a-KY.Chr3.215	0.0980595	-0.393638	0.628	0.659	1
Ube2d2b-KY.Chr2.836	0.098559	-0.705164	0.116	0.17	1
KY2019:KY.Chr3.931	0.0987681	0.316623	0.814	0.852	1
Med20-KY.Chr5.389	0.0988267	0.938325	0.302	0.148	1
Ccnt2-KY.Chr7.676	0.0988385	-0.222111	0.977	1	1
Cda-KY.Chr1.1302	0.0989822	0.187432	0.302	0.398	1
Cpsf1-KY.Chr13.177	0.0990434	-0.309953	0.209	0.352	1
Caap1-KY.Chr4.779	0.0991089	-0.169315	0.86	0.966	1
Sumf1-KY.Chr1.1354	0.0992539	0.394636	0.372	0.398	1
Urod-KY.Chr12.666	0.0992783	1.07906	0.372	0.205	1
Reep5-KY.Chr12.244	0.099408	0.360795	0.884	0.864	1
Hmcn1-KY.Chr5.393	0.0994417	0.934597	0.163	0.057	1
Hpf1-KY.Chr14.1092	0.0995016	0.284749	0.651	0.705	1
KY2019:KY.Chr12.847	0.0995217	0.146728	0.953	0.83	1
Irx6-KY.Chr11.343	0.100021	0.628011	0.721	0.58	1
Qdpr-KY.Chr8.1076	0.100231	-0.569105	0.326	0.523	1
Alkbh1-KY.Chr11.120	0.100249	0.763551	0.581	0.398	1
Efhd2-KY.Chr1.980	0.100254	-0.17229	0.047	0.102	1
Wdr13-KY.Chr10.689	0.100293	1.16968	0.302	0.148	1
KY2019:KY.Chr11.38	0.100474	-0.393504	0.767	0.875	1
Epb41l5-KY.Chr2.1554	0.100502	-0.312523	0.395	0.58	1
Lamp1-KY.Chr1.1236	0.100549	0.15221	0.884	0.943	1
Dhrs1-KY.Chr6.178	0.10055	-1.13657	0.07	0.159	1
Armc8-KY.Chr9.1073	0.100736	-0.632714	0.581	0.693	1
Ctdnep1-KY.Chr12.236	0.100738	-0.397802	0.465	0.659	1
Shcbp1l-KY.Chr13.456	0.100759	-0.587466	0.047	0.136	1
Atp5g1-KY.Chr10.239	0.10077	0.508176	0.279	0.17	1
Uty-KY.Chr1.1728	0.100796	-0.237497	1	0.989	1
Gemin2-KY.Chr5.374	0.100797	0.107025	0.512	0.386	1
Sardh-KY.Chr4.421	0.100938	-1.02726	0.07	0.205	1
Tepp-KY.Chr11.1027	0.101038	1.82837	0.116	0.023	1
Ubp1-KY.Chr3.1188	0.101043	-0.736839	0.256	0.432	1
Zpr1-KY.Chr1.758	0.101298	-0.172933	0.698	0.852	1
Mettl3-KY.Chr3.1734	0.101435	0.467307	0.512	0.33	1
KY2019:KY.Chr8.1216	0.101454	0.181831	0.86	0.932	1
Extl3-KY.Chr2.455	0.101593	1.22115	0.279	0.125	1
KY2019:KY.Chr1.2371	0.101724	-0.466998	0.279	0.443	1
Engase-KY.Chr1.1869	0.101789	-0.799236	0.186	0.318	1
Ola1-KY.Chr8.494	0.102089	0.340964	0.93	0.818	1
Tomm20-KY.Chr10.661	0.10216	-0.253381	0.791	0.92	1
Casq2-KY.Chr4.1004	0.102191	0.191423	1	1	1
Zfpl1-KY.Chr3.953	0.10241	0.783642	0.535	0.375	1
Dgka-KY.Chr1.2546	0.102463	-1.25905	0.093	0.227	1
Pdia4-KY.Chr10.1023	0.102477	-0.47358	0.558	0.614	1
Spa17-KY.Chr10.1421	0.102566	-1.14954	0.047	0.17	1
Slc10a5-KY.Chr11.349	0.102723	-0.682418	0.14	0.295	1
Cby1-KY.Chr11.208	0.102739	0.638263	0.465	0.386	1
Bloc1s1-KY.Chr1.202	0.102783	0.609007	0.326	0.182	1
Uxt-KY.Chr1.1666	0.103167	0.32166	0.395	0.489	1
KY2019:KY.Chr6.56	0.103343	-0.831024	0.047	0.102	1
Actg2-KY.Chr7.868	0.103506	0.569984	1	1	1
Tnk2-KY.Chr1.1250	0.10355	0.493592	0.791	0.625	1
Ivns1abp-KY.Chr9.1002	0.103586	0.491005	0.628	0.58	1
Atg7-KY.Chr2.794	0.103844	0.436056	0.837	0.761	1
KY2019:KY.Chr6.327	0.103949	-1.08872	0.116	0.25	1
Slc27a2-KY.Chr8.578	0.104079	-0.333258	0.581	0.557	1
KY2019:KY.Chr6.544	0.104079	1.36567	0.07	0.011	1
Mybpc1-KY.Chr1.628	0.104366	1.38402	0.395	0.295	1
Slc25a10-KY.Chr4.10	0.104452	0.127161	0.605	0.75	1
Dut-KY.Chr11.82	0.104464	0.242815	0.977	0.875	1
KY2019:KY.Chr14.1034	0.104534	-0.335926	0.651	0.602	1
Rprd1b-KY.Chr5.704	0.104567	-0.420956	0.744	0.807	1
Cdc45-KY.Chr3.1632	0.105122	0.43335	0.767	0.761	1
Mtfr2-KY.UAContig48.3	0.105137	0.350069	0.186	0.239	1
Cubn-KY.Chr13.161	0.105434	1.04944	0.326	0.205	1
KY2019:KY.Chr3.1472	0.105522	0.287582	0.977	0.977	1
Rtl1-KY.Chr10.725	0.105665	-0.639497	0.395	0.557	1
Ddx11-KY.Chr7.374	0.105737	0.308023	0.628	0.682	1
Trmt1-KY.Chr3.1666	0.105817	-0.710446	0.326	0.489	1
Sorl1-KY.Chr10.1331	0.105935	-0.971937	0	0.045	1
Klhl10-KY.Chr10.1425	0.105935	-0.786518	0	0.045	1
KY2019:KY.Chr9.125	0.105935	-0.594716	0	0.045	1
KY2019:KY.Chr2.1511	0.105935	-0.740157	0	0.045	1
Klhl24-KY.Chr10.67	0.105935	-0.728184	0	0.045	1
KY2019:KY.Chr12.819	0.105935	-0.708719	0	0.045	1
Stn1-KY.Chr11.252	0.105935	-0.708017	0	0.045	1
KY2019:KY.Chr12.592	0.105935	-0.650606	0	0.045	1
Gbe1-KY.Chr14.300	0.105935	-0.562054	0	0.045	1
Cyp3a44-KY.Chr11.251	0.105935	-0.518786	0	0.045	1
KY2019:KY.Chr6.542	0.105935	-0.489333	0	0.045	1
0610010F05Rik-KY.Chr2.2184	0.105935	-0.450494	0	0.045	1
Tmprss15-KY.Chr7.859	0.105935	-1.31336	0	0.045	1
Dkk3-KY.Chr8.968	0.105935	-1.0803	0	0.045	1
KY2019:KY.Chr3.111	0.105935	-1.04637	0	0.045	1
KY2019:KY.Chr9.981	0.105935	-0.998403	0	0.045	1
KY2019:KY.Chr9.522	0.105935	-0.99393	0	0.045	1
Adra1a-KY.Chr7.1151	0.105935	-0.919108	0	0.045	1
Aldh2-KY.Chr7.614	0.105935	-0.780065	0	0.045	1
Klhl20-KY.Chr14.926	0.105935	-0.764014	0	0.045	1
Mdga1-KY.Chr1.2169	0.105935	-0.758533	0	0.045	1
KY2019:KY.Chr14.579	0.105935	-0.732845	0	0.045	1
Ano4-KY.Chr8.1101	0.105935	-0.686234	0	0.045	1
Tspan9-KY.Chr1.2301	0.105935	-0.683839	0	0.045	1
Mep1a-KY.Chr1.1935	0.105935	-0.679387	0	0.045	1
KY2019:KY.Chr3.1310	0.105935	-0.655639	0	0.045	1
KY2019:KY.Chr14.464	0.105935	-0.636055	0	0.045	1
Ganc-KY.Chr1.133	0.105935	-0.629627	0	0.045	1
KY2019:KY.Chr4.111	0.105935	-0.606779	0	0.045	1
Hmcn1-KY.Chr12.1035	0.105935	-0.595656	0	0.045	1
Slc22a1-KY.Chr6.591	0.105935	-0.590469	0	0.045	1
KY2019:KY.Chr12.140	0.105935	-0.572981	0	0.045	1
Pyroxd2-KY.Chr12.197	0.105935	-0.516364	0	0.045	1
KY2019:KY.Chr4.471	0.105935	-0.514749	0	0.045	1
KY2019:KY.UAContig15.6	0.105935	-0.479848	0	0.045	1
Clca1-KY.Chr2.2161	0.105935	-0.422449	0	0.045	1
Cryab-KY.Chr3.484	0.105935	-4.09388	0	0.045	1
KY2019:KY.Chr1.2548	0.105935	-1.06003	0	0.045	1
KY2019:KY.Chr11.12	0.105935	-0.899202	0	0.045	1
Odc1-KY.Chr2.158	0.105935	-0.743439	0	0.045	1
KY2019:KY.Chr9.249	0.105935	-0.656171	0	0.045	1
Kyat3-KY.Chr6.206	0.105935	-0.615447	0	0.045	1
Nek10-KY.Chr2.1455	0.105935	-0.608429	0	0.045	1
Ttll10-KY.Chr1.243	0.105935	-0.604108	0	0.045	1
Ripk1-KY.Chr2.2070	0.105935	-0.602897	0	0.045	1
KY2019:KY.Chr10.37	0.105935	-0.601128	0	0.045	1
KY2019:KY.Chr11.282	0.105935	-0.58272	0	0.045	1
KY2019:KY.Chr6.261	0.105935	-0.554119	0	0.045	1
Adgre1-KY.Chr4.250	0.105935	-0.55246	0	0.045	1
KY2019:KY.Chr10.200	0.105935	-0.547738	0	0.045	1
1700013F07Rik-KY.Chr12.720	0.105935	-0.538959	0	0.045	1
KY2019:KY.Chr9.297	0.105935	-0.521342	0	0.045	1
Slc15a2-KY.Chr13.371	0.105935	-0.389752	0	0.045	1
Tgfbrap1-KY.Chr4.1232	0.105935	-0.932196	0	0.045	1
Fgl1-KY.Chr14.912	0.105935	-0.894118	0	0.045	1
Mocos-KY.Chr10.159	0.105935	-0.822597	0	0.045	1
KY2019:KY.Chr1.706	0.105935	-0.812941	0	0.045	1
KY2019:KY.Chr2.185	0.105935	-0.744576	0	0.045	1
C6-KY.Chr11.710	0.105935	-0.677425	0	0.045	1
Slc2a8-KY.Chr12.181	0.105935	-0.673766	0	0.045	1
Sult1c2-KY.Chr3.1384	0.105935	-0.661894	0	0.045	1
KY2019:KY.Chr3.1738	0.105935	-0.649277	0	0.045	1
KY2019:KY.Chr2.1302	0.105935	-0.647774	0	0.045	1
Prdm1-KY.Chr12.977	0.105935	-0.619635	0	0.045	1
Lrrc15-KY.Chr9.995	0.105935	-0.611475	0	0.045	1
Lgals4-KY.Chr6.43	0.105935	-0.56032	0	0.045	1
KY2019:KY.Chr8.197	0.105935	-0.556743	0	0.045	1
Hmcn2-KY.Chr3.1036	0.105935	-0.531487	0	0.045	1
Adgrb2-KY.Chr8.698	0.105935	-0.524692	0	0.045	1
KY2019:KY.Chr12.62	0.105935	-0.953093	0	0.045	1
KY2019:KY.Chr3.53	0.105935	-0.771914	0	0.045	1
KY2019:KY.Chr1.1503	0.105935	-0.727433	0	0.045	1
KY2019:KY.Chr3.730	0.105935	-0.720943	0	0.045	1
KY2019:KY.Chr13.282	0.105935	-0.536473	0	0.045	1
Hmgxb3-KY.Chr1.1854	0.105935	-0.511004	0	0.045	1
KY2019:KY.Chr6.322	0.105935	-0.441061	0	0.045	1
Slc6a5-KY.Chr9.72	0.105935	-0.667849	0	0.045	1
Laptm4a-KY.Chr1.697	0.105978	-0.288504	0.977	1	1
Selp-KY.Chr7.127	0.106009	0.586984	0.465	0.284	1
Ube2t-KY.Chr1.2325	0.10616	0.180164	0.605	0.67	1
Ube2e1-KY.Chr9.716	0.10627	-0.481189	0.698	0.818	1
Adamts14-KY.Chr9.24	0.106348	-0.815621	0.256	0.375	1
Chaf1b-KY.Chr6.300	0.106485	-0.309989	0.791	0.909	1
Agxt2-KY.Chr5.1086	0.106689	-1.41658	0.023	0.114	1
Fut8-KY.Chr9.406	0.106722	-0.55758	0.395	0.398	1
Stx5a-KY.Chr10.185	0.106735	-0.556309	0.535	0.682	1
Pcgf1-KY.Chr2.2216	0.106825	-0.657823	0.209	0.284	1
Rlbp1-KY.Chr13.240	0.106843	-0.397275	0.767	0.727	1
KY2019:KY.Chr2.558	0.106903	1.43204	0.186	0.08	1
Asap1-KY.Chr2.2073	0.10703	-0.579363	0.488	0.659	1
Rnf121-KY.Chr9.763	0.107118	-0.297895	0.512	0.693	1
Tyw5-KY.Chr7.508	0.107516	0.272255	0.977	0.966	1
Ttc39c-KY.Chr14.557	0.107643	0.474898	0.605	0.625	1
Palld-KY.Chr7.413	0.107867	0.618958	0.93	0.909	1
Npr1-KY.Chr4.1070	0.107892	-0.554946	0.116	0.125	1
Xkr4-KY.Chr3.742	0.10796	0.622643	0.581	0.386	1
Ppp3cb-KY.Chr12.132	0.107993	0.133961	0.744	0.841	1
Samd9l-KY.Chr7.430	0.108257	0.748722	0.047	0.057	1
Kntc1-KY.Chr5.275	0.108404	-0.140195	0.605	0.761	1
Grhpr-KY.Chr12.692	0.108536	-1.32632	0.047	0.136	1
Nubp1-KY.Chr8.347	0.108601	-0.463859	0.419	0.614	1
Marchf5-KY.Chr8.382	0.1087	0.163006	0.814	0.886	1
Alas2-KY.Chr5.365	0.108766	-0.526199	0.419	0.614	1
Zscan22-KY.Chr11.1283	0.109068	-1.14587	0.047	0.159	1
Tatdn3-KY.Chr11.442	0.109113	-0.351999	0.372	0.557	1
Bphl-KY.Chr9.218	0.109385	-1.03238	0.14	0.261	1
Sumo2-KY.Chr14.980	0.109494	0.369527	0.953	0.898	1
Kri1-KY.Chr8.307	0.109724	-0.621006	0.581	0.727	1
Psmg2-KY.Chr3.1743	0.110073	-0.264815	0.163	0.284	1
Gpr107-KY.Chr9.214	0.110511	0.450356	0.465	0.489	1
Slc25a13-KY.Chr1.1946	0.110535	-0.132098	0.302	0.42	1
Bmp1-KY.Chr9.59	0.11062	0.432834	0.07	0.114	1
Wdr6-KY.Chr9.348	0.110636	0.501964	0.767	0.761	1
Nynrin-KY.Chr3.657	0.110724	-1.43629	0.047	0.148	1
Cfap100-KY.Chr1.587	0.110913	-0.108554	0.279	0.25	1
Armt1-KY.Chr3.714	0.111156	0.35862	0.558	0.386	1
KY2019:KY.Chr7.371	0.111357	-0.409154	0.628	0.795	1
Tro-KY.Chr5.570	0.111865	0.686529	0.419	0.318	1
Slc25a32-KY.Chr14.1062	0.111911	0.797229	0.442	0.33	1
Cul9-KY.Chr4.592	0.112319	0.297948	0.209	0.25	1
KY2019:KY.Chr4.861	0.112681	-0.847833	0.256	0.386	1
Ikbkb-KY.Chr2.1487	0.11272	-0.757563	0.326	0.443	1
Paqr3-KY.Chr1.2433	0.112749	-0.335318	0.837	0.943	1
KY2019:KY.Chr12.788	0.112772	0.688242	0.674	0.568	1
Trpa1-KY.Chr1.2586	0.113254	-1.40174	0.023	0.114	1
Anxa7-KY.Chr9.47	0.113278	0.624844	0.395	0.227	1
KY2019:KY.Chr11.947	0.113507	-1.0114	0.14	0.295	1
KY2019:KY.Chr11.838	0.113523	-0.166954	0.581	0.534	1
Psmd5-KY.Chr9.1059	0.113565	-0.574605	0.558	0.67	1
Sptb-KY.Chr3.1271	0.113599	-0.359112	0.116	0.136	1
Cnnm2-KY.Chr5.1112	0.11395	-0.741904	0.256	0.375	1
Agpat5-KY.Chr2.170	0.114022	0.301235	0.558	0.398	1
Peg3-KY.Chr3.1613	0.114102	0.381744	0.442	0.466	1
Serinc5-KY.Chr10.66	0.114218	0.392559	0.837	0.67	1
Rgs12-KY.Chr7.1089	0.114234	-0.216713	0.372	0.534	1
KY2019:KY.Chr14.1122	0.114334	-0.864097	0.233	0.409	1
Pcnx4-KY.Chr4.480	0.114391	0.795056	0.209	0.17	1
Mtrf1l-KY.Chr9.843	0.114789	-0.341503	0.93	0.932	1
Plekhg4-KY.Chr3.217	0.114887	0.399954	0.837	0.818	1
Ctsh-KY.Chr3.260	0.114936	0.52189	0.791	0.625	1
Pdlim7-KY.Chr6.646	0.115131	-1.15028	0.047	0.159	1
Tmem41b-KY.Chr2.878	0.115465	0.458499	0.837	0.682	1
Sec31a-KY.Chr2.483	0.115487	0.128451	0.907	0.955	1
KY2019:KY.Chr14.171	0.115571	-1.24894	0.047	0.148	1
D2hgdh-KY.Chr1.2194	0.115587	1.57481	0.116	0.057	1
Trim63-KY.Chr6.112	0.115655	0.208475	0.186	0.102	1
Dcaf17-KY.Chr9.523	0.11579	0.52183	0.349	0.33	1
Kif23-KY.Chr10.1358	0.115863	-0.272636	0.977	1	1
Clptm1-KY.Chr5.664	0.115959	-0.318346	0.814	0.92	1
C330007P06Rik-KY.Chr11.591	0.116022	0.362629	0.884	0.841	1
Psmd10-KY.Chr5.219	0.116229	0.228286	0.651	0.693	1
Nsun7-KY.Chr2.1376	0.116239	0.396218	0.047	0.08	1
Kdm5a-KY.Chr12.266	0.116283	-0.859856	0.186	0.318	1
Sned1-KY.Chr5.1039	0.116314	1.69939	0.163	0.057	1
KY2019:KY.Chr14.107	0.116327	-0.807422	0.372	0.545	1
Fn3krp-KY.Chr3.1663	0.116349	0.584669	0.233	0.216	1
Cyp24a1-KY.Chr7.944	0.11649	-0.975655	0.093	0.205	1
Dkk4-KY.Chr6.644	0.11669	-1.95262	0.14	0.273	1
Wdr59-KY.Chr3.1339	0.116875	-0.773092	0.163	0.33	1
Zbed4-KY.Chr1.218	0.117188	-0.398777	0.581	0.625	1
Myh2-KY.Chr2.1050	0.117381	0.404087	1	0.977	1
Txn1-KY.Chr11.61	0.117692	-0.89772	0.209	0.364	1
Gpat4-KY.Chr5.194	0.11776	0.442283	0.488	0.466	1
Preb-KY.Chr7.1083	0.117811	-0.370566	0.791	0.841	1
Ccm2-KY.Chr7.1111	0.117848	0.553966	0.698	0.568	1
Ufl1-KY.Chr12.92	0.117856	0.424154	0.837	0.784	1
Rbpms-KY.Chr3.1658	0.117992	-0.527817	0.163	0.318	1
Kifc3-KY.Chr2.1173	0.118619	-0.10655	0.419	0.568	1
KY2019:KY.Chr11.205	0.118687	0.802682	0.256	0.125	1
Sgpl1-KY.Chr3.1606	0.118689	-0.379493	0.535	0.545	1
Rdh11-KY.Chr6.234	0.118738	1.32429	0.209	0.08	1
Fut7-KY.Chr9.155	0.118973	0.595479	0.605	0.568	1
Kansl1-KY.Chr7.388	0.119076	-0.235409	1	1	1
Tbk1-KY.Chr8.1151	0.119181	0.425566	0.698	0.511	1
Mfsd3-KY.Chr8.687	0.119384	0.472159	0.116	0.159	1
KY2019:KY.Chr9.838	0.119451	0.476246	0.814	0.716	1
Herc1-KY.Chr11.451	0.119733	-0.475288	0.628	0.727	1
Cyp2u1-KY.Chr12.749	0.119751	1.19117	0.279	0.159	1
Camkmt-KY.Chr2.203	0.119815	-0.259537	0.884	0.818	1
Sytl5-KY.Chr2.161	0.119874	-0.142699	0.372	0.307	1
Abhd14b-KY.Chr6.237	0.119947	0.832536	0.419	0.318	1
Itpr3-KY.Chr8.937	0.120219	0.103777	0.837	0.932	1
Nckap5l-KY.Chr9.616	0.120486	-0.312639	0.977	0.943	1
Mgat5-KY.Chr8.621	0.120508	0.514709	0.442	0.432	1
Pi4k2a-KY.Chr8.552	0.120584	0.423786	0.837	0.739	1
Snrk-KY.Chr4.12	0.120645	-0.397257	0.628	0.773	1
Slc16a13-KY.Chr5.578	0.120661	-0.151283	0.302	0.432	1
Nol6-KY.Chr2.2277	0.120697	-0.243469	0.907	0.852	1
KY2019:KY.Chr5.395	0.120777	-0.692286	0.116	0.261	1
Med23-KY.Chr4.568	0.121093	-0.366423	0.558	0.739	1
Drc7-KY.Chr11.1140	0.121109	0.275014	0.186	0.125	1
Ep400-KY.Chr3.1131	0.121183	-0.179729	1	1	1
Plekhf2-KY.Chr10.1356	0.121222	-0.415519	0.535	0.716	1
Sf3a3-KY.Chr6.459	0.121435	0.230216	0.791	0.841	1
Brox-KY.Chr3.729	0.121489	-0.38262	0.791	0.841	1
Nwd1-KY.Chr4.1035	0.12165	-0.422938	0.279	0.33	1
Smyd1-KY.Chr6.594	0.122175	0.274861	0.326	0.443	1
Pdcd4-KY.Chr8.848	0.122386	-0.394488	0.628	0.795	1
Kdm2a-KY.Chr6.467	0.122538	0.525753	0.558	0.375	1
Sema4d-KY.Chr12.1087	0.122721	1.12634	0.279	0.148	1
Alkbh4-KY.Chr4.964	0.122879	1.15616	0.326	0.182	1
Psmb4-KY.Chr7.1116	0.123118	-0.405534	0.674	0.818	1
Cbr1-KY.Chr6.674	0.123326	1.00068	0.302	0.148	1
Vti1a-KY.Chr6.658	0.123337	0.818697	0.465	0.307	1
Ect2-KY.Chr1.1242	0.12347	-0.274641	0.837	0.841	1
Ung-KY.Chr6.468	0.123839	0.174783	0.977	1	1
Cfap99-KY.Chr8.227	0.123866	1.42058	0.209	0.091	1
KY2019:KY.Chr4.1357	0.123927	0.883223	0.279	0.136	1
Neb-KY.Chr1.2460	0.124043	0.772488	0.907	0.864	1
Fah-KY.Chr10.1204	0.124313	0.315787	0.837	0.841	1
Shc1-KY.Chr10.1022	0.12452	0.767668	0.558	0.477	1
Bola1-KY.Chr3.1107	0.124854	-0.500501	0.512	0.568	1
Uckl1-KY.Chr10.1234	0.124928	-0.114806	0.442	0.591	1
Acmsd-KY.Chr12.554	0.125074	-0.477508	0.535	0.625	1
Polr2c-KY.Chr2.1053	0.125092	-0.387968	0.744	0.841	1
Ppp1r13b-KY.Chr1.2432	0.125107	0.434865	0.907	0.83	1
Wnt10b-KY.Chr13.110	0.12525	-1.04627	0.047	0.159	1
Chst3-KY.Chr7.126	0.125539	0.695931	0.512	0.33	1
KY2019:KY.Chr8.1058	0.125632	0.540037	0.279	0.295	1
Babam1-KY.Chr11.1205	0.125667	-0.653814	0.349	0.466	1
KY2019:KY.Chr1.1402	0.125849	2.23033	0.07	0.011	1
Lrrcc1-KY.Chr10.723	0.125861	-0.566368	0.605	0.761	1
Wdr61-KY.Chr5.406	0.126038	-0.25555	0.372	0.341	1
Itln1-KY.Chr6.144	0.12606	0.261746	0.419	0.284	1
B4galt6-KY.Chr11.634	0.126075	-0.926453	0.116	0.261	1
Dmap1-KY.Chr14.1108	0.12615	-0.196319	0.837	0.761	1
KY2019:KY.Chr7.1074	0.126161	0.322626	0.791	0.807	1
Srf-KY.Chr11.1359	0.126472	0.395665	0.628	0.443	1
Usp36-KY.Chr5.1091	0.126531	-0.230232	1	0.977	1
Myh11-KY.Chr11.336	0.126586	-0.297062	0.884	0.966	1
KY2019:KY.Chr12.127	0.126631	-0.732469	0.233	0.409	1
Supt5-KY.Chr10.98	0.126956	-0.466301	0.209	0.375	1
KY2019:KY.Chr4.1118	0.127046	0.430455	0.605	0.614	1
Pttg1ip-KY.Chr9.240	0.127272	0.110772	0.93	0.807	1
KY2019:KY.Chr10.179	0.127415	-0.441474	0.651	0.784	1
Eed-KY.Chr8.1181	0.127428	-0.186773	0.651	0.807	1
KY2019:KY.Chr4.1208	0.127519	-0.378365	0.535	0.716	1
KY2019:KY.Chr12.28	0.127648	-0.766825	0.163	0.261	1
Crtc1-KY.Chr4.691	0.127722	-0.651982	0.372	0.5	1
KY2019:KY.Chr13.37	0.127764	1.12221	0.256	0.114	1
Arfgef1-KY.Chr1.182	0.127783	-0.51677	0.488	0.67	1
Mrpl9-KY.Chr1.829	0.127787	0.258501	0.674	0.739	1
KY2019:KY.Chr3.432	0.127952	2.09126	0.07	0.011	1
Szrd1-KY.Chr1.732	0.128002	0.51104	0.558	0.375	1
KY2019:KY.Chr2.2257	0.128154	0.465722	0.395	0.398	1
KY2019:KY.Chr11.748	0.128345	0.922543	0.349	0.227	1
Capn3-KY.Chr4.437	0.128417	0.173812	0.488	0.352	1
Zfp341-KY.Chr3.524	0.128795	-0.405132	0.326	0.5	1
Cdc123-KY.Chr5.1034	0.128835	0.869277	0.442	0.284	1
Tmem67-KY.Chr1.1022	0.129107	0.20524	0.512	0.375	1
Gabpa-KY.Chr2.1145	0.129193	0.295171	0.86	0.705	1
KY2019:KY.UAContig2.23	0.129201	-0.555099	0.349	0.534	1
Hspb1-KY.Chr10.18	0.129444	1.26421	0.326	0.205	1
Pisd-KY.Chr9.1121	0.129491	-0.924727	0.047	0.159	1
1700034E13Rik-KY.Chr6.202	0.129588	-0.856396	0.14	0.295	1
Pabpc4-KY.Chr2.2203	0.12966	-0.1139	1	1	1
Abcb9-KY.Chr12.630	0.129756	-0.685677	0.186	0.352	1
Rapgef6-KY.Chr6.266	0.129761	-0.232012	0.814	0.932	1
Thsd7b-KY.Chr1.1763	0.130055	0.334949	0.86	0.705	1
Washc5-KY.Chr3.1611	0.130232	0.954389	0.279	0.136	1
Faf1-KY.Chr8.925	0.130276	0.106595	0.791	0.648	1
Rprd2-KY.Chr1.654	0.130356	-0.4851	0.581	0.739	1
Pou6f1-KY.Chr7.486	0.130692	-0.404586	0.791	0.795	1
Dstn-KY.Chr12.838	0.130944	0.498955	0.023	0.045	1
Adamts7-KY.Chr4.218	0.131049	-1.04975	0.116	0.261	1
Fut9-KY.Chr5.284	0.13109	0.682269	0.372	0.216	1
Inpp5k-KY.Chr9.6	0.131226	0.323121	0.977	0.932	1
Tbx21-KY.Chr3.529	0.131252	1.42753	0.163	0.068	1
Chst1-KY.Chr5.936	0.131377	0.412642	0.372	0.386	1
Hdhd2-KY.Chr11.760	0.131486	-0.720953	0.047	0.148	1
Col6a3-KY.Chr13.461	0.131509	-0.948439	0.07	0.148	1
Csrnp3-KY.Chr13.104	0.131614	-0.415334	0.628	0.784	1
Atp6v1a-KY.Chr4.1005	0.131626	-0.462713	0.744	0.818	1
Atf6b-KY.Chr13.318	0.13179	-0.498582	0.512	0.682	1
Gemin6-KY.Chr13.451	0.131977	-0.990922	0.07	0.182	1
Fam184a-KY.Chr4.818	0.132096	-0.552946	0.488	0.648	1
Utp11-KY.Chr2.906	0.132207	-0.17374	0.953	1	1
Sugct-KY.Chr3.1183	0.132334	0.74401	0.349	0.295	1
Ctsl-KY.Chr3.1458	0.132611	0.217823	1	1	1
Rp2-KY.Chr14.1066	0.132804	0.143121	0.186	0.227	1
KY2019:KY.Chr12.504	0.132829	0.485904	0.744	0.568	1
Sar1a-KY.Chr14.387	0.133017	-0.272958	0.93	0.977	1
Ints14-KY.Chr8.1016	0.133418	-0.71125	0.256	0.432	1
Tada2b-KY.Chr3.963	0.133644	0.984002	0.372	0.318	1
Tmem62-KY.Chr8.753	0.133649	0.771335	0.442	0.33	1
Clip3-KY.Chr5.656	0.134307	0.566073	0.442	0.409	1
KY2019:KY.Chr3.631	0.134514	0.775503	0.349	0.193	1
Naa25-KY.Chr4.853	0.134576	-0.330239	0.721	0.852	1
Ctsc-KY.Chr1.1487	0.13462	-0.384755	0.651	0.773	1
Oprk1-KY.Chr8.319	0.134916	-0.272106	0.093	0.068	1
Baat-KY.Chr12.487	0.134932	0.206007	0.233	0.284	1
Rev3l-KY.Chr12.600	0.135328	-0.540174	0.372	0.466	1
Spopl-KY.Chr7.327	0.135363	0.643195	0.605	0.432	1
Mthfr-KY.Chr10.1015	0.135467	1.45871	0.186	0.068	1
Rnf145-KY.Chr5.18	0.135563	-0.505328	0.372	0.557	1
Ephx2-KY.Chr1.1300	0.135644	0.754692	0.326	0.273	1
Crot-KY.Chr14.457	0.135988	0.667009	0.512	0.33	1
Srm-KY.Chr7.1076	0.136004	0.191247	0.767	0.841	1
Ccdc171-KY.Chr5.398	0.136208	-0.24861	0.674	0.83	1
Ccn2-KY.Chr9.1064	0.136253	0.958234	0.372	0.227	1
Alg13-KY.Chr1.1043	0.136316	0.272173	0.488	0.352	1
Acy1-KY.Chr5.982	0.136346	0.746031	0.163	0.08	1
Bora-KY.Chr8.645	0.136432	1.14599	0.279	0.136	1
Stoml2-KY.Chr5.404	0.136484	0.347751	0.907	0.841	1
Miip-KY.Chr8.534	0.136498	0.432913	0.14	0.08	1
KY2019:KY.Chr7.1090	0.136609	-0.511864	0.791	0.784	1
Agk-KY.Chr12.22	0.136767	-0.385437	0.581	0.75	1
Enpp3-KY.Chr2.1039	0.13684	-0.409875	0.744	0.773	1
KY2019:KY.Chr5.1048	0.136861	1.27566	0.14	0.045	1
KY2019:KY.Chr3.1473	0.136926	2.10508	0.07	0.011	1
Dnah12-KY.Chr14.953	0.136962	0.77636	0.093	0.114	1
Tfb1m-KY.Chr14.586	0.137004	0.605705	0.535	0.352	1
Got1-KY.Chr8.1221	0.137432	0.628159	0.651	0.568	1
Nagk-KY.Chr5.387	0.137454	-0.497756	0.163	0.193	1
Fut8-KY.Chr4.1074	0.137484	0.5157	0.023	0.045	1
KY2019:KY.Chr1.2330	0.137525	-0.875781	0.163	0.284	1
Tmem198b-KY.Chr11.623	0.137552	0.751481	0.419	0.307	1
Rab5if-KY.Chr11.613	0.137554	-0.366165	0.814	0.909	1
Cfb-KY.Chr13.235	0.137564	-1.10563	0.047	0.159	1
Ccsap-KY.Chr11.827	0.137959	-0.49588	0.535	0.705	1
Zdhhc16-KY.Chr2.1425	0.138025	-0.701777	0.116	0.261	1
Mnt-KY.Chr6.608	0.138366	-0.696404	0.326	0.477	1
Hhipl2-KY.Chr4.1180	0.138445	1.12659	0.279	0.136	1
Nme6-KY.Chr10.1195	0.138601	1.94914	0.116	0.034	1
Sh3pxd2b-KY.Chr5.626	0.13862	0.599679	0.605	0.432	1
Slc35a1-KY.Chr11.234	0.138643	1.37881	0.186	0.114	1
KY2019:KY.Chr5.882	0.138846	-0.7997	0.233	0.364	1
Furin-KY.Chr6.305	0.138859	0.577631	0.605	0.42	1
Arid1b-KY.Chr12.988	0.138901	0.283358	1	0.989	1
Slc35b1-KY.Chr7.395	0.138921	-0.382386	0.535	0.534	1
Cnpy4-KY.Chr11.1092	0.139149	-0.338134	0.721	0.852	1
Ddx24-KY.Chr4.672	0.139379	-0.24683	0.953	0.989	1
KY2019:KY.Chr3.416	0.139422	1.48711	0.14	0.057	1
KY2019:KY.Chr4.1354	0.139431	1.81287	0.163	0.057	1
Lrrc15-KY.Chr9.360	0.139633	-1.0086	0.023	0.114	1
Txndc11-KY.Chr3.1655	0.13971	0.571094	0.581	0.398	1
Bloc1s4-KY.Chr7.692	0.139793	-1.04457	0.023	0.102	1
Tuba1a-KY.Chr1.1281	0.139815	-0.101743	0.163	0.148	1
Acp6-KY.Chr4.1067	0.139901	-0.469441	0.419	0.602	1
Ptpra-KY.Chr2.2281	0.139966	-1.12578	0.047	0.136	1
Atcay-KY.Chr5.341	0.139966	-0.821616	0.116	0.261	1
Slc40a1-KY.Chr9.281	0.140001	-0.367714	0.884	0.943	1
Apmap-KY.Chr9.573	0.140035	-0.694218	0.279	0.409	1
4930415O20Rik-KY.Chr1.2448	0.140196	1.30151	0.093	0.023	1
Rps24-KY.Chr14.390	0.140251	0.213887	1	1	1
KY2019:KY.Chr6.382	0.140507	1.63058	0.116	0.045	1
Dcp1b-KY.Chr12.521	0.140767	-1.03243	0.07	0.193	1
Ndufs3-KY.Chr2.984	0.140827	-0.186791	0.953	0.92	1
KY2019:KY.Chr3.669	0.140919	-0.744704	0.209	0.273	1
Prdx3-KY.Chr10.1364	0.141309	-0.736035	0.256	0.42	1
Oacyl-KY.Chr10.267	0.141472	2.34595	0.116	0.034	1
Pcf11-KY.Chr14.632	0.141648	-0.368051	0.791	0.886	1
Ankrd10-KY.Chr14.987	0.141785	0.320065	0.674	0.693	1
Meox2-KY.Chr8.1018	0.141942	1.39474	0.395	0.318	1
Spag7-KY.Chr7.684	0.142287	-0.506534	0.488	0.511	1
Dera-KY.Chr3.1546	0.142405	-1.1289	0.07	0.182	1
Dnajc17-KY.Chr3.406	0.142427	0.963148	0.279	0.136	1
Aox3-KY.Chr5.860	0.142518	0.923639	0.186	0.08	1
Cngb1-KY.Chr3.497	0.142807	-1.34498	0.023	0.102	1
Tmpo-KY.Chr8.179	0.142843	-0.254717	0.907	0.886	1
Psmb2-KY.Chr1.2096	0.142843	0.490152	0.372	0.364	1
Stt3b-KY.Chr4.1168	0.142961	-0.670943	0.419	0.568	1
Flot2-KY.Chr4.897	0.143036	0.137067	0.977	1	1
Fbxl14-KY.Chr2.1231	0.143044	-0.948792	0.07	0.193	1
KY2019:KY.Chr11.184	0.143125	-1.32507	0.047	0.148	1
Dapk3-KY.Chr2.469	0.143229	1.38644	0.233	0.114	1
Trpt1-KY.Chr1.830	0.143235	-0.94895	0.023	0.114	1
KY2019:KY.Chr7.991	0.143319	-0.760827	0.07	0.182	1
Prkrip1-KY.Chr10.694	0.143323	-0.516666	0.698	0.818	1
Spns2-KY.Chr9.408	0.143385	-0.754459	0.326	0.466	1
Aldh1a1-KY.Chr3.947	0.143407	0.641696	0.837	0.716	1
KY2019:KY.Chr7.787	0.143517	-0.51738	0.581	0.705	1
Adgrl3-KY.Chr3.1562	0.14371	-0.772792	0.279	0.455	1
P2rx7-KY.Chr1.1454	0.144159	-1.17425	0.023	0.114	1
Tmx2-KY.Chr10.1110	0.144441	0.129458	0.86	0.943	1
Dazap1-KY.Chr8.1287	0.144561	0.142796	0.907	0.955	1
Clca4b-KY.Chr2.829	0.144562	1.54384	0.07	0.011	1
Haao-KY.Chr1.2478	0.144622	0.481449	0.023	0.045	1
Efr3a-KY.Chr5.890	0.144883	-0.740727	0.233	0.33	1
Rab11b-KY.Chr3.1664	0.145026	1.57765	0.07	0.011	1
Pdcd6ip-KY.Chr1.209	0.145056	0.357528	0.698	0.682	1
Cblb-KY.Chr10.182	0.145212	-0.135923	0.767	0.898	1
Ankle2-KY.Chr14.1111	0.145279	0.103355	0.488	0.58	1
Ppp1r10-KY.Chr9.133	0.145282	0.230737	0.814	0.659	1
Arrdc3-KY.Chr4.912	0.145339	0.660063	0.581	0.42	1
Gps2-KY.Chr1.1846	0.145378	0.169499	0.628	0.705	1
Porcn-KY.Chr5.455	0.145489	-0.564863	0.651	0.716	1
Psenen-KY.Chr7.626	0.145564	-0.341988	0.791	0.852	1
Faah-KY.Chr9.375	0.14581	-0.405299	0.674	0.795	1
Bche-KY.Chr12.972	0.146008	0.458836	0.837	0.818	1
Vps45-KY.Chr11.833	0.146041	0.651286	0.535	0.386	1
KY2019:KY.Chr3.1380	0.146074	1.29402	0.093	0.08	1
Pnpla2-KY.Chr3.1731	0.146226	-0.659387	0.326	0.443	1
Stard6-KY.Chr11.66	0.146255	0.440337	0.163	0.17	1
Klhl2-KY.Chr14.132	0.146278	-0.890834	0.07	0.193	1
KY2019:KY.Chr8.282	0.146308	0.281172	0.744	0.58	1
KY2019:KY.Chr5.983	0.146315	-0.123697	0.744	0.659	1
Slc22a21-KY.Chr7.204	0.146336	-0.817079	0.047	0.148	1
Spcs2-KY.Chr1.1840	0.146555	0.22294	1	1	1
Rad54l2-KY.Chr5.798	0.14678	0.202273	0.93	0.807	1
Pip5kl1-KY.Chr9.840	0.146807	-0.140605	0.372	0.33	1
Bicd2-KY.Chr1.1464	0.146887	0.173424	0.93	0.807	1
Klhl12-KY.Chr6.47	0.147253	-0.870791	0.186	0.318	1
Gls-KY.Chr1.1122	0.14729	-0.136883	0.186	0.284	1
Rasgef1c-KY.Chr6.257	0.147421	-0.550664	0.372	0.432	1
Abcf2-KY.Chr3.1060	0.147503	0.346056	0.953	0.92	1
KY2019:KY.Chr1.1971	0.147526	-0.620991	0.395	0.489	1
KY2019:KY.Chr14.1133	0.147731	-1.10427	0.047	0.148	1
Psap-KY.Chr12.895	0.147811	0.136526	0.977	0.886	1
Sfrp5-KY.Chr1.1207	0.148058	0.305462	0.907	0.773	1
Abcg2-KY.Chr7.1109	0.148059	1.58727	0.07	0.011	1
Pfn4-KY.Chr12.908	0.148269	0.540391	0.419	0.261	1
Nos3-KY.Chr10.640	0.148554	-0.270795	0.814	0.773	1
Crip1-KY.Chr11.1042	0.149056	-1.31569	0.047	0.136	1
Tsta3-KY.Chr1.1897	0.149385	0.57273	0.349	0.205	1
Znhit6-KY.Chr9.1066	0.149459	0.683911	0.535	0.432	1
Slc25a15-KY.Chr2.1374	0.149683	0.637097	0.349	0.205	1
KY2019:KY.Chr12.569	0.150048	0.158143	0.93	0.977	1
KY2019:KY.Chr1.1298	0.150084	-0.405429	0.535	0.705	1
Snrnp200-KY.Chr12.108	0.150123	-0.751503	0.163	0.318	1
KY2019:KY.Chr1.220	0.150171	0.555481	0.186	0.17	1
Sprtn-KY.Chr12.784	0.150262	0.803969	0.442	0.33	1
Ociad1-KY.Chr8.892	0.150396	-0.119904	0.488	0.636	1
KY2019:KY.Chr5.500	0.150464	-0.353153	0.395	0.568	1
KY2019:KY.Chr1.1918	0.150466	0.723233	0.047	0.057	1
Kctd20-KY.Chr2.1279	0.150565	0.110848	0.884	0.75	1
KY2019:KY.Chr7.1145	0.150774	0.766111	0.419	0.25	1
KY2019:KY.Chr7.1068	0.150983	0.627568	0.349	0.295	1
Ccdc86-KY.Chr4.456	0.151098	-0.197889	0.837	0.807	1
Rab43-KY.Chr7.286	0.151136	0.794321	0.419	0.25	1
Slc35c1-KY.Chr2.1308	0.151156	-0.286524	0.581	0.75	1
Tusc2-KY.Chr5.1046	0.151175	0.590272	0.419	0.375	1
Pdzk1-KY.Chr10.228	0.151208	0.254844	0.837	0.682	1
Mrpl19-KY.Chr6.96	0.151271	0.277516	0.535	0.625	1
Gm49359-KY.Chr4.1254	0.151357	0.789339	0.349	0.193	1
Eif2ak4-KY.Chr10.1012	0.15141	-0.49435	0.558	0.716	1
Fam155a-KY.Chr1.2152	0.151505	-0.734827	0.233	0.398	1
Pm20d1-KY.Chr8.553	0.151594	-0.443428	0.558	0.727	1
Vps13b-KY.Chr7.906	0.151594	0.625365	0.558	0.443	1
Alpl-KY.Chr1.1982	0.151672	0.809055	0.442	0.273	1
KY2019:KY.Chr12.186	0.151688	-0.526479	0.116	0.239	1
Rassf5-KY.Chr8.1368	0.152124	-0.478744	0.651	0.773	1
Slc7a9-KY.Chr4.800	0.152164	0.40009	0.791	0.636	1
BC005537-KY.Chr1.1511	0.152175	-0.556341	0.442	0.614	1
Btbd1-KY.Chr4.931	0.152525	0.299265	0.698	0.75	1
Brip1-KY.Chr14.456	0.152617	0.453442	0.814	0.67	1
KY2019:KY.Chr5.546	0.152803	0.795497	0.256	0.25	1
KY2019:KY.Chr7.861	0.152979	-1.09557	0.023	0.114	1
Phrf1-KY.Chr10.1288	0.153037	0.147035	0.977	1	1
Abcc6-KY.Chr7.524	0.153092	0.650381	0.628	0.5	1
Uggt2-KY.Chr1.2237	0.153229	-0.258605	0.884	0.864	1
Gbe1-KY.Chr6.241	0.153326	-1.1879	0.023	0.114	1
2310011J03Rik-KY.Chr7.1208	0.153358	-0.729787	0.279	0.443	1
Bin3-KY.Chr1.814	0.15349	0.129975	0.256	0.318	1
Dis3l2-KY.Chr3.344	0.153621	0.360598	0.442	0.443	1
Stom-KY.UAContig5.15	0.153631	1.02918	0.279	0.136	1
Zfp663-KY.Chr1.2263	0.153672	-0.709328	0.326	0.466	1
Slc35f6-KY.Chr4.859	0.153683	-0.344573	0.884	0.932	1
Ccdc158-KY.Chr14.616	0.153698	0.347319	0.721	0.739	1
Nlrp1b-KY.Chr14.34	0.153732	0.551279	0.233	0.239	1
Kcnq1-KY.Chr2.2183	0.153737	-0.212372	0.256	0.216	1
Ube2h-KY.Chr8.412	0.15375	-0.327591	0.907	0.955	1
Galk1-KY.Chr3.1475	0.15387	-0.7048	0.14	0.284	1
Aldh9a1-KY.Chr13.357	0.153947	0.350893	0.953	0.864	1
Vps72-KY.Chr3.15	0.154028	0.465637	0.744	0.602	1
Zscan2-KY.Chr3.1090	0.154327	0.247851	0.372	0.398	1
Celsr1-KY.Chr11.398	0.154328	0.23649	0.651	0.489	1
Echdc1-KY.Chr14.1198	0.154358	-0.487352	0.488	0.557	1
Bpnt1-KY.Chr1.2624	0.154594	-0.845472	0.209	0.364	1
Ate1-KY.Chr6.609	0.154617	-0.586208	0.372	0.545	1
Slc43a3-KY.Chr12.1063	0.154666	-0.201241	0.767	0.898	1
Vapb-KY.Chr3.1173	0.155187	0.322681	0.93	0.909	1
4921504E06Rik-KY.Chr10.1227	0.155242	1.396	0.186	0.08	1
Fbln7-KY.Chr10.99	0.155404	-0.786966	0.256	0.409	1
Mylk4-KY.Chr9.53	0.155494	-0.58726	0.14	0.284	1
Atp6v0c-KY.Chr2.1377	0.155647	0.106723	1	0.943	1
Acox1-KY.Chr1.2600	0.156037	1.99156	0.07	0.011	1
Kdm1a-KY.Chr9.1074	0.156047	0.128066	0.512	0.375	1
Spr-KY.Chr2.962	0.156185	-0.852962	0.047	0.148	1
Dnajc1-KY.Chr1.2627	0.156253	-0.324243	0.651	0.807	1
Tmem185b-KY.Chr2.1146	0.156431	0.366863	0.442	0.466	1
Hadh-KY.Chr7.214	0.156438	0.309369	0.977	0.989	1
KY2019:KY.Chr6.578	0.156447	1.87683	0.093	0.034	1
Fscn1-KY.Chr3.1654	0.156565	0.379046	0.814	0.807	1
Smo-KY.Chr4.1220	0.15664	-0.766198	0.233	0.386	1
Fdxr-KY.Chr3.964	0.15681	-0.884746	0.14	0.273	1
1190007I07Rik-KY.Chr6.276	0.156843	0.652773	0.442	0.398	1
KY2019:KY.Chr4.946	0.156846	0.124636	0.93	0.977	1
Hand1-KY.Chr14.359	0.157037	0.391803	0.767	0.716	1
Zmat2-KY.Chr14.4	0.157065	0.173611	0.884	0.943	1
Srpx-KY.Chr9.451	0.157184	-1.00265	0.14	0.239	1
Srsf9-KY.UAContig2.9	0.157257	0.29009	0.977	0.909	1
Clec4e-KY.Chr3.1358	0.157283	1.31083	0.093	0.057	1
AF366264-KY.Chr9.326	0.157379	0.696446	0.279	0.227	1
Fuca1-KY.Chr2.1290	0.157421	-0.956858	0.116	0.25	1
D6Wsu163e-KY.Chr1.1490	0.157585	-0.821635	0.047	0.102	1
1700012P22Rik-KY.Chr1.934	0.157631	-0.61315	0.186	0.341	1
1810013L24Rik-KY.Chr11.650	0.157922	-0.497628	0.465	0.523	1
KY2019:KY.Chr1.647	0.157994	0.686064	0.558	0.42	1
Acot9-KY.Chr7.599	0.157996	-0.547301	0.116	0.239	1
Eapp-KY.Chr10.312	0.15802	-0.240788	0.326	0.477	1
Zfand5-KY.Chr3.122	0.158117	0.335102	0.977	0.943	1
Mrc1-KY.Chr9.898	0.158267	1.27946	0.302	0.193	1
KY2019:KY.Chr4.1036	0.158285	1.00576	0.302	0.17	1
Ppp1r9a-KY.Chr9.777	0.158296	0.268121	0.465	0.523	1
Mogs-KY.Chr5.962	0.158509	0.23082	0.837	0.886	1
Kcnab2-KY.Chr3.66	0.158656	-0.714484	0.302	0.466	1
KY2019:KY.Chr7.874	0.158744	-0.866591	0.116	0.25	1
KY2019:KY.Chr11.647	0.158835	-0.571654	0.116	0.17	1
KY2019:KY.Chr4.290	0.159025	0.785818	0.442	0.284	1
Cerk-KY.Chr10.1057	0.15913	-0.433567	0.698	0.75	1
C3-KY.Chr12.954	0.159148	-1.05029	0.116	0.25	1
Hmcn1-KY.Chr4.730	0.159305	-0.178977	0.93	0.989	1
Stxbp4-KY.Chr9.1100	0.159305	0.795132	0.465	0.352	1
Scamp1-KY.Chr10.996	0.159522	0.193294	0.581	0.636	1
Clec16a-KY.Chr3.895	0.159562	0.967733	0.163	0.068	1
KY2019:KY.Chr8.868	0.159663	-1.15077	0.047	0.125	1
KY2019:KY.Chr5.628	0.159816	0.176944	0.186	0.25	1
Dnah7b-KY.Chr5.313	0.159887	0.32059	0.093	0.136	1
Crnkl1-KY.Chr5.1111	0.159896	0.363892	0.953	0.898	1
KY2019:KY.Chr10.1117	0.15993	-0.299087	0.302	0.307	1
Zfp598-KY.Chr1.2611	0.160033	0.812769	0.302	0.159	1
KY2019:KY.Chr13.460	0.160103	-0.153173	0.977	1	1
KY2019:KY.Chr2.2310	0.160114	-0.493101	0.605	0.75	1
Cald1-KY.Chr4.959	0.160421	0.153515	0.837	0.898	1
Tmed5-KY.Chr14.360	0.160465	-0.123953	0.395	0.295	1
Prpf38a-KY.Chr5.575	0.160563	-0.252432	0.837	0.943	1
Marchf7-KY.Chr14.1057	0.160696	0.844196	0.116	0.136	1
Chordc1-KY.Chr12.897	0.16077	0.271618	0.86	0.716	1
Ift43-KY.Chr13.209	0.160833	-0.400172	0.233	0.386	1
Nr4a3-KY.Chr9.951	0.16088	1.49591	0.07	0.034	1
Nrg2-KY.Chr4.1356	0.161087	-0.662708	0.395	0.489	1
Dpp9-KY.Chr10.1378	0.161118	-0.593055	0.488	0.625	1
Saraf-KY.Chr5.420	0.16117	1.02451	0.302	0.159	1
Ubr5-KY.Chr2.1139	0.161372	-0.192063	0.837	0.943	1
Nphp3-KY.Chr13.44	0.161733	0.208439	0.14	0.193	1
Kirrel-KY.Chr10.1074	0.161806	0.633904	0.256	0.25	1
Aqr-KY.Chr9.318	0.161902	-0.370166	0.814	0.886	1
Mettl14-KY.Chr12.130	0.162074	0.483436	0.698	0.614	1
Pex10-KY.Chr10.1365	0.16218	0.622078	0.256	0.148	1
Lrrc74a-KY.Chr1.1004	0.162249	-0.911457	0.116	0.239	1
Cdkl5-KY.Chr2.774	0.162267	-0.344076	0.116	0.216	1
Ift140-KY.Chr3.827	0.162351	0.697729	0.535	0.375	1
Srpr-KY.Chr4.224	0.162473	-0.527272	0.349	0.523	1
Psen2-KY.Chr14.1061	0.16248	0.429224	0.814	0.682	1
Ngly1-KY.Chr5.335	0.162487	-0.532698	0.326	0.5	1
Mlxip-KY.Chr11.477	0.162638	-0.142187	0.767	0.682	1
Impact-KY.Chr11.630	0.162651	0.317164	0.279	0.307	1
Ckb-KY.Chr1.596	0.162701	1.39349	0.163	0.057	1
Inpp5e-KY.Chr9.1040	0.162908	0.472484	0.326	0.33	1
KY2019:KY.Chr4.398	0.163237	-0.229561	0.116	0.114	1
Plbd2-KY.Chr2.1452	0.163249	-0.458764	0.326	0.5	1
KY2019:KY.Chr9.661	0.163377	0.643534	0.395	0.33	1
Fbxl15-KY.Chr1.1192	0.163415	-0.235045	0.698	0.648	1
Ptbp3-KY.Chr1.1629	0.163463	-0.20538	0.977	0.989	1
Chdh-KY.Chr3.644	0.163499	0.106084	0.605	0.466	1
Eif2s2-KY.Chr3.782	0.163588	-0.201372	1	0.977	1
Phex-KY.Chr12.970	0.163707	-0.514448	0.186	0.216	1
AU040320-KY.Chr2.190	0.163802	0.397149	0.698	0.682	1
KY2019:KY.Chr1.2474	0.16387	-1.18692	0.047	0.148	1
Tfap4-KY.Chr14.930	0.163873	0.296854	0.953	0.875	1
KY2019:KY.Chr5.918	0.164105	0.711287	0.233	0.114	1
Stac3-KY.Chr1.2454	0.164203	0.649185	0.651	0.511	1
Trim71-KY.Chr3.1336	0.164326	0.896423	0.302	0.193	1
Arhgap21-KY.Chr5.307	0.164376	-0.204821	0.884	0.966	1
Rpl8-KY.Chr1.1419	0.164398	-0.46729	0.558	0.648	1
Tex264-KY.Chr6.344	0.164504	-0.708285	0.279	0.432	1
KY2019:KY.Chr8.691	0.164638	-0.851838	0.186	0.33	1
Clcn7-KY.Chr9.695	0.164669	-0.805887	0.163	0.307	1
Prex2-KY.Chr7.1248	0.16481	0.542256	0.14	0.148	1
Xxylt1-KY.Chr1.1748	0.164864	-0.285369	0.698	0.841	1
Gorab-KY.Chr9.745	0.164876	-0.179427	0.93	0.989	1
Cnih1-KY.Chr11.1268	0.165218	0.370669	0.86	0.716	1
Tmem245-KY.Chr4.106	0.165282	-0.638842	0.326	0.477	1
Fkbp2-KY.Chr11.835	0.165713	-0.200547	0.86	0.807	1
Rxfp2-KY.Chr8.1086	0.165717	-1.36164	0.023	0.102	1
KY2019:KY.Chr12.456	0.165726	-0.224819	0.977	1	1
Rheb-KY.Chr7.526	0.165775	0.474178	0.698	0.648	1
Mon1a-KY.Chr8.569	0.165935	-0.692716	0.256	0.42	1
Nek7-KY.Chr9.827	0.16619	-0.455191	0.349	0.523	1
Wdr33-KY.Chr1.159	0.166331	-0.230758	0.535	0.693	1
Slc38a10-KY.Chr11.858	0.166427	-0.116363	0.581	0.523	1
Trpc5-KY.Chr10.217	0.166527	0.463869	0.442	0.295	1
KY2019:KY.Chr14.1016	0.166627	-0.423829	0.14	0.261	1
Nsun5-KY.Chr11.1120	0.166791	-0.4686	0.581	0.67	1
Dhrs13-KY.Chr7.863	0.166917	0.291813	0.465	0.5	1
Hpcal1-KY.Chr1.897	0.167051	0.262829	0.977	0.966	1
KY2019:KY.Chr5.47	0.167091	0.293764	0.651	0.682	1
Zfc3h1-KY.Chr14.321	0.16714	-0.503139	0.605	0.705	1
Zcchc10-KY.Chr5.899	0.1672	-0.292895	0.651	0.648	1
KY2019:KY.Chr3.1386	0.167239	-0.933597	0.186	0.318	1
KY2019:KY.Chr6.326	0.167727	-1.07123	0.07	0.148	1
Zdhhc17-KY.UAContig2.19	0.167802	-0.505224	0.465	0.625	1
Dcaf1-KY.Chr8.1017	0.168001	-0.245347	0.884	0.966	1
Shf-KY.Chr4.1324	0.168019	-0.110719	0.186	0.284	1
Lclat1-KY.Chr2.900	0.168057	-0.543829	0.419	0.591	1
KY2019:KY.Chr7.531	0.168137	-0.174556	0.791	0.761	1
KY2019:KY.Chr1.1077	0.168268	-0.339545	0.814	0.852	1
Dnajb11-KY.Chr9.653	0.168283	0.273364	0.953	0.852	1
Coasy-KY.Chr9.288	0.168365	0.531543	0.302	0.182	1
Znrf3-KY.Chr4.1275	0.168404	0.714823	0.442	0.341	1
Cd63-KY.Chr9.75	0.168448	0.324507	0.86	0.875	1
Fbxl20-KY.Chr5.1003	0.168696	-0.252653	0.535	0.523	1
Spty2d1-KY.Chr11.731	0.168705	-0.145791	0.93	0.864	1
Slc17a5-KY.Chr11.943	0.168959	1.81464	0.047	0.034	1
KY2019:KY.Chr4.1234	0.16901	1.3287	0.302	0.193	1
Ak7-KY.Chr10.625	0.169131	1.05772	0.163	0.102	1
KY2019:KY.Chr10.1027	0.169145	0.208567	1	0.955	1
Il1rapl2-KY.Chr14.572	0.169154	-0.298808	0.326	0.33	1
Elovl4-KY.Chr2.1454	0.169204	-0.897007	0.023	0.08	1
Smc5-KY.Chr12.259	0.16924	0.149076	1	0.943	1
Adora2b-KY.Chr10.276	0.169392	-0.628362	0.302	0.375	1
KY2019:KY.Chr10.831	0.169591	-0.742258	0.302	0.42	1
Ppp1r3e-KY.Chr3.1180	0.169599	2.05624	0.093	0.023	1
Zswim4-KY.Chr8.601	0.169763	0.167767	0.419	0.557	1
Tesk2-KY.Chr8.779	0.169791	0.400076	0.884	0.83	1
Ogdh-KY.Chr9.897	0.169864	0.780488	0.372	0.216	1
Alg6-KY.Chr5.125	0.16987	0.839543	0.233	0.114	1
Tmem177-KY.Chr1.2050	0.169908	-0.275605	0.209	0.193	1
Letmd1-KY.Chr9.1135	0.170032	0.550278	0.651	0.5	1
Nomo1-KY.Chr12.154	0.170261	-0.229467	0.953	0.966	1
Pawr-KY.Chr2.205	0.17031	-0.555889	0.465	0.614	1
Mrps14-KY.Chr12.1084	0.170368	0.137113	0.953	0.852	1
Gm32687-KY.Chr10.619	0.170446	-0.596865	0.372	0.5	1
Alox5-KY.Chr5.207	0.170508	-0.603317	0.302	0.318	1
D430042O09Rik-KY.Chr3.1071	0.170532	0.68425	0.419	0.352	1
Gatb-KY.Chr14.1102	0.170874	-0.714628	0.186	0.341	1
Arpc4-KY.Chr8.373	0.170908	-0.351995	0.698	0.739	1
Rbms1-KY.Chr10.1420	0.171284	-0.135423	0.698	0.841	1
Guf1-KY.Chr6.186	0.17156	-0.397736	0.279	0.443	1
Cramp1l-KY.Chr14.541	0.17169	0.38443	0.721	0.727	1
Dagla-KY.Chr2.379	0.171717	0.569679	0.721	0.591	1
Wdr48-KY.Chr1.660	0.171868	0.254369	0.442	0.318	1
Galnt6-KY.Chr6.298	0.171874	-0.558217	0.209	0.239	1
Znfx1-KY.Chr4.454	0.172112	1.55975	0.07	0.011	1
Fahd1-KY.Chr12.157	0.172192	-0.53026	0.116	0.17	1
Gmfb-KY.Chr11.1274	0.172351	0.240621	0.558	0.648	1
Otulin-KY.Chr5.771	0.172635	-0.427939	0.488	0.659	1
Ccnd2-KY.Chr2.2306	0.172845	-0.278985	1	1	1
Lysmd3-KY.Chr10.28	0.172905	-0.69367	0.326	0.443	1
Sgpl1-KY.Chr10.765	0.173036	0.864917	0.233	0.114	1
Mib2-KY.Chr1.1740	0.173208	-0.628589	0.372	0.466	1
KY2019:KY.Chr5.762	0.17329	-0.397168	0	0.034	1
KY2019:KY.Chr7.668	0.17329	-0.330123	0	0.034	1
Pcdh18-KY.Chr1.33	0.17329	-1.37182	0	0.034	1
KY2019:KY.Chr13.157	0.17329	-0.377706	0	0.034	1
Podn-KY.Chr8.576	0.17329	-0.336132	0	0.034	1
KY2019:KY.Chr11.675	0.17329	-0.21952	0	0.034	1
KY2019:KY.Chr10.850	0.17329	-0.176444	0	0.034	1
Zcchc13-KY.Chr12.349	0.17329	-0.556392	0	0.034	1
KY2019:KY.Chr4.1245	0.17329	-0.495306	0	0.034	1
Slc49a4-KY.Chr1.2091	0.17329	-0.360312	0	0.034	1
Vcan-KY.Chr6.690	0.17329	-0.617338	0	0.034	1
KY2019:KY.Chr2.1284	0.17329	-0.546073	0	0.034	1
KY2019:KY.Chr14.1022	0.17329	-0.454584	0	0.034	1
KY2019:KY.Chr14.1145	0.17329	-0.173548	0	0.034	1
Fut7-KY.Chr1.2235	0.17329	-0.432571	0	0.034	1
KY2019:KY.UAContig24.5	0.17329	-0.419878	0	0.034	1
KY2019:KY.UAContig24.6	0.17329	-0.413817	0	0.034	1
KY2019:KY.Chr5.858	0.17329	-0.389472	0	0.034	1
Gal3st1-KY.Chr14.1142	0.17329	-0.383774	0	0.034	1
Lmntd1-KY.Chr7.1099	0.17329	-0.366652	0	0.034	1
Mettl27-KY.Chr14.313	0.17329	-0.326408	0	0.034	1
Gpx3-KY.Chr1.1310	0.17329	-0.291591	0	0.034	1
Rgs3-KY.Chr9.381	0.17329	-0.28205	0	0.034	1
Kctd1-KY.Chr9.1098	0.17329	-0.27561	0	0.034	1
KY2019:KY.Chr2.2055	0.17329	-0.209731	0	0.034	1
Slco2a1-KY.Chr1.2298	0.17329	-0.104417	0	0.034	1
Zbtb8b-KY.Chr7.1234	0.17329	-0.510237	0	0.034	1
KY2019:KY.Chr4.928	0.17329	-0.483397	0	0.034	1
KY2019:KY.Chr2.2222	0.17329	-0.462395	0	0.034	1
Srr-KY.Chr14.612	0.17329	-0.383529	0	0.034	1
Mboat2-KY.Chr2.1483	0.17329	-0.336943	0	0.034	1
KY2019:KY.UAContig10.23	0.17329	-0.333645	0	0.034	1
KY2019:KY.Chr2.1427	0.17329	-0.314175	0	0.034	1
Mri1-KY.Chr11.759	0.17329	-0.257216	0	0.034	1
KY2019:KY.Chr2.2043	0.17329	-0.240861	0	0.034	1
KY2019:KY.Chr8.83	0.17329	-0.225903	0	0.034	1
Ogfr-KY.UAContig2.79	0.17329	-0.168602	0	0.034	1
Xiap-KY.Chr14.228	0.17329	-1.06795	0	0.034	1
KY2019:KY.Chr1.738	0.17329	-0.638441	0	0.034	1
Fgfr2-KY.Chr2.1335	0.17329	-0.573953	0	0.034	1
KY2019:KY.Chr3.382	0.17329	-0.463252	0	0.034	1
Arhgap18-KY.Chr2.1301	0.17329	-0.407073	0	0.034	1
Ikzf2-KY.Chr9.102	0.17329	-0.376816	0	0.034	1
Hsd17b14-KY.Chr11.669	0.17329	-0.369303	0	0.034	1
Moxd1-KY.UAContig20.2	0.17329	-0.327584	0	0.034	1
KY2019:KY.Chr10.701	0.17329	-0.259264	0	0.034	1
Parp9-KY.Chr9.490	0.17329	-0.219921	0	0.034	1
KY2019:KY.Chr4.601	0.17329	-0.20763	0	0.034	1
KY2019:KY.Chr4.1259	0.17329	-1.15943	0	0.034	1
KY2019:KY.Chr9.1160	0.17329	-0.92044	0	0.034	1
Mtnr1a-KY.Chr11.1173	0.17329	-0.496833	0	0.034	1
Cyp2c38-KY.Chr4.594	0.17329	-0.479176	0	0.034	1
KY2019:KY.Chr8.487	0.17329	-0.43274	0	0.034	1
Slc22a21-KY.Chr3.1535	0.17329	-0.388285	0	0.034	1
Ripk1-KY.Chr14.297	0.17329	-0.367354	0	0.034	1
KY2019:KY.Chr12.754	0.17329	-0.338853	0	0.034	1
Ghsr-KY.Chr1.1952	0.17329	-0.322199	0	0.034	1
Pth1r-KY.Chr5.1095	0.17329	-0.294866	0	0.034	1
Chrm4-KY.Chr10.1318	0.17329	-0.670841	0	0.034	1
Gsta3-KY.Chr6.630	0.17329	-0.631144	0	0.034	1
Lim2-KY.Chr1.2100	0.17329	-0.418372	0	0.034	1
KY2019:KY.UAContig8.18	0.17329	-0.346187	0	0.034	1
KY2019:KY.Chr1.13	0.17329	-0.252336	0	0.034	1
Mrs2-KY.Chr1.2190	0.17329	-0.244301	0	0.034	1
Plac8l1-KY.Chr12.946	0.17329	-0.221535	0	0.034	1
Tecta-KY.Chr13.164	0.17329	-0.505545	0	0.034	1
Rhou-KY.Chr11.850	0.17329	-0.420304	0	0.034	1
Gss-KY.Chr3.1001	0.17329	-0.404415	0	0.034	1
KY2019:KY.Chr8.64	0.17329	-0.384727	0	0.034	1
KY2019:KY.Chr7.1241	0.17329	-0.353759	0	0.034	1
Arf3-KY.Chr11.608	0.17329	-0.348186	0	0.034	1
KY2019:KY.Chr4.222	0.17329	-0.823515	0	0.034	1
KY2019:KY.Chr4.240	0.17329	-0.788865	0	0.034	1
Pwp2-KY.Chr14.87	0.17329	-0.450412	0	0.034	1
KY2019:KY.Chr1.933	0.17329	-0.437818	0	0.034	1
Slc6a5-KY.Chr1.1049	0.17329	-0.417704	0	0.034	1
Il17rd-KY.Chr1.1833	0.17329	-0.375259	0	0.034	1
Mdga2-KY.Chr9.658	0.17329	-0.370657	0	0.034	1
KY2019:KY.Chr3.455	0.17329	-0.368097	0	0.034	1
Tff2-KY.Chr6.288	0.17329	-0.364216	0	0.034	1
Enpep-KY.Chr12.687	0.17329	-0.355598	0	0.034	1
Nubpl-KY.Chr3.498	0.17329	-0.341339	0	0.034	1
KY2019:KY.Chr9.1039	0.17329	-0.313328	0	0.034	1
KY2019:KY.Chr7.488	0.17329	-0.307845	0	0.034	1
Ptpra-KY.Chr2.1575	0.17329	-0.29634	0	0.034	1
KY2019:KY.Chr9.202	0.17329	-0.2779	0	0.034	1
Gpr84-KY.Chr4.1326	0.17329	-0.275484	0	0.034	1
KY2019:KY.Chr1.142	0.17329	-0.266414	0	0.034	1
Rnf181-KY.Chr6.341	0.17329	-0.251735	0	0.034	1
Hmcn1-KY.Chr2.1151	0.17329	-0.239135	0	0.034	1
Rnf213-KY.Chr1.977	0.17329	-0.184961	0	0.034	1
Bpifb4-KY.Chr1.203	0.17329	-0.182287	0	0.034	1
KY2019:KY.Chr12.294	0.17329	-0.168733	0	0.034	1
Ptpra-KY.Chr2.1577	0.17329	-0.621216	0	0.034	1
KY2019:KY.Chr5.1026	0.17329	-0.419542	0	0.034	1
Gtf2ird1-KY.Chr14.428	0.17329	-0.329736	0	0.034	1
Cubn-KY.Chr2.2020	0.17329	-0.254064	0	0.034	1
Rdh14-KY.Chr1.229	0.17329	-0.203906	0	0.034	1
KY2019:KY.Chr5.160	0.17329	-0.184013	0	0.034	1
KY2019:KY.Chr1.2279	0.17329	-0.517392	0	0.034	1
Tmprss11a-KY.Chr7.711	0.17329	-0.389234	0	0.034	1
KY2019:KY.Chr2.1432	0.17329	-0.341525	0	0.034	1
KY2019:KY.Chr10.871	0.17329	-0.139836	0	0.034	1
Hlx-KY.Chr11.1030	0.17329	-0.76562	0	0.034	1
Agmat-KY.Chr2.1043	0.17329	-0.472639	0	0.034	1
Mpo-KY.Chr12.563	0.17329	-0.404741	0	0.034	1
Tbx3-KY.Chr11.470	0.17329	-0.326512	0	0.034	1
KY2019:KY.Chr14.414	0.17329	-0.281394	0	0.034	1
Nfia-KY.Chr5.326	0.17329	-0.603289	0	0.034	1
Gp5-KY.Chr7.1015	0.17329	-0.519809	0	0.034	1
Agbl4-KY.Chr5.568	0.17329	-0.49304	0	0.034	1
KY2019:KY.Chr10.1312	0.17329	-0.446475	0	0.034	1
KY2019:KY.Chr4.724	0.17329	-0.389061	0	0.034	1
Clca3a2-KY.Chr3.972	0.17329	-0.247039	0	0.034	1
KY2019:KY.Chr5.886	0.17329	-0.197229	0	0.034	1
KY2019:KY.Chr3.707	0.17329	-0.154183	0	0.034	1
Foxb1-KY.Chr4.915	0.17329	-0.490813	0	0.034	1
Efcab8-KY.Chr1.668	0.17329	-0.421175	0	0.034	1
KY2019:KY.Chr7.449	0.17329	-0.464076	0	0.034	1
Nrp1-KY.Chr4.821	0.17329	-0.383471	0	0.034	1
Tfpi-KY.Chr4.1059	0.17329	-0.321448	0	0.034	1
Ptpra-KY.Chr6.689	0.17329	-0.253424	0	0.034	1
Adgrd1-KY.Chr2.2233	0.17329	-0.353198	0	0.034	1
KY2019:KY.Chr4.1145	0.17329	-0.342883	0	0.034	1
KY2019:KY.Chr4.589	0.17329	-0.162137	0	0.034	1
Fut8-KY.Chr3.976	0.17329	-0.271046	0	0.034	1
KY2019:KY.Chr3.866	0.17329	-0.47867	0	0.034	1
KY2019:KY.Chr7.971	0.173328	-0.247515	0.279	0.284	1
Pld6-KY.Chr2.1370	0.173378	0.124406	0.326	0.398	1
Naa35-KY.Chr10.233	0.173379	-0.377522	0.86	0.92	1
KY2019:KY.Chr8.165	0.173491	0.241136	0.163	0.114	1
Ptgr2-KY.Chr2.1382	0.173786	-0.841076	0.163	0.273	1
Emc7-KY.Chr10.662	0.17395	-0.117237	0.628	0.545	1
Grn-KY.Chr1.1342	0.174474	-0.501146	0.512	0.648	1
Rad51c-KY.Chr8.667	0.174632	0.491421	0.256	0.159	1
Cyhr1-KY.Chr7.443	0.174989	0.381567	0.302	0.193	1
KY2019:KY.Chr10.574	0.175091	-0.328597	0.419	0.591	1
Erf-KY.Chr4.757	0.175096	0.322526	0.93	0.932	1
Arl8b-KY.Chr1.2218	0.175112	-0.132978	0.744	0.875	1
Imp3-KY.Chr9.551	0.175167	-0.107431	0.86	0.955	1
Zfp111-KY.Chr6.514	0.175175	0.398515	0.512	0.352	1
Map3k14-KY.Chr10.974	0.175258	1.66911	0.14	0.045	1
Lpcat3-KY.Chr1.34	0.175269	0.392928	0.581	0.591	1
Adgrl1-KY.Chr8.588	0.17541	0.970811	0.093	0.102	1
Eif3a-KY.Chr5.866	0.175496	0.111722	0.977	1	1
Slc35e3-KY.Chr5.347	0.175618	0.640028	0.186	0.102	1
Cplane1-KY.Chr12.1013	0.175821	-0.523803	0.256	0.295	1
Pclaf-KY.Chr5.829	0.175824	-0.313102	0.837	0.92	1
Tpmt-KY.Chr9.504	0.176064	0.384551	0.837	0.818	1
Kifbp-KY.Chr2.2291	0.176094	0.334443	0.326	0.352	1
Mindy4-KY.Chr4.36	0.176382	-0.480467	0.535	0.625	1
Bin1-KY.Chr7.225	0.176408	-0.137259	0.814	0.761	1
Arhgap11a-KY.Chr10.1190	0.176439	0.336419	0.907	0.83	1
KY2019:KY.Chr2.390	0.176656	-0.621534	0.326	0.489	1
KY2019:KY.Chr10.32	0.176816	0.979045	0.349	0.216	1
Chmp7-KY.Chr8.408	0.1771	-0.135042	0.209	0.17	1
Egr1-KY.Chr5.1125	0.177148	0.153728	0.163	0.102	1
Cab39-KY.Chr1.1042	0.177171	-0.216143	0.512	0.67	1
Sebox-KY.Chr1.1582	0.177237	0.496557	0.023	0.045	1
Ctnnd1-KY.Chr12.864	0.177245	0.146782	0.977	0.898	1
Taok2-KY.Chr1.515	0.177249	-0.284451	0.93	0.92	1
Txnl1-KY.Chr10.693	0.177691	0.160426	0.837	0.898	1
Nphp4-KY.Chr1.1456	0.177835	-0.267012	0.279	0.284	1
Copz1-KY.Chr14.375	0.177927	0.12524	1	0.943	1
Erich2-KY.Chr10.1014	0.177946	-1.04882	0.07	0.17	1
Spc25-KY.Chr8.1272	0.178229	0.140117	0.93	0.818	1
Kctd8-KY.Chr2.759	0.178234	0.930811	0.419	0.261	1
Tns1-KY.Chr9.794	0.178271	0.103903	1	0.943	1
Cycs-KY.Chr3.1303	0.178707	0.217923	0.953	0.852	1
Taf1-KY.Chr14.108	0.178738	0.371929	0.814	0.784	1
KY2019:KY.Chr6.36	0.178947	1.53871	0.07	0.011	1
Exosc8-KY.Chr14.984	0.179084	0.389127	0.814	0.682	1
Srrt-KY.Chr14.542	0.179105	-0.34026	0.86	0.932	1
Dhrs11-KY.Chr10.861	0.179162	1.09131	0.209	0.091	1
Lama2-KY.Chr1.1601	0.179346	0.594887	0.581	0.42	1
Tmem60-KY.Chr1.2341	0.179443	0.433426	0.093	0.102	1
Tshz1-KY.Chr3.1053	0.179871	0.541538	0.605	0.5	1
Mfsd5-KY.Chr4.580	0.179875	0.212949	0.488	0.364	1
KY2019:KY.Chr6.399	0.179916	0.646018	0.651	0.534	1
KY2019:KY.Chr3.834	0.179968	0.643047	0.535	0.398	1
Trappc5-KY.Chr5.582	0.179986	-0.212096	0.651	0.659	1
Ccnq-KY.Chr8.433	0.180015	-0.76058	0.116	0.25	1
Ros1-KY.Chr12.31	0.180039	-1.05219	0.023	0.102	1
KY2019:KY.Chr10.1049	0.18007	2.58348	0.07	0.011	1
Agbl3-KY.Chr5.177	0.18022	0.824405	0.07	0.091	1
Ccdc39-KY.Chr1.2583	0.180254	-0.350964	0.023	0.08	1
Slc9b2-KY.Chr14.159	0.18029	-0.905007	0.14	0.261	1
Snrnp25-KY.Chr8.410	0.180488	-0.558063	0.372	0.523	1
Pwwp3a-KY.UAContig4.37	0.180573	-0.423214	0.581	0.625	1
Polr3b-KY.Chr10.1175	0.180597	0.14866	0.814	0.886	1
Casp7-KY.Chr12.727	0.180822	0.457519	0.488	0.33	1
Samd11-KY.Chr12.716	0.180856	0.700894	0.558	0.409	1
Retreg3-KY.Chr1.2019	0.180941	0.316643	0.93	0.83	1
Rspry1-KY.Chr3.1241	0.180978	-0.124047	0.721	0.648	1
Spag1-KY.Chr3.1014	0.181165	0.365022	0.884	0.761	1
H1f0-KY.UAContig3.149	0.1813	-0.947395	0.047	0.148	1
Gm20509-KY.Chr9.537	0.181324	-0.728504	0.14	0.216	1
Sars-KY.Chr5.349	0.181429	-0.117295	1	1	1
KY2019:KY.Chr14.1155	0.181581	-0.85807	0.116	0.25	1
Cfap299-KY.Chr12.886	0.181645	-0.807006	0.047	0.102	1
Slc16a12-KY.Chr3.1127	0.181888	-0.646615	0.07	0.091	1
Sh3d19-KY.Chr2.858	0.181977	0.231873	0.419	0.307	1
Hspb6-KY.Chr11.1234	0.182045	0.307662	0.256	0.295	1
Ptpn23-KY.Chr3.539	0.182251	0.636487	0.186	0.091	1
Brix1-KY.Chr8.532	0.182647	0.151483	0.93	0.977	1
Gtf3c1-KY.Chr12.1079	0.183055	-1.13568	0.023	0.091	1
Ccnb3-KY.Chr1.2531	0.183264	-0.281115	0.767	0.739	1
KY2019:KY.Chr12.680	0.183318	-0.173006	1	1	1
Vil1-KY.Chr9.357	0.183447	-0.821923	0.07	0.182	1
Vps33a-KY.Chr1.2221	0.183634	-0.452532	0.256	0.409	1
Tnnt2-KY.Chr4.1167	0.183816	0.372473	1	1	1
Atp6ap1-KY.Chr5.34	0.184045	0.22268	0.953	0.852	1
Hgfac-KY.Chr1.917	0.184076	1.4869	0.093	0.023	1
Gm21936-KY.Chr12.201	0.184146	-0.193437	0.791	0.909	1
Hpdl-KY.Chr2.1051	0.184255	0.678018	0.395	0.239	1
Nme8-KY.Chr10.1152	0.184509	0.187748	0.372	0.432	1
Oxct2a-KY.Chr8.1119	0.184513	0.357323	0.698	0.534	1
Itgb3-KY.Chr13.466	0.184544	0.643073	0.465	0.466	1
Cep55-KY.Chr2.2320	0.184566	-0.307543	0.674	0.716	1
Tab1-KY.Chr10.33	0.184679	0.636478	0.395	0.307	1
Rab29-KY.Chr6.213	0.184798	1.70292	0.116	0.034	1
Gins2-KY.Chr9.683	0.184975	0.379835	0.442	0.307	1
Naa30-KY.Chr3.600	0.18501	-0.659447	0.326	0.489	1
Kat7-KY.Chr3.1687	0.185113	-0.516091	0.279	0.33	1
Hdac8-KY.Chr6.171	0.185224	-0.171452	0.349	0.489	1
Tmem50b-KY.Chr6.125	0.18531	-0.528002	0.279	0.443	1
Pidd1-KY.UAContig1.120	0.185311	0.388838	0.163	0.102	1
Klhl12-KY.Chr11.179	0.185566	1.33725	0.256	0.148	1
Zc3h3-KY.Chr12.533	0.185611	0.167373	0.651	0.716	1
Wdr35-KY.Chr3.1275	0.18564	0.218525	0.279	0.307	1
Dnajc3-KY.Chr1.132	0.185711	0.139393	0.512	0.591	1
Mlycd-KY.Chr5.336	0.185722	1.04354	0.256	0.125	1
Mrpl11-KY.Chr3.1086	0.18584	0.13121	0.488	0.568	1
Pdia6-KY.Chr2.45	0.185918	-0.152461	0.744	0.875	1
Lrig3-KY.Chr1.45	0.186057	0.640307	0.651	0.568	1
KY2019:KY.Chr8.850	0.186157	0.719213	0.395	0.239	1
Trim54-KY.Chr2.2261	0.186256	-0.510808	0.628	0.659	1
Dmbt1-KY.Chr13.227	0.186395	1.42611	0.116	0.034	1
Gspt2-KY.Chr2.510	0.186498	-0.10801	1	0.977	1
Mettl24-KY.Chr14.1126	0.186717	-0.613068	0.302	0.398	1
Snx18-KY.Chr1.1709	0.186733	0.301082	0.791	0.636	1
Agpat5-KY.Chr14.554	0.186746	0.188841	0.488	0.375	1
Emc1-KY.Chr12.19	0.1868	0.362984	0.86	0.807	1
Ttc17-KY.Chr11.126	0.187202	-0.350109	0.302	0.455	1
Mzt2-KY.Chr2.2296	0.187325	0.436127	0.651	0.625	1
Myo19-KY.Chr11.229	0.187391	0.541425	0.744	0.648	1
Syt9-KY.Chr9.928	0.187489	1.84722	0.07	0.023	1
Scai-KY.Chr9.740	0.187533	-0.37757	0.349	0.364	1
Sytl4-KY.Chr6.331	0.187563	-0.692747	0.233	0.386	1
Nsmce3-KY.Chr5.437	0.187743	0.546635	0.674	0.511	1
KY2019:KY.Chr4.848	0.188041	-0.126468	0.628	0.568	1
Eif3e-KY.Chr8.1266	0.188107	0.287897	0.977	0.966	1
H2bc11-KY.UAContig44.7	0.188459	0.152071	0.628	0.693	1
Odc1-KY.Chr1.1606	0.188587	0.166293	1	1	1
Tssk2-KY.Chr11.1284	0.188693	0.896307	0.023	0.034	1
KY2019:KY.Chr12.811	0.188758	-0.915777	0.07	0.148	1
KY2019:KY.Chr5.161	0.189539	0.525913	0.698	0.545	1
KY2019:KY.Chr1.242	0.189561	1.28032	0.14	0.068	1
Dnah11-KY.Chr10.766	0.189597	0.683567	0.465	0.33	1
KY2019:KY.Chr10.1153	0.189685	-0.881966	0.093	0.216	1
Bphl-KY.Chr9.220	0.190035	-0.320844	0.419	0.432	1
Wipi2-KY.Chr4.986	0.190314	0.308143	0.837	0.83	1
Spryd7-KY.Chr4.110	0.190382	-0.632109	0.302	0.455	1
Mrps2-KY.Chr4.1029	0.190495	-0.716468	0.372	0.5	1
Enpp5-KY.Chr4.987	0.190495	-0.352273	0.651	0.795	1
Dnal1-KY.Chr3.424	0.190516	1.00315	0.163	0.068	1
Apcdd1-KY.Chr3.259	0.190547	1.39674	0.116	0.034	1
Slc9a3-KY.Chr3.1192	0.190564	1.54386	0.093	0.023	1
Prss12-KY.Chr12.889	0.190628	0.580945	0.116	0.057	1
Atxn10-KY.Chr8.1184	0.19089	-0.91401	0.07	0.182	1
KY2019:KY.Chr10.777	0.190991	-0.264252	0.907	0.943	1
Tmsb15b2-KY.Chr2.926	0.191066	0.178458	0.628	0.489	1
Ankrd42-KY.Chr7.827	0.191174	-1.29098	0.023	0.08	1
Sh3bgrl3-KY.Chr4.491	0.191184	-0.911488	0.07	0.182	1
LO018689.1-KY.Chr6.123	0.191189	-0.644687	0.047	0.136	1
Pih1d2-KY.Chr10.953	0.191321	-0.846179	0.047	0.136	1
Syt10-KY.Chr4.1342	0.191536	0.823909	0.419	0.273	1
Mrto4-KY.Chr3.50	0.191801	0.192387	0.977	1	1
Ank2-KY.Chr7.671	0.192061	-0.465266	0.047	0.125	1
Pick1-KY.Chr2.2090	0.19207	-0.583874	0.395	0.489	1
Commd5-KY.Chr13.72	0.192151	-0.842613	0.093	0.216	1
Ctif-KY.Chr11.278	0.192171	0.346151	0.605	0.614	1
Wsb1-KY.Chr10.678	0.192321	0.666528	0.349	0.205	1
Hmgcs2-KY.Chr5.462	0.192546	-0.51075	0.209	0.352	1
[truncated: 7,075 more rows]

## Sheet: Legend
Dataset EV7. Differential gene expression in Gata4/5/6CRISPR vs. controls
