# Supplementary material for: Cell cycle-driven transcriptome maturation confers multilineage competence to cardiopharyngeal progenitors
Source: EMBO J. 2025 Nov 3;44(24):7649–76. doi: 10.1038/s44318-025-00613-y (PMC12705688; doi:10.1038/s44318-025-00613-y)
Supplement: Supplementary file 10 — Dataset EV8 [file 44318_2025_613_MOESM10_ESM.xlsx]

## Sheet: Sheet1
Column1	Column2	Column3	Column4	Column5	Column6	Column7	Column8
Fisher Exact Test with Bonferroni Correction
Division Orientation			Division Symmetry			Tbx1/10 expression
Condition	p-value		Condition	p-value		Condition	p-value
sgAdra2b	0.234671		sgAdra2b	1		sgAdra2b	5.01177e-05
sgAsb2	1		sgAsb2	1		sgAsb2	0.474974
sgBMPER	0.0118029		sgBMPER	0.004086		sgBMPER	0.000106609
sgBmp1	0.104533		sgBmp1	0.202729		sgBmp1	0.00166165
sgBmp2	0.147021		sgBmp2	0.012221		sgBmp2	0.000540921
sgCcnd2	0.516483		sgCcnd2	1		sgCcnd2	0.000131376
sgCreb313	0.628733		sgCreb313	0.359122		sgCreb313	0.00646125
sgCrim1	0.0484023		sgCrim1	0.005058		sgCrim1	7.48226e-05
sgDepdc1b	4.03698e-09		sgDepdc1b	3e-06		sgDepdc1b	4.59385e-05
sgDkk4	0.0198149		sgDkk4	0.019815		sgDkk4	0.000144311
sgDll	0.0874119		sgDll	0.013588		sgDll	6.28111e-05
sgEphB2	0.011253		sgEphB2	0.042117		sgEphB2	4.42523e-05
sgFoxk1	0.306319		sgFoxk1	1		sgFoxk1	0.462408
sgFzd2	1		sgFzd2	0.03605		sgFzd2	4.56286e-05
sgFzd4	0.0154502		sgFzd4	0.008087		sgFzd4	8.72666e-05
sgFzd5	0.498156		sgFzd5	1		sgFzd5	0.216491
sgFzd8	0.340156		sgFzd8	0.001076		sgFzd8	0.00014059
sgGpr37	0.645841		sgGpr37	0.062615		sgGpr37	0.0188215
sgHand1	0.352465		sgHand1	0.186882		sgHand1	0.0126205
sgHes1	0.102494		sgHes1	0.019182		sgHes1	7.84664e-06
sgJun	0.09501		sgJun	0.622839		sgJun	0.279538
sgLin28a	0.0207707		sgLin28a	0.091016		sgLin28a	0.0217224
sgLrrc4c	0.11746		sgLrrc4c	0.395757		sgLrrc4c	3.97431e-06
sgMib1	0.503866		sgMib1	1		sgMib1	0.494677
sgMib2	0.0526311		sgMib2	0.678818		sgMib2	0.00562936
sgNodal	0.661953		sgNodal	0.078325		sgNodal	0.134952
sgNotch	0.0146996		sgNotch	0.062615		sgNotch	0.00449862
sgNova1	1		sgNova1	1		sgNova1	0.136303
sgNrp2	0.161179		sgNrp2	1		sgNrp2	0.236744
sgPax2	1		sgPax2	0.240745		sgPax2	0.025039
sgPtch1	0.00296118		sgPtch1	0.000773		sgPtch1	1.57013e-06
sgRgr	0.657194		sgRgr	0.240745		sgRgr	0.0133873
sgRgs12	1		sgRgs12	0.681789		sgRgs12	0.00370178
sgRnf44	0.0214428		sgRnf44	0.410284		sgRnf44	0.000915664
sgSmad2	0.0742702		sgSmad2	0.005487		sgSmad2	3.10038e-07
sgSmurf1	0.161381		sgSmurf1	0.004093		sgSmurf1	2.90436e-08
sgTcf712	0.00402649		sgTcf712	0.018329		sgTcf712	0.000280206
sgTyr	1		sgTyr	1		sgTyr	1

## Sheet: Legend
Dataset EV8. p-values for CRISPR screen
