# Supplementary material for: Cell cycle-driven transcriptome maturation confers multilineage competence to cardiopharyngeal progenitors
Source: EMBO J. 2025 Nov 3;44(24):7649–76. doi: 10.1038/s44318-025-00613-y (PMC12705688; doi:10.1038/s44318-025-00613-y)
Supplement: Supplementary file 11 — Source data Fig. 1 [file 44318_2025_613_MOESM11_ESM.zip]

Archive with 58 entries (48 files):
- Figure 1/
- __MACOSX/._Figure 1
- Figure 1/.DS_Store
- __MACOSX/Figure 1/._.DS_Store
- Figure 1/1H/
- __MACOSX/Figure 1/._1H
- Figure 1/1F/
- __MACOSX/Figure 1/._1F
- Figure 1/1N/
- __MACOSX/Figure 1/._1N
- Figure 1/1E,G,I/
- __MACOSX/Figure 1/._1E,G,I
- Figure 1/1L/
- __MACOSX/Figure 1/._1L
- Figure 1/1K/
- __MACOSX/Figure 1/._1K
- Figure 1/1B/
- __MACOSX/Figure 1/._1B
- Figure 1/1D/
- __MACOSX/Figure 1/._1D
- Figure 1/1M/
- __MACOSX/Figure 1/._1M
- Figure 1/1H/Figure1H. Cdc25HA_12.5H.tif
- __MACOSX/Figure 1/1H/._Figure1H. Cdc25HA_12.5H.tif
- Figure 1/1H/Figure1H'. Cdc25HA_14.5H.tif
- __MACOSX/Figure 1/1H/._Figure1H'. Cdc25HA_14.5H.tif
- Figure 1/1F/Figure1F'. Wee1HA_14.5H.tif
- __MACOSX/Figure 1/1F/._Figure1F'. Wee1HA_14.5H.tif
- Figure 1/1F/Figure1F. Wee1HA_12.5H.tif
- __MACOSX/Figure 1/1F/._Figure1F. Wee1HA_12.5H.tif
- Figure 1/1N/20210703 EP6 pattern statistics (data added to EP4).xlsx
- __MACOSX/Figure 1/1N/._20210703 EP6 pattern statistics (data added to EP4).xlsx
- Figure 1/1E,G,I/AK_Scoring_Control_Wee1_Cdc25.xlsx
- __MACOSX/Figure 1/1E,G,I/._AK_Scoring_Control_Wee1_Cdc25.xlsx
- Figure 1/1L/20210506_EP4_3rdSP8_10.0H_[ii21_#4_10.0H_41_Image_22]_2023-09-28T12-58-56.761.tif
- __MACOSX/Figure 1/1L/._20210506_EP4_3rdSP8_10.0H_[ii21_#4_10.0H_41_Image_22]_2023-09-28T12-58-56.761.tif
- Figure 1/1L/20210419 S phase SP8 2nd_[ii10_#6_8.5hpf_image5_1024_Image_11]_2023-09-28T12-52-23.506.tif
- __MACOSX/Figure 1/1L/._20210419 S phase SP8 2nd_[ii10_#6_8.5hpf_image5_1024_Image_11]_2023-09-28T12-52-23.506.tif
- Figure 1/1L/20210623_EP6_2nd_12H_[ii20_EP6_12.0H_19_Image_21]_2023-09-28T13-01-43.954.tif
- __MACOSX/Figure 1/1L/._20210623_EP6_2nd_12H_[ii20_EP6_12.0H_19_Image_21]_2023-09-28T13-01-43.954.tif
- Figure 1/1K/20210507_EP4_4thSP8_10.0H_[ii3_#4_10.0H_49_Image_4]_2021-05-19T13-59-31.363(midS)scalebar2.5.tif
- __MACOSX/Figure 1/1K/._20210507_EP4_4thSP8_10.0H_[ii3_#4_10.0H_49_Image_4]_2021-05-19T13-59-31.363(midS)scalebar2.5.tif
- Figure 1/1K/20210503_EP4_1stSP8_8.5H_[ii10_#1_8.5H_11_Image_11]_2021-05-19T13-15-06.601(Gphase)scalebar2.5.tif
- __MACOSX/Figure 1/1K/._20210503_EP4_1stSP8_8.5H_[ii10_#1_8.5H_11_Image_11]_2021-05-19T13-15-06.601(Gphase)scalebar2.5.tif
- Figure 1/1K/20210511_EP4_6thSP8_11.0H_6to31_[ii28_#6_11.0H_30_Image_29]_2021-05-19T12-01-31.876(EntryExit)scalebar2.5.tif
- __MACOSX/Figure 1/1K/._20210511_EP4_6thSP8_11.0H_6to31_[ii28_#6_11.0H_30_Image_29]_2021-05-19T12-01-31.876(EntryExit)scalebar2.5.tif
- Figure 1/1K/20210510_EP4_5thSP8_11.0H_[ii6_#6_11.0H_5_Image_7]_2021-05-20T13-31-32.617(lateS)scalebar2.5.tif
- __MACOSX/Figure 1/1K/._20210510_EP4_5thSP8_11.0H_[ii6_#6_11.0H_5_Image_7]_2021-05-20T13-31-32.617(lateS)scalebar2.5.tif
- Figure 1/1B/1B_FHP_STVC.tif
- __MACOSX/Figure 1/1B/._1B_FHP_STVC.tif
- Figure 1/1B/1B_TVC.tif
- __MACOSX/Figure 1/1B/._1B_TVC.tif
- Figure 1/1D/Figure1D'. 3xHAControl_14.5H(2).tif
- __MACOSX/Figure 1/1D/._Figure1D'. 3xHAControl_14.5H(2).tif
- Figure 1/1D/Figure1D. 3xHAControl_12.5H(1).tif
- __MACOSX/Figure 1/1D/._Figure1D. 3xHAControl_12.5H(1).tif
- Figure 1/1M/20210703 EP6 pattern statistics (data added to EP4).xlsx
- __MACOSX/Figure 1/1M/._20210703 EP6 pattern statistics (data added to EP4).xlsx
