# Supplementary material for: Cell cycle-driven transcriptome maturation confers multilineage competence to cardiopharyngeal progenitors
Source: EMBO J. 2025 Nov 3;44(24):7649–76. doi: 10.1038/s44318-025-00613-y (PMC12705688; doi:10.1038/s44318-025-00613-y)
Supplement: Supplementary file 11 — Source data Fig. 1 [file 44318_2025_613_MOESM11_ESM.zip › Figure 1/1N/20210703 EP6 pattern statistics (data added to EP4).xlsx]

## Sheet: EP6+EP4
			Pattern raw data from notes						EP6 (20210616 wed)				Sort small to large						EP6 (20210616 wed)			# by pattern								EP6 (20210616 wed)				# by color code								EP6 (20210616 wed)
EP4 (20210409)		8.0 hpf	8.5 hpf	9.0 hpf	9.5 hpf	10.0 hpf	10.5 hpf	11.0 hpf	11.5 hpf	12.0 hpf		8.0 hpf	8.5 hpf	9.0 hpf	9.5 hpf	10.0 hpf	10.5 hpf	11.0 hpf	11.5 hpf	12.0 hpf			8.0 hpf	8.5 hpf	9.0 hpf	9.5 hpf	10.0 hpf	10.5 hpf	11.0 hpf	11.5 hpf	12.0 hpf				8.0 hpf	8.5 hpf	9.0 hpf	9.5 hpf	10.0 hpf	10.5 hpf	11.0 hpf	11.5 hpf	12.0 hpf
	Pattern 1-10	1	1	1	3	3	5	10	9	10	Pattern 1-10	1	1	1	1	1	4	5	7	9		Pattern 1	15	18	29	2	2	0	0	0	0			Pattern 1+10	15	18	29	2	2	2	37	62	47
		1	1	1	3	4	5	10	10	10		1	1	1	1	1	5	5	8	10		Pattern 2	2	0	9	6	1	0	0	0	0			Pattern 2+3+8+9	2	0	11	17	7	8	19	13	1
		1	1	2	2	5	5	10	10	10		1	1	1	2	2	5	6	8	10		Pattern 3	0	0	2	11	6	0	0	0	0			Pattern 4+5	0	0	1	3	27	18	2	0	0
		1	1	1	3	5	5	10	7	10		1	1	1	2	3	5	6	8	10		Pattern 4	0	0	1	2	9	1	0	0	0			Pattern 6+7	0	0	0	2	18	22	16	1	0
		1	1	2	3	4	8	9	10	10		1	1	1	2	3	5	6	8	10		Pattern 5	0	0	0	1	18	17	2	0	0			Sum (n)	17	18	41	24	54	50	74	76	48
		1	1	1	2	4	10	10	10	10		1	1	1	2	3	5	6	8	10		Pattern 6	0	0	0	1	17	20	7	0	0
		1	1	1	2	3	5	6	10	10		1	1	1	2	3	5	6	8	10		Pattern 7	0	0	0	1	1	2	9	1	0
		1	1	3	3	3	5	8	10	10		1	1	1	2	3	5	6	9	10		Pattern 8	0	0	0	0	0	4	14	6	0			% by color code								EP6 (20210616 wed)
		2	1	2	3	4	5	7	10	10		1	1	1	3	3	5	6	9	10		Pattern 9	0	0	0	0	0	4	5	7	1				8.0 hpf	8.5 hpf	9.0 hpf	9.5 hpf	10.0 hpf	10.5 hpf	11.0 hpf	11.5 hpf	12.0 hpf
		1	1	1	6	3	5	7	10	10		1	1	1	3	4	5	7	9	10		Pattern 10	0	0	0	0	0	2	37	62	47			Pattern 1+10	88.2353	100	70.7317	8.33333	3.7037	4	50	81.5789	97.9167
		1	1	1	2	6	6	9	10	10		1	1	1	3	4	5	7	9	10		Sum (n)	17	18	41	24	54	50	74	76	48			Pattern 2+3+8+9	11.7647	0	26.8293	70.8333	12.963	16	25.6757	17.1053	2.08333
		2	1	4	2	6	7	10	10	10		1	1	1	3	4	5	7	9	10														Pattern 4+5	0	0	2.43902	12.5	50	36	2.7027	0	0
		1	1	2	5	1	6	6	10	10		1	1	1	3	4	5	7	9	10														Pattern 6+7	0	0	0	8.33333	33.3333	44	21.6216	1.31579	0
		1	1	1	1	7	9	7	10	10		1	1	1	3	4	5	7	9	10														Sum (n)	100	100	100	100	100	100	100	100	100
		1	1	1	3	4	5	10	10	10		1	1	1	3	4	5	7	10	10
		1	1	1	3	5	5	10	10	10		2	1	1	3	4	5	7	10	10
		1	1	2	4	4	6	10	10	10		2	1	1	3	4	5	7	10	10
			1	1	1	4	5	10	10	10			1	1	3	4	5	7	10	10
				1	3	2	6	8	10	10		n=17		1	3	5	6	8	10	10
				1	3	1	9	8	10	10			n=18	1	4	5	6	8	10	10
				1	4	5	6	8	10	10				1	4	5	6	8	10	10
				1	2	5	6	8	8	10				1	5	5	6	8	10	10
				1	7	6	6	9	10	10				1	6	5	6	8	10	10
				1	3	6	6	10	10	10				1	7	5	6	8	10	10
				1		5	8	10	9	10				1		5	6	8	10	10
				1		6	10	10	10	10				1	n=24	5	6	8	10	10
				1		5	5	7	9	10				1		5	6	8	10	10
				2		5	6	10	10	10				1		5	6	8	10	10
				1		3	6	5	9	10				1		5	6	8	10	10
				1		3	6	8	10	10				2		5	6	8	10	10
				1		5	5	10	10	10				2		5	6	8	10	10
				1		5	6	10	10	10				2		5	6	8	10	10
				3		4	4	5	10	10				2		5	6	9	10	10
				1		5	5	8	10	10				2		5	6	9	10	10
				1		6	7	10	8	10				2		5	6	9	10	10
				1		6	9	8	10	9				2		5	6	9	10	10
				2		6	5	10	10	10				2		6	6	9	10	10
				2		6	6	10	8	10				2		6	6	10	10	10
				1		4	6	6	10	10				3		6	7	10	10	10
				2		5	6	8	10	10				3		6	7	10	10	10
				1		6	6	10	8	10				4		6	8	10	10	10
						6	6	10	9	10						6	8	10	10	10
						5	6	8	10	10				n=41		6	8	10	10	10
						5	9	8	9	10						6	8	10	10	10
						5	6	10	10	10						6	9	10	10	10
						5	6	10	10	10						6	9	10	10	10
						6	5	10	10	10						6	9	10	10	10
						6	5	10	10	10						6	9	10	10	10
						5	8	7	10							6	10	10	10
						5	8	10	10							6	10	10	10	n=48
						6		10	10							6		10	10
						6		10	10							6	n=50	10	10
						6		8	10							6		10	10
						6		9	10							7		10	10
								7	10									10	10
								8	10							n=54		10	10
								6	10									10	10
								7	10									10	10
								9	10									10	10
								10	10									10	10
								10	10									10	10
								10	10									10	10
								6	10									10	10
								6	10									10	10
								10	10									10	10
								10	10									10	10
								6	8									10	10
								8	8									10	10
								10	10									10	10
								10	9									10	10
								7	10									10	10
								7	10									10	10
								10	10									10	10
								10	10									10	10
									10										10
									10									n=74	10
																			n=76
