# Supplementary material for: Cell cycle-driven transcriptome maturation confers multilineage competence to cardiopharyngeal progenitors
Source: EMBO J. 2025 Nov 3;44(24):7649–76. doi: 10.1038/s44318-025-00613-y (PMC12705688; doi:10.1038/s44318-025-00613-y)
Supplement: Supplementary file 11 — Source data Fig. 1 [file 44318_2025_613_MOESM11_ESM.zip › Figure 1/1E,G,I/AK_Scoring_Control_Wee1_Cdc25.xlsx]

## Sheet: EP28_Scoring_AllData
Researcher	Experiment_ID	Experiment_name	Experiment_date	Condition_ID	hpf (18oC)	FABA_stage	Construct-1_name	Construct-2_name	Construct-3_name	gene-1_CommonName	Imaging date	Side	File_name	File_Link_Google-Drive	Embryo_ID	Embryo_note	Lineage_underscope_PCNA::GFPobservation(555)_FoxfConstructUptakeCondition	488 Gain	555 Gain	Zoom	TVC-Division	TVC-Division_Normal	TVC-Division_Abnormal_categories	TVC_PCNA_SpotDistrubution	Tbx1/10_TVC	Tbx1/10_STVC	Tbx1/10_FHP	Tbx1/10_unidentified_cell_ID	Tbx1/10_ASMF	Tbx1/10_SHP	Tbx1/10_FHP	Tbx1/1-_Lateral_Midian	TVC-Division_asymmetry	TVC-Division_orientation	TVC_number	ATM_number	TVC-Migration_class
																					X: no division; D: division; 2ndD: 2 or more division	X: no division; D: division; 2ndD: 2 or more division	X: no division; D: division; 2ndD: 2 or more division		X: no Tbx; V: Tbx positive; (1)V: Tbx positive with only one tiny spot	X: no Tbx; V: Tbx positive; (1)V: Tbx positive with only one tiny spot	X: no Tbx; V: Tbx positive; (1)V: Tbx positive with only one tiny spot	X: no Tbx; V: Tbx positive; (1)V: Tbx positive with only one tiny spot	X: no Tbx; V: Tbx positive; (1)V: Tbx positive with only one tiny spot	X: no Tbx; V: Tbx positive; (1)V: Tbx positive with only one tiny spot	X: no Tbx; V: Tbx positive; (1)V: Tbx positive with only one tiny spot
AK	EP28	G2/M perturbation 8-14 time series	2022-06-30 EP; 2022-07-13 IHC+FISH	Control (3×HA)	8	St.16	Mesp>eGFP::hPCNA (25ug)_Cy3	Mesp>hCD4::mCherry (25ug)_Alexa647	FoxF>3×HA (60ug)_Alexa405	Tbx1/10-cDNA-FLU_TSA-Flu	2022-09-15	#1	EP28_3×HA_8H_Line1		1		meh	20	500	2.5	X	-	-		X
AK	EP28	G2/M perturbation 8-14 time series	2022-06-30 EP; 2022-07-13 IHC+FISH	Control (3×HA)	8	St.16	Mesp>eGFP::hPCNA (25ug)_Cy3	Mesp>hCD4::mCherry (25ug)_Alexa647	FoxF>3×HA (60ug)_Alexa405	Tbx1/10-cDNA-FLU_TSA-Flu	2022-09-15	#1	EP28_3×HA_8H_Line1		1		meh	20	500	2.5	X	-	-		X
AK	EP28	G2/M perturbation 8-14 time series	2022-06-30 EP; 2022-07-13 IHC+FISH	Control (3×HA)	8	St.16	Mesp>eGFP::hPCNA (25ug)_Cy3	Mesp>hCD4::mCherry (25ug)_Alexa647	FoxF>3×HA (60ug)_Alexa405	Tbx1/10-cDNA-FLU_TSA-Flu	2022-09-15	#1	EP28_3×HA_8H_Line1-em(bryo)		1		meh	30	590	1	-	-	-		-
AK	EP28	G2/M perturbation 8-14 time series	2022-06-30 EP; 2022-07-13 IHC+FISH	Control (3×HA)	8	St.16	Mesp>eGFP::hPCNA (25ug)_Cy3	Mesp>hCD4::mCherry (25ug)_Alexa647	FoxF>3×HA (60ug)_Alexa405	Tbx1/10-cDNA-FLU_TSA-Flu	2022-09-19	#1	EP28_3×HA_8H_Brown9_2		2		-	-	-	2.5	X	-	-		X
AK	EP28	G2/M perturbation 8-14 time series	2022-06-30 EP; 2022-07-13 IHC+FISH	Control (3×HA)	8	St.16	Mesp>eGFP::hPCNA (25ug)_Cy3	Mesp>hCD4::mCherry (25ug)_Alexa647	FoxF>3×HA (60ug)_Alexa405	Tbx1/10-cDNA-FLU_TSA-Flu	2022-09-19	#1	EP28_3×HA_8H_Brown9_2		2		-	-	-	2.5	X	-	-		X
AK	EP28	G2/M perturbation 8-14 time series	2022-06-30 EP; 2022-07-13 IHC+FISH	Control (3×HA)	8	St.16	Mesp>eGFP::hPCNA (25ug)_Cy3	Mesp>hCD4::mCherry (25ug)_Alexa647	FoxF>3×HA (60ug)_Alexa405	Tbx1/10-cDNA-FLU_TSA-Flu	2022-09-19	#1	EP28_3×HA_8H_Brown9_3		3		-	-	-	2.5	X	-	-		X
AK	EP28	G2/M perturbation 8-14 time series	2022-06-30 EP; 2022-07-13 IHC+FISH	Control (3×HA)	8	St.16	Mesp>eGFP::hPCNA (25ug)_Cy3	Mesp>hCD4::mCherry (25ug)_Alexa647	FoxF>3×HA (60ug)_Alexa405	Tbx1/10-cDNA-FLU_TSA-Flu	2022-09-19	#1	EP28_3×HA_8H_Brown9_3		3		-	-	-	2.5	X	-	-		X
AK	EP28	G2/M perturbation 8-14 time series	2022-06-30 EP; 2022-07-13 IHC+FISH	Control (3×HA)	8	St.16	Mesp>eGFP::hPCNA (25ug)_Cy3	Mesp>hCD4::mCherry (25ug)_Alexa647	FoxF>3×HA (60ug)_Alexa405	Tbx1/10-cDNA-FLU_TSA-Flu	2022-09-19	#1	EP28_3×HA_8H_Brown9_4		4		-	-	-	2.5	X	-	-		X
AK	EP28	G2/M perturbation 8-14 time series	2022-06-30 EP; 2022-07-13 IHC+FISH	Control (3×HA)	8	St.16	Mesp>eGFP::hPCNA (25ug)_Cy3	Mesp>hCD4::mCherry (25ug)_Alexa647	FoxF>3×HA (60ug)_Alexa405	Tbx1/10-cDNA-FLU_TSA-Flu	2022-09-19	#1	EP28_3×HA_8H_Brown9_5		5		-	-	-	2.5	X	-	-		X
AK	EP28	G2/M perturbation 8-14 time series	2022-06-30 EP; 2022-07-13 IHC+FISH	Control (3×HA)	8	St.16	Mesp>eGFP::hPCNA (25ug)_Cy3	Mesp>hCD4::mCherry (25ug)_Alexa647	FoxF>3×HA (60ug)_Alexa405	Tbx1/10-cDNA-FLU_TSA-Flu	2022-09-19	#1	EP28_3×HA_8H_Brown9_5		5		-	-	-	2.5	X	-	-		X
AK	EP28	G2/M perturbation 8-14 time series	2022-06-30 EP; 2022-07-13 IHC+FISH	Control (3×HA)	8	St.16	Mesp>eGFP::hPCNA (25ug)_Cy3	Mesp>hCD4::mCherry (25ug)_Alexa647	FoxF>3×HA (60ug)_Alexa405	Tbx1/10-cDNA-FLU_TSA-Flu	2022-09-19	#1	EP28_3×HA_8H_Brown9_6		6		medium weak	137	232	2.5	X	-	-		X
AK	EP28	G2/M perturbation 8-14 time series	2022-06-30 EP; 2022-07-13 IHC+FISH	Control (3×HA)	8	St.16	Mesp>eGFP::hPCNA (25ug)_Cy3	Mesp>hCD4::mCherry (25ug)_Alexa647	FoxF>3×HA (60ug)_Alexa405	Tbx1/10-cDNA-FLU_TSA-Flu	2022-09-19	#1	EP28_3×HA_8H_Brown9_6		6		medium weak	137	232	2.5	X	-	-		X
AK	EP28	G2/M perturbation 8-14 time series	2022-06-30 EP; 2022-07-13 IHC+FISH	Control (3×HA)	8	St.16	Mesp>eGFP::hPCNA (25ug)_Cy3	Mesp>hCD4::mCherry (25ug)_Alexa647	FoxF>3×HA (60ug)_Alexa405	Tbx1/10-cDNA-FLU_TSA-Flu	2022-09-19	#1	EP28_3×HA_8H_Brown9_7		7		medium weak	20	72	2.5	X	-	-		X
AK	EP28	G2/M perturbation 8-14 time series	2022-06-30 EP; 2022-07-13 IHC+FISH	Control (3×HA)	8	St.16	Mesp>eGFP::hPCNA (25ug)_Cy3	Mesp>hCD4::mCherry (25ug)_Alexa647	FoxF>3×HA (60ug)_Alexa405	Tbx1/10-cDNA-FLU_TSA-Flu	2022-09-19	#1	EP28_3×HA_8H_Brown9_7		7		medium weak	20	72	2.5	X	-	-		X
AK	EP28	G2/M perturbation 8-14 time series	2022-06-30 EP; 2022-07-13 IHC+FISH	Control (3×HA)	8	St.16	Mesp>eGFP::hPCNA (25ug)_Cy3	Mesp>hCD4::mCherry (25ug)_Alexa647	FoxF>3×HA (60ug)_Alexa405	Tbx1/10-cDNA-FLU_TSA-Flu	2022-09-19	#1	EP28_3×HA_8H_Brown9_7-em		7		medium weak	36	72	1	-	-	-		-
AK	EP28	G2/M perturbation 8-14 time series	2022-06-30 EP; 2022-07-13 IHC+FISH	Control (3×HA)	8	St.16	Mesp>eGFP::hPCNA (25ug)_Cy3	Mesp>hCD4::mCherry (25ug)_Alexa647	FoxF>3×HA (60ug)_Alexa405	Tbx1/10-cDNA-FLU_TSA-Flu	2022-09-19	#1	EP28_3×HA_8H_Brown9_8		8		medium	50	61	2.5	X	-	-		X
AK	EP28	G2/M perturbation 8-14 time series	2022-06-30 EP; 2022-07-13 IHC+FISH	Control (3×HA)	8	St.16	Mesp>eGFP::hPCNA (25ug)_Cy3	Mesp>hCD4::mCherry (25ug)_Alexa647	FoxF>3×HA (60ug)_Alexa405	Tbx1/10-cDNA-FLU_TSA-Flu	2022-09-19	#1	EP28_3×HA_8H_Brown9_8		8		medium	50	61	2.5	X	-	-		X
AK	EP28	G2/M perturbation 8-14 time series	2022-06-30 EP; 2022-07-13 IHC+FISH	Control (3×HA)	8	St.16	Mesp>eGFP::hPCNA (25ug)_Cy3	Mesp>hCD4::mCherry (25ug)_Alexa647	FoxF>3×HA (60ug)_Alexa405	Tbx1/10-cDNA-FLU_TSA-Flu	2022-09-19	#1	EP28_3×HA_8H_Brown9_9		9		medium weak	15	58	2.5	X	-	-		X
AK	EP28	G2/M perturbation 8-14 time series	2022-06-30 EP; 2022-07-13 IHC+FISH	Control (3×HA)	8	St.16	Mesp>eGFP::hPCNA (25ug)_Cy3	Mesp>hCD4::mCherry (25ug)_Alexa647	FoxF>3×HA (60ug)_Alexa405	Tbx1/10-cDNA-FLU_TSA-Flu	2022-09-19	#1	EP28_3×HA_8H_Brown9_9		9		medium weak	15	58	2.5	X	-	-		X
AK	EP28	G2/M perturbation 8-14 time series	2022-06-30 EP; 2022-07-13 IHC+FISH	Control (3×HA)	8	St.16	Mesp>eGFP::hPCNA (25ug)_Cy3	Mesp>hCD4::mCherry (25ug)_Alexa647	FoxF>3×HA (60ug)_Alexa405	Tbx1/10-cDNA-FLU_TSA-Flu	2022-09-19	#1	EP28_3×HA_8H_Brown9_10		10		medium	68	76	2.5	X	-	-		X
AK	EP28	G2/M perturbation 8-14 time series	2022-06-30 EP; 2022-07-13 IHC+FISH	Control (3×HA)	8	St.16	Mesp>eGFP::hPCNA (25ug)_Cy3	Mesp>hCD4::mCherry (25ug)_Alexa647	FoxF>3×HA (60ug)_Alexa405	Tbx1/10-cDNA-FLU_TSA-Flu	2022-09-19	#1	EP28_3×HA_8H_Brown9_10		10		medium	68	76	2.5	X	-	-		X
AK	EP28	G2/M perturbation 8-14 time series	2022-06-30 EP; 2022-07-13 IHC+FISH	Control (3×HA)	8.5	St.17	Mesp>eGFP::hPCNA (25ug)_Cy3	Mesp>hCD4::mCherry (25ug)_Alexa647	FoxF>3×HA (60ug)_Alexa405	Tbx1/10-cDNA-FLU_TSA-Flu	2022-09-15	#2	EP28_3×HA_8.5H_Line1		1		medium	12	565	2.5	X	-	-		X
AK	EP28	G2/M perturbation 8-14 time series	2022-06-30 EP; 2022-07-13 IHC+FISH	Control (3×HA)	8.5	St.17	Mesp>eGFP::hPCNA (25ug)_Cy3	Mesp>hCD4::mCherry (25ug)_Alexa647	FoxF>3×HA (60ug)_Alexa405	Tbx1/10-cDNA-FLU_TSA-Flu	2022-09-15	#2	EP28_3×HA_8.5H_Line1		1		medium	12	565	2.5	X	-	-		X
AK	EP28	G2/M perturbation 8-14 time series	2022-06-30 EP; 2022-07-13 IHC+FISH	Control (3×HA)	8.5	St.17	Mesp>eGFP::hPCNA (25ug)_Cy3	Mesp>hCD4::mCherry (25ug)_Alexa647	FoxF>3×HA (60ug)_Alexa405	Tbx1/10-cDNA-FLU_TSA-Flu	2022-09-15	#2	EP28_3×HA_8.5H_Line2		2		medium	14	529	2.5	X	-	-		X
AK	EP28	G2/M perturbation 8-14 time series	2022-06-30 EP; 2022-07-13 IHC+FISH	Control (3×HA)	8.5	St.17	Mesp>eGFP::hPCNA (25ug)_Cy3	Mesp>hCD4::mCherry (25ug)_Alexa647	FoxF>3×HA (60ug)_Alexa405	Tbx1/10-cDNA-FLU_TSA-Flu	2022-09-16	#2	EP28_3×HA_8.5H_Line2		2		medium	14	529	2.5	X	-	-		X
AK	EP28	G2/M perturbation 8-14 time series	2022-06-30 EP; 2022-07-13 IHC+FISH	Control (3×HA)	8.5	St.17	Mesp>eGFP::hPCNA (25ug)_Cy3	Mesp>hCD4::mCherry (25ug)_Alexa647	FoxF>3×HA (60ug)_Alexa405	Tbx1/10-cDNA-FLU_TSA-Flu	2022-09-17	#2	EP28_3×HA_8.5H_Line3		3		medium-BRT	18	505	2.5	X	-	-		X
AK	EP28	G2/M perturbation 8-14 time series	2022-06-30 EP; 2022-07-13 IHC+FISH	Control (3×HA)	8.5	St.17	Mesp>eGFP::hPCNA (25ug)_Cy3	Mesp>hCD4::mCherry (25ug)_Alexa647	FoxF>3×HA (60ug)_Alexa405	Tbx1/10-cDNA-FLU_TSA-Flu	2022-09-18	#2	EP28_3×HA_8.5H_Line3		3		medium-BRT	18	505	2.5	X	-	-		X
AK	EP28	G2/M perturbation 8-14 time series	2022-06-30 EP; 2022-07-13 IHC+FISH	Control (3×HA)	8.5	St.17	Mesp>eGFP::hPCNA (25ug)_Cy3	Mesp>hCD4::mCherry (25ug)_Alexa647	FoxF>3×HA (60ug)_Alexa405	Tbx1/10-cDNA-FLU_TSA-Flu	2022-09-19	#2	EP28_3×HA_8.5H_Line3-em		3		medium-BRT	25	515	1	-	-	-		-
AK	EP28	G2/M perturbation 8-14 time series	2022-06-30 EP; 2022-07-13 IHC+FISH	Control (3×HA)	8.5	St.17	Mesp>eGFP::hPCNA (25ug)_Cy3	Mesp>hCD4::mCherry (25ug)_Alexa647	FoxF>3×HA (60ug)_Alexa405	Tbx1/10-cDNA-FLU_TSA-Flu	2022-09-20	#2	EP28_3×HA_8.5H_Line4		4		medium-BRT	20	499	2.5	X	-	-		X
AK	EP28	G2/M perturbation 8-14 time series	2022-06-30 EP; 2022-07-13 IHC+FISH	Control (3×HA)	8.5	St.17	Mesp>eGFP::hPCNA (25ug)_Cy3	Mesp>hCD4::mCherry (25ug)_Alexa647	FoxF>3×HA (60ug)_Alexa405	Tbx1/10-cDNA-FLU_TSA-Flu	2022-09-21	#2	EP28_3×HA_8.5H_Line4		4		medium-BRT	20	499	2.5	X	-	-		X
AK	EP28	G2/M perturbation 8-14 time series	2022-06-30 EP; 2022-07-13 IHC+FISH	Control (3×HA)	8.5	St.17	Mesp>eGFP::hPCNA (25ug)_Cy3	Mesp>hCD4::mCherry (25ug)_Alexa647	FoxF>3×HA (60ug)_Alexa405	Tbx1/10-cDNA-FLU_TSA-Flu	2022-09-22	#2	EP28_3×HA_8.5H_Line4-em		4		medium-BRT	30	515	1	-	-	-		-
AK	EP28	G2/M perturbation 8-14 time series	2022-06-30 EP; 2022-07-13 IHC+FISH	Control (3×HA)	8.5	St.17	Mesp>eGFP::hPCNA (25ug)_Cy3	Mesp>hCD4::mCherry (25ug)_Alexa647	FoxF>3×HA (60ug)_Alexa405	Tbx1/10-cDNA-FLU_TSA-Flu	2022-09-23	#2	EP28_3×HA_8.5H_Line5		5		medium-BRT	13	464	2.5	X	-	-		X
AK	EP28	G2/M perturbation 8-14 time series	2022-06-30 EP; 2022-07-13 IHC+FISH	Control (3×HA)	8.5	St.17	Mesp>eGFP::hPCNA (25ug)_Cy3	Mesp>hCD4::mCherry (25ug)_Alexa647	FoxF>3×HA (60ug)_Alexa405	Tbx1/10-cDNA-FLU_TSA-Flu	2022-09-24	#2	EP28_3×HA_8.5H_Line5		5		medium-BRT	13	464	2.5	X	-	-		X
AK	EP28	G2/M perturbation 8-14 time series	2022-06-30 EP; 2022-07-13 IHC+FISH	Control (3×HA)	8.5	St.17	Mesp>eGFP::hPCNA (25ug)_Cy3	Mesp>hCD4::mCherry (25ug)_Alexa647	FoxF>3×HA (60ug)_Alexa405	Tbx1/10-cDNA-FLU_TSA-Flu	2022-09-25	#2	EP28_3×HA_8.5H_Line6		6		medium-BRT	14	485	2.5	X	-	-		X
AK	EP28	G2/M perturbation 8-14 time series	2022-06-30 EP; 2022-07-13 IHC+FISH	Control (3×HA)	8.5	St.17	Mesp>eGFP::hPCNA (25ug)_Cy3	Mesp>hCD4::mCherry (25ug)_Alexa647	FoxF>3×HA (60ug)_Alexa405	Tbx1/10-cDNA-FLU_TSA-Flu	2022-09-26	#2	EP28_3×HA_8.5H_Line6		6		medium-BRT	14	485	2.5	X	-	-		X
AK	EP28	G2/M perturbation 8-14 time series	2022-06-30 EP; 2022-07-13 IHC+FISH	Control (3×HA)	8.5	St.17	Mesp>eGFP::hPCNA (25ug)_Cy3	Mesp>hCD4::mCherry (25ug)_Alexa647	FoxF>3×HA (60ug)_Alexa405	Tbx1/10-cDNA-FLU_TSA-Flu	2022-09-27	#2	EP28_3×HA_8.5H_Line7		7		no mem. marker	12	555	2.5	X	-	-		X
AK	EP28	G2/M perturbation 8-14 time series	2022-06-30 EP; 2022-07-13 IHC+FISH	Control (3×HA)	8.5	St.17	Mesp>eGFP::hPCNA (25ug)_Cy3	Mesp>hCD4::mCherry (25ug)_Alexa647	FoxF>3×HA (60ug)_Alexa405	Tbx1/10-cDNA-FLU_TSA-Flu	2022-09-28	#2	EP28_3×HA_8.5H_Line7		7		no mem. marker	12	555	2.5	X	-	-		X
AK	EP28	G2/M perturbation 8-14 time series	2022-06-30 EP; 2022-07-13 IHC+FISH	Control (3×HA)	8.5	St.17	Mesp>eGFP::hPCNA (25ug)_Cy3	Mesp>hCD4::mCherry (25ug)_Alexa647	FoxF>3×HA (60ug)_Alexa405	Tbx1/10-cDNA-FLU_TSA-Flu	2022-09-29	#2	EP28_3×HA_8.5H_Line8		8		medium-BRT	18	510	2.5	X	-	-		X
AK	EP28	G2/M perturbation 8-14 time series	2022-06-30 EP; 2022-07-13 IHC+FISH	Control (3×HA)	8.5	St.17	Mesp>eGFP::hPCNA (25ug)_Cy3	Mesp>hCD4::mCherry (25ug)_Alexa647	FoxF>3×HA (60ug)_Alexa405	Tbx1/10-cDNA-FLU_TSA-Flu	2022-09-30	#2	EP28_3×HA_8.5H_Line8		8		medium-BRT	18	510	2.5	X	-	-		X
AK	EP28	G2/M perturbation 8-14 time series	2022-06-30 EP; 2022-07-13 IHC+FISH	Control (3×HA)	8.5	St.17	Mesp>eGFP::hPCNA (25ug)_Cy3	Mesp>hCD4::mCherry (25ug)_Alexa647	FoxF>3×HA (60ug)_Alexa405	Tbx1/10-cDNA-FLU_TSA-Flu	2022-10-01	#2	EP28_3×HA_8.5H_Line9		9		medium-BRT	11	488	2.5	X	-	-		X
AK	EP28	G2/M perturbation 8-14 time series	2022-06-30 EP; 2022-07-13 IHC+FISH	Control (3×HA)	8.5	St.17	Mesp>eGFP::hPCNA (25ug)_Cy3	Mesp>hCD4::mCherry (25ug)_Alexa647	FoxF>3×HA (60ug)_Alexa405	Tbx1/10-cDNA-FLU_TSA-Flu	2022-10-02	#2	EP28_3×HA_8.5H_Line9		9		medium-BRT	11	488	2.5	X	-	-		X
AK	EP28	G2/M perturbation 8-14 time series	2022-06-30 EP; 2022-07-13 IHC+FISH	Control (3×HA)	8.5	St.17	Mesp>eGFP::hPCNA (25ug)_Cy3	Mesp>hCD4::mCherry (25ug)_Alexa647	FoxF>3×HA (60ug)_Alexa405	Tbx1/10-cDNA-FLU_TSA-Flu	2022-10-03	#2	EP28_3×HA_8.5H_Line10		10		medium-BRT	11	471	2.5	X	-	-		X
AK	EP28	G2/M perturbation 8-14 time series	2022-06-30 EP; 2022-07-13 IHC+FISH	Control (3×HA)	8.5	St.17	Mesp>eGFP::hPCNA (25ug)_Cy3	Mesp>hCD4::mCherry (25ug)_Alexa647	FoxF>3×HA (60ug)_Alexa405	Tbx1/10-cDNA-FLU_TSA-Flu	2022-10-04	#2	EP28_3×HA_8.5H_Line10		10		medium-BRT	11	471	2.5	X	-	-		X
AK	EP28	G2/M perturbation 8-14 time series	2022-06-30 EP; 2022-07-13 IHC+FISH	Control (3×HA)	8.5	St.17	Mesp>eGFP::hPCNA (25ug)_Cy3	Mesp>hCD4::mCherry (25ug)_Alexa647	FoxF>3×HA (60ug)_Alexa405	Tbx1/10-cDNA-FLU_TSA-Flu	2022-10-05	#2	EP28_3×HA_8.5H_Line11		11		medium-BRT	18	507	2.5	X	-	-		X
AK	EP28	G2/M perturbation 8-14 time series	2022-06-30 EP; 2022-07-13 IHC+FISH	Control (3×HA)	8.5	St.17	Mesp>eGFP::hPCNA (25ug)_Cy3	Mesp>hCD4::mCherry (25ug)_Alexa647	FoxF>3×HA (60ug)_Alexa405	Tbx1/10-cDNA-FLU_TSA-Flu	2022-10-06	#2	EP28_3×HA_8.5H_Line11		11		medium-BRT	18	507	2.5	X	-	-		X
AK	EP28	G2/M perturbation 8-14 time series	2022-06-30 EP; 2022-07-13 IHC+FISH	Control (3×HA)	9	St.18	Mesp>eGFP::hPCNA (25ug)_Cy3	Mesp>hCD4::mCherry (25ug)_Alexa647	FoxF>3×HA (60ug)_Alexa405	Tbx1/10-cDNA-FLU_TSA-Flu	2022-09-07	#3	EP28_3×HA_9H_Line1		1		medium-BRT	18	-	2.5	X	-	-		V(1)
AK	EP28	G2/M perturbation 8-14 time series	2022-06-30 EP; 2022-07-13 IHC+FISH	Control (3×HA)	9	St.18	Mesp>eGFP::hPCNA (25ug)_Cy3	Mesp>hCD4::mCherry (25ug)_Alexa647	FoxF>3×HA (60ug)_Alexa405	Tbx1/10-cDNA-FLU_TSA-Flu	2022-09-07	#3	EP28_3×HA_9H_Line1		1		medium-BRT	18	-	2.5	X	-	-		X
AK	EP28	G2/M perturbation 8-14 time series	2022-06-30 EP; 2022-07-13 IHC+FISH	Control (3×HA)	9	St.18	Mesp>eGFP::hPCNA (25ug)_Cy3	Mesp>hCD4::mCherry (25ug)_Alexa647	FoxF>3×HA (60ug)_Alexa405	Tbx1/10-cDNA-FLU_TSA-Flu	2022-09-07	#3	EP28_3×HA_9H_Line1-em		1		medium-BRT	25	-	1	-	-	-		-
AK	EP28	G2/M perturbation 8-14 time series	2022-06-30 EP; 2022-07-13 IHC+FISH	Control (3×HA)	9	St.18	Mesp>eGFP::hPCNA (25ug)_Cy3	Mesp>hCD4::mCherry (25ug)_Alexa647	FoxF>3×HA (60ug)_Alexa405	Tbx1/10-cDNA-FLU_TSA-Flu	2022-09-07	#3	EP28_3×HA_9H_Line2		2		medium	20	-	2.5	X	-	-		X
AK	EP28	G2/M perturbation 8-14 time series	2022-06-30 EP; 2022-07-13 IHC+FISH	Control (3×HA)	9	St.18	Mesp>eGFP::hPCNA (25ug)_Cy3	Mesp>hCD4::mCherry (25ug)_Alexa647	FoxF>3×HA (60ug)_Alexa405	Tbx1/10-cDNA-FLU_TSA-Flu	2022-09-07	#3	EP28_3×HA_9H_Line2		2		medium	20	-	2.5	X	-	-		X
AK	EP28	G2/M perturbation 8-14 time series	2022-06-30 EP; 2022-07-13 IHC+FISH	Control (3×HA)	9	St.18	Mesp>eGFP::hPCNA (25ug)_Cy3	Mesp>hCD4::mCherry (25ug)_Alexa647	FoxF>3×HA (60ug)_Alexa405	Tbx1/10-cDNA-FLU_TSA-Flu	2022-09-07	#3	EP28_3×HA_9H_Line2		2		medium	20	-	2.5	X	-	-		X
AK	EP28	G2/M perturbation 8-14 time series	2022-06-30 EP; 2022-07-13 IHC+FISH	Control (3×HA)	9	St.18	Mesp>eGFP::hPCNA (25ug)_Cy3	Mesp>hCD4::mCherry (25ug)_Alexa647	FoxF>3×HA (60ug)_Alexa405	Tbx1/10-cDNA-FLU_TSA-Flu	2022-09-07	#3	EP28_3×HA_9H_Line2		2		medium	20	-	2.5	X	-	-		X
AK	EP28	G2/M perturbation 8-14 time series	2022-06-30 EP; 2022-07-13 IHC+FISH	Control (3×HA)	9	St.18	Mesp>eGFP::hPCNA (25ug)_Cy3	Mesp>hCD4::mCherry (25ug)_Alexa647	FoxF>3×HA (60ug)_Alexa405	Tbx1/10-cDNA-FLU_TSA-Flu	2022-09-07	#3	EP28_3×HA_9H_Line3		3		medium weak	40	-	2.5	X	-	-		X
AK	EP28	G2/M perturbation 8-14 time series	2022-06-30 EP; 2022-07-13 IHC+FISH	Control (3×HA)	9	St.18	Mesp>eGFP::hPCNA (25ug)_Cy3	Mesp>hCD4::mCherry (25ug)_Alexa647	FoxF>3×HA (60ug)_Alexa405	Tbx1/10-cDNA-FLU_TSA-Flu	2022-09-07	#3	EP28_3×HA_9H_Line3		3		medium weak	40	-	2.5	X	-	-		X
AK	EP28	G2/M perturbation 8-14 time series	2022-06-30 EP; 2022-07-13 IHC+FISH	Control (3×HA)	9	St.18	Mesp>eGFP::hPCNA (25ug)_Cy3	Mesp>hCD4::mCherry (25ug)_Alexa647	FoxF>3×HA (60ug)_Alexa405	Tbx1/10-cDNA-FLU_TSA-Flu	2022-09-07	#3	EP28_3×HA_9H_Line4		4		medium-BRT	15	-	2.5	X	-	-		X
AK	EP28	G2/M perturbation 8-14 time series	2022-06-30 EP; 2022-07-13 IHC+FISH	Control (3×HA)	9	St.18	Mesp>eGFP::hPCNA (25ug)_Cy3	Mesp>hCD4::mCherry (25ug)_Alexa647	FoxF>3×HA (60ug)_Alexa405	Tbx1/10-cDNA-FLU_TSA-Flu	2022-09-07	#3	EP28_3×HA_9H_Line4		4		medium-BRT	15	-	2.5	X	-	-		X
AK	EP28	G2/M perturbation 8-14 time series	2022-06-30 EP; 2022-07-13 IHC+FISH	Control (3×HA)	9	St.18	Mesp>eGFP::hPCNA (25ug)_Cy3	Mesp>hCD4::mCherry (25ug)_Alexa647	FoxF>3×HA (60ug)_Alexa405	Tbx1/10-cDNA-FLU_TSA-Flu	2022-09-07	#3	EP28_3×HA_9H_Line4		4		medium-BRT	15	-	2.5	X	-	-		X
AK	EP28	G2/M perturbation 8-14 time series	2022-06-30 EP; 2022-07-13 IHC+FISH	Control (3×HA)	9	St.18	Mesp>eGFP::hPCNA (25ug)_Cy3	Mesp>hCD4::mCherry (25ug)_Alexa647	FoxF>3×HA (60ug)_Alexa405	Tbx1/10-cDNA-FLU_TSA-Flu	2022-09-07	#3	EP28_3×HA_9H_Line4		4		medium-BRT	15	-	2.5	X	-	-		X
AK	EP28	G2/M perturbation 8-14 time series	2022-06-30 EP; 2022-07-13 IHC+FISH	Control (3×HA)	9	St.18	Mesp>eGFP::hPCNA (25ug)_Cy3	Mesp>hCD4::mCherry (25ug)_Alexa647	FoxF>3×HA (60ug)_Alexa405	Tbx1/10-cDNA-FLU_TSA-Flu	2022-09-07	#3	EP28_3×HA_9H_Line5		5		medium-BRT	15	-	2.5	X	-	-		X
AK	EP28	G2/M perturbation 8-14 time series	2022-06-30 EP; 2022-07-13 IHC+FISH	Control (3×HA)	9	St.18	Mesp>eGFP::hPCNA (25ug)_Cy3	Mesp>hCD4::mCherry (25ug)_Alexa647	FoxF>3×HA (60ug)_Alexa405	Tbx1/10-cDNA-FLU_TSA-Flu	2022-09-07	#3	EP28_3×HA_9H_Line5		5		medium-BRT	15	-	2.5	X	-	-		X
AK	EP28	G2/M perturbation 8-14 time series	2022-06-30 EP; 2022-07-13 IHC+FISH	Control (3×HA)	9	St.18	Mesp>eGFP::hPCNA (25ug)_Cy3	Mesp>hCD4::mCherry (25ug)_Alexa647	FoxF>3×HA (60ug)_Alexa405	Tbx1/10-cDNA-FLU_TSA-Flu	2022-09-07	#3	EP28_3×HA_9H_Line5		5		medium weak	15	-	2.5	X	-	-		X
AK	EP28	G2/M perturbation 8-14 time series	2022-06-30 EP; 2022-07-13 IHC+FISH	Control (3×HA)	9	St.18	Mesp>eGFP::hPCNA (25ug)_Cy3	Mesp>hCD4::mCherry (25ug)_Alexa647	FoxF>3×HA (60ug)_Alexa405	Tbx1/10-cDNA-FLU_TSA-Flu	2022-09-07	#3	EP28_3×HA_9H_Line5		5		medium weak	15	-	2.5	X	-	-		X
AK	EP28	G2/M perturbation 8-14 time series	2022-06-30 EP; 2022-07-13 IHC+FISH	Control (3×HA)	9	St.18	Mesp>eGFP::hPCNA (25ug)_Cy3	Mesp>hCD4::mCherry (25ug)_Alexa647	FoxF>3×HA (60ug)_Alexa405	Tbx1/10-cDNA-FLU_TSA-Flu	2022-09-07	#3	EP28_3×HA_9H_Line6		6		medium	20	-	2.5	X	-	-		X
AK	EP28	G2/M perturbation 8-14 time series	2022-06-30 EP; 2022-07-13 IHC+FISH	Control (3×HA)	9	St.18	Mesp>eGFP::hPCNA (25ug)_Cy3	Mesp>hCD4::mCherry (25ug)_Alexa647	FoxF>3×HA (60ug)_Alexa405	Tbx1/10-cDNA-FLU_TSA-Flu	2022-09-07	#3	EP28_3×HA_9H_Line6		6		medium	20	-	2.5	X	-	-		X
AK	EP28	G2/M perturbation 8-14 time series	2022-06-30 EP; 2022-07-13 IHC+FISH	Control (3×HA)	9	St.18	Mesp>eGFP::hPCNA (25ug)_Cy3	Mesp>hCD4::mCherry (25ug)_Alexa647	FoxF>3×HA (60ug)_Alexa405	Tbx1/10-cDNA-FLU_TSA-Flu	2022-09-14	#3	EP28_3×HA_9H_Line7		7		medium	20	-	2.5	X	-	-		V(1.5)
AK	EP28	G2/M perturbation 8-14 time series	2022-06-30 EP; 2022-07-13 IHC+FISH	Control (3×HA)	9	St.18	Mesp>eGFP::hPCNA (25ug)_Cy3	Mesp>hCD4::mCherry (25ug)_Alexa647	FoxF>3×HA (60ug)_Alexa405	Tbx1/10-cDNA-FLU_TSA-Flu	2022-09-14	#3	EP28_3×HA_9H_Line7		7		medium	20	-	2.5	X	-	-		X
AK	EP28	G2/M perturbation 8-14 time series	2022-06-30 EP; 2022-07-13 IHC+FISH	Control (3×HA)	9	St.18	Mesp>eGFP::hPCNA (25ug)_Cy3	Mesp>hCD4::mCherry (25ug)_Alexa647	FoxF>3×HA (60ug)_Alexa405	Tbx1/10-cDNA-FLU_TSA-Flu	2022-09-14	#3	EP28_3×HA_9H_Line7-em		7		medium	20	-	1	-	-	-		-
AK	EP28	G2/M perturbation 8-14 time series	2022-06-30 EP; 2022-07-13 IHC+FISH	Control (3×HA)	9	St.18	Mesp>eGFP::hPCNA (25ug)_Cy3	Mesp>hCD4::mCherry (25ug)_Alexa647	FoxF>3×HA (60ug)_Alexa405	Tbx1/10-cDNA-FLU_TSA-Flu	2022-09-14	#3	EP28_3×HA_9H_Line8		8		medium	16.3	-	2.5	X	-	-		X
AK	EP28	G2/M perturbation 8-14 time series	2022-06-30 EP; 2022-07-13 IHC+FISH	Control (3×HA)	9	St.18	Mesp>eGFP::hPCNA (25ug)_Cy3	Mesp>hCD4::mCherry (25ug)_Alexa647	FoxF>3×HA (60ug)_Alexa405	Tbx1/10-cDNA-FLU_TSA-Flu	2022-09-14	#3	EP28_3×HA_9H_Line8		8		medium	16.3	-	2.5	X	-	-		X
AK	EP28	G2/M perturbation 8-14 time series	2022-06-30 EP; 2022-07-13 IHC+FISH	Control (3×HA)	9	St.18	Mesp>eGFP::hPCNA (25ug)_Cy3	Mesp>hCD4::mCherry (25ug)_Alexa647	FoxF>3×HA (60ug)_Alexa405	Tbx1/10-cDNA-FLU_TSA-Flu	2022-09-14	#3	EP28_3×HA_9H_Line9		9		medium-BRT	16.3	420	2.5	X	-	-		X
AK	EP28	G2/M perturbation 8-14 time series	2022-06-30 EP; 2022-07-13 IHC+FISH	Control (3×HA)	9	St.18	Mesp>eGFP::hPCNA (25ug)_Cy3	Mesp>hCD4::mCherry (25ug)_Alexa647	FoxF>3×HA (60ug)_Alexa405	Tbx1/10-cDNA-FLU_TSA-Flu	2022-09-14	#3	EP28_3×HA_9H_Line9		9		medium-BRT	16.3	420	2.5	X	-	-		X
AK	EP28	G2/M perturbation 8-14 time series	2022-06-30 EP; 2022-07-13 IHC+FISH	Control (3×HA)	9	St.18	Mesp>eGFP::hPCNA (25ug)_Cy3	Mesp>hCD4::mCherry (25ug)_Alexa647	FoxF>3×HA (60ug)_Alexa405	Tbx1/10-cDNA-FLU_TSA-Flu	2022-09-14	#3	EP28_3×HA_9H_Line10		10		medium	13	455	2.5	X	-	-		X
AK	EP28	G2/M perturbation 8-14 time series	2022-06-30 EP; 2022-07-13 IHC+FISH	Control (3×HA)	9	St.18	Mesp>eGFP::hPCNA (25ug)_Cy3	Mesp>hCD4::mCherry (25ug)_Alexa647	FoxF>3×HA (60ug)_Alexa405	Tbx1/10-cDNA-FLU_TSA-Flu	2022-09-14	#3	EP28_3×HA_9H_Line10		10		medium	13	455	2.5	X	-	-		X
AK	EP28	G2/M perturbation 8-14 time series	2022-06-30 EP; 2022-07-13 IHC+FISH	Control (3×HA)	9	St.18	Mesp>eGFP::hPCNA (25ug)_Cy3	Mesp>hCD4::mCherry (25ug)_Alexa647	FoxF>3×HA (60ug)_Alexa405	Tbx1/10-cDNA-FLU_TSA-Flu	2022-09-14	#3	EP28_3×HA_9H_Line10-em		10		medium	18	-	1	-	-	-		-
AK	EP28	G2/M perturbation 8-14 time series	2022-06-30 EP; 2022-07-13 IHC+FISH	Control (3×HA)	9	St.18	Mesp>eGFP::hPCNA (25ug)_Cy3	Mesp>hCD4::mCherry (25ug)_Alexa647	FoxF>3×HA (60ug)_Alexa405	Tbx1/10-cDNA-FLU_TSA-Flu	2022-09-14	#3	EP28_3×HA_9H_Line11		11		medium-BRT	15	-	2.5	X	-	-		X
AK	EP28	G2/M perturbation 8-14 time series	2022-06-30 EP; 2022-07-13 IHC+FISH	Control (3×HA)	9	St.18	Mesp>eGFP::hPCNA (25ug)_Cy3	Mesp>hCD4::mCherry (25ug)_Alexa647	FoxF>3×HA (60ug)_Alexa405	Tbx1/10-cDNA-FLU_TSA-Flu	2022-09-14	#3	EP28_3×HA_9H_Line11		11		medium-BRT	15	-	2.5	X	-	-		X
AK	EP28	G2/M perturbation 8-14 time series	2022-06-30 EP; 2022-07-13 IHC+FISH	Control (3×HA)	9	St.18	Mesp>eGFP::hPCNA (25ug)_Cy3	Mesp>hCD4::mCherry (25ug)_Alexa647	FoxF>3×HA (60ug)_Alexa405	Tbx1/10-cDNA-FLU_TSA-Flu	2022-09-14	#3	EP28_3×HA_9H_Line11-em		11		medium-BRT	15.5	-	1	-	-	-		-
AK	EP28	G2/M perturbation 8-14 time series	2022-06-30 EP; 2022-07-13 IHC+FISH	Control (3×HA)	9	St.18	Mesp>eGFP::hPCNA (25ug)_Cy3	Mesp>hCD4::mCherry (25ug)_Alexa647	FoxF>3×HA (60ug)_Alexa405	Tbx1/10-cDNA-FLU_TSA-Flu	2022-09-14	#3	EP28_3×HA_9H_Line12		12		medium-BRT	14	-	2.5	X	-	-		X
AK	EP28	G2/M perturbation 8-14 time series	2022-06-30 EP; 2022-07-13 IHC+FISH	Control (3×HA)	9	St.18	Mesp>eGFP::hPCNA (25ug)_Cy3	Mesp>hCD4::mCherry (25ug)_Alexa647	FoxF>3×HA (60ug)_Alexa405	Tbx1/10-cDNA-FLU_TSA-Flu	2022-09-14	#3	EP28_3×HA_9H_Line12		12		medium-BRT	14	-	2.5	X	-	-		V
AK	EP28	G2/M perturbation 8-14 time series	2022-06-30 EP; 2022-07-13 IHC+FISH	Control (3×HA)	9.5	St.19-20	Mesp>eGFP::hPCNA (25ug)_Cy3	Mesp>hCD4::mCherry (25ug)_Alexa647	FoxF>3×HA (60ug)_Alexa405	Tbx1/10-cDNA-FLU_TSA-Flu	2022-08-31	#4	EP28_3×HA_9.5H_Line1		1		medium-BRT	20	-	2.5	X	-	-		X
AK	EP28	G2/M perturbation 8-14 time series	2022-06-30 EP; 2022-07-13 IHC+FISH	Control (3×HA)	9.5	St.19-20	Mesp>eGFP::hPCNA (25ug)_Cy3	Mesp>hCD4::mCherry (25ug)_Alexa647	FoxF>3×HA (60ug)_Alexa405	Tbx1/10-cDNA-FLU_TSA-Flu	2022-08-31	#4	EP28_3×HA_9.5H_Line1		1		medium-BRT	20	-	2.5	X	-	-		X
AK	EP28	G2/M perturbation 8-14 time series	2022-06-30 EP; 2022-07-13 IHC+FISH	Control (3×HA)	9.5	St.19-20	Mesp>eGFP::hPCNA (25ug)_Cy3	Mesp>hCD4::mCherry (25ug)_Alexa647	FoxF>3×HA (60ug)_Alexa405	Tbx1/10-cDNA-FLU_TSA-Flu	2022-08-31	#4	EP28_3×HA_9.5H_Line1-em		1		medium-BRT	20	-	1	-	-	-		-
AK	EP28	G2/M perturbation 8-14 time series	2022-06-30 EP; 2022-07-13 IHC+FISH	Control (3×HA)	9.5	St.19-20	Mesp>eGFP::hPCNA (25ug)_Cy3	Mesp>hCD4::mCherry (25ug)_Alexa647	FoxF>3×HA (60ug)_Alexa405	Tbx1/10-cDNA-FLU_TSA-Flu	2022-08-31	#4	EP28_3×HA_9.5H_Line2		2		medium	40	-	2.5	X	-	-		X
AK	EP28	G2/M perturbation 8-14 time series	2022-06-30 EP; 2022-07-13 IHC+FISH	Control (3×HA)	9.5	St.19-20	Mesp>eGFP::hPCNA (25ug)_Cy3	Mesp>hCD4::mCherry (25ug)_Alexa647	FoxF>3×HA (60ug)_Alexa405	Tbx1/10-cDNA-FLU_TSA-Flu	2022-08-31	#4	EP28_3×HA_9.5H_Line2		2		medium	40	-	2.5	X	-	-		X
AK	EP28	G2/M perturbation 8-14 time series	2022-06-30 EP; 2022-07-13 IHC+FISH	Control (3×HA)	9.5	St.19-20	Mesp>eGFP::hPCNA (25ug)_Cy3	Mesp>hCD4::mCherry (25ug)_Alexa647	FoxF>3×HA (60ug)_Alexa405	Tbx1/10-cDNA-FLU_TSA-Flu	2022-08-31	#4	EP28_3×HA_9.5H_Line3		3		medium-BRT	20	-	2.5	X	-	-		X
AK	EP28	G2/M perturbation 8-14 time series	2022-06-30 EP; 2022-07-13 IHC+FISH	Control (3×HA)	9.5	St.19-20	Mesp>eGFP::hPCNA (25ug)_Cy3	Mesp>hCD4::mCherry (25ug)_Alexa647	FoxF>3×HA (60ug)_Alexa405	Tbx1/10-cDNA-FLU_TSA-Flu	2022-08-31	#4	EP28_3×HA_9.5H_Line3		3		medium-BRT	20	-	2.5	X	-	-		X
AK	EP28	G2/M perturbation 8-14 time series	2022-06-30 EP; 2022-07-13 IHC+FISH	Control (3×HA)	9.5	St.19-20	Mesp>eGFP::hPCNA (25ug)_Cy3	Mesp>hCD4::mCherry (25ug)_Alexa647	FoxF>3×HA (60ug)_Alexa405	Tbx1/10-cDNA-FLU_TSA-Flu	2022-08-31	#4	EP28_3×HA_9.5H_Line4		4		medium-BRT	13	-	2.5	X	-	-		X
AK	EP28	G2/M perturbation 8-14 time series	2022-06-30 EP; 2022-07-13 IHC+FISH	Control (3×HA)	9.5	St.19-20	Mesp>eGFP::hPCNA (25ug)_Cy3	Mesp>hCD4::mCherry (25ug)_Alexa647	FoxF>3×HA (60ug)_Alexa405	Tbx1/10-cDNA-FLU_TSA-Flu	2022-08-31	#4	EP28_3×HA_9.5H_Line4		4		medium-BRT	13	-	2.5	X	-	-		X
AK	EP28	G2/M perturbation 8-14 time series	2022-06-30 EP; 2022-07-13 IHC+FISH	Control (3×HA)	9.5	St.19-20	Mesp>eGFP::hPCNA (25ug)_Cy3	Mesp>hCD4::mCherry (25ug)_Alexa647	FoxF>3×HA (60ug)_Alexa405	Tbx1/10-cDNA-FLU_TSA-Flu	2022-08-31	#4	EP28_3×HA_9.5H_Line5		5		medium	11	-	2.5	X	-	-		X
AK	EP28	G2/M perturbation 8-14 time series	2022-06-30 EP; 2022-07-13 IHC+FISH	Control (3×HA)	9.5	St.19-20	Mesp>eGFP::hPCNA (25ug)_Cy3	Mesp>hCD4::mCherry (25ug)_Alexa647	FoxF>3×HA (60ug)_Alexa405	Tbx1/10-cDNA-FLU_TSA-Flu	2022-08-31	#4	EP28_3×HA_9.5H_Line5		5		medium	11	-	2.5	X	-	-		X
AK	EP28	G2/M perturbation 8-14 time series	2022-06-30 EP; 2022-07-13 IHC+FISH	Control (3×HA)	9.5	St.19-20	Mesp>eGFP::hPCNA (25ug)_Cy3	Mesp>hCD4::mCherry (25ug)_Alexa647	FoxF>3×HA (60ug)_Alexa405	Tbx1/10-cDNA-FLU_TSA-Flu	2022-08-31	#4	EP28_3×HA_9.5H_Line5-em		5		medium	-	-	1	-	-	-		-
AK	EP28	G2/M perturbation 8-14 time series	2022-06-30 EP; 2022-07-13 IHC+FISH	Control (3×HA)	9.5	St.19-20	Mesp>eGFP::hPCNA (25ug)_Cy3	Mesp>hCD4::mCherry (25ug)_Alexa647	FoxF>3×HA (60ug)_Alexa405	Tbx1/10-cDNA-FLU_TSA-Flu	2022-08-31	#4	EP28_3×HA_9.5H_Line6		6		medium	21	-	2.5	X	-	-		X
AK	EP28	G2/M perturbation 8-14 time series	2022-06-30 EP; 2022-07-13 IHC+FISH	Control (3×HA)	9.5	St.19-20	Mesp>eGFP::hPCNA (25ug)_Cy3	Mesp>hCD4::mCherry (25ug)_Alexa647	FoxF>3×HA (60ug)_Alexa405	Tbx1/10-cDNA-FLU_TSA-Flu	2022-08-31	#4	EP28_3×HA_9.5H_Line6		6		medium	21	-	2.5	X	-	-		X
AK	EP28	G2/M perturbation 8-14 time series	2022-06-30 EP; 2022-07-13 IHC+FISH	Control (3×HA)	9.5	St.19-20	Mesp>eGFP::hPCNA (25ug)_Cy3	Mesp>hCD4::mCherry (25ug)_Alexa647	FoxF>3×HA (60ug)_Alexa405	Tbx1/10-cDNA-FLU_TSA-Flu	2022-09-06	#4	EP28_3×HA_9.5H_Line7		7		medium	20	-	2.5	X	-	-		X
AK	EP28	G2/M perturbation 8-14 time series	2022-06-30 EP; 2022-07-13 IHC+FISH	Control (3×HA)	9.5	St.19-20	Mesp>eGFP::hPCNA (25ug)_Cy3	Mesp>hCD4::mCherry (25ug)_Alexa647	FoxF>3×HA (60ug)_Alexa405	Tbx1/10-cDNA-FLU_TSA-Flu	2022-09-06	#4	EP28_3×HA_9.5H_Line7		7		medium	20	-	2.5	X	-	-		X
AK	EP28	G2/M perturbation 8-14 time series	2022-06-30 EP; 2022-07-13 IHC+FISH	Control (3×HA)	9.5	St.19-20	Mesp>eGFP::hPCNA (25ug)_Cy3	Mesp>hCD4::mCherry (25ug)_Alexa647	FoxF>3×HA (60ug)_Alexa405	Tbx1/10-cDNA-FLU_TSA-Flu	2022-09-06	#4	EP28_3×HA_9.5H_Line8		8		medium	18	-	2.5	X	-	-		X
AK	EP28	G2/M perturbation 8-14 time series	2022-06-30 EP; 2022-07-13 IHC+FISH	Control (3×HA)	9.5	St.19-20	Mesp>eGFP::hPCNA (25ug)_Cy3	Mesp>hCD4::mCherry (25ug)_Alexa647	FoxF>3×HA (60ug)_Alexa405	Tbx1/10-cDNA-FLU_TSA-Flu	2022-09-06	#4	EP28_3×HA_9.5H_Line8		8		medium	18	-	2.5	X	-	-		X
AK	EP28	G2/M perturbation 8-14 time series	2022-06-30 EP; 2022-07-13 IHC+FISH	Control (3×HA)	9.5	St.19-20	Mesp>eGFP::hPCNA (25ug)_Cy3	Mesp>hCD4::mCherry (25ug)_Alexa647	FoxF>3×HA (60ug)_Alexa405	Tbx1/10-cDNA-FLU_TSA-Flu	2022-09-06	#4	EP28_3×HA_9.5H_Line9		9		medium-BRT	15	-	2.5	X	-	-		X
AK	EP28	G2/M perturbation 8-14 time series	2022-06-30 EP; 2022-07-13 IHC+FISH	Control (3×HA)	9.5	St.19-20	Mesp>eGFP::hPCNA (25ug)_Cy3	Mesp>hCD4::mCherry (25ug)_Alexa647	FoxF>3×HA (60ug)_Alexa405	Tbx1/10-cDNA-FLU_TSA-Flu	2022-09-06	#4	EP28_3×HA_9.5H_Line9		9		medium-BRT	15	-	2.5	X	-	-		X
AK	EP28	G2/M perturbation 8-14 time series	2022-06-30 EP; 2022-07-13 IHC+FISH	Control (3×HA)	9.5	St.19-20	Mesp>eGFP::hPCNA (25ug)_Cy3	Mesp>hCD4::mCherry (25ug)_Alexa647	FoxF>3×HA (60ug)_Alexa405	Tbx1/10-cDNA-FLU_TSA-Flu	2022-09-06	#4	EP28_3×HA_9.5H_Line10		10		medium	17	-	2.5	X	-	-		X
AK	EP28	G2/M perturbation 8-14 time series	2022-06-30 EP; 2022-07-13 IHC+FISH	Control (3×HA)	9.5	St.19-20	Mesp>eGFP::hPCNA (25ug)_Cy3	Mesp>hCD4::mCherry (25ug)_Alexa647	FoxF>3×HA (60ug)_Alexa405	Tbx1/10-cDNA-FLU_TSA-Flu	2022-09-06	#4	EP28_3×HA_9.5H_Line11		11		medium-BRT	17	-	2.5	X	-	-		X
AK	EP28	G2/M perturbation 8-14 time series	2022-06-30 EP; 2022-07-13 IHC+FISH	Control (3×HA)	9.5	St.19-20	Mesp>eGFP::hPCNA (25ug)_Cy3	Mesp>hCD4::mCherry (25ug)_Alexa647	FoxF>3×HA (60ug)_Alexa405	Tbx1/10-cDNA-FLU_TSA-Flu	2022-09-06	#4	EP28_3×HA_9.5H_Line11		11		medium-BRT	17	-	2.5	X	-	-		X
AK	EP28	G2/M perturbation 8-14 time series	2022-06-30 EP; 2022-07-13 IHC+FISH	Control (3×HA)	9.5	St.19-20	Mesp>eGFP::hPCNA (25ug)_Cy3	Mesp>hCD4::mCherry (25ug)_Alexa647	FoxF>3×HA (60ug)_Alexa405	Tbx1/10-cDNA-FLU_TSA-Flu	2022-09-06	#4	EP28_3×HA_9.5H_Line12		12		BRT	16.5	416	2.5	-	-	-		-
AK	EP28	G2/M perturbation 8-14 time series	2022-06-30 EP; 2022-07-13 IHC+FISH	Control (3×HA)	9.5	St.19-20	Mesp>eGFP::hPCNA (25ug)_Cy3	Mesp>hCD4::mCherry (25ug)_Alexa647	FoxF>3×HA (60ug)_Alexa405	Tbx1/10-cDNA-FLU_TSA-Flu	2022-09-06	#4	EP28_3×HA_9.5H_Line13		13		medium	10	-	2.5	X	-	-		X
AK	EP28	G2/M perturbation 8-14 time series	2022-06-30 EP; 2022-07-13 IHC+FISH	Control (3×HA)	9.5	St.19-20	Mesp>eGFP::hPCNA (25ug)_Cy3	Mesp>hCD4::mCherry (25ug)_Alexa647	FoxF>3×HA (60ug)_Alexa405	Tbx1/10-cDNA-FLU_TSA-Flu	2022-09-06	#4	EP28_3×HA_9.5H_Line13		13		medium	10	-	2.5	X	-	-		X
AK	EP28	G2/M perturbation 8-14 time series	2022-06-30 EP; 2022-07-13 IHC+FISH	Control (3×HA)	9.5	St.19-20	Mesp>eGFP::hPCNA (25ug)_Cy3	Mesp>hCD4::mCherry (25ug)_Alexa647	FoxF>3×HA (60ug)_Alexa405	Tbx1/10-cDNA-FLU_TSA-Flu	2022-09-06	#4	EP28_3×HA_9.5H_Line13		13		medium	10	-	2.5	X	-	-		X
AK	EP28	G2/M perturbation 8-14 time series	2022-06-30 EP; 2022-07-13 IHC+FISH	Control (3×HA)	9.5	St.19-20	Mesp>eGFP::hPCNA (25ug)_Cy3	Mesp>hCD4::mCherry (25ug)_Alexa647	FoxF>3×HA (60ug)_Alexa405	Tbx1/10-cDNA-FLU_TSA-Flu	2022-09-06	#4	EP28_3×HA_9.5H_Line13		13		medium	10	-	2.5	X	-	-		X
AK	EP28	G2/M perturbation 8-14 time series	2022-06-30 EP; 2022-07-13 IHC+FISH	Control (3×HA)	10	St.21	Mesp>eGFP::hPCNA (25ug)_Cy3	Mesp>hCD4::mCherry (25ug)_Alexa647	FoxF>3×HA (60ug)_Alexa405	Tbx1/10-cDNA-FLU_TSA-Flu	2022-08-31	#5	EP28_3×HA_10H_Line1		1		medium	30		2.5	X	-	-		X
AK	EP28	G2/M perturbation 8-14 time series	2022-06-30 EP; 2022-07-13 IHC+FISH	Control (3×HA)	10	St.21	Mesp>eGFP::hPCNA (25ug)_Cy3	Mesp>hCD4::mCherry (25ug)_Alexa647	FoxF>3×HA (60ug)_Alexa405	Tbx1/10-cDNA-FLU_TSA-Flu	2022-08-31	#5	EP28_3×HA_10H_Line1		1		medium	30		2.5	X	-	-		X
AK	EP28	G2/M perturbation 8-14 time series	2022-06-30 EP; 2022-07-13 IHC+FISH	Control (3×HA)	10	St.21	Mesp>eGFP::hPCNA (25ug)_Cy3	Mesp>hCD4::mCherry (25ug)_Alexa647	FoxF>3×HA (60ug)_Alexa405	Tbx1/10-cDNA-FLU_TSA-Flu	2022-08-31	#5	EP28_3×HA_10H_Line2		2		medium	15		2.5	X	-	-		X
AK	EP28	G2/M perturbation 8-14 time series	2022-06-30 EP; 2022-07-13 IHC+FISH	Control (3×HA)	10	St.21	Mesp>eGFP::hPCNA (25ug)_Cy3	Mesp>hCD4::mCherry (25ug)_Alexa647	FoxF>3×HA (60ug)_Alexa405	Tbx1/10-cDNA-FLU_TSA-Flu	2022-08-31	#5	EP28_3×HA_10H_Line2		2		medium	15		2.5	X	-	-		X
AK	EP28	G2/M perturbation 8-14 time series	2022-06-30 EP; 2022-07-13 IHC+FISH	Control (3×HA)	10	St.21	Mesp>eGFP::hPCNA (25ug)_Cy3	Mesp>hCD4::mCherry (25ug)_Alexa647	FoxF>3×HA (60ug)_Alexa405	Tbx1/10-cDNA-FLU_TSA-Flu	2022-08-31	#5	EP28_3×HA_10H_Line2-em		2		medium	22		1	-	-	-		-
AK	EP28	G2/M perturbation 8-14 time series	2022-06-30 EP; 2022-07-13 IHC+FISH	Control (3×HA)	10	St.21	Mesp>eGFP::hPCNA (25ug)_Cy3	Mesp>hCD4::mCherry (25ug)_Alexa647	FoxF>3×HA (60ug)_Alexa405	Tbx1/10-cDNA-FLU_TSA-Flu	2022-08-31	#5	EP28_3×HA_10H_Line3		3		BRT	17		2.5	X	-	-		X
AK	EP28	G2/M perturbation 8-14 time series	2022-06-30 EP; 2022-07-13 IHC+FISH	Control (3×HA)	10	St.21	Mesp>eGFP::hPCNA (25ug)_Cy3	Mesp>hCD4::mCherry (25ug)_Alexa647	FoxF>3×HA (60ug)_Alexa405	Tbx1/10-cDNA-FLU_TSA-Flu	2022-08-31	#5	EP28_3×HA_10H_Line3		3		BRT	17		2.5	X	-	-		X
AK	EP28	G2/M perturbation 8-14 time series	2022-06-30 EP; 2022-07-13 IHC+FISH	Control (3×HA)	10	St.21	Mesp>eGFP::hPCNA (25ug)_Cy3	Mesp>hCD4::mCherry (25ug)_Alexa647	FoxF>3×HA (60ug)_Alexa405	Tbx1/10-cDNA-FLU_TSA-Flu	2022-08-31	#5	EP28_3×HA_10H_Line3-em		3		BRT	17		1	-	-	-		-
AK	EP28	G2/M perturbation 8-14 time series	2022-06-30 EP; 2022-07-13 IHC+FISH	Control (3×HA)	10	St.21	Mesp>eGFP::hPCNA (25ug)_Cy3	Mesp>hCD4::mCherry (25ug)_Alexa647	FoxF>3×HA (60ug)_Alexa405	Tbx1/10-cDNA-FLU_TSA-Flu	2022-08-31	#5	EP28_3×HA_10H_Line4		4		medium-WK	18		2.5	X	-	-		X
AK	EP28	G2/M perturbation 8-14 time series	2022-06-30 EP; 2022-07-13 IHC+FISH	Control (3×HA)	10	St.21	Mesp>eGFP::hPCNA (25ug)_Cy3	Mesp>hCD4::mCherry (25ug)_Alexa647	FoxF>3×HA (60ug)_Alexa405	Tbx1/10-cDNA-FLU_TSA-Flu	2022-08-31	#5	EP28_3×HA_10H_Line4		4		medium-WK	18		2.5	X	-	-		X
AK	EP28	G2/M perturbation 8-14 time series	2022-06-30 EP; 2022-07-13 IHC+FISH	Control (3×HA)	10	St.21	Mesp>eGFP::hPCNA (25ug)_Cy3	Mesp>hCD4::mCherry (25ug)_Alexa647	FoxF>3×HA (60ug)_Alexa405	Tbx1/10-cDNA-FLU_TSA-Flu	2022-08-31	#5	EP28_3×HA_10H_Line5_stuck		5		BRT	15		2.5	-	-	-		-
AK	EP28	G2/M perturbation 8-14 time series	2022-06-30 EP; 2022-07-13 IHC+FISH	Control (3×HA)	10	St.21	Mesp>eGFP::hPCNA (25ug)_Cy3	Mesp>hCD4::mCherry (25ug)_Alexa647	FoxF>3×HA (60ug)_Alexa405	Tbx1/10-cDNA-FLU_TSA-Flu	2022-08-31	#5	EP28_3×HA_10H_Line6		6		meh blurry mem	25		2.5	X	-	-		X
AK	EP28	G2/M perturbation 8-14 time series	2022-06-30 EP; 2022-07-13 IHC+FISH	Control (3×HA)	10	St.21	Mesp>eGFP::hPCNA (25ug)_Cy3	Mesp>hCD4::mCherry (25ug)_Alexa647	FoxF>3×HA (60ug)_Alexa405	Tbx1/10-cDNA-FLU_TSA-Flu	2022-08-31	#5	EP28_3×HA_10H_Line6		6		meh blurry mem	25		2.5	X	-	-		X
AK	EP28	G2/M perturbation 8-14 time series	2022-06-30 EP; 2022-07-13 IHC+FISH	Control (3×HA)	10	St.21	Mesp>eGFP::hPCNA (25ug)_Cy3	Mesp>hCD4::mCherry (25ug)_Alexa647	FoxF>3×HA (60ug)_Alexa405	Tbx1/10-cDNA-FLU_TSA-Flu	2022-08-31	#5	EP28_3×HA_10H_Line7		7		medium-BRT	25		2.5	X	-	-		X
AK	EP28	G2/M perturbation 8-14 time series	2022-06-30 EP; 2022-07-13 IHC+FISH	Control (3×HA)	10	St.21	Mesp>eGFP::hPCNA (25ug)_Cy3	Mesp>hCD4::mCherry (25ug)_Alexa647	FoxF>3×HA (60ug)_Alexa405	Tbx1/10-cDNA-FLU_TSA-Flu	2022-08-31	#5	EP28_3×HA_10H_Line7		7		medium-BRT	25		2.5	X	-	-		X
AK	EP28	G2/M perturbation 8-14 time series	2022-06-30 EP; 2022-07-13 IHC+FISH	Control (3×HA)	10	St.21	Mesp>eGFP::hPCNA (25ug)_Cy3	Mesp>hCD4::mCherry (25ug)_Alexa647	FoxF>3×HA (60ug)_Alexa405	Tbx1/10-cDNA-FLU_TSA-Flu	2022-08-31	#5	EP28_3×HA_10H_Line8		8		medium-BRT	15		2.5	X	-	-		X
AK	EP28	G2/M perturbation 8-14 time series	2022-06-30 EP; 2022-07-13 IHC+FISH	Control (3×HA)	10	St.21	Mesp>eGFP::hPCNA (25ug)_Cy3	Mesp>hCD4::mCherry (25ug)_Alexa647	FoxF>3×HA (60ug)_Alexa405	Tbx1/10-cDNA-FLU_TSA-Flu	2022-08-31	#5	EP28_3×HA_10H_Line8		8		medium-BRT	15		2.5	X	-	-		X
AK	EP28	G2/M perturbation 8-14 time series	2022-06-30 EP; 2022-07-13 IHC+FISH	Control (3×HA)	10	St.21	Mesp>eGFP::hPCNA (25ug)_Cy3	Mesp>hCD4::mCherry (25ug)_Alexa647	FoxF>3×HA (60ug)_Alexa405	Tbx1/10-cDNA-FLU_TSA-Flu	2022-08-31	#5	EP28_3×HA_10H_Line8		8		medium-BRT	15		2.5	X	-	-		X
AK	EP28	G2/M perturbation 8-14 time series	2022-06-30 EP; 2022-07-13 IHC+FISH	Control (3×HA)	10	St.21	Mesp>eGFP::hPCNA (25ug)_Cy3	Mesp>hCD4::mCherry (25ug)_Alexa647	FoxF>3×HA (60ug)_Alexa405	Tbx1/10-cDNA-FLU_TSA-Flu	2022-08-31	#5	EP28_3×HA_10H_Line8		8		medium-BRT	15		2.5	X	-	-		X
AK	EP28	G2/M perturbation 8-14 time series	2022-06-30 EP; 2022-07-13 IHC+FISH	Control (3×HA)	10	St.21	Mesp>eGFP::hPCNA (25ug)_Cy3	Mesp>hCD4::mCherry (25ug)_Alexa647	FoxF>3×HA (60ug)_Alexa405	Tbx1/10-cDNA-FLU_TSA-Flu	2022-08-31	#5	EP28_3×HA_10H_Line9		9		medium-BRT	20		2.5	X	-	-		X
AK	EP28	G2/M perturbation 8-14 time series	2022-06-30 EP; 2022-07-13 IHC+FISH	Control (3×HA)	10	St.21	Mesp>eGFP::hPCNA (25ug)_Cy3	Mesp>hCD4::mCherry (25ug)_Alexa647	FoxF>3×HA (60ug)_Alexa405	Tbx1/10-cDNA-FLU_TSA-Flu	2022-08-31	#5	EP28_3×HA_10H_Line9		9		medium-BRT	20		2.5	X	-	-		X
AK	EP28	G2/M perturbation 8-14 time series	2022-06-30 EP; 2022-07-13 IHC+FISH	Control (3×HA)	10	St.21	Mesp>eGFP::hPCNA (25ug)_Cy3	Mesp>hCD4::mCherry (25ug)_Alexa647	FoxF>3×HA (60ug)_Alexa405	Tbx1/10-cDNA-FLU_TSA-Flu	2022-08-31	#5	EP28_3×HA_10H_Line10		10		medium-BRT	20		2.5	X	-	-		X
AK	EP28	G2/M perturbation 8-14 time series	2022-06-30 EP; 2022-07-13 IHC+FISH	Control (3×HA)	10	St.21	Mesp>eGFP::hPCNA (25ug)_Cy3	Mesp>hCD4::mCherry (25ug)_Alexa647	FoxF>3×HA (60ug)_Alexa405	Tbx1/10-cDNA-FLU_TSA-Flu	2022-08-31	#5	EP28_3×HA_10H_Line10		10		medium-BRT	20		2.5	X	-	-		X
AK	EP28	G2/M perturbation 8-14 time series	2022-06-30 EP; 2022-07-13 IHC+FISH	Control (3×HA)	10	St.21	Mesp>eGFP::hPCNA (25ug)_Cy3	Mesp>hCD4::mCherry (25ug)_Alexa647	FoxF>3×HA (60ug)_Alexa405	Tbx1/10-cDNA-FLU_TSA-Flu	2022-08-31	#5	EP28_3×HA_10H_Line10		10		medium-BRT	20		2.5	X	-	-		X
AK	EP28	G2/M perturbation 8-14 time series	2022-06-30 EP; 2022-07-13 IHC+FISH	Control (3×HA)	10	St.21	Mesp>eGFP::hPCNA (25ug)_Cy3	Mesp>hCD4::mCherry (25ug)_Alexa647	FoxF>3×HA (60ug)_Alexa405	Tbx1/10-cDNA-FLU_TSA-Flu	2022-08-31	#5	EP28_3×HA_10H_Line10		10		medium-BRT	20		2.5	X	-	-		X
AK	EP28	G2/M perturbation 8-14 time series	2022-06-30 EP; 2022-07-13 IHC+FISH	Control (3×HA)	10	St.21	Mesp>eGFP::hPCNA (25ug)_Cy3	Mesp>hCD4::mCherry (25ug)_Alexa647	FoxF>3×HA (60ug)_Alexa405	Tbx1/10-cDNA-FLU_TSA-Flu	2022-08-31	#5	EP28_3×HA_10H_Line10-em		10		medium-BRT	25		1	-	-	-		-
AK	EP28	G2/M perturbation 8-14 time series	2022-06-30 EP; 2022-07-13 IHC+FISH	Control (3×HA)	10.5	St.21	Mesp>eGFP::hPCNA (25ug)_Cy3	Mesp>hCD4::mCherry (25ug)_Alexa647	FoxF>3×HA (60ug)_Alexa405	Tbx1/10-cDNA-FLU_TSA-Flu	2022-08-23	#6	EP28_3×HA_10.5H_Line1		1			30		2.5	X	-	-		X
AK	EP28	G2/M perturbation 8-14 time series	2022-06-30 EP; 2022-07-13 IHC+FISH	Control (3×HA)	10.5	St.21	Mesp>eGFP::hPCNA (25ug)_Cy3	Mesp>hCD4::mCherry (25ug)_Alexa647	FoxF>3×HA (60ug)_Alexa405	Tbx1/10-cDNA-FLU_TSA-Flu	2022-08-23	#6	EP28_3×HA_10.5H_Line1		1			30		2.5	X	-	-		X
AK	EP28	G2/M perturbation 8-14 time series	2022-06-30 EP; 2022-07-13 IHC+FISH	Control (3×HA)	10.5	St.21	Mesp>eGFP::hPCNA (25ug)_Cy3	Mesp>hCD4::mCherry (25ug)_Alexa647	FoxF>3×HA (60ug)_Alexa405	Tbx1/10-cDNA-FLU_TSA-Flu	2022-08-23	#6	EP28_3×HA_10.5H_Line3		3			30		2.5	X	-	-		X
AK	EP28	G2/M perturbation 8-14 time series	2022-06-30 EP; 2022-07-13 IHC+FISH	Control (3×HA)	10.5	St.21	Mesp>eGFP::hPCNA (25ug)_Cy3	Mesp>hCD4::mCherry (25ug)_Alexa647	FoxF>3×HA (60ug)_Alexa405	Tbx1/10-cDNA-FLU_TSA-Flu	2022-08-23	#6	EP28_3×HA_10.5H_Line3		3			30		2.5	X	-	-		X
AK	EP28	G2/M perturbation 8-14 time series	2022-06-30 EP; 2022-07-13 IHC+FISH	Control (3×HA)	10.5	St.21	Mesp>eGFP::hPCNA (25ug)_Cy3	Mesp>hCD4::mCherry (25ug)_Alexa647	FoxF>3×HA (60ug)_Alexa405	Tbx1/10-cDNA-FLU_TSA-Flu	2022-08-23	#6	EP28_3×HA_10.5H_Line4 (=7)		4 = 7			22		2.5	X	-	-		X
AK	EP28	G2/M perturbation 8-14 time series	2022-06-30 EP; 2022-07-13 IHC+FISH	Control (3×HA)	10.5	St.21	Mesp>eGFP::hPCNA (25ug)_Cy3	Mesp>hCD4::mCherry (25ug)_Alexa647	FoxF>3×HA (60ug)_Alexa405	Tbx1/10-cDNA-FLU_TSA-Flu	2022-08-23	#6	EP28_3×HA_10.5H_Line4 (=7)		4 = 7			22		2.5	X	-	-		X
AK	EP28	G2/M perturbation 8-14 time series	2022-06-30 EP; 2022-07-13 IHC+FISH	Control (3×HA)	10.5	St.21	Mesp>eGFP::hPCNA (25ug)_Cy3	Mesp>hCD4::mCherry (25ug)_Alexa647	FoxF>3×HA (60ug)_Alexa405	Tbx1/10-cDNA-FLU_TSA-Flu	2022-08-23	#6	EP28_3×HA_10.5H_Line5		5			30		2.5	X	-	-		X
AK	EP28	G2/M perturbation 8-14 time series	2022-06-30 EP; 2022-07-13 IHC+FISH	Control (3×HA)	10.5	St.21	Mesp>eGFP::hPCNA (25ug)_Cy3	Mesp>hCD4::mCherry (25ug)_Alexa647	FoxF>3×HA (60ug)_Alexa405	Tbx1/10-cDNA-FLU_TSA-Flu	2022-08-23	#6	EP28_3×HA_10.5H_Line5		5			30		2.5	X	-	-		X
AK	EP28	G2/M perturbation 8-14 time series	2022-06-30 EP; 2022-07-13 IHC+FISH	Control (3×HA)	10.5	St.21	Mesp>eGFP::hPCNA (25ug)_Cy3	Mesp>hCD4::mCherry (25ug)_Alexa647	FoxF>3×HA (60ug)_Alexa405	Tbx1/10-cDNA-FLU_TSA-Flu	2022-08-23	#6	EP28_3×HA_10.5H_Line6 (=2)		6 = 2			30		2.5	X	-	-		X
AK	EP28	G2/M perturbation 8-14 time series	2022-06-30 EP; 2022-07-13 IHC+FISH	Control (3×HA)	10.5	St.21	Mesp>eGFP::hPCNA (25ug)_Cy3	Mesp>hCD4::mCherry (25ug)_Alexa647	FoxF>3×HA (60ug)_Alexa405	Tbx1/10-cDNA-FLU_TSA-Flu	2022-08-23	#6	EP28_3×HA_10.5H_Line6 (=2)		6 = 2			30		2.5	X	-	-		X
AK	EP28	G2/M perturbation 8-14 time series	2022-06-30 EP; 2022-07-13 IHC+FISH	Control (3×HA)	10.5	St.21	Mesp>eGFP::hPCNA (25ug)_Cy3	Mesp>hCD4::mCherry (25ug)_Alexa647	FoxF>3×HA (60ug)_Alexa405	Tbx1/10-cDNA-FLU_TSA-Flu	2022-08-23	#6	EP28_3×HA_10.5H_Line6-em		6 = 2			30		1	-	-	-		-
AK	EP28	G2/M perturbation 8-14 time series	2022-06-30 EP; 2022-07-13 IHC+FISH	Control (3×HA)	10.5	St.21	Mesp>eGFP::hPCNA (25ug)_Cy3	Mesp>hCD4::mCherry (25ug)_Alexa647	FoxF>3×HA (60ug)_Alexa405	Tbx1/10-cDNA-FLU_TSA-Flu	2022-08-23	#6	EP28_3×HA_10.5H_Line8		8			20		2.5	X	-	-		X
AK	EP28	G2/M perturbation 8-14 time series	2022-06-30 EP; 2022-07-13 IHC+FISH	Control (3×HA)	10.5	St.21	Mesp>eGFP::hPCNA (25ug)_Cy3	Mesp>hCD4::mCherry (25ug)_Alexa647	FoxF>3×HA (60ug)_Alexa405	Tbx1/10-cDNA-FLU_TSA-Flu	2022-08-23	#6	EP28_3×HA_10.5H_Line8		8			20		2.5	X	-	-		X
AK	EP28	G2/M perturbation 8-14 time series	2022-06-30 EP; 2022-07-13 IHC+FISH	Control (3×HA)	10.5	St.21	Mesp>eGFP::hPCNA (25ug)_Cy3	Mesp>hCD4::mCherry (25ug)_Alexa647	FoxF>3×HA (60ug)_Alexa405	Tbx1/10-cDNA-FLU_TSA-Flu	2022-08-23	#6	EP28_3×HA_10.5H_Line9		9			30		2.5	X	-	-		X
AK	EP28	G2/M perturbation 8-14 time series	2022-06-30 EP; 2022-07-13 IHC+FISH	Control (3×HA)	10.5	St.21	Mesp>eGFP::hPCNA (25ug)_Cy3	Mesp>hCD4::mCherry (25ug)_Alexa647	FoxF>3×HA (60ug)_Alexa405	Tbx1/10-cDNA-FLU_TSA-Flu	2022-08-23	#6	EP28_3×HA_10.5H_Line9		9			30		2.5	X	-	-		X
AK	EP28	G2/M perturbation 8-14 time series	2022-06-30 EP; 2022-07-13 IHC+FISH	Control (3×HA)	10.5	St.21	Mesp>eGFP::hPCNA (25ug)_Cy3	Mesp>hCD4::mCherry (25ug)_Alexa647	FoxF>3×HA (60ug)_Alexa405	Tbx1/10-cDNA-FLU_TSA-Flu	2022-08-23	#6	EP28_3×HA_10.5H_Line10		10			30		2.5	X	-	-		X
AK	EP28	G2/M perturbation 8-14 time series	2022-06-30 EP; 2022-07-13 IHC+FISH	Control (3×HA)	10.5	St.21	Mesp>eGFP::hPCNA (25ug)_Cy3	Mesp>hCD4::mCherry (25ug)_Alexa647	FoxF>3×HA (60ug)_Alexa405	Tbx1/10-cDNA-FLU_TSA-Flu	2022-08-23	#6	EP28_3×HA_10.5H_Line10		10			30		2.5	X	-	-		X
AK	EP28	G2/M perturbation 8-14 time series	2022-06-30 EP; 2022-07-13 IHC+FISH	Control (3×HA)	10.5	St.21	Mesp>eGFP::hPCNA (25ug)_Cy3	Mesp>hCD4::mCherry (25ug)_Alexa647	FoxF>3×HA (60ug)_Alexa405	Tbx1/10-cDNA-FLU_TSA-Flu	2022-08-23	#6	EP28_3×HA_10.5H_Line11		11			30		2.5	X	-	-		X
AK	EP28	G2/M perturbation 8-14 time series	2022-06-30 EP; 2022-07-13 IHC+FISH	Control (3×HA)	10.5	St.21	Mesp>eGFP::hPCNA (25ug)_Cy3	Mesp>hCD4::mCherry (25ug)_Alexa647	FoxF>3×HA (60ug)_Alexa405	Tbx1/10-cDNA-FLU_TSA-Flu	2022-08-23	#6	EP28_3×HA_10.5H_Line11		11			30		2.5	X	-	-		X
AK	EP28	G2/M perturbation 8-14 time series	2022-06-30 EP; 2022-07-13 IHC+FISH	Control (3×HA)	10.5	St.21	Mesp>eGFP::hPCNA (25ug)_Cy3	Mesp>hCD4::mCherry (25ug)_Alexa647	FoxF>3×HA (60ug)_Alexa405	Tbx1/10-cDNA-FLU_TSA-Flu	2022-08-23	#6	EP28_3×HA_10.5H_Line11		11			30		2.5	X	-	-		X
AK	EP28	G2/M perturbation 8-14 time series	2022-06-30 EP; 2022-07-13 IHC+FISH	Control (3×HA)	10.5	St.21	Mesp>eGFP::hPCNA (25ug)_Cy3	Mesp>hCD4::mCherry (25ug)_Alexa647	FoxF>3×HA (60ug)_Alexa405	Tbx1/10-cDNA-FLU_TSA-Flu	2022-08-23	#6	EP28_3×HA_10.5H_Line11		11			30		2.5	X	-	-		X
AK	EP28	G2/M perturbation 8-14 time series	2022-06-30 EP; 2022-07-13 IHC+FISH	Control (3×HA)	10.5	St.21	Mesp>eGFP::hPCNA (25ug)_Cy3	Mesp>hCD4::mCherry (25ug)_Alexa647	FoxF>3×HA (60ug)_Alexa405	Tbx1/10-cDNA-FLU_TSA-Flu	2022-08-23	#6	EP28_3×HA_10.5H_Line11-em		11			30		1	-	-	-		-
AK	EP28	G2/M perturbation 8-14 time series	2022-06-30 EP; 2022-07-13 IHC+FISH	Control (3×HA)	10.5	St.21	Mesp>eGFP::hPCNA (25ug)_Cy3	Mesp>hCD4::mCherry (25ug)_Alexa647	FoxF>3×HA (60ug)_Alexa405	Tbx1/10-cDNA-FLU_TSA-Flu	2022-08-23	#6	EP28_3×HA_10.5H_Line12		12			20		2.5	X	-	-		X
AK	EP28	G2/M perturbation 8-14 time series	2022-06-30 EP; 2022-07-13 IHC+FISH	Control (3×HA)	10.5	St.21	Mesp>eGFP::hPCNA (25ug)_Cy3	Mesp>hCD4::mCherry (25ug)_Alexa647	FoxF>3×HA (60ug)_Alexa405	Tbx1/10-cDNA-FLU_TSA-Flu	2022-08-23	#6	EP28_3×HA_10.5H_Line12		12			20		2.5	X	-	-		X
AK	EP28	G2/M perturbation 8-14 time series	2022-06-30 EP; 2022-07-13 IHC+FISH	Control (3×HA)	10.5	St.21	Mesp>eGFP::hPCNA (25ug)_Cy3	Mesp>hCD4::mCherry (25ug)_Alexa647	FoxF>3×HA (60ug)_Alexa405	Tbx1/10-cDNA-FLU_TSA-Flu	2022-08-23	#6	EP28_3×HA_10.5H_Line13		13			35		2.5	X	-	-		X
AK	EP28	G2/M perturbation 8-14 time series	2022-06-30 EP; 2022-07-13 IHC+FISH	Control (3×HA)	10.5	St.21	Mesp>eGFP::hPCNA (25ug)_Cy3	Mesp>hCD4::mCherry (25ug)_Alexa647	FoxF>3×HA (60ug)_Alexa405	Tbx1/10-cDNA-FLU_TSA-Flu	2022-08-23	#6	EP28_3×HA_10.5H_Line13		13			35		2.5	X	-	-		X
AK	EP28	G2/M perturbation 8-14 time series	2022-06-30 EP; 2022-07-13 IHC+FISH	Control (3×HA)	11	St.22	Mesp>eGFP::hPCNA (25ug)_Cy3	Mesp>hCD4::mCherry (25ug)_Alexa647	FoxF>3×HA (60ug)_Alexa405	Tbx1/10-cDNA-FLU_TSA-Flu	2022-08-23	#7	EP28_3×HA_11.0H_Line1		1			27		2.5	X	-	-		X
AK	EP28	G2/M perturbation 8-14 time series	2022-06-30 EP; 2022-07-13 IHC+FISH	Control (3×HA)	11	St.22	Mesp>eGFP::hPCNA (25ug)_Cy3	Mesp>hCD4::mCherry (25ug)_Alexa647	FoxF>3×HA (60ug)_Alexa405	Tbx1/10-cDNA-FLU_TSA-Flu	2022-08-23	#7	EP28_3×HA_11.0H_Line1		1			27		2.5	X	-	-		X
AK	EP28	G2/M perturbation 8-14 time series	2022-06-30 EP; 2022-07-13 IHC+FISH	Control (3×HA)	11	St.22	Mesp>eGFP::hPCNA (25ug)_Cy3	Mesp>hCD4::mCherry (25ug)_Alexa647	FoxF>3×HA (60ug)_Alexa405	Tbx1/10-cDNA-FLU_TSA-Flu	2022-08-23	#7	EP28_3×HA_11.0H_Line2		2	Stuck, weired migration		27		2.5	-	-	-		-
AK	EP28	G2/M perturbation 8-14 time series	2022-06-30 EP; 2022-07-13 IHC+FISH	Control (3×HA)	11	St.22	Mesp>eGFP::hPCNA (25ug)_Cy3	Mesp>hCD4::mCherry (25ug)_Alexa647	FoxF>3×HA (60ug)_Alexa405	Tbx1/10-cDNA-FLU_TSA-Flu	2022-08-23	#7	EP28_3×HA_11.0H_Stuck1		Stuck1			27		2.5	-	-	-		-
AK	EP28	G2/M perturbation 8-14 time series	2022-06-30 EP; 2022-07-13 IHC+FISH	Control (3×HA)	11	St.22	Mesp>eGFP::hPCNA (25ug)_Cy3	Mesp>hCD4::mCherry (25ug)_Alexa647	FoxF>3×HA (60ug)_Alexa405	Tbx1/10-cDNA-FLU_TSA-Flu	2022-08-23	#7	EP28_3×HA_11.0H_Line3		3			50		2.5	X	-	-		X
AK	EP28	G2/M perturbation 8-14 time series	2022-06-30 EP; 2022-07-13 IHC+FISH	Control (3×HA)	11	St.22	Mesp>eGFP::hPCNA (25ug)_Cy3	Mesp>hCD4::mCherry (25ug)_Alexa647	FoxF>3×HA (60ug)_Alexa405	Tbx1/10-cDNA-FLU_TSA-Flu	2022-08-23	#7	EP28_3×HA_11.0H_Line3		3			50		2.5	X	-	-		X
AK	EP28	G2/M perturbation 8-14 time series	2022-06-30 EP; 2022-07-13 IHC+FISH	Control (3×HA)	11	St.22	Mesp>eGFP::hPCNA (25ug)_Cy3	Mesp>hCD4::mCherry (25ug)_Alexa647	FoxF>3×HA (60ug)_Alexa405	Tbx1/10-cDNA-FLU_TSA-Flu	2022-08-23	#7	EP28_3×HA_11.0H_Line4		4			50		2.5	X	-	-		X
AK	EP28	G2/M perturbation 8-14 time series	2022-06-30 EP; 2022-07-13 IHC+FISH	Control (3×HA)	11	St.22	Mesp>eGFP::hPCNA (25ug)_Cy3	Mesp>hCD4::mCherry (25ug)_Alexa647	FoxF>3×HA (60ug)_Alexa405	Tbx1/10-cDNA-FLU_TSA-Flu	2022-08-23	#7	EP28_3×HA_11.0H_Line4		4			50		2.5	X	-	-		X
AK	EP28	G2/M perturbation 8-14 time series	2022-06-30 EP; 2022-07-13 IHC+FISH	Control (3×HA)	11	St.22	Mesp>eGFP::hPCNA (25ug)_Cy3	Mesp>hCD4::mCherry (25ug)_Alexa647	FoxF>3×HA (60ug)_Alexa405	Tbx1/10-cDNA-FLU_TSA-Flu	2022-08-23	#7	EP28_3×HA_11.0H_Line5		5			27		2.5	X	-	-		X
AK	EP28	G2/M perturbation 8-14 time series	2022-06-30 EP; 2022-07-13 IHC+FISH	Control (3×HA)	11	St.22	Mesp>eGFP::hPCNA (25ug)_Cy3	Mesp>hCD4::mCherry (25ug)_Alexa647	FoxF>3×HA (60ug)_Alexa405	Tbx1/10-cDNA-FLU_TSA-Flu	2022-08-23	#7	EP28_3×HA_11.0H_Line5		5			27		2.5	X	-	-		X
AK	EP28	G2/M perturbation 8-14 time series	2022-06-30 EP; 2022-07-13 IHC+FISH	Control (3×HA)	11	St.22	Mesp>eGFP::hPCNA (25ug)_Cy3	Mesp>hCD4::mCherry (25ug)_Alexa647	FoxF>3×HA (60ug)_Alexa405	Tbx1/10-cDNA-FLU_TSA-Flu	2022-08-23	#7	EP28_3×HA_11.0H_Line5-em		5			40		1	-	-	-		-
AK	EP28	G2/M perturbation 8-14 time series	2022-06-30 EP; 2022-07-13 IHC+FISH	Control (3×HA)	11	St.22	Mesp>eGFP::hPCNA (25ug)_Cy3	Mesp>hCD4::mCherry (25ug)_Alexa647	FoxF>3×HA (60ug)_Alexa405	Tbx1/10-cDNA-FLU_TSA-Flu	2022-08-23	#7	EP28_3×HA_11.0H_Line6		6	Good		27		2.5	X	-	-		X
AK	EP28	G2/M perturbation 8-14 time series	2022-06-30 EP; 2022-07-13 IHC+FISH	Control (3×HA)	11	St.22	Mesp>eGFP::hPCNA (25ug)_Cy3	Mesp>hCD4::mCherry (25ug)_Alexa647	FoxF>3×HA (60ug)_Alexa405	Tbx1/10-cDNA-FLU_TSA-Flu	2022-08-23	#7	EP28_3×HA_11.0H_Line6		6	Good		27		2.5	X	-	-		X
AK	EP28	G2/M perturbation 8-14 time series	2022-06-30 EP; 2022-07-13 IHC+FISH	Control (3×HA)	11	St.22	Mesp>eGFP::hPCNA (25ug)_Cy3	Mesp>hCD4::mCherry (25ug)_Alexa647	FoxF>3×HA (60ug)_Alexa405	Tbx1/10-cDNA-FLU_TSA-Flu	2022-08-23	#7	EP28_3×HA_11.0H_Line7		7			50		2.5	X	-	-		X
AK	EP28	G2/M perturbation 8-14 time series	2022-06-30 EP; 2022-07-13 IHC+FISH	Control (3×HA)	11	St.22	Mesp>eGFP::hPCNA (25ug)_Cy3	Mesp>hCD4::mCherry (25ug)_Alexa647	FoxF>3×HA (60ug)_Alexa405	Tbx1/10-cDNA-FLU_TSA-Flu	2022-08-23	#7	EP28_3×HA_11.0H_Line7		7			50		2.5	X	-	-		X
AK	EP28	G2/M perturbation 8-14 time series	2022-06-30 EP; 2022-07-13 IHC+FISH	Control (3×HA)	11	St.22	Mesp>eGFP::hPCNA (25ug)_Cy3	Mesp>hCD4::mCherry (25ug)_Alexa647	FoxF>3×HA (60ug)_Alexa405	Tbx1/10-cDNA-FLU_TSA-Flu	2022-08-23	#7	EP28_3×HA_11.0H_Line7-em		7			40		1	-	-	-		-
AK	EP28	G2/M perturbation 8-14 time series	2022-06-30 EP; 2022-07-13 IHC+FISH	Control (3×HA)	11	St.22	Mesp>eGFP::hPCNA (25ug)_Cy3	Mesp>hCD4::mCherry (25ug)_Alexa647	FoxF>3×HA (60ug)_Alexa405	Tbx1/10-cDNA-FLU_TSA-Flu	2022-08-23	#7	EP28_3×HA_11.0H_Line8		8			50		2.5	X	-	-		X
AK	EP28	G2/M perturbation 8-14 time series	2022-06-30 EP; 2022-07-13 IHC+FISH	Control (3×HA)	11	St.22	Mesp>eGFP::hPCNA (25ug)_Cy3	Mesp>hCD4::mCherry (25ug)_Alexa647	FoxF>3×HA (60ug)_Alexa405	Tbx1/10-cDNA-FLU_TSA-Flu	2022-08-23	#7	EP28_3×HA_11.0H_Line8		8			50		2.5	X	-	-		X
AK	EP28	G2/M perturbation 8-14 time series	2022-06-30 EP; 2022-07-13 IHC+FISH	Control (3×HA)	11	St.22	Mesp>eGFP::hPCNA (25ug)_Cy3	Mesp>hCD4::mCherry (25ug)_Alexa647	FoxF>3×HA (60ug)_Alexa405	Tbx1/10-cDNA-FLU_TSA-Flu	2022-08-23	#7	EP28_3×HA_11.0H_Line9		9			25		2.5	X	-	-		X
AK	EP28	G2/M perturbation 8-14 time series	2022-06-30 EP; 2022-07-13 IHC+FISH	Control (3×HA)	11	St.22	Mesp>eGFP::hPCNA (25ug)_Cy3	Mesp>hCD4::mCherry (25ug)_Alexa647	FoxF>3×HA (60ug)_Alexa405	Tbx1/10-cDNA-FLU_TSA-Flu	2022-08-23	#7	EP28_3×HA_11.0H_Line9		9			25		2.5	X	-	-		X
AK	EP28	G2/M perturbation 8-14 time series	2022-06-30 EP; 2022-07-13 IHC+FISH	Control (3×HA)	11	St.22	Mesp>eGFP::hPCNA (25ug)_Cy3	Mesp>hCD4::mCherry (25ug)_Alexa647	FoxF>3×HA (60ug)_Alexa405	Tbx1/10-cDNA-FLU_TSA-Flu	2022-08-23	#7	EP28_3×HA_11.0H_Stuck2		Stuck2			27		2.5	-	-	-		-
AK	EP28	G2/M perturbation 8-14 time series	2022-06-30 EP; 2022-07-13 IHC+FISH	Control (3×HA)	11	St.22	Mesp>eGFP::hPCNA (25ug)_Cy3	Mesp>hCD4::mCherry (25ug)_Alexa647	FoxF>3×HA (60ug)_Alexa405	Tbx1/10-cDNA-FLU_TSA-Flu	2022-08-23	#7	EP28_3×HA_11.0H_Line10		10	Great		21		2.5	X	-	-		X
AK	EP28	G2/M perturbation 8-14 time series	2022-06-30 EP; 2022-07-13 IHC+FISH	Control (3×HA)	11	St.22	Mesp>eGFP::hPCNA (25ug)_Cy3	Mesp>hCD4::mCherry (25ug)_Alexa647	FoxF>3×HA (60ug)_Alexa405	Tbx1/10-cDNA-FLU_TSA-Flu	2022-08-23	#7	EP28_3×HA_11.0H_Line10		10	Great		21		2.5	X	-	-		X
AK	EP28	G2/M perturbation 8-14 time series	2022-06-30 EP; 2022-07-13 IHC+FISH	Control (3×HA)	11	St.22	Mesp>eGFP::hPCNA (25ug)_Cy3	Mesp>hCD4::mCherry (25ug)_Alexa647	FoxF>3×HA (60ug)_Alexa405	Tbx1/10-cDNA-FLU_TSA-Flu	2022-08-23	#7	EP28_3×HA_11.0H_Line10-em		10	Great		30		1	-	-	-		-
AK	EP28	G2/M perturbation 8-14 time series	2022-06-30 EP; 2022-07-13 IHC+FISH	Control (3×HA)	11	St.22	Mesp>eGFP::hPCNA (25ug)_Cy3	Mesp>hCD4::mCherry (25ug)_Alexa647	FoxF>3×HA (60ug)_Alexa405	Tbx1/10-cDNA-FLU_TSA-Flu	2022-08-23	#7	EP28_3×HA_11.0H_Line11		11			45		2.5	X	-	-		X
AK	EP28	G2/M perturbation 8-14 time series	2022-06-30 EP; 2022-07-13 IHC+FISH	Control (3×HA)	11	St.22	Mesp>eGFP::hPCNA (25ug)_Cy3	Mesp>hCD4::mCherry (25ug)_Alexa647	FoxF>3×HA (60ug)_Alexa405	Tbx1/10-cDNA-FLU_TSA-Flu	2022-08-23	#7	EP28_3×HA_11.0H_Line11		11			45		2.5	X	-	-		X
AK	EP28	G2/M perturbation 8-14 time series	2022-06-30 EP; 2022-07-13 IHC+FISH	Control (3×HA)	11.5	St.22	Mesp>eGFP::hPCNA (25ug)_Cy3	Mesp>hCD4::mCherry (25ug)_Alexa647	FoxF>3×HA (60ug)_Alexa405	Tbx1/10-cDNA-FLU_TSA-Flu	2022-08-17	#8	EP28_3×HA_11.5H_Line1		1			30		2.5	X	-	-		X
AK	EP28	G2/M perturbation 8-14 time series	2022-06-30 EP; 2022-07-13 IHC+FISH	Control (3×HA)	11.5	St.22	Mesp>eGFP::hPCNA (25ug)_Cy3	Mesp>hCD4::mCherry (25ug)_Alexa647	FoxF>3×HA (60ug)_Alexa405	Tbx1/10-cDNA-FLU_TSA-Flu	2022-08-17	#8	EP28_3×HA_11.5H_Line1		1			30		2.5	X	-	-		X
AK	EP28	G2/M perturbation 8-14 time series	2022-06-30 EP; 2022-07-13 IHC+FISH	Control (3×HA)	11.5	St.22	Mesp>eGFP::hPCNA (25ug)_Cy3	Mesp>hCD4::mCherry (25ug)_Alexa647	FoxF>3×HA (60ug)_Alexa405	Tbx1/10-cDNA-FLU_TSA-Flu	2022-08-17	#8	EP28_3×HA_11.5H_Line1-em		1			45		1	-	-	-		-
AK	EP28	G2/M perturbation 8-14 time series	2022-06-30 EP; 2022-07-13 IHC+FISH	Control (3×HA)	11.5	St.22	Mesp>eGFP::hPCNA (25ug)_Cy3	Mesp>hCD4::mCherry (25ug)_Alexa647	FoxF>3×HA (60ug)_Alexa405	Tbx1/10-cDNA-FLU_TSA-Flu	2022-08-17	#8	EP28_3×HA_11.5H_Line2		2	no membrane		25		2.5	X	-	-		X
AK	EP28	G2/M perturbation 8-14 time series	2022-06-30 EP; 2022-07-13 IHC+FISH	Control (3×HA)	11.5	St.22	Mesp>eGFP::hPCNA (25ug)_Cy3	Mesp>hCD4::mCherry (25ug)_Alexa647	FoxF>3×HA (60ug)_Alexa405	Tbx1/10-cDNA-FLU_TSA-Flu	2022-08-17	#8	EP28_3×HA_11.5H_Line2		2	no membrane		25		2.5	X	-	-		X
AK	EP28	G2/M perturbation 8-14 time series	2022-06-30 EP; 2022-07-13 IHC+FISH	Control (3×HA)	11.5	St.22	Mesp>eGFP::hPCNA (25ug)_Cy3	Mesp>hCD4::mCherry (25ug)_Alexa647	FoxF>3×HA (60ug)_Alexa405	Tbx1/10-cDNA-FLU_TSA-Flu	2022-08-17	#8	EP28_3×HA_11.5H_Line3stuck		3	Stuck		30		2.5	-	-	-		-
AK	EP28	G2/M perturbation 8-14 time series	2022-06-30 EP; 2022-07-13 IHC+FISH	Control (3×HA)	11.5	St.22	Mesp>eGFP::hPCNA (25ug)_Cy3	Mesp>hCD4::mCherry (25ug)_Alexa647	FoxF>3×HA (60ug)_Alexa405	Tbx1/10-cDNA-FLU_TSA-Flu	2022-08-17	#8	EP28_3×HA_11.5H_Stuck		Stuck	Stuck		25		2.5	-	-	-		-
AK	EP28	G2/M perturbation 8-14 time series	2022-06-30 EP; 2022-07-13 IHC+FISH	Control (3×HA)	11.5	St.22	Mesp>eGFP::hPCNA (25ug)_Cy3	Mesp>hCD4::mCherry (25ug)_Alexa647	FoxF>3×HA (60ug)_Alexa405	Tbx1/10-cDNA-FLU_TSA-Flu	2022-08-17	#8	EP28_3×HA_11.5H_Line4		4			35		2.5	X	-	-		X
AK	EP28	G2/M perturbation 8-14 time series	2022-06-30 EP; 2022-07-13 IHC+FISH	Control (3×HA)	11.5	St.22	Mesp>eGFP::hPCNA (25ug)_Cy3	Mesp>hCD4::mCherry (25ug)_Alexa647	FoxF>3×HA (60ug)_Alexa405	Tbx1/10-cDNA-FLU_TSA-Flu	2022-08-17	#8	EP28_3×HA_11.5H_Line4		4	Stuck?		35		2.5	-	-	-		-
AK	EP28	G2/M perturbation 8-14 time series	2022-06-30 EP; 2022-07-13 IHC+FISH	Control (3×HA)	11.5	St.22	Mesp>eGFP::hPCNA (25ug)_Cy3	Mesp>hCD4::mCherry (25ug)_Alexa647	FoxF>3×HA (60ug)_Alexa405	Tbx1/10-cDNA-FLU_TSA-Flu	2022-08-17	#8	EP28_3×HA_11.5H_Line5		5		Weak, no membrane	-		2.5	X	-	-		X
AK	EP28	G2/M perturbation 8-14 time series	2022-06-30 EP; 2022-07-13 IHC+FISH	Control (3×HA)	11.5	St.22	Mesp>eGFP::hPCNA (25ug)_Cy3	Mesp>hCD4::mCherry (25ug)_Alexa647	FoxF>3×HA (60ug)_Alexa405	Tbx1/10-cDNA-FLU_TSA-Flu	2022-08-17	#8	EP28_3×HA_11.5H_Line5		5		Weak, no membrane	-		2.5	X	-	-		X
AK	EP28	G2/M perturbation 8-14 time series	2022-06-30 EP; 2022-07-13 IHC+FISH	Control (3×HA)	11.5	St.22	Mesp>eGFP::hPCNA (25ug)_Cy3	Mesp>hCD4::mCherry (25ug)_Alexa647	FoxF>3×HA (60ug)_Alexa405	Tbx1/10-cDNA-FLU_TSA-Flu	2022-08-17	#8	EP28_3×HA_11.5H_Line6		6		medium BRT	20		2.5	X	-	-		X
AK	EP28	G2/M perturbation 8-14 time series	2022-06-30 EP; 2022-07-13 IHC+FISH	Control (3×HA)	11.5	St.22	Mesp>eGFP::hPCNA (25ug)_Cy3	Mesp>hCD4::mCherry (25ug)_Alexa647	FoxF>3×HA (60ug)_Alexa405	Tbx1/10-cDNA-FLU_TSA-Flu	2022-08-17	#8	EP28_3×HA_11.5H_Line6		6		medium BRT	20		2.5	X	-	-		X
AK	EP28	G2/M perturbation 8-14 time series	2022-06-30 EP; 2022-07-13 IHC+FISH	Control (3×HA)	11.5	St.22	Mesp>eGFP::hPCNA (25ug)_Cy3	Mesp>hCD4::mCherry (25ug)_Alexa647	FoxF>3×HA (60ug)_Alexa405	Tbx1/10-cDNA-FLU_TSA-Flu	2022-08-17	#8	EP28_3×HA_11.5H_Line7		7	Messy		-		2.5	-	-	-		-
AK	EP28	G2/M perturbation 8-14 time series	2022-06-30 EP; 2022-07-13 IHC+FISH	Control (3×HA)	11.5	St.22	Mesp>eGFP::hPCNA (25ug)_Cy3	Mesp>hCD4::mCherry (25ug)_Alexa647	FoxF>3×HA (60ug)_Alexa405	Tbx1/10-cDNA-FLU_TSA-Flu	2022-08-18	#8	EP28_3×HA_11.5H_Line8		8		medium BRT	17		2.5	X	-	-		X
AK	EP28	G2/M perturbation 8-14 time series	2022-06-30 EP; 2022-07-13 IHC+FISH	Control (3×HA)	11.5	St.22	Mesp>eGFP::hPCNA (25ug)_Cy3	Mesp>hCD4::mCherry (25ug)_Alexa647	FoxF>3×HA (60ug)_Alexa405	Tbx1/10-cDNA-FLU_TSA-Flu	2022-08-18	#8	EP28_3×HA_11.5H_Line8		8		medium BRT	17		2.5	X	-	-		X
AK	EP28	G2/M perturbation 8-14 time series	2022-06-30 EP; 2022-07-13 IHC+FISH	Control (3×HA)	11.5	St.22	Mesp>eGFP::hPCNA (25ug)_Cy3	Mesp>hCD4::mCherry (25ug)_Alexa647	FoxF>3×HA (60ug)_Alexa405	Tbx1/10-cDNA-FLU_TSA-Flu	2022-08-18	#8	EP28_3×HA_11.5H_Line8-em		8		medium BRT	25.5		1	-	-	-		-
AK	EP28	G2/M perturbation 8-14 time series	2022-06-30 EP; 2022-07-13 IHC+FISH	Control (3×HA)	11.5	St.22	Mesp>eGFP::hPCNA (25ug)_Cy3	Mesp>hCD4::mCherry (25ug)_Alexa647	FoxF>3×HA (60ug)_Alexa405	Tbx1/10-cDNA-FLU_TSA-Flu	2022-08-18	#8	EP28_3×HA_11.5H_Line9		9			35		2.5	X	-	-		X
AK	EP28	G2/M perturbation 8-14 time series	2022-06-30 EP; 2022-07-13 IHC+FISH	Control (3×HA)	11.5	St.22	Mesp>eGFP::hPCNA (25ug)_Cy3	Mesp>hCD4::mCherry (25ug)_Alexa647	FoxF>3×HA (60ug)_Alexa405	Tbx1/10-cDNA-FLU_TSA-Flu	2022-08-18	#8	EP28_3×HA_11.5H_Line9		9			35		2.5	X	-	-		X
AK	EP28	G2/M perturbation 8-14 time series	2022-06-30 EP; 2022-07-13 IHC+FISH	Control (3×HA)	11.5	St.22	Mesp>eGFP::hPCNA (25ug)_Cy3	Mesp>hCD4::mCherry (25ug)_Alexa647	FoxF>3×HA (60ug)_Alexa405	Tbx1/10-cDNA-FLU_TSA-Flu	2022-08-18	#8	EP28_3×HA_11.5H_Line10		10			30		2.5	X	-	-		X
AK	EP28	G2/M perturbation 8-14 time series	2022-06-30 EP; 2022-07-13 IHC+FISH	Control (3×HA)	11.5	St.22	Mesp>eGFP::hPCNA (25ug)_Cy3	Mesp>hCD4::mCherry (25ug)_Alexa647	FoxF>3×HA (60ug)_Alexa405	Tbx1/10-cDNA-FLU_TSA-Flu	2022-08-18	#8	EP28_3×HA_11.5H_Line10		10			30		2.5	X	-	-		X
AK	EP28	G2/M perturbation 8-14 time series	2022-06-30 EP; 2022-07-13 IHC+FISH	Control (3×HA)	11.5	St.22	Mesp>eGFP::hPCNA (25ug)_Cy3	Mesp>hCD4::mCherry (25ug)_Alexa647	FoxF>3×HA (60ug)_Alexa405	Tbx1/10-cDNA-FLU_TSA-Flu	2022-08-18	#8	EP28_3×HA_11.5H_Line11		11	good		25		2.5	X	-	-		X
AK	EP28	G2/M perturbation 8-14 time series	2022-06-30 EP; 2022-07-13 IHC+FISH	Control (3×HA)	11.5	St.22	Mesp>eGFP::hPCNA (25ug)_Cy3	Mesp>hCD4::mCherry (25ug)_Alexa647	FoxF>3×HA (60ug)_Alexa405	Tbx1/10-cDNA-FLU_TSA-Flu	2022-08-18	#8	EP28_3×HA_11.5H_Line11		11	good		25		2.5	X	-	-		X
AK	EP28	G2/M perturbation 8-14 time series	2022-06-30 EP; 2022-07-13 IHC+FISH	Control (3×HA)	11.5	St.22	Mesp>eGFP::hPCNA (25ug)_Cy3	Mesp>hCD4::mCherry (25ug)_Alexa647	FoxF>3×HA (60ug)_Alexa405	Tbx1/10-cDNA-FLU_TSA-Flu	2022-08-18	#8	EP28_3×HA_11.5H_Line12		12			20		2.5	X	-	-		X
AK	EP28	G2/M perturbation 8-14 time series	2022-06-30 EP; 2022-07-13 IHC+FISH	Control (3×HA)	11.5	St.22	Mesp>eGFP::hPCNA (25ug)_Cy3	Mesp>hCD4::mCherry (25ug)_Alexa647	FoxF>3×HA (60ug)_Alexa405	Tbx1/10-cDNA-FLU_TSA-Flu	2022-08-18	#8	EP28_3×HA_11.5H_Line12		12			20		2.5	X	-	-		⍻ = X
AK	EP28	G2/M perturbation 8-14 time series	2022-06-30 EP; 2022-07-13 IHC+FISH	Control (3×HA)	11.5	St.22	Mesp>eGFP::hPCNA (25ug)_Cy3	Mesp>hCD4::mCherry (25ug)_Alexa647	FoxF>3×HA (60ug)_Alexa405	Tbx1/10-cDNA-FLU_TSA-Flu	2022-08-18	#8	EP28_3×HA_11.5H_Line13		13			17		2.5	X	-	-		X
AK	EP28	G2/M perturbation 8-14 time series	2022-06-30 EP; 2022-07-13 IHC+FISH	Control (3×HA)	11.5	St.22	Mesp>eGFP::hPCNA (25ug)_Cy3	Mesp>hCD4::mCherry (25ug)_Alexa647	FoxF>3×HA (60ug)_Alexa405	Tbx1/10-cDNA-FLU_TSA-Flu	2022-08-18	#8	EP28_3×HA_11.5H_Line13		13			17		2.5	X	-	-		X
AK	EP28	G2/M perturbation 8-14 time series	2022-06-30 EP; 2022-07-13 IHC+FISH	Control (3×HA)	11.5	St.22	Mesp>eGFP::hPCNA (25ug)_Cy3	Mesp>hCD4::mCherry (25ug)_Alexa647	FoxF>3×HA (60ug)_Alexa405	Tbx1/10-cDNA-FLU_TSA-Flu	2022-08-18	#8	EP28_3×HA_11.5H_Line14		14			25		2.5	X	-	-		X
AK	EP28	G2/M perturbation 8-14 time series	2022-06-30 EP; 2022-07-13 IHC+FISH	Control (3×HA)	11.5	St.22	Mesp>eGFP::hPCNA (25ug)_Cy3	Mesp>hCD4::mCherry (25ug)_Alexa647	FoxF>3×HA (60ug)_Alexa405	Tbx1/10-cDNA-FLU_TSA-Flu	2022-08-18	#8	EP28_3×HA_11.5H_Line14		14			25		2.5	X	-	-		X
AK	EP28	G2/M perturbation 8-14 time series	2022-06-30 EP; 2022-07-13 IHC+FISH	Control (3×HA)	11.5	St.22	Mesp>eGFP::hPCNA (25ug)_Cy3	Mesp>hCD4::mCherry (25ug)_Alexa647	FoxF>3×HA (60ug)_Alexa405	Tbx1/10-cDNA-FLU_TSA-Flu	2022-08-18	#8	EP28_3×HA_11.5H_Line14		14			25		2.5	X	-	-		X
AK	EP28	G2/M perturbation 8-14 time series	2022-06-30 EP; 2022-07-13 IHC+FISH	Control (3×HA)	11.5	St.22	Mesp>eGFP::hPCNA (25ug)_Cy3	Mesp>hCD4::mCherry (25ug)_Alexa647	FoxF>3×HA (60ug)_Alexa405	Tbx1/10-cDNA-FLU_TSA-Flu	2022-08-18	#8	EP28_3×HA_11.5H_Line14		14			25		2.5	X	-	-		X
AK	EP28	G2/M perturbation 8-14 time series	2022-06-30 EP; 2022-07-13 IHC+FISH	Control (3×HA)	11.5	St.22	Mesp>eGFP::hPCNA (25ug)_Cy3	Mesp>hCD4::mCherry (25ug)_Alexa647	FoxF>3×HA (60ug)_Alexa405	Tbx1/10-cDNA-FLU_TSA-Flu	2022-08-18	#8	EP28_3×HA_11.5H_Line15		15			25		2.5	X	-	-		X
AK	EP28	G2/M perturbation 8-14 time series	2022-06-30 EP; 2022-07-13 IHC+FISH	Control (3×HA)	11.5	St.22	Mesp>eGFP::hPCNA (25ug)_Cy3	Mesp>hCD4::mCherry (25ug)_Alexa647	FoxF>3×HA (60ug)_Alexa405	Tbx1/10-cDNA-FLU_TSA-Flu	2022-08-18	#8	EP28_3×HA_11.5H_Line15		15			25		2.5	X	-	-		X
AK	EP28	G2/M perturbation 8-14 time series	2022-06-30 EP; 2022-07-13 IHC+FISH	Control (3×HA)	12	St.23	Mesp>eGFP::hPCNA (25ug)_Cy3	Mesp>hCD4::mCherry (25ug)_Alexa647	FoxF>3×HA (60ug)_Alexa405	Tbx1/10-cDNA-FLU_TSA-Flu	2022-08-17	#9	EP28_3×HA_12H_Line1		1			40		2.5	X	-	-		X
AK	EP28	G2/M perturbation 8-14 time series	2022-06-30 EP; 2022-07-13 IHC+FISH	Control (3×HA)	12	St.23	Mesp>eGFP::hPCNA (25ug)_Cy3	Mesp>hCD4::mCherry (25ug)_Alexa647	FoxF>3×HA (60ug)_Alexa405	Tbx1/10-cDNA-FLU_TSA-Flu	2022-08-17	#9	EP28_3×HA_12H_Line1		1			40		2.5	X	-	-		X
AK	EP28	G2/M perturbation 8-14 time series	2022-06-30 EP; 2022-07-13 IHC+FISH	Control (3×HA)	12	St.23	Mesp>eGFP::hPCNA (25ug)_Cy3	Mesp>hCD4::mCherry (25ug)_Alexa647	FoxF>3×HA (60ug)_Alexa405	Tbx1/10-cDNA-FLU_TSA-Flu	2022-08-17	#9	EP28_3×HA_12H_Line1-em		1			50		1	-	-	-		-
AK	EP28	G2/M perturbation 8-14 time series	2022-06-30 EP; 2022-07-13 IHC+FISH	Control (3×HA)	12	St.23	Mesp>eGFP::hPCNA (25ug)_Cy3	Mesp>hCD4::mCherry (25ug)_Alexa647	FoxF>3×HA (60ug)_Alexa405	Tbx1/10-cDNA-FLU_TSA-Flu	2022-08-17	#9	EP28_3×HA_12H_Line2		2			30		2.5	X	-	-		X
AK	EP28	G2/M perturbation 8-14 time series	2022-06-30 EP; 2022-07-13 IHC+FISH	Control (3×HA)	12	St.23	Mesp>eGFP::hPCNA (25ug)_Cy3	Mesp>hCD4::mCherry (25ug)_Alexa647	FoxF>3×HA (60ug)_Alexa405	Tbx1/10-cDNA-FLU_TSA-Flu	2022-08-17	#9	EP28_3×HA_12H_Line2		2			30		2.5	X	-	-		X
AK	EP28	G2/M perturbation 8-14 time series	2022-06-30 EP; 2022-07-13 IHC+FISH	Control (3×HA)	12	St.23	Mesp>eGFP::hPCNA (25ug)_Cy3	Mesp>hCD4::mCherry (25ug)_Alexa647	FoxF>3×HA (60ug)_Alexa405	Tbx1/10-cDNA-FLU_TSA-Flu	2022-08-17	#9	EP28_3×HA_12H_Line2-em		2			35		1	-	-	-		-
AK	EP28	G2/M perturbation 8-14 time series	2022-06-30 EP; 2022-07-13 IHC+FISH	Control (3×HA)	12	St.23	Mesp>eGFP::hPCNA (25ug)_Cy3	Mesp>hCD4::mCherry (25ug)_Alexa647	FoxF>3×HA (60ug)_Alexa405	Tbx1/10-cDNA-FLU_TSA-Flu	2022-08-17	#9	EP28_3×HA_12H_Line3		3			40		2.5	X	-	-		X
AK	EP28	G2/M perturbation 8-14 time series	2022-06-30 EP; 2022-07-13 IHC+FISH	Control (3×HA)	12	St.23	Mesp>eGFP::hPCNA (25ug)_Cy3	Mesp>hCD4::mCherry (25ug)_Alexa647	FoxF>3×HA (60ug)_Alexa405	Tbx1/10-cDNA-FLU_TSA-Flu	2022-08-17	#9	EP28_3×HA_12H_Line3		3			40		2.5	X	-	-		X
AK	EP28	G2/M perturbation 8-14 time series	2022-06-30 EP; 2022-07-13 IHC+FISH	Control (3×HA)	12	St.23	Mesp>eGFP::hPCNA (25ug)_Cy3	Mesp>hCD4::mCherry (25ug)_Alexa647	FoxF>3×HA (60ug)_Alexa405	Tbx1/10-cDNA-FLU_TSA-Flu	2022-08-17	#9	EP28_3×HA_12H_Line4		4			65		2.5	X	-	-		X
AK	EP28	G2/M perturbation 8-14 time series	2022-06-30 EP; 2022-07-13 IHC+FISH	Control (3×HA)	12	St.23	Mesp>eGFP::hPCNA (25ug)_Cy3	Mesp>hCD4::mCherry (25ug)_Alexa647	FoxF>3×HA (60ug)_Alexa405	Tbx1/10-cDNA-FLU_TSA-Flu	2022-08-17	#9	EP28_3×HA_12H_Line4		4			65		2.5	X	-	-		X
AK	EP28	G2/M perturbation 8-14 time series	2022-06-30 EP; 2022-07-13 IHC+FISH	Control (3×HA)	12	St.23	Mesp>eGFP::hPCNA (25ug)_Cy3	Mesp>hCD4::mCherry (25ug)_Alexa647	FoxF>3×HA (60ug)_Alexa405	Tbx1/10-cDNA-FLU_TSA-Flu	2022-08-17	#9	EP28_3×HA_12H_Line5		5			20		2.5	X	-	-		X
AK	EP28	G2/M perturbation 8-14 time series	2022-06-30 EP; 2022-07-13 IHC+FISH	Control (3×HA)	12	St.23	Mesp>eGFP::hPCNA (25ug)_Cy3	Mesp>hCD4::mCherry (25ug)_Alexa647	FoxF>3×HA (60ug)_Alexa405	Tbx1/10-cDNA-FLU_TSA-Flu	2022-08-17	#9	EP28_3×HA_12H_Line5		5			20		2.5	X	-	-		X
AK	EP28	G2/M perturbation 8-14 time series	2022-06-30 EP; 2022-07-13 IHC+FISH	Control (3×HA)	12	St.23	Mesp>eGFP::hPCNA (25ug)_Cy3	Mesp>hCD4::mCherry (25ug)_Alexa647	FoxF>3×HA (60ug)_Alexa405	Tbx1/10-cDNA-FLU_TSA-Flu	2022-08-17	#9	EP28_3×HA_12H_Line6		6			40		2.5	X	-	-		X
AK	EP28	G2/M perturbation 8-14 time series	2022-06-30 EP; 2022-07-13 IHC+FISH	Control (3×HA)	12	St.23	Mesp>eGFP::hPCNA (25ug)_Cy3	Mesp>hCD4::mCherry (25ug)_Alexa647	FoxF>3×HA (60ug)_Alexa405	Tbx1/10-cDNA-FLU_TSA-Flu	2022-08-17	#9	EP28_3×HA_12H_Line6		6			40		2.5	X	-	-		X
AK	EP28	G2/M perturbation 8-14 time series	2022-06-30 EP; 2022-07-13 IHC+FISH	Control (3×HA)	12	St.23	Mesp>eGFP::hPCNA (25ug)_Cy3	Mesp>hCD4::mCherry (25ug)_Alexa647	FoxF>3×HA (60ug)_Alexa405	Tbx1/10-cDNA-FLU_TSA-Flu	2022-08-17	#9	EP28_3×HA_12H_Line7		7			17		2.5	X	-	-		X
AK	EP28	G2/M perturbation 8-14 time series	2022-06-30 EP; 2022-07-13 IHC+FISH	Control (3×HA)	12	St.23	Mesp>eGFP::hPCNA (25ug)_Cy3	Mesp>hCD4::mCherry (25ug)_Alexa647	FoxF>3×HA (60ug)_Alexa405	Tbx1/10-cDNA-FLU_TSA-Flu	2022-08-17	#9	EP28_3×HA_12H_Line7		7			17		2.5	X	-	-		X
AK	EP28	G2/M perturbation 8-14 time series	2022-06-30 EP; 2022-07-13 IHC+FISH	Control (3×HA)	12	St.23	Mesp>eGFP::hPCNA (25ug)_Cy3	Mesp>hCD4::mCherry (25ug)_Alexa647	FoxF>3×HA (60ug)_Alexa405	Tbx1/10-cDNA-FLU_TSA-Flu	2022-08-17	#9	EP28_3×HA_12H_Line8		8			20		2.5	X	-	-		X
AK	EP28	G2/M perturbation 8-14 time series	2022-06-30 EP; 2022-07-13 IHC+FISH	Control (3×HA)	12	St.23	Mesp>eGFP::hPCNA (25ug)_Cy3	Mesp>hCD4::mCherry (25ug)_Alexa647	FoxF>3×HA (60ug)_Alexa405	Tbx1/10-cDNA-FLU_TSA-Flu	2022-08-17	#9	EP28_3×HA_12H_Line8		8			20		2.5	X	-	-		X
AK	EP28	G2/M perturbation 8-14 time series	2022-06-30 EP; 2022-07-13 IHC+FISH	Control (3×HA)	12	St.23	Mesp>eGFP::hPCNA (25ug)_Cy3	Mesp>hCD4::mCherry (25ug)_Alexa647	FoxF>3×HA (60ug)_Alexa405	Tbx1/10-cDNA-FLU_TSA-Flu	2022-08-17	#9	EP28_3×HA_12H_Line9		9			25		2.5	X	-	-		X
AK	EP28	G2/M perturbation 8-14 time series	2022-06-30 EP; 2022-07-13 IHC+FISH	Control (3×HA)	12	St.23	Mesp>eGFP::hPCNA (25ug)_Cy3	Mesp>hCD4::mCherry (25ug)_Alexa647	FoxF>3×HA (60ug)_Alexa405	Tbx1/10-cDNA-FLU_TSA-Flu	2022-08-17	#9	EP28_3×HA_12H_Line9		9			25		2.5	X	-	-		X
AK	EP28	G2/M perturbation 8-14 time series	2022-06-30 EP; 2022-07-13 IHC+FISH	Control (3×HA)	12	St.23	Mesp>eGFP::hPCNA (25ug)_Cy3	Mesp>hCD4::mCherry (25ug)_Alexa647	FoxF>3×HA (60ug)_Alexa405	Tbx1/10-cDNA-FLU_TSA-Flu	2022-08-17	#9	EP28_3×HA_12H_Line9		9			25		2.5	X	-	-		X
AK	EP28	G2/M perturbation 8-14 time series	2022-06-30 EP; 2022-07-13 IHC+FISH	Control (3×HA)	12	St.23	Mesp>eGFP::hPCNA (25ug)_Cy3	Mesp>hCD4::mCherry (25ug)_Alexa647	FoxF>3×HA (60ug)_Alexa405	Tbx1/10-cDNA-FLU_TSA-Flu	2022-08-17	#9	EP28_3×HA_12H_Line9		9			25		2.5	X	-	-		X
AK	EP28	G2/M perturbation 8-14 time series	2022-06-30 EP; 2022-07-13 IHC+FISH	Control (3×HA)	12	St.23	Mesp>eGFP::hPCNA (25ug)_Cy3	Mesp>hCD4::mCherry (25ug)_Alexa647	FoxF>3×HA (60ug)_Alexa405	Tbx1/10-cDNA-FLU_TSA-Flu	2022-08-17	#9	EP28_3×HA_12H_Stuck		Stuck	Stuck		18		2.5	-	-	-		-
AK	EP28	G2/M perturbation 8-14 time series	2022-06-30 EP; 2022-07-13 IHC+FISH	Control (3×HA)	12	St.23	Mesp>eGFP::hPCNA (25ug)_Cy3	Mesp>hCD4::mCherry (25ug)_Alexa647	FoxF>3×HA (60ug)_Alexa405	Tbx1/10-cDNA-FLU_TSA-Flu	2022-08-17	#9	EP28_3×HA_12H_Line10		10	Weird, unknown cell ID		13		2.5	-	-	-		-
AK	EP28	G2/M perturbation 8-14 time series	2022-06-30 EP; 2022-07-13 IHC+FISH	Control (3×HA)	12	St.23	Mesp>eGFP::hPCNA (25ug)_Cy3	Mesp>hCD4::mCherry (25ug)_Alexa647	FoxF>3×HA (60ug)_Alexa405	Tbx1/10-cDNA-FLU_TSA-Flu	2022-08-17	#9	EP28_3×HA_12H_Line11		11			14.5		2.5	X	-	-		X
AK	EP28	G2/M perturbation 8-14 time series	2022-06-30 EP; 2022-07-13 IHC+FISH	Control (3×HA)	12	St.23	Mesp>eGFP::hPCNA (25ug)_Cy3	Mesp>hCD4::mCherry (25ug)_Alexa647	FoxF>3×HA (60ug)_Alexa405	Tbx1/10-cDNA-FLU_TSA-Flu	2022-08-17	#9	EP28_3×HA_12H_Line11		11			14.5		2.5	X	-	-		X
AK	EP28	G2/M perturbation 8-14 time series	2022-06-30 EP; 2022-07-13 IHC+FISH	Control (3×HA)	12	St.23	Mesp>eGFP::hPCNA (25ug)_Cy3	Mesp>hCD4::mCherry (25ug)_Alexa647	FoxF>3×HA (60ug)_Alexa405	Tbx1/10-cDNA-FLU_TSA-Flu	2022-08-17	#9	EP28_3×HA_12H_Line11-em		11			30		1	-	-	-		-
AK	EP28	G2/M perturbation 8-14 time series	2022-06-30 EP; 2022-07-13 IHC+FISH	Control (3×HA)	12	St.23	Mesp>eGFP::hPCNA (25ug)_Cy3	Mesp>hCD4::mCherry (25ug)_Alexa647	FoxF>3×HA (60ug)_Alexa405	Tbx1/10-cDNA-FLU_TSA-Flu	2022-08-17	#9	EP28_3×HA_12H_Line12		12			30		2.5	X	-	-		X
AK	EP28	G2/M perturbation 8-14 time series	2022-06-30 EP; 2022-07-13 IHC+FISH	Control (3×HA)	12	St.23	Mesp>eGFP::hPCNA (25ug)_Cy3	Mesp>hCD4::mCherry (25ug)_Alexa647	FoxF>3×HA (60ug)_Alexa405	Tbx1/10-cDNA-FLU_TSA-Flu	2022-08-17	#9	EP28_3×HA_12H_Line12		12	Stuck		30		2.5	-	-	-		-
AK	EP28	G2/M perturbation 8-14 time series	2022-06-30 EP; 2022-07-13 IHC+FISH	Control (3×HA)	12	St.23	Mesp>eGFP::hPCNA (25ug)_Cy3	Mesp>hCD4::mCherry (25ug)_Alexa647	FoxF>3×HA (60ug)_Alexa405	Tbx1/10-cDNA-FLU_TSA-Flu	2022-08-17	#9	EP28_3×HA_12H_Line13		13			20		2.5	X	-	-		X
AK	EP28	G2/M perturbation 8-14 time series	2022-06-30 EP; 2022-07-13 IHC+FISH	Control (3×HA)	12	St.23	Mesp>eGFP::hPCNA (25ug)_Cy3	Mesp>hCD4::mCherry (25ug)_Alexa647	FoxF>3×HA (60ug)_Alexa405	Tbx1/10-cDNA-FLU_TSA-Flu	2022-08-17	#9	EP28_3×HA_12H_Line13		13			20		2.5	X	-	-		X
AK	EP28	G2/M perturbation 8-14 time series	2022-06-30 EP; 2022-07-13 IHC+FISH	Control (3×HA)	12.5	St.23	Mesp>eGFP::hPCNA (25ug)_Cy3	Mesp>hCD4::mCherry (25ug)_Alexa647	FoxF>3×HA (60ug)_Alexa405	Tbx1/10-cDNA-FLU_TSA-Flu	2022-08-15	#10	EP28_3×HA_12.5H_Line1		1			20		2.5	X	-	-		X
AK	EP28	G2/M perturbation 8-14 time series	2022-06-30 EP; 2022-07-13 IHC+FISH	Control (3×HA)	12.5	St.23	Mesp>eGFP::hPCNA (25ug)_Cy3	Mesp>hCD4::mCherry (25ug)_Alexa647	FoxF>3×HA (60ug)_Alexa405	Tbx1/10-cDNA-FLU_TSA-Flu	2022-08-15	#10	EP28_3×HA_12.5H_Line1		1			20		2.5	X	-	-		X
AK	EP28	G2/M perturbation 8-14 time series	2022-06-30 EP; 2022-07-13 IHC+FISH	Control (3×HA)	12.5	St.23	Mesp>eGFP::hPCNA (25ug)_Cy3	Mesp>hCD4::mCherry (25ug)_Alexa647	FoxF>3×HA (60ug)_Alexa405	Tbx1/10-cDNA-FLU_TSA-Flu	2022-08-15	#10	EP28_3×HA_12.5H_Line2		2			20		2.5	X	-	-		X
AK	EP28	G2/M perturbation 8-14 time series	2022-06-30 EP; 2022-07-13 IHC+FISH	Control (3×HA)	12.5	St.23	Mesp>eGFP::hPCNA (25ug)_Cy3	Mesp>hCD4::mCherry (25ug)_Alexa647	FoxF>3×HA (60ug)_Alexa405	Tbx1/10-cDNA-FLU_TSA-Flu	2022-08-15	#10	EP28_3×HA_12.5H_Line2		2			20		2.5	X	-	-		X
AK	EP28	G2/M perturbation 8-14 time series	2022-06-30 EP; 2022-07-13 IHC+FISH	Control (3×HA)	12.5	St.23	Mesp>eGFP::hPCNA (25ug)_Cy3	Mesp>hCD4::mCherry (25ug)_Alexa647	FoxF>3×HA (60ug)_Alexa405	Tbx1/10-cDNA-FLU_TSA-Flu	2022-08-15	#10	EP28_3×HA_12.5H_Line2		2			20		2.5	X	-	-		X
AK	EP28	G2/M perturbation 8-14 time series	2022-06-30 EP; 2022-07-13 IHC+FISH	Control (3×HA)	12.5	St.23	Mesp>eGFP::hPCNA (25ug)_Cy3	Mesp>hCD4::mCherry (25ug)_Alexa647	FoxF>3×HA (60ug)_Alexa405	Tbx1/10-cDNA-FLU_TSA-Flu	2022-08-15	#10	EP28_3×HA_12.5H_Line2		2			20		2.5	X	-	-		X
AK	EP28	G2/M perturbation 8-14 time series	2022-06-30 EP; 2022-07-13 IHC+FISH	Control (3×HA)	12.5	St.23	Mesp>eGFP::hPCNA (25ug)_Cy3	Mesp>hCD4::mCherry (25ug)_Alexa647	FoxF>3×HA (60ug)_Alexa405	Tbx1/10-cDNA-FLU_TSA-Flu	2022-08-15	#10	EP28_3×HA_12.5H_Line3		3			15		2.5	X	-	-		X
AK	EP28	G2/M perturbation 8-14 time series	2022-06-30 EP; 2022-07-13 IHC+FISH	Control (3×HA)	12.5	St.23	Mesp>eGFP::hPCNA (25ug)_Cy3	Mesp>hCD4::mCherry (25ug)_Alexa647	FoxF>3×HA (60ug)_Alexa405	Tbx1/10-cDNA-FLU_TSA-Flu	2022-08-15	#10	EP28_3×HA_12.5H_Line3		3			15		2.5	X	-	-		X
AK	EP28	G2/M perturbation 8-14 time series	2022-06-30 EP; 2022-07-13 IHC+FISH	Control (3×HA)	12.5	St.23	Mesp>eGFP::hPCNA (25ug)_Cy3	Mesp>hCD4::mCherry (25ug)_Alexa647	FoxF>3×HA (60ug)_Alexa405	Tbx1/10-cDNA-FLU_TSA-Flu	2022-08-15	#10	EP28_3×HA_12.5H_Line3		3			15		2.5	X	-	-		X
AK	EP28	G2/M perturbation 8-14 time series	2022-06-30 EP; 2022-07-13 IHC+FISH	Control (3×HA)	12.5	St.23	Mesp>eGFP::hPCNA (25ug)_Cy3	Mesp>hCD4::mCherry (25ug)_Alexa647	FoxF>3×HA (60ug)_Alexa405	Tbx1/10-cDNA-FLU_TSA-Flu	2022-08-15	#10	EP28_3×HA_12.5H_Line3		3			15		2.5	X	-	-		X
AK	EP28	G2/M perturbation 8-14 time series	2022-06-30 EP; 2022-07-13 IHC+FISH	Control (3×HA)	12.5	St.23	Mesp>eGFP::hPCNA (25ug)_Cy3	Mesp>hCD4::mCherry (25ug)_Alexa647	FoxF>3×HA (60ug)_Alexa405	Tbx1/10-cDNA-FLU_TSA-Flu	2022-08-15	#10	EP28_3×HA_12.5H_Line4		4			18		2.5	X	-	-		X
AK	EP28	G2/M perturbation 8-14 time series	2022-06-30 EP; 2022-07-13 IHC+FISH	Control (3×HA)	12.5	St.23	Mesp>eGFP::hPCNA (25ug)_Cy3	Mesp>hCD4::mCherry (25ug)_Alexa647	FoxF>3×HA (60ug)_Alexa405	Tbx1/10-cDNA-FLU_TSA-Flu	2022-08-15	#10	EP28_3×HA_12.5H_Line4		4			18		2.5	X	-	-		X
AK	EP28	G2/M perturbation 8-14 time series	2022-06-30 EP; 2022-07-13 IHC+FISH	Control (3×HA)	12.5	St.23	Mesp>eGFP::hPCNA (25ug)_Cy3	Mesp>hCD4::mCherry (25ug)_Alexa647	FoxF>3×HA (60ug)_Alexa405	Tbx1/10-cDNA-FLU_TSA-Flu	2022-08-15	#10	EP28_3×HA_12.5H_Line5		5			18		2.5	X	-	-		X
AK	EP28	G2/M perturbation 8-14 time series	2022-06-30 EP; 2022-07-13 IHC+FISH	Control (3×HA)	12.5	St.23	Mesp>eGFP::hPCNA (25ug)_Cy3	Mesp>hCD4::mCherry (25ug)_Alexa647	FoxF>3×HA (60ug)_Alexa405	Tbx1/10-cDNA-FLU_TSA-Flu	2022-08-15	#10	EP28_3×HA_12.5H_Line6		6			23		2.5	X	-	-		X
AK	EP28	G2/M perturbation 8-14 time series	2022-06-30 EP; 2022-07-13 IHC+FISH	Control (3×HA)	12.5	St.23	Mesp>eGFP::hPCNA (25ug)_Cy3	Mesp>hCD4::mCherry (25ug)_Alexa647	FoxF>3×HA (60ug)_Alexa405	Tbx1/10-cDNA-FLU_TSA-Flu	2022-08-15	#10	EP28_3×HA_12.5H_Line6		6			23		2.5	X	-	-		X
AK	EP28	G2/M perturbation 8-14 time series	2022-06-30 EP; 2022-07-13 IHC+FISH	Control (3×HA)	12.5	St.23	Mesp>eGFP::hPCNA (25ug)_Cy3	Mesp>hCD4::mCherry (25ug)_Alexa647	FoxF>3×HA (60ug)_Alexa405	Tbx1/10-cDNA-FLU_TSA-Flu	2022-08-15	#10	EP28_3×HA_12.5H_Line7		7			16		2.5	X	-	-		X
AK	EP28	G2/M perturbation 8-14 time series	2022-06-30 EP; 2022-07-13 IHC+FISH	Control (3×HA)	12.5	St.23	Mesp>eGFP::hPCNA (25ug)_Cy3	Mesp>hCD4::mCherry (25ug)_Alexa647	FoxF>3×HA (60ug)_Alexa405	Tbx1/10-cDNA-FLU_TSA-Flu	2022-08-15	#10	EP28_3×HA_12.5H_Line7		7			16		2.5	X	-	-		X
AK	EP28	G2/M perturbation 8-14 time series	2022-06-30 EP; 2022-07-13 IHC+FISH	Control (3×HA)	12.5	St.23	Mesp>eGFP::hPCNA (25ug)_Cy3	Mesp>hCD4::mCherry (25ug)_Alexa647	FoxF>3×HA (60ug)_Alexa405	Tbx1/10-cDNA-FLU_TSA-Flu	2022-08-15	#10	EP28_3×HA_12.5H_GetStuck		GetStuck			18		2.5	-	-	-		-
AK	EP28	G2/M perturbation 8-14 time series	2022-06-30 EP; 2022-07-13 IHC+FISH	Control (3×HA)	12.5	St.23	Mesp>eGFP::hPCNA (25ug)_Cy3	Mesp>hCD4::mCherry (25ug)_Alexa647	FoxF>3×HA (60ug)_Alexa405	Tbx1/10-cDNA-FLU_TSA-Flu	2022-08-15	#10	EP28_3×HA_12.5H_Line8		8			18		2.5	X	-	-		X
AK	EP28	G2/M perturbation 8-14 time series	2022-06-30 EP; 2022-07-13 IHC+FISH	Control (3×HA)	12.5	St.23	Mesp>eGFP::hPCNA (25ug)_Cy3	Mesp>hCD4::mCherry (25ug)_Alexa647	FoxF>3×HA (60ug)_Alexa405	Tbx1/10-cDNA-FLU_TSA-Flu	2022-08-15	#10	EP28_3×HA_12.5H_Line8		8			18		2.5	X	-	-		X
AK	EP28	G2/M perturbation 8-14 time series	2022-06-30 EP; 2022-07-13 IHC+FISH	Control (3×HA)	12.5	St.23	Mesp>eGFP::hPCNA (25ug)_Cy3	Mesp>hCD4::mCherry (25ug)_Alexa647	FoxF>3×HA (60ug)_Alexa405	Tbx1/10-cDNA-FLU_TSA-Flu	2022-08-15	#10	EP28_3×HA_12.5H_Line8		8			18		2.5	X	-	-		X
AK	EP28	G2/M perturbation 8-14 time series	2022-06-30 EP; 2022-07-13 IHC+FISH	Control (3×HA)	12.5	St.23	Mesp>eGFP::hPCNA (25ug)_Cy3	Mesp>hCD4::mCherry (25ug)_Alexa647	FoxF>3×HA (60ug)_Alexa405	Tbx1/10-cDNA-FLU_TSA-Flu	2022-08-15	#10	EP28_3×HA_12.5H_Line8		8			18		2.5	X	-	-		X
AK	EP28	G2/M perturbation 8-14 time series	2022-06-30 EP; 2022-07-13 IHC+FISH	Control (3×HA)	12.5	St.23	Mesp>eGFP::hPCNA (25ug)_Cy3	Mesp>hCD4::mCherry (25ug)_Alexa647	FoxF>3×HA (60ug)_Alexa405	Tbx1/10-cDNA-FLU_TSA-Flu	2022-08-15	#10	EP28_3×HA_12.5H_GetStuck2		GetStuck			19		2.5	-	-	-		-
AK	EP28	G2/M perturbation 8-14 time series	2022-06-30 EP; 2022-07-13 IHC+FISH	Control (3×HA)	12.5	St.23	Mesp>eGFP::hPCNA (25ug)_Cy3	Mesp>hCD4::mCherry (25ug)_Alexa647	FoxF>3×HA (60ug)_Alexa405	Tbx1/10-cDNA-FLU_TSA-Flu	2022-08-15	#10	EP28_3×HA_12.5H_Line9		9			15		2.5	X	-	-		X
AK	EP28	G2/M perturbation 8-14 time series	2022-06-30 EP; 2022-07-13 IHC+FISH	Control (3×HA)	12.5	St.23	Mesp>eGFP::hPCNA (25ug)_Cy3	Mesp>hCD4::mCherry (25ug)_Alexa647	FoxF>3×HA (60ug)_Alexa405	Tbx1/10-cDNA-FLU_TSA-Flu	2022-08-15	#10	EP28_3×HA_12.5H_Line9		9			15		2.5	X	-	-		X
AK	EP28	G2/M perturbation 8-14 time series	2022-06-30 EP; 2022-07-13 IHC+FISH	Control (3×HA)	12.5	St.23	Mesp>eGFP::hPCNA (25ug)_Cy3	Mesp>hCD4::mCherry (25ug)_Alexa647	FoxF>3×HA (60ug)_Alexa405	Tbx1/10-cDNA-FLU_TSA-Flu	2022-08-15	#10	EP28_3×HA_12.5H_Line10		10			23		2.5	X	-	-		X
AK	EP28	G2/M perturbation 8-14 time series	2022-06-30 EP; 2022-07-13 IHC+FISH	Control (3×HA)	12.5	St.23	Mesp>eGFP::hPCNA (25ug)_Cy3	Mesp>hCD4::mCherry (25ug)_Alexa647	FoxF>3×HA (60ug)_Alexa405	Tbx1/10-cDNA-FLU_TSA-Flu	2022-08-15	#10	EP28_3×HA_12.5H_Line10		10			23		2.5	X	-	-		X
AK	EP28	G2/M perturbation 8-14 time series	2022-06-30 EP; 2022-07-13 IHC+FISH	Control (3×HA)	12.5	St.23	Mesp>eGFP::hPCNA (25ug)_Cy3	Mesp>hCD4::mCherry (25ug)_Alexa647	FoxF>3×HA (60ug)_Alexa405	Tbx1/10-cDNA-FLU_TSA-Flu	2022-08-15	#10	EP28_3×HA_12.5H_Line10-em		10			38		1	-	-	-		-
AK	EP28	G2/M perturbation 8-14 time series	2022-06-30 EP; 2022-07-13 IHC+FISH	Control (3×HA)	12.5	St.23	Mesp>eGFP::hPCNA (25ug)_Cy3	Mesp>hCD4::mCherry (25ug)_Alexa647	FoxF>3×HA (60ug)_Alexa405	Tbx1/10-cDNA-FLU_TSA-Flu	2022-08-15	#10	EP28_3×HA_12.5H_Line11		11			20		2.5	X	-	-		X
AK	EP28	G2/M perturbation 8-14 time series	2022-06-30 EP; 2022-07-13 IHC+FISH	Control (3×HA)	12.5	St.23	Mesp>eGFP::hPCNA (25ug)_Cy3	Mesp>hCD4::mCherry (25ug)_Alexa647	FoxF>3×HA (60ug)_Alexa405	Tbx1/10-cDNA-FLU_TSA-Flu	2022-08-15	#10	EP28_3×HA_12.5H_Line11		11			20		2.5	X	-	-		X
AK	EP28	G2/M perturbation 8-14 time series	2022-06-30 EP; 2022-07-13 IHC+FISH	Control (3×HA)	12.5	St.23	Mesp>eGFP::hPCNA (25ug)_Cy3	Mesp>hCD4::mCherry (25ug)_Alexa647	FoxF>3×HA (60ug)_Alexa405	Tbx1/10-cDNA-FLU_TSA-Flu	2022-08-15	#10	EP28_3×HA_12.5H_Line11		11			20		2.5	X	-	-		X
AK	EP28	G2/M perturbation 8-14 time series	2022-06-30 EP; 2022-07-13 IHC+FISH	Control (3×HA)	12.5	St.23	Mesp>eGFP::hPCNA (25ug)_Cy3	Mesp>hCD4::mCherry (25ug)_Alexa647	FoxF>3×HA (60ug)_Alexa405	Tbx1/10-cDNA-FLU_TSA-Flu	2022-08-15	#10	EP28_3×HA_12.5H_Line11		11			20		2.5	X	-	-		X
AK	EP28	G2/M perturbation 8-14 time series	2022-06-30 EP; 2022-07-13 IHC+FISH	Control (3×HA)	12.5	St.23	Mesp>eGFP::hPCNA (25ug)_Cy3	Mesp>hCD4::mCherry (25ug)_Alexa647	FoxF>3×HA (60ug)_Alexa405	Tbx1/10-cDNA-FLU_TSA-Flu	2022-08-15	#10	EP28_3×HA_12.5H_Line12		12			20		2.5	X	-	-		X
AK	EP28	G2/M perturbation 8-14 time series	2022-06-30 EP; 2022-07-13 IHC+FISH	Control (3×HA)	12.5	St.23	Mesp>eGFP::hPCNA (25ug)_Cy3	Mesp>hCD4::mCherry (25ug)_Alexa647	FoxF>3×HA (60ug)_Alexa405	Tbx1/10-cDNA-FLU_TSA-Flu	2022-08-15	#10	EP28_3×HA_12.5H_Line12		12			20		2.5	X	-	-		X
AK	EP28	G2/M perturbation 8-14 time series	2022-06-30 EP; 2022-07-13 IHC+FISH	Control (3×HA)	13	St.23	Mesp>eGFP::hPCNA (25ug)_Cy3	Mesp>hCD4::mCherry (25ug)_Alexa647	FoxF>3×HA (60ug)_Alexa405	Tbx1/10-cDNA-FLU_TSA-Flu	2022-08-12	#11	EP28_3×HA_13H_Line1		1			40		2.5	D	Y			-	X	X
AK	EP28	G2/M perturbation 8-14 time series	2022-06-30 EP; 2022-07-13 IHC+FISH	Control (3×HA)	13	St.23	Mesp>eGFP::hPCNA (25ug)_Cy3	Mesp>hCD4::mCherry (25ug)_Alexa647	FoxF>3×HA (60ug)_Alexa405	Tbx1/10-cDNA-FLU_TSA-Flu	2022-08-12	#11	EP28_3×HA_13H_Line1		1			40		2.5	D				-	X	X
AK	EP28	G2/M perturbation 8-14 time series	2022-06-30 EP; 2022-07-13 IHC+FISH	Control (3×HA)	13	St.23	Mesp>eGFP::hPCNA (25ug)_Cy3	Mesp>hCD4::mCherry (25ug)_Alexa647	FoxF>3×HA (60ug)_Alexa405	Tbx1/10-cDNA-FLU_TSA-Flu	2022-08-12	#11	EP28_3×HA_13H_Line2		2			25		2.5	X	-			X	-	-
AK	EP28	G2/M perturbation 8-14 time series	2022-06-30 EP; 2022-07-13 IHC+FISH	Control (3×HA)	13	St.23	Mesp>eGFP::hPCNA (25ug)_Cy3	Mesp>hCD4::mCherry (25ug)_Alexa647	FoxF>3×HA (60ug)_Alexa405	Tbx1/10-cDNA-FLU_TSA-Flu	2022-08-12	#11	EP28_3×HA_13H_Line2		2			25		2.5	MissNucleus (X)	-			MissNucleus (X)	-	-
AK	EP28	G2/M perturbation 8-14 time series	2022-06-30 EP; 2022-07-13 IHC+FISH	Control (3×HA)	13	St.23	Mesp>eGFP::hPCNA (25ug)_Cy3	Mesp>hCD4::mCherry (25ug)_Alexa647	FoxF>3×HA (60ug)_Alexa405	Tbx1/10-cDNA-FLU_TSA-Flu	2022-08-12	#11	EP28_3×HA_13H_Line2-em		2			-		1	-	-			-	-	-
AK	EP28	G2/M perturbation 8-14 time series	2022-06-30 EP; 2022-07-13 IHC+FISH	Control (3×HA)	13	St.23	Mesp>eGFP::hPCNA (25ug)_Cy3	Mesp>hCD4::mCherry (25ug)_Alexa647	FoxF>3×HA (60ug)_Alexa405	Tbx1/10-cDNA-FLU_TSA-Flu	2022-08-12	#11	EP28_3×HA_13H_Line3		3			15		2.5	X	-			X	-	-
AK	EP28	G2/M perturbation 8-14 time series	2022-06-30 EP; 2022-07-13 IHC+FISH	Control (3×HA)	13	St.23	Mesp>eGFP::hPCNA (25ug)_Cy3	Mesp>hCD4::mCherry (25ug)_Alexa647	FoxF>3×HA (60ug)_Alexa405	Tbx1/10-cDNA-FLU_TSA-Flu	2022-08-12	#11	EP28_3×HA_13H_Line3		3			15		2.5	X	-			X	-	-
AK	EP28	G2/M perturbation 8-14 time series	2022-06-30 EP; 2022-07-13 IHC+FISH	Control (3×HA)	13	St.23	Mesp>eGFP::hPCNA (25ug)_Cy3	Mesp>hCD4::mCherry (25ug)_Alexa647	FoxF>3×HA (60ug)_Alexa405	Tbx1/10-cDNA-FLU_TSA-Flu	2022-08-12	#11	EP28_3×HA_13H_Line3		3			15		2.5	X	-			X	-	-
AK	EP28	G2/M perturbation 8-14 time series	2022-06-30 EP; 2022-07-13 IHC+FISH	Control (3×HA)	13	St.23	Mesp>eGFP::hPCNA (25ug)_Cy3	Mesp>hCD4::mCherry (25ug)_Alexa647	FoxF>3×HA (60ug)_Alexa405	Tbx1/10-cDNA-FLU_TSA-Flu	2022-08-12	#11	EP28_3×HA_13H_Line4		4			20		2.5	X	-			X	-	-
AK	EP28	G2/M perturbation 8-14 time series	2022-06-30 EP; 2022-07-13 IHC+FISH	Control (3×HA)	13	St.23	Mesp>eGFP::hPCNA (25ug)_Cy3	Mesp>hCD4::mCherry (25ug)_Alexa647	FoxF>3×HA (60ug)_Alexa405	Tbx1/10-cDNA-FLU_TSA-Flu	2022-08-12	#11	EP28_3×HA_13H_Line4		4			20		2.5	X	-			X	-	-
AK	EP28	G2/M perturbation 8-14 time series	2022-06-30 EP; 2022-07-13 IHC+FISH	Control (3×HA)	13	St.23	Mesp>eGFP::hPCNA (25ug)_Cy3	Mesp>hCD4::mCherry (25ug)_Alexa647	FoxF>3×HA (60ug)_Alexa405	Tbx1/10-cDNA-FLU_TSA-Flu	2022-08-12	#11	EP28_3×HA_13H_Line5		5			15		2.5	D	-			-	X	X
AK	EP28	G2/M perturbation 8-14 time series	2022-06-30 EP; 2022-07-13 IHC+FISH	Control (3×HA)	13	St.23	Mesp>eGFP::hPCNA (25ug)_Cy3	Mesp>hCD4::mCherry (25ug)_Alexa647	FoxF>3×HA (60ug)_Alexa405	Tbx1/10-cDNA-FLU_TSA-Flu	2022-08-12	#11	EP28_3×HA_13H_Line5		5			15		2.5	MissNucleus (X)	-			MissNucleus (X)	-	-
AK	EP28	G2/M perturbation 8-14 time series	2022-06-30 EP; 2022-07-13 IHC+FISH	Control (3×HA)	13	St.23	Mesp>eGFP::hPCNA (25ug)_Cy3	Mesp>hCD4::mCherry (25ug)_Alexa647	FoxF>3×HA (60ug)_Alexa405	Tbx1/10-cDNA-FLU_TSA-Flu	2022-08-12	#11	EP28_3×HA_13H_Line6		6			15		2.5	X	-			X	-	-
AK	EP28	G2/M perturbation 8-14 time series	2022-06-30 EP; 2022-07-13 IHC+FISH	Control (3×HA)	13	St.23	Mesp>eGFP::hPCNA (25ug)_Cy3	Mesp>hCD4::mCherry (25ug)_Alexa647	FoxF>3×HA (60ug)_Alexa405	Tbx1/10-cDNA-FLU_TSA-Flu	2022-08-12	#11	EP28_3×HA_13H_Line6		6			15		2.5	X	-			X	-	-
AK	EP28	G2/M perturbation 8-14 time series	2022-06-30 EP; 2022-07-13 IHC+FISH	Control (3×HA)	13	St.23	Mesp>eGFP::hPCNA (25ug)_Cy3	Mesp>hCD4::mCherry (25ug)_Alexa647	FoxF>3×HA (60ug)_Alexa405	Tbx1/10-cDNA-FLU_TSA-Flu	2022-08-12	#11	EP28_3×HA_13H_Line7		7			17		2.5	X	-			X	-	-
AK	EP28	G2/M perturbation 8-14 time series	2022-06-30 EP; 2022-07-13 IHC+FISH	Control (3×HA)	13	St.23	Mesp>eGFP::hPCNA (25ug)_Cy3	Mesp>hCD4::mCherry (25ug)_Alexa647	FoxF>3×HA (60ug)_Alexa405	Tbx1/10-cDNA-FLU_TSA-Flu	2022-08-12	#11	EP28_3×HA_13H_Line7		7			17		2.5	X	-			X	-	-
AK	EP28	G2/M perturbation 8-14 time series	2022-06-30 EP; 2022-07-13 IHC+FISH	Control (3×HA)	13	St.23	Mesp>eGFP::hPCNA (25ug)_Cy3	Mesp>hCD4::mCherry (25ug)_Alexa647	FoxF>3×HA (60ug)_Alexa405	Tbx1/10-cDNA-FLU_TSA-Flu	2022-08-12	#11	EP28_3×HA_13H_Line7-em		7			-		1	-	-			-	-	-
AK	EP28	G2/M perturbation 8-14 time series	2022-06-30 EP; 2022-07-13 IHC+FISH	Control (3×HA)	13	St.23	Mesp>eGFP::hPCNA (25ug)_Cy3	Mesp>hCD4::mCherry (25ug)_Alexa647	FoxF>3×HA (60ug)_Alexa405	Tbx1/10-cDNA-FLU_TSA-Flu	2022-08-12	#11	EP28_3×HA_13H_Line8		8			17		2.5	X	-			X	-	-
AK	EP28	G2/M perturbation 8-14 time series	2022-06-30 EP; 2022-07-13 IHC+FISH	Control (3×HA)	13	St.23	Mesp>eGFP::hPCNA (25ug)_Cy3	Mesp>hCD4::mCherry (25ug)_Alexa647	FoxF>3×HA (60ug)_Alexa405	Tbx1/10-cDNA-FLU_TSA-Flu	2022-08-12	#11	EP28_3×HA_13H_Line8		8			17		2.5	MissNucleus (X)	-			MissNucleus (X)	-	-
AK	EP28	G2/M perturbation 8-14 time series	2022-06-30 EP; 2022-07-13 IHC+FISH	Control (3×HA)	13	St.23	Mesp>eGFP::hPCNA (25ug)_Cy3	Mesp>hCD4::mCherry (25ug)_Alexa647	FoxF>3×HA (60ug)_Alexa405	Tbx1/10-cDNA-FLU_TSA-Flu	2022-08-12	#11	EP28_3×HA_13H_Line9		9			20		2.5	MissNucleus (X)	-			MissNucleus (X)	-	-
AK	EP28	G2/M perturbation 8-14 time series	2022-06-30 EP; 2022-07-13 IHC+FISH	Control (3×HA)	13	St.23	Mesp>eGFP::hPCNA (25ug)_Cy3	Mesp>hCD4::mCherry (25ug)_Alexa647	FoxF>3×HA (60ug)_Alexa405	Tbx1/10-cDNA-FLU_TSA-Flu	2022-08-12	#11	EP28_3×HA_13H_Line9		9			20		2.5	MissNucleus (X)	-			MissNucleus (X)	-	-
AK	EP28	G2/M perturbation 8-14 time series	2022-06-30 EP; 2022-07-13 IHC+FISH	Control (3×HA)	13	St.23	Mesp>eGFP::hPCNA (25ug)_Cy3	Mesp>hCD4::mCherry (25ug)_Alexa647	FoxF>3×HA (60ug)_Alexa405	Tbx1/10-cDNA-FLU_TSA-Flu	2022-08-12	#11	EP28_3×HA_13H_Line9-em		9			-		1	-	-			-	-	-
AK	EP28	G2/M perturbation 8-14 time series	2022-06-30 EP; 2022-07-13 IHC+FISH	Control (3×HA)	13	St.23	Mesp>eGFP::hPCNA (25ug)_Cy3	Mesp>hCD4::mCherry (25ug)_Alexa647	FoxF>3×HA (60ug)_Alexa405	Tbx1/10-cDNA-FLU_TSA-Flu	2022-08-12	#11	EP28_3×HA_13H_Line10		10			17		2.5	X	-			X	-	-
AK	EP28	G2/M perturbation 8-14 time series	2022-06-30 EP; 2022-07-13 IHC+FISH	Control (3×HA)	13	St.23	Mesp>eGFP::hPCNA (25ug)_Cy3	Mesp>hCD4::mCherry (25ug)_Alexa647	FoxF>3×HA (60ug)_Alexa405	Tbx1/10-cDNA-FLU_TSA-Flu	2022-08-12	#11	EP28_3×HA_13H_Line10		10			17		2.5	X	-			X	-	-
AK	EP28	G2/M perturbation 8-14 time series	2022-06-30 EP; 2022-07-13 IHC+FISH	Control (3×HA)	13	St.23	Mesp>eGFP::hPCNA (25ug)_Cy3	Mesp>hCD4::mCherry (25ug)_Alexa647	FoxF>3×HA (60ug)_Alexa405	Tbx1/10-cDNA-FLU_TSA-Flu	2022-08-12	#11	EP28_3×HA_13H_Line10-em		10			-		1	-	-			-	-	-
AK	EP28	G2/M perturbation 8-14 time series	2022-06-30 EP; 2022-07-13 IHC+FISH	Control (3×HA)	13	St.23	Mesp>eGFP::hPCNA (25ug)_Cy3	Mesp>hCD4::mCherry (25ug)_Alexa647	FoxF>3×HA (60ug)_Alexa405	Tbx1/10-cDNA-FLU_TSA-Flu	2022-08-12	#11	EP28_3×HA_13H_Stuck		Stuck	Stuck	BRT	-		2.5	-	-			-	-	-
AK	EP28	G2/M perturbation 8-14 time series	2022-06-30 EP; 2022-07-13 IHC+FISH	Control (3×HA)	13	St.23	Mesp>eGFP::hPCNA (25ug)_Cy3	Mesp>hCD4::mCherry (25ug)_Alexa647	FoxF>3×HA (60ug)_Alexa405	Tbx1/10-cDNA-FLU_TSA-Flu	2022-08-12	#11	EP28_3×HA_13H_Line11		11			20		2.5	X	-			X	-	-
AK	EP28	G2/M perturbation 8-14 time series	2022-06-30 EP; 2022-07-13 IHC+FISH	Control (3×HA)	13	St.23	Mesp>eGFP::hPCNA (25ug)_Cy3	Mesp>hCD4::mCherry (25ug)_Alexa647	FoxF>3×HA (60ug)_Alexa405	Tbx1/10-cDNA-FLU_TSA-Flu	2022-08-12	#11	EP28_3×HA_13H_Line11		11			20		2.5	X	-			X	-	-
AK	EP28	G2/M perturbation 8-14 time series	2022-06-30 EP; 2022-07-13 IHC+FISH	Control (3×HA)	13	St.23	Mesp>eGFP::hPCNA (25ug)_Cy3	Mesp>hCD4::mCherry (25ug)_Alexa647	FoxF>3×HA (60ug)_Alexa405	Tbx1/10-cDNA-FLU_TSA-Flu	2022-08-12	#11	EP28_3×HA_13H_Line11		11			20		2.5	X	-			X	-	-
AK	EP28	G2/M perturbation 8-14 time series	2022-06-30 EP; 2022-07-13 IHC+FISH	Control (3×HA)	13	St.23	Mesp>eGFP::hPCNA (25ug)_Cy3	Mesp>hCD4::mCherry (25ug)_Alexa647	FoxF>3×HA (60ug)_Alexa405	Tbx1/10-cDNA-FLU_TSA-Flu	2022-08-12	#11	EP28_3×HA_13H_Line11		11			20		2.5	D	-			-	X	X
AK	EP28	G2/M perturbation 8-14 time series	2022-06-30 EP; 2022-07-13 IHC+FISH	Control (3×HA)	13	St.23	Mesp>eGFP::hPCNA (25ug)_Cy3	Mesp>hCD4::mCherry (25ug)_Alexa647	FoxF>3×HA (60ug)_Alexa405	Tbx1/10-cDNA-FLU_TSA-Flu	2022-08-12	#11	EP28_3×HA_13H_Line12		12			64		2.5	X	-			X	-	-
AK	EP28	G2/M perturbation 8-14 time series	2022-06-30 EP; 2022-07-13 IHC+FISH	Control (3×HA)	13	St.23	Mesp>eGFP::hPCNA (25ug)_Cy3	Mesp>hCD4::mCherry (25ug)_Alexa647	FoxF>3×HA (60ug)_Alexa405	Tbx1/10-cDNA-FLU_TSA-Flu	2022-08-12	#11	EP28_3×HA_13H_Line12		12			64		2.5	X	-			X	-	-
AK	EP28	G2/M perturbation 8-14 time series	2022-06-30 EP; 2022-07-13 IHC+FISH	Control (3×HA)	13	St.23	Mesp>eGFP::hPCNA (25ug)_Cy3	Mesp>hCD4::mCherry (25ug)_Alexa647	FoxF>3×HA (60ug)_Alexa405	Tbx1/10-cDNA-FLU_TSA-Flu	2022-08-12	#11	EP28_3×HA_13H_Line13		13			25		2.5	D	Y			-	X	X
AK	EP28	G2/M perturbation 8-14 time series	2022-06-30 EP; 2022-07-13 IHC+FISH	Control (3×HA)	13	St.23	Mesp>eGFP::hPCNA (25ug)_Cy3	Mesp>hCD4::mCherry (25ug)_Alexa647	FoxF>3×HA (60ug)_Alexa405	Tbx1/10-cDNA-FLU_TSA-Flu	2022-08-12	#11	EP28_3×HA_13H_Line13		13			25		2.5	D				-	(1)V	X
AK	EP28	G2/M perturbation 8-14 time series	2022-06-30 EP; 2022-07-13 IHC+FISH	Control (3×HA)	13	St.23	Mesp>eGFP::hPCNA (25ug)_Cy3	Mesp>hCD4::mCherry (25ug)_Alexa647	FoxF>3×HA (60ug)_Alexa405	Tbx1/10-cDNA-FLU_TSA-Flu	2022-08-12	#11	EP28_3×HA_13H_Line14		14			-		2.5	X	-			X	-	-
AK	EP28	G2/M perturbation 8-14 time series	2022-06-30 EP; 2022-07-13 IHC+FISH	Control (3×HA)	13	St.23	Mesp>eGFP::hPCNA (25ug)_Cy3	Mesp>hCD4::mCherry (25ug)_Alexa647	FoxF>3×HA (60ug)_Alexa405	Tbx1/10-cDNA-FLU_TSA-Flu	2022-08-12	#11	EP28_3×HA_13H_Line14		14			-		2.5	X	-			X	-	-
AK	EP28	G2/M perturbation 8-14 time series	2022-06-30 EP; 2022-07-13 IHC+FISH	Control (3×HA)	13	St.23	Mesp>eGFP::hPCNA (25ug)_Cy3	Mesp>hCD4::mCherry (25ug)_Alexa647	FoxF>3×HA (60ug)_Alexa405	Tbx1/10-cDNA-FLU_TSA-Flu	2022-08-12	#11	EP28_3×HA_13H_Line15		15			-		2.5	X	-			X	-	-
AK	EP28	G2/M perturbation 8-14 time series	2022-06-30 EP; 2022-07-13 IHC+FISH	Control (3×HA)	13	St.23	Mesp>eGFP::hPCNA (25ug)_Cy3	Mesp>hCD4::mCherry (25ug)_Alexa647	FoxF>3×HA (60ug)_Alexa405	Tbx1/10-cDNA-FLU_TSA-Flu	2022-08-12	#11	EP28_3×HA_13H_Line15		15			-		2.5	X	-			X	-	-
AK	EP28	G2/M perturbation 8-14 time series	2022-06-30 EP; 2022-07-13 IHC+FISH	Control (3×HA)	13.5	St.23	Mesp>eGFP::hPCNA (25ug)_Cy3	Mesp>hCD4::mCherry (25ug)_Alexa647	FoxF>3×HA (60ug)_Alexa405	Tbx1/10-cDNA-FLU_TSA-Flu	2022-08-09	#12	EP28_3×HA_13.5H_Line1		1			-		2.5	D	N	Misoriented		-	⍻ = X	X
AK	EP28	G2/M perturbation 8-14 time series	2022-06-30 EP; 2022-07-13 IHC+FISH	Control (3×HA)	13.5	St.24	Mesp>eGFP::hPCNA (25ug)_Cy3	Mesp>hCD4::mCherry (25ug)_Alexa647	FoxF>3×HA (60ug)_Alexa405	Tbx1/10-cDNA-FLU_TSA-Flu	2022-08-09	#12	EP28_3×HA_13.5H_Line1		1			-		2.5	D				-	X	X
AK	EP28	G2/M perturbation 8-14 time series	2022-06-30 EP; 2022-07-13 IHC+FISH	Control (3×HA)	13.5	St.24	Mesp>eGFP::hPCNA (25ug)_Cy3	Mesp>hCD4::mCherry (25ug)_Alexa647	FoxF>3×HA (60ug)_Alexa405	Tbx1/10-cDNA-FLU_TSA-Flu	2022-08-09	#12	EP28_3×HA_13.5H_Line2		2			-		2.5	D	Y			-	X	X
AK	EP28	G2/M perturbation 8-14 time series	2022-06-30 EP; 2022-07-13 IHC+FISH	Control (3×HA)	13.5	St.24	Mesp>eGFP::hPCNA (25ug)_Cy3	Mesp>hCD4::mCherry (25ug)_Alexa647	FoxF>3×HA (60ug)_Alexa405	Tbx1/10-cDNA-FLU_TSA-Flu	2022-08-09	#12	EP28_3×HA_13.5H_Line2		2			-		2.5	D				-	X	X
AK	EP28	G2/M perturbation 8-14 time series	2022-06-30 EP; 2022-07-13 IHC+FISH	Control (3×HA)	13.5	St.24	Mesp>eGFP::hPCNA (25ug)_Cy3	Mesp>hCD4::mCherry (25ug)_Alexa647	FoxF>3×HA (60ug)_Alexa405	Tbx1/10-cDNA-FLU_TSA-Flu	2022-08-09	#12	EP28_3×HA_13.5H_Line2-em		2			-		1	-	-			-	-	-
AK	EP28	G2/M perturbation 8-14 time series	2022-06-30 EP; 2022-07-13 IHC+FISH	Control (3×HA)	13.5	St.24	Mesp>eGFP::hPCNA (25ug)_Cy3	Mesp>hCD4::mCherry (25ug)_Alexa647	FoxF>3×HA (60ug)_Alexa405	Tbx1/10-cDNA-FLU_TSA-Flu	2022-08-09	#12	EP28_3×HA_13.5H_Line3		3			-		2.5	D	Y			-	⍻ = X	X
AK	EP28	G2/M perturbation 8-14 time series	2022-06-30 EP; 2022-07-13 IHC+FISH	Control (3×HA)	13.5	St.24	Mesp>eGFP::hPCNA (25ug)_Cy3	Mesp>hCD4::mCherry (25ug)_Alexa647	FoxF>3×HA (60ug)_Alexa405	Tbx1/10-cDNA-FLU_TSA-Flu	2022-08-09	#12	EP28_3×HA_13.5H_Line3		3			-		2.5	D				-	X	X
AK	EP28	G2/M perturbation 8-14 time series	2022-06-30 EP; 2022-07-13 IHC+FISH	Control (3×HA)	13.5	St.24	Mesp>eGFP::hPCNA (25ug)_Cy3	Mesp>hCD4::mCherry (25ug)_Alexa647	FoxF>3×HA (60ug)_Alexa405	Tbx1/10-cDNA-FLU_TSA-Flu	2022-08-09	#12	EP28_3×HA_13.5H_LoseNucleus		LoseNuclues			-		2.5	-	-			-	-	-
AK	EP28	G2/M perturbation 8-14 time series	2022-06-30 EP; 2022-07-13 IHC+FISH	Control (3×HA)	13.5	St.24	Mesp>eGFP::hPCNA (25ug)_Cy3	Mesp>hCD4::mCherry (25ug)_Alexa647	FoxF>3×HA (60ug)_Alexa405	Tbx1/10-cDNA-FLU_TSA-Flu	2022-08-09	#12	EP28_3×HA_13.5H_Line4		4			-		2.5	D	Y			-	X	X
AK	EP28	G2/M perturbation 8-14 time series	2022-06-30 EP; 2022-07-13 IHC+FISH	Control (3×HA)	13.5	St.24	Mesp>eGFP::hPCNA (25ug)_Cy3	Mesp>hCD4::mCherry (25ug)_Alexa647	FoxF>3×HA (60ug)_Alexa405	Tbx1/10-cDNA-FLU_TSA-Flu	2022-08-09	#12	EP28_3×HA_13.5H_Line4		4			-		2.5	D				-	X	X
AK	EP28	G2/M perturbation 8-14 time series	2022-06-30 EP; 2022-07-13 IHC+FISH	Control (3×HA)	13.5	St.24	Mesp>eGFP::hPCNA (25ug)_Cy3	Mesp>hCD4::mCherry (25ug)_Alexa647	FoxF>3×HA (60ug)_Alexa405	Tbx1/10-cDNA-FLU_TSA-Flu	2022-08-09	#12	EP28_3×HA_13.5H_Line5		5			10		2.5	D	Y			-	V	X
AK	EP28	G2/M perturbation 8-14 time series	2022-06-30 EP; 2022-07-13 IHC+FISH	Control (3×HA)	13.5	St.24	Mesp>eGFP::hPCNA (25ug)_Cy3	Mesp>hCD4::mCherry (25ug)_Alexa647	FoxF>3×HA (60ug)_Alexa405	Tbx1/10-cDNA-FLU_TSA-Flu	2022-08-09	#12	EP28_3×HA_13.5H_Line5		5			10		2.5	D				-	V	X
AK	EP28	G2/M perturbation 8-14 time series	2022-06-30 EP; 2022-07-13 IHC+FISH	Control (3×HA)	13.5	St.24	Mesp>eGFP::hPCNA (25ug)_Cy3	Mesp>hCD4::mCherry (25ug)_Alexa647	FoxF>3×HA (60ug)_Alexa405	Tbx1/10-cDNA-FLU_TSA-Flu	2022-08-09	#12	EP28_3×HA_13.5H_Line5-em		5			-		1	-	-			-	-	-
AK	EP28	G2/M perturbation 8-14 time series	2022-06-30 EP; 2022-07-13 IHC+FISH	Control (3×HA)	13.5	St.24	Mesp>eGFP::hPCNA (25ug)_Cy3	Mesp>hCD4::mCherry (25ug)_Alexa647	FoxF>3×HA (60ug)_Alexa405	Tbx1/10-cDNA-FLU_TSA-Flu	2022-08-09	#12	EP28_3×HA_13.5H_Line6		6			-		2.5	X	-			X	-	-
AK	EP28	G2/M perturbation 8-14 time series	2022-06-30 EP; 2022-07-13 IHC+FISH	Control (3×HA)	13.5	St.24	Mesp>eGFP::hPCNA (25ug)_Cy3	Mesp>hCD4::mCherry (25ug)_Alexa647	FoxF>3×HA (60ug)_Alexa405	Tbx1/10-cDNA-FLU_TSA-Flu	2022-08-09	#12	EP28_3×HA_13.5H_Line6		6			-		2.5	X	-			X	-	-
AK	EP28	G2/M perturbation 8-14 time series	2022-06-30 EP; 2022-07-13 IHC+FISH	Control (3×HA)	13.5	St.24	Mesp>eGFP::hPCNA (25ug)_Cy3	Mesp>hCD4::mCherry (25ug)_Alexa647	FoxF>3×HA (60ug)_Alexa405	Tbx1/10-cDNA-FLU_TSA-Flu	2022-08-09	#12	EP28_3×HA_13.5H_Line6		6			-		2.5	MissNucleus (X)	-			MissNucleus (X)	-	-
AK	EP28	G2/M perturbation 8-14 time series	2022-06-30 EP; 2022-07-13 IHC+FISH	Control (3×HA)	13.5	St.24	Mesp>eGFP::hPCNA (25ug)_Cy3	Mesp>hCD4::mCherry (25ug)_Alexa647	FoxF>3×HA (60ug)_Alexa405	Tbx1/10-cDNA-FLU_TSA-Flu	2022-08-09	#12	EP28_3×HA_13.5H_Line6		6			-		2.5	MissNucleus (X)	-			MissNucleus (X)	-	-
AK	EP28	G2/M perturbation 8-14 time series	2022-06-30 EP; 2022-07-13 IHC+FISH	Control (3×HA)	13.5	St.24	Mesp>eGFP::hPCNA (25ug)_Cy3	Mesp>hCD4::mCherry (25ug)_Alexa647	FoxF>3×HA (60ug)_Alexa405	Tbx1/10-cDNA-FLU_TSA-Flu	2022-08-09	#12	EP28_3×HA_13.5H_Line7		7			-		2.5	D	Y			-	X	X
AK	EP28	G2/M perturbation 8-14 time series	2022-06-30 EP; 2022-07-13 IHC+FISH	Control (3×HA)	13.5	St.24	Mesp>eGFP::hPCNA (25ug)_Cy3	Mesp>hCD4::mCherry (25ug)_Alexa647	FoxF>3×HA (60ug)_Alexa405	Tbx1/10-cDNA-FLU_TSA-Flu	2022-08-09	#12	EP28_3×HA_13.5H_Line7		7			-		2.5	D				-	X	X
AK	EP28	G2/M perturbation 8-14 time series	2022-06-30 EP; 2022-07-13 IHC+FISH	Control (3×HA)	13.5	St.24	Mesp>eGFP::hPCNA (25ug)_Cy3	Mesp>hCD4::mCherry (25ug)_Alexa647	FoxF>3×HA (60ug)_Alexa405	Tbx1/10-cDNA-FLU_TSA-Flu	2022-08-09	#12	EP28_3×HA_13.5H_Line8		8			-		2.5	X	-			X	-	-
AK	EP28	G2/M perturbation 8-14 time series	2022-06-30 EP; 2022-07-13 IHC+FISH	Control (3×HA)	13.5	St.24	Mesp>eGFP::hPCNA (25ug)_Cy3	Mesp>hCD4::mCherry (25ug)_Alexa647	FoxF>3×HA (60ug)_Alexa405	Tbx1/10-cDNA-FLU_TSA-Flu	2022-08-09	#12	EP28_3×HA_13.5H_Line8		8			-		2.5	MissNucleus (X)	-			MissNucleus (X)	-	-
AK	EP28	G2/M perturbation 8-14 time series	2022-06-30 EP; 2022-07-13 IHC+FISH	Control (3×HA)	13.5	St.24	Mesp>eGFP::hPCNA (25ug)_Cy3	Mesp>hCD4::mCherry (25ug)_Alexa647	FoxF>3×HA (60ug)_Alexa405	Tbx1/10-cDNA-FLU_TSA-Flu	2022-08-09	#12	EP28_3×HA_13.5H_Line9		9			-		2.5	X	-			X	-	-
AK	EP28	G2/M perturbation 8-14 time series	2022-06-30 EP; 2022-07-13 IHC+FISH	Control (3×HA)	13.5	St.24	Mesp>eGFP::hPCNA (25ug)_Cy3	Mesp>hCD4::mCherry (25ug)_Alexa647	FoxF>3×HA (60ug)_Alexa405	Tbx1/10-cDNA-FLU_TSA-Flu	2022-08-09	#12	EP28_3×HA_13.5H_Line9		9			-		2.5	MissNucleus (X)	-			MissNucleus (X)	-	-
AK	EP28	G2/M perturbation 8-14 time series	2022-06-30 EP; 2022-07-13 IHC+FISH	Control (3×HA)	13.5	St.24	Mesp>eGFP::hPCNA (25ug)_Cy3	Mesp>hCD4::mCherry (25ug)_Alexa647	FoxF>3×HA (60ug)_Alexa405	Tbx1/10-cDNA-FLU_TSA-Flu	2022-08-09	#12	EP28_3×HA_13.5H_Line10		10			-		2.5	D	-			-	V	X
AK	EP28	G2/M perturbation 8-14 time series	2022-06-30 EP; 2022-07-13 IHC+FISH	Control (3×HA)	13.5	St.24	Mesp>eGFP::hPCNA (25ug)_Cy3	Mesp>hCD4::mCherry (25ug)_Alexa647	FoxF>3×HA (60ug)_Alexa405	Tbx1/10-cDNA-FLU_TSA-Flu	2022-08-09	#12	EP28_3×HA_13.5H_Line10		10			-		2.5	MissNucleus (X)	-			MissNucleus (X)	-	-
AK	EP28	G2/M perturbation 8-14 time series	2022-06-30 EP; 2022-07-13 IHC+FISH	Control (3×HA)	13.5	St.24	Mesp>eGFP::hPCNA (25ug)_Cy3	Mesp>hCD4::mCherry (25ug)_Alexa647	FoxF>3×HA (60ug)_Alexa405	Tbx1/10-cDNA-FLU_TSA-Flu	2022-08-09	#12	EP28_3×HA_13.5H_Line11		11			-		2.5	X	-			X	-	-
AK	EP28	G2/M perturbation 8-14 time series	2022-06-30 EP; 2022-07-13 IHC+FISH	Control (3×HA)	13.5	St.24	Mesp>eGFP::hPCNA (25ug)_Cy3	Mesp>hCD4::mCherry (25ug)_Alexa647	FoxF>3×HA (60ug)_Alexa405	Tbx1/10-cDNA-FLU_TSA-Flu	2022-08-09	#12	EP28_3×HA_13.5H_Line11		11			-		2.5	X	-			X	-	-
AK	EP28	G2/M perturbation 8-14 time series	2022-06-30 EP; 2022-07-13 IHC+FISH	Control (3×HA)	13.5	St.24	Mesp>eGFP::hPCNA (25ug)_Cy3	Mesp>hCD4::mCherry (25ug)_Alexa647	FoxF>3×HA (60ug)_Alexa405	Tbx1/10-cDNA-FLU_TSA-Flu	2022-08-09	#12	EP28_3×HA_13.5H_Line12		12			-		2.5	D	Y			-	X	X
AK	EP28	G2/M perturbation 8-14 time series	2022-06-30 EP; 2022-07-13 IHC+FISH	Control (3×HA)	13.5	St.24	Mesp>eGFP::hPCNA (25ug)_Cy3	Mesp>hCD4::mCherry (25ug)_Alexa647	FoxF>3×HA (60ug)_Alexa405	Tbx1/10-cDNA-FLU_TSA-Flu	2022-08-09	#12	EP28_3×HA_13.5H_Line12		12			-		2.5	D				-	X	X
AK	EP28	G2/M perturbation 8-14 time series	2022-06-30 EP; 2022-07-13 IHC+FISH	Control (3×HA)	13.5	St.24	Mesp>eGFP::hPCNA (25ug)_Cy3	Mesp>hCD4::mCherry (25ug)_Alexa647	FoxF>3×HA (60ug)_Alexa405	Tbx1/10-cDNA-FLU_TSA-Flu	2022-08-09	#12	EP28_3×HA_13.5H_Line13		13			-		2.5	D	Y			-	V	X
AK	EP28	G2/M perturbation 8-14 time series	2022-06-30 EP; 2022-07-13 IHC+FISH	Control (3×HA)	13.5	St.24	Mesp>eGFP::hPCNA (25ug)_Cy3	Mesp>hCD4::mCherry (25ug)_Alexa647	FoxF>3×HA (60ug)_Alexa405	Tbx1/10-cDNA-FLU_TSA-Flu	2022-08-09	#12	EP28_3×HA_13.5H_Line13		13			-		2.5	D				-	V	X
AK	EP28	G2/M perturbation 8-14 time series	2022-06-30 EP; 2022-07-13 IHC+FISH	Control (3×HA)	13.5	St.24	Mesp>eGFP::hPCNA (25ug)_Cy3	Mesp>hCD4::mCherry (25ug)_Alexa647	FoxF>3×HA (60ug)_Alexa405	Tbx1/10-cDNA-FLU_TSA-Flu	2022-08-09	#12	EP28_3×HA_13.5H_Line13-em		13			-		1	-	-			-	-	-
AK	EP28	G2/M perturbation 8-14 time series	2022-06-30 EP; 2022-07-13 IHC+FISH	Control (3×HA)	13.5	St.24	Mesp>eGFP::hPCNA (25ug)_Cy3	Mesp>hCD4::mCherry (25ug)_Alexa647	FoxF>3×HA (60ug)_Alexa405	Tbx1/10-cDNA-FLU_TSA-Flu	2022-09-29	#12	EP28_3×HA_13.5H_Line14 (Add more n)		14		medium BRT	200	769	2.5	X	-			X	-	-
AK	EP28	G2/M perturbation 8-14 time series	2022-06-30 EP; 2022-07-13 IHC+FISH	Control (3×HA)	13.5	St.24	Mesp>eGFP::hPCNA (25ug)_Cy3	Mesp>hCD4::mCherry (25ug)_Alexa647	FoxF>3×HA (60ug)_Alexa405	Tbx1/10-cDNA-FLU_TSA-Flu	2022-09-29	#12	EP28_3×HA_13.5H_Line14 (Add more n)		14		medium BRT	200	769	2.5	D	-			-	X	X
AK	EP28	G2/M perturbation 8-14 time series	2022-06-30 EP; 2022-07-13 IHC+FISH	Control (3×HA)	13.5	St.24	Mesp>eGFP::hPCNA (25ug)_Cy3	Mesp>hCD4::mCherry (25ug)_Alexa647	FoxF>3×HA (60ug)_Alexa405	Tbx1/10-cDNA-FLU_TSA-Flu	2022-09-29	#12	EP28_3×HA_13.5H_Line15 (Add more n)		15	weird	BRT	100	560	2.5	-	-			-	-	-
AK	EP28	G2/M perturbation 8-14 time series	2022-06-30 EP; 2022-07-13 IHC+FISH	Control (3×HA)	13.5	St.24	Mesp>eGFP::hPCNA (25ug)_Cy3	Mesp>hCD4::mCherry (25ug)_Alexa647	FoxF>3×HA (60ug)_Alexa405	Tbx1/10-cDNA-FLU_TSA-Flu	2022-09-29	#12	EP28_3×HA_13.5H_Line16 (Add more n)		16		medium	158	781	2.5	X	-			X	-	-
AK	EP28	G2/M perturbation 8-14 time series	2022-06-30 EP; 2022-07-13 IHC+FISH	Control (3×HA)	13.5	St.24	Mesp>eGFP::hPCNA (25ug)_Cy3	Mesp>hCD4::mCherry (25ug)_Alexa647	FoxF>3×HA (60ug)_Alexa405	Tbx1/10-cDNA-FLU_TSA-Flu	2022-09-29	#12	EP28_3×HA_13.5H_Line16 (Add more n)		16		medium	158	781	2.5	X	-			X	-	-
AK	EP28	G2/M perturbation 8-14 time series	2022-06-30 EP; 2022-07-13 IHC+FISH	Control (3×HA)	13.5	St.24	Mesp>eGFP::hPCNA (25ug)_Cy3	Mesp>hCD4::mCherry (25ug)_Alexa647	FoxF>3×HA (60ug)_Alexa405	Tbx1/10-cDNA-FLU_TSA-Flu	2022-09-29	#12	EP28_3×HA_13.5H_Line17 (Add more n)		17		medium BRT	80	608	2.5	X	-			X	-	-
AK	EP28	G2/M perturbation 8-14 time series	2022-06-30 EP; 2022-07-13 IHC+FISH	Control (3×HA)	13.5	St.24	Mesp>eGFP::hPCNA (25ug)_Cy3	Mesp>hCD4::mCherry (25ug)_Alexa647	FoxF>3×HA (60ug)_Alexa405	Tbx1/10-cDNA-FLU_TSA-Flu	2022-09-29	#12	EP28_3×HA_13.5H_Line17 (Add more n)		17		medium BRT	80	608	2.5	X	-			X	-	-
AK	EP28	G2/M perturbation 8-14 time series	2022-06-30 EP; 2022-07-13 IHC+FISH	Control (3×HA)	13.5	St.24	Mesp>eGFP::hPCNA (25ug)_Cy3	Mesp>hCD4::mCherry (25ug)_Alexa647	FoxF>3×HA (60ug)_Alexa405	Tbx1/10-cDNA-FLU_TSA-Flu	2022-09-29	#12	EP28_3×HA_13.5H_Line18 (Add more n)		18		medium BRT	200	726	2.5	X	-			X	-	-
AK	EP28	G2/M perturbation 8-14 time series	2022-06-30 EP; 2022-07-13 IHC+FISH	Control (3×HA)	13.5	St.24	Mesp>eGFP::hPCNA (25ug)_Cy3	Mesp>hCD4::mCherry (25ug)_Alexa647	FoxF>3×HA (60ug)_Alexa405	Tbx1/10-cDNA-FLU_TSA-Flu	2022-09-29	#12	EP28_3×HA_13.5H_Line18 (Add more n)		18		medium BRT	200	726	2.5	D	-			-	X	X
AK	EP28	G2/M perturbation 8-14 time series	2022-06-30 EP; 2022-07-13 IHC+FISH	Control (3×HA)	13.5	St.24	Mesp>eGFP::hPCNA (25ug)_Cy3	Mesp>hCD4::mCherry (25ug)_Alexa647	FoxF>3×HA (60ug)_Alexa405	Tbx1/10-cDNA-FLU_TSA-Flu	2022-09-29	#12	EP28_3×HA_13.5H_Line19 (Add more n)		19		medium	100	789	2.5	X	-			X	-	-
AK	EP28	G2/M perturbation 8-14 time series	2022-06-30 EP; 2022-07-13 IHC+FISH	Control (3×HA)	13.5	St.24	Mesp>eGFP::hPCNA (25ug)_Cy3	Mesp>hCD4::mCherry (25ug)_Alexa647	FoxF>3×HA (60ug)_Alexa405	Tbx1/10-cDNA-FLU_TSA-Flu	2022-09-29	#12	EP28_3×HA_13.5H_Line19 (Add more n)		19		medium	100	789	2.5	X	-			X	-	-
AK	EP28	G2/M perturbation 8-14 time series	2022-06-30 EP; 2022-07-13 IHC+FISH	Control (3×HA)	13.5	St.24	Mesp>eGFP::hPCNA (25ug)_Cy3	Mesp>hCD4::mCherry (25ug)_Alexa647	FoxF>3×HA (60ug)_Alexa405	Tbx1/10-cDNA-FLU_TSA-Flu	2022-09-29	#12	EP28_3×HA_13.5H_Line20 (Add more n)		20		medium	200	906	2.5	D	Y			-	X	X
AK	EP28	G2/M perturbation 8-14 time series	2022-06-30 EP; 2022-07-13 IHC+FISH	Control (3×HA)	13.5	St.24	Mesp>eGFP::hPCNA (25ug)_Cy3	Mesp>hCD4::mCherry (25ug)_Alexa647	FoxF>3×HA (60ug)_Alexa405	Tbx1/10-cDNA-FLU_TSA-Flu	2022-09-29	#12	EP28_3×HA_13.5H_Line20 (Add more n)		20		medium	200	906	2.5	D				-	X	X
AK	EP28	G2/M perturbation 8-14 time series	2022-06-30 EP; 2022-07-13 IHC+FISH	Control (3×HA)	14	St.24	Mesp>eGFP::hPCNA (25ug)_Cy3	Mesp>hCD4::mCherry (25ug)_Alexa647	FoxF>3×HA (60ug)_Alexa405	Tbx1/10-cDNA-FLU_TSA-Flu	2022-08-04	#13	EP28_3×HA_14H_Line1		1					2.5	D	Y			-	V	X	-
AK	EP28	G2/M perturbation 8-14 time series	2022-06-30 EP; 2022-07-13 IHC+FISH	Control (3×HA)	14	St.24	Mesp>eGFP::hPCNA (25ug)_Cy3	Mesp>hCD4::mCherry (25ug)_Alexa647	FoxF>3×HA (60ug)_Alexa405	Tbx1/10-cDNA-FLU_TSA-Flu	2022-08-04	#13	EP28_3×HA_14H_Line1		1					2.5	D				-	V	X	-
AK	EP28	G2/M perturbation 8-14 time series	2022-06-30 EP; 2022-07-13 IHC+FISH	Control (3×HA)	14	St.24	Mesp>eGFP::hPCNA (25ug)_Cy3	Mesp>hCD4::mCherry (25ug)_Alexa647	FoxF>3×HA (60ug)_Alexa405	Tbx1/10-cDNA-FLU_TSA-Flu	2022-08-04	#13	EP28_3×HA_14H_Line2		2					2.5	X	-			X	-	-	-
AK	EP28	G2/M perturbation 8-14 time series	2022-06-30 EP; 2022-07-13 IHC+FISH	Control (3×HA)	14	St.24	Mesp>eGFP::hPCNA (25ug)_Cy3	Mesp>hCD4::mCherry (25ug)_Alexa647	FoxF>3×HA (60ug)_Alexa405	Tbx1/10-cDNA-FLU_TSA-Flu	2022-08-04	#13	EP28_3×HA_14H_Line2		2					2.5	X	-			X	-	-	-
AK	EP28	G2/M perturbation 8-14 time series	2022-06-30 EP; 2022-07-13 IHC+FISH	Control (3×HA)	14	St.24	Mesp>eGFP::hPCNA (25ug)_Cy3	Mesp>hCD4::mCherry (25ug)_Alexa647	FoxF>3×HA (60ug)_Alexa405	Tbx1/10-cDNA-FLU_TSA-Flu	2022-08-04	#13	EP28_3×HA_14H_Line3		3					2.5	D	Y			-	V	X	-
AK	EP28	G2/M perturbation 8-14 time series	2022-06-30 EP; 2022-07-13 IHC+FISH	Control (3×HA)	14	St.24	Mesp>eGFP::hPCNA (25ug)_Cy3	Mesp>hCD4::mCherry (25ug)_Alexa647	FoxF>3×HA (60ug)_Alexa405	Tbx1/10-cDNA-FLU_TSA-Flu	2022-08-04	#13	EP28_3×HA_14H_Line3		3					2.5	D				-	V	X	-
AK	EP28	G2/M perturbation 8-14 time series	2022-06-30 EP; 2022-07-13 IHC+FISH	Control (3×HA)	14	St.24	Mesp>eGFP::hPCNA (25ug)_Cy3	Mesp>hCD4::mCherry (25ug)_Alexa647	FoxF>3×HA (60ug)_Alexa405	Tbx1/10-cDNA-FLU_TSA-Flu	2022-08-04	#13	EP28_3×HA_14H_Line4		4					2.5	D	Y			-	V	X	-
AK	EP28	G2/M perturbation 8-14 time series	2022-06-30 EP; 2022-07-13 IHC+FISH	Control (3×HA)	14	St.24	Mesp>eGFP::hPCNA (25ug)_Cy3	Mesp>hCD4::mCherry (25ug)_Alexa647	FoxF>3×HA (60ug)_Alexa405	Tbx1/10-cDNA-FLU_TSA-Flu	2022-08-04	#13	EP28_3×HA_14H_Line4		4					2.5	D				-	V	X	-
AK	EP28	G2/M perturbation 8-14 time series	2022-06-30 EP; 2022-07-13 IHC+FISH	Control (3×HA)	14	St.24	Mesp>eGFP::hPCNA (25ug)_Cy3	Mesp>hCD4::mCherry (25ug)_Alexa647	FoxF>3×HA (60ug)_Alexa405	Tbx1/10-cDNA-FLU_TSA-Flu	2022-08-04	#13	EP28_3×HA_14H_BRTbigNucleus		BRTbigNucleus	Big Nucleus	BRT			2.5	-	-			-	-	-	-
AK	EP28	G2/M perturbation 8-14 time series	2022-06-30 EP; 2022-07-13 IHC+FISH	Control (3×HA)	14	St.24	Mesp>eGFP::hPCNA (25ug)_Cy3	Mesp>hCD4::mCherry (25ug)_Alexa647	FoxF>3×HA (60ug)_Alexa405	Tbx1/10-cDNA-FLU_TSA-Flu	2022-08-04	#13	EP28_3×HA_14H_BRT		BRT					2.5	X	-			X	-	-	-
AK	EP28	G2/M perturbation 8-14 time series	2022-06-30 EP; 2022-07-13 IHC+FISH	Control (3×HA)	14	St.24	Mesp>eGFP::hPCNA (25ug)_Cy3	Mesp>hCD4::mCherry (25ug)_Alexa647	FoxF>3×HA (60ug)_Alexa405	Tbx1/10-cDNA-FLU_TSA-Flu	2022-08-04	#13	EP28_3×HA_14H_BRT		BRT					2.5	X	-			X	-	-	-
AK	EP28	G2/M perturbation 8-14 time series	2022-06-30 EP; 2022-07-13 IHC+FISH	Control (3×HA)	14	St.24	Mesp>eGFP::hPCNA (25ug)_Cy3	Mesp>hCD4::mCherry (25ug)_Alexa647	FoxF>3×HA (60ug)_Alexa405	Tbx1/10-cDNA-FLU_TSA-Flu	2022-08-04	#13	EP28_3×HA_14H_Line5		5					2.5	D	Y			-	V	X	-
AK	EP28	G2/M perturbation 8-14 time series	2022-06-30 EP; 2022-07-13 IHC+FISH	Control (3×HA)	14	St.24	Mesp>eGFP::hPCNA (25ug)_Cy3	Mesp>hCD4::mCherry (25ug)_Alexa647	FoxF>3×HA (60ug)_Alexa405	Tbx1/10-cDNA-FLU_TSA-Flu	2022-08-04	#13	EP28_3×HA_14H_Line5		5					2.5	D				-	V	X	-
AK	EP28	G2/M perturbation 8-14 time series	2022-06-30 EP; 2022-07-13 IHC+FISH	Control (3×HA)	14	St.24	Mesp>eGFP::hPCNA (25ug)_Cy3	Mesp>hCD4::mCherry (25ug)_Alexa647	FoxF>3×HA (60ug)_Alexa405	Tbx1/10-cDNA-FLU_TSA-Flu	2022-08-04	#13	EP28_3×HA_14H_Line6		6					2.5	D	N	Misoriented		-	V	X	-
AK	EP28	G2/M perturbation 8-14 time series	2022-06-30 EP; 2022-07-13 IHC+FISH	Control (3×HA)	14	St.24	Mesp>eGFP::hPCNA (25ug)_Cy3	Mesp>hCD4::mCherry (25ug)_Alexa647	FoxF>3×HA (60ug)_Alexa405	Tbx1/10-cDNA-FLU_TSA-Flu	2022-08-04	#13	EP28_3×HA_14H_Line6		6					2.5	D				-	⍻ = X	X	-
AK	EP28	G2/M perturbation 8-14 time series	2022-06-30 EP; 2022-07-13 IHC+FISH	Control (3×HA)	14	St.24	Mesp>eGFP::hPCNA (25ug)_Cy3	Mesp>hCD4::mCherry (25ug)_Alexa647	FoxF>3×HA (60ug)_Alexa405	Tbx1/10-cDNA-FLU_TSA-Flu	2022-08-04	#13	EP28_3×HA_14H_Line7		7	Wrong migration				2.5	-	-			-	-	-	-
AK	EP28	G2/M perturbation 8-14 time series	2022-06-30 EP; 2022-07-13 IHC+FISH	Control (3×HA)	14	St.24	Mesp>eGFP::hPCNA (25ug)_Cy3	Mesp>hCD4::mCherry (25ug)_Alexa647	FoxF>3×HA (60ug)_Alexa405	Tbx1/10-cDNA-FLU_TSA-Flu	2022-08-04	#13	EP28_3×HA_14H_Line8		8					2.5	D	Y			-	V	X	-
AK	EP28	G2/M perturbation 8-14 time series	2022-06-30 EP; 2022-07-13 IHC+FISH	Control (3×HA)	14	St.24	Mesp>eGFP::hPCNA (25ug)_Cy3	Mesp>hCD4::mCherry (25ug)_Alexa647	FoxF>3×HA (60ug)_Alexa405	Tbx1/10-cDNA-FLU_TSA-Flu	2022-08-04	#13	EP28_3×HA_14H_Line8		8					2.5	D				-	X	X	-
AK	EP28	G2/M perturbation 8-14 time series	2022-06-30 EP; 2022-07-13 IHC+FISH	Control (3×HA)	14	St.24	Mesp>eGFP::hPCNA (25ug)_Cy3	Mesp>hCD4::mCherry (25ug)_Alexa647	FoxF>3×HA (60ug)_Alexa405	Tbx1/10-cDNA-FLU_TSA-Flu	2022-08-04	#13	EP28_3×HA_14H_Line9		9					2.5	D	Y			-	X	X	-
AK	EP28	G2/M perturbation 8-14 time series	2022-06-30 EP; 2022-07-13 IHC+FISH	Control (3×HA)	14	St.24	Mesp>eGFP::hPCNA (25ug)_Cy3	Mesp>hCD4::mCherry (25ug)_Alexa647	FoxF>3×HA (60ug)_Alexa405	Tbx1/10-cDNA-FLU_TSA-Flu	2022-08-04	#13	EP28_3×HA_14H_Line9		9					2.5	D				-	V	X	-
AK	EP28	G2/M perturbation 8-14 time series	2022-06-30 EP; 2022-07-13 IHC+FISH	Control (3×HA)	14	St.24	Mesp>eGFP::hPCNA (25ug)_Cy3	Mesp>hCD4::mCherry (25ug)_Alexa647	FoxF>3×HA (60ug)_Alexa405	Tbx1/10-cDNA-FLU_TSA-Flu	2022-08-04	#13	EP28_3×HA_14H_Line10		10					2.5	D	-			-	X	X	-
AK	EP28	G2/M perturbation 8-14 time series	2022-06-30 EP; 2022-07-13 IHC+FISH	Control (3×HA)	14	St.24	Mesp>eGFP::hPCNA (25ug)_Cy3	Mesp>hCD4::mCherry (25ug)_Alexa647	FoxF>3×HA (60ug)_Alexa405	Tbx1/10-cDNA-FLU_TSA-Flu	2022-08-04	#13	EP28_3×HA_14H_Line10		10					2.5	MissNucleus (X)	-			MissNucleus (X)	-	-	-
AK	EP28	G2/M perturbation 8-14 time series	2022-06-30 EP; 2022-07-13 IHC+FISH	Control (3×HA)	14	St.24	Mesp>eGFP::hPCNA (25ug)_Cy3	Mesp>hCD4::mCherry (25ug)_Alexa647	FoxF>3×HA (60ug)_Alexa405	Tbx1/10-cDNA-FLU_TSA-Flu	2022-08-04	#13	EP28_3×HA_14H_Line11		11					2.5	D	Y			-	V	X	-
AK	EP28	G2/M perturbation 8-14 time series	2022-06-30 EP; 2022-07-13 IHC+FISH	Control (3×HA)	14	St.24	Mesp>eGFP::hPCNA (25ug)_Cy3	Mesp>hCD4::mCherry (25ug)_Alexa647	FoxF>3×HA (60ug)_Alexa405	Tbx1/10-cDNA-FLU_TSA-Flu	2022-08-04	#13	EP28_3×HA_14H_Line11		11					2.5	D				-	X	X	-
AK	EP28	G2/M perturbation 8-14 time series	2022-06-30 EP; 2022-07-13 IHC+FISH	Control (3×HA)	14	St.24	Mesp>eGFP::hPCNA (25ug)_Cy3	Mesp>hCD4::mCherry (25ug)_Alexa647	FoxF>3×HA (60ug)_Alexa405	Tbx1/10-cDNA-FLU_TSA-Flu	2022-08-04	#13	EP28_3×HA_14H_Line12		12		BRT			2.5	-	-			-	-	-	-
AK	EP28	G2/M perturbation 8-14 time series	2022-06-30 EP; 2022-07-13 IHC+FISH	Control (3×HA)	14	St.24	Mesp>eGFP::hPCNA (25ug)_Cy3	Mesp>hCD4::mCherry (25ug)_Alexa647	FoxF>3×HA (60ug)_Alexa405	Tbx1/10-cDNA-FLU_TSA-Flu	2022-08-04	#13	EP28_3×HA_14H_Line13		13					2.5	D	Y			-	V	X	-
AK	EP28	G2/M perturbation 8-14 time series	2022-06-30 EP; 2022-07-13 IHC+FISH	Control (3×HA)	14	St.24	Mesp>eGFP::hPCNA (25ug)_Cy3	Mesp>hCD4::mCherry (25ug)_Alexa647	FoxF>3×HA (60ug)_Alexa405	Tbx1/10-cDNA-FLU_TSA-Flu	2022-08-04	#13	EP28_3×HA_14H_Line13		13					2.5	D				-	V	X	-
AK	EP28	G2/M perturbation 8-14 time series	2022-06-30 EP; 2022-07-13 IHC+FISH	Control (3×HA)	14	St.24	Mesp>eGFP::hPCNA (25ug)_Cy3	Mesp>hCD4::mCherry (25ug)_Alexa647	FoxF>3×HA (60ug)_Alexa405	Tbx1/10-cDNA-FLU_TSA-Flu	2022-08-04	#13	EP28_3×HA_14H_Line14		14					2.5	D	Y			-	V	X	-
AK	EP28	G2/M perturbation 8-14 time series	2022-06-30 EP; 2022-07-13 IHC+FISH	Control (3×HA)	14	St.24	Mesp>eGFP::hPCNA (25ug)_Cy3	Mesp>hCD4::mCherry (25ug)_Alexa647	FoxF>3×HA (60ug)_Alexa405	Tbx1/10-cDNA-FLU_TSA-Flu	2022-08-04	#13	EP28_3×HA_14H_Line14		14					2.5	D				-	V	X	-
AK	EP28	G2/M perturbation 8-14 time series	2022-06-30 EP; 2022-07-13 IHC+FISH	Control (3×HA)	14.5	St.24	Mesp>eGFP::hPCNA (25ug)_Cy3	Mesp>hCD4::mCherry (25ug)_Alexa647	FoxF>3×HA (60ug)_Alexa405	Tbx1/10-cDNA-FLU_TSA-Flu	2022-07-28	#14	EP28_3×HA_14.5H_Frame1		1					2.5	D	Y			-	V	X	-
AK	EP28	G2/M perturbation 8-14 time series	2022-06-30 EP; 2022-07-13 IHC+FISH	Control (3×HA)	14.5	St.24	Mesp>eGFP::hPCNA (25ug)_Cy3	Mesp>hCD4::mCherry (25ug)_Alexa647	FoxF>3×HA (60ug)_Alexa405	Tbx1/10-cDNA-FLU_TSA-Flu	2022-07-28	#14	EP28_3×HA_14.5H_Frame1		1					2.5	D				-	V	X	-
AK	EP28	G2/M perturbation 8-14 time series	2022-06-30 EP; 2022-07-13 IHC+FISH	Control (3×HA)	14.5	St.24	Mesp>eGFP::hPCNA (25ug)_Cy3	Mesp>hCD4::mCherry (25ug)_Alexa647	FoxF>3×HA (60ug)_Alexa405	Tbx1/10-cDNA-FLU_TSA-Flu	2022-07-28	#14	EP28_3×HA_14.5H_Frame2		2	unknown ID				2.5	-	-			-	-	-	-
AK	EP28	G2/M perturbation 8-14 time series	2022-06-30 EP; 2022-07-13 IHC+FISH	Control (3×HA)	14.5	St.24	Mesp>eGFP::hPCNA (25ug)_Cy3	Mesp>hCD4::mCherry (25ug)_Alexa647	FoxF>3×HA (60ug)_Alexa405	Tbx1/10-cDNA-FLU_TSA-Flu	2022-07-28	#14	EP28_3×HA_14.5H_Frame3		3					2.5	D	Y			-	V	X	-
AK	EP28	G2/M perturbation 8-14 time series	2022-06-30 EP; 2022-07-13 IHC+FISH	Control (3×HA)	14.5	St.24	Mesp>eGFP::hPCNA (25ug)_Cy3	Mesp>hCD4::mCherry (25ug)_Alexa647	FoxF>3×HA (60ug)_Alexa405	Tbx1/10-cDNA-FLU_TSA-Flu	2022-07-28	#14	EP28_3×HA_14.5H_Frame3		3					2.5	D				-	V	X	-
AK	EP28	G2/M perturbation 8-14 time series	2022-06-30 EP; 2022-07-13 IHC+FISH	Control (3×HA)	14.5	St.24	Mesp>eGFP::hPCNA (25ug)_Cy3	Mesp>hCD4::mCherry (25ug)_Alexa647	FoxF>3×HA (60ug)_Alexa405	Tbx1/10-cDNA-FLU_TSA-Flu	2022-07-28	#14	EP28_3×HA_14.5H_Frame4		4					2.5	D	N	Misoriented		-	V	X	-
AK	EP28	G2/M perturbation 8-14 time series	2022-06-30 EP; 2022-07-13 IHC+FISH	Control (3×HA)	14.5	St.24	Mesp>eGFP::hPCNA (25ug)_Cy3	Mesp>hCD4::mCherry (25ug)_Alexa647	FoxF>3×HA (60ug)_Alexa405	Tbx1/10-cDNA-FLU_TSA-Flu	2022-07-28	#14	EP28_3×HA_14.5H_Frame4		4					2.5	D				-	V	X	-
AK	EP28	G2/M perturbation 8-14 time series	2022-06-30 EP; 2022-07-13 IHC+FISH	Control (3×HA)	14.5	St.24	Mesp>eGFP::hPCNA (25ug)_Cy3	Mesp>hCD4::mCherry (25ug)_Alexa647	FoxF>3×HA (60ug)_Alexa405	Tbx1/10-cDNA-FLU_TSA-Flu	2022-07-28	#14	EP28_3×HA_14.5H_Frame5		5					2.5	D	Y			-	V	X	-
AK	EP28	G2/M perturbation 8-14 time series	2022-06-30 EP; 2022-07-13 IHC+FISH	Control (3×HA)	14.5	St.24	Mesp>eGFP::hPCNA (25ug)_Cy3	Mesp>hCD4::mCherry (25ug)_Alexa647	FoxF>3×HA (60ug)_Alexa405	Tbx1/10-cDNA-FLU_TSA-Flu	2022-07-28	#14	EP28_3×HA_14.5H_Frame5		5					2.5	D				-	V	X	-
AK	EP28	G2/M perturbation 8-14 time series	2022-06-30 EP; 2022-07-13 IHC+FISH	Control (3×HA)	14.5	St.24	Mesp>eGFP::hPCNA (25ug)_Cy3	Mesp>hCD4::mCherry (25ug)_Alexa647	FoxF>3×HA (60ug)_Alexa405	Tbx1/10-cDNA-FLU_TSA-Flu	2022-07-28	#14	EP28_3×HA_14.5H_Frame6		6					2.5	D	Y			-	V	X	-
AK	EP28	G2/M perturbation 8-14 time series	2022-06-30 EP; 2022-07-13 IHC+FISH	Control (3×HA)	14.5	St.24	Mesp>eGFP::hPCNA (25ug)_Cy3	Mesp>hCD4::mCherry (25ug)_Alexa647	FoxF>3×HA (60ug)_Alexa405	Tbx1/10-cDNA-FLU_TSA-Flu	2022-07-28	#14	EP28_3×HA_14.5H_Frame6		6					2.5	D				-	V	X	-
AK	EP28	G2/M perturbation 8-14 time series	2022-06-30 EP; 2022-07-13 IHC+FISH	Control (3×HA)	14.5	St.24	Mesp>eGFP::hPCNA (25ug)_Cy3	Mesp>hCD4::mCherry (25ug)_Alexa647	FoxF>3×HA (60ug)_Alexa405	Tbx1/10-cDNA-FLU_TSA-Flu	2022-07-28	#14	EP28_3×HA_14.5H_Frame7		7					2.5	D	Y			-	V	X	-
AK	EP28	G2/M perturbation 8-14 time series	2022-06-30 EP; 2022-07-13 IHC+FISH	Control (3×HA)	14.5	St.24	Mesp>eGFP::hPCNA (25ug)_Cy3	Mesp>hCD4::mCherry (25ug)_Alexa647	FoxF>3×HA (60ug)_Alexa405	Tbx1/10-cDNA-FLU_TSA-Flu	2022-07-28	#14	EP28_3×HA_14.5H_Frame7		7					2.5	D				-	V	X	-
AK	EP28	G2/M perturbation 8-14 time series	2022-06-30 EP; 2022-07-13 IHC+FISH	Control (3×HA)	14.5	St.24	Mesp>eGFP::hPCNA (25ug)_Cy3	Mesp>hCD4::mCherry (25ug)_Alexa647	FoxF>3×HA (60ug)_Alexa405	Tbx1/10-cDNA-FLU_TSA-Flu	2022-07-28	#14	EP28_3×HA_14.5H_Frame8		8					2.5	D	Y			-	V	X	-
AK	EP28	G2/M perturbation 8-14 time series	2022-06-30 EP; 2022-07-13 IHC+FISH	Control (3×HA)	14.5	St.24	Mesp>eGFP::hPCNA (25ug)_Cy3	Mesp>hCD4::mCherry (25ug)_Alexa647	FoxF>3×HA (60ug)_Alexa405	Tbx1/10-cDNA-FLU_TSA-Flu	2022-07-28	#14	EP28_3×HA_14.5H_Frame8		8					2.5	D				-	V	X	-
AK	EP28	G2/M perturbation 8-14 time series	2022-06-30 EP; 2022-07-13 IHC+FISH	Control (3×HA)	14.5	St.24	Mesp>eGFP::hPCNA (25ug)_Cy3	Mesp>hCD4::mCherry (25ug)_Alexa647	FoxF>3×HA (60ug)_Alexa405	Tbx1/10-cDNA-FLU_TSA-Flu	2022-07-28	#14	EP28_3×HA_14.5H_Frame9		9					2.5	D	Y			-	V	X	-
AK	EP28	G2/M perturbation 8-14 time series	2022-06-30 EP; 2022-07-13 IHC+FISH	Control (3×HA)	14.5	St.24	Mesp>eGFP::hPCNA (25ug)_Cy3	Mesp>hCD4::mCherry (25ug)_Alexa647	FoxF>3×HA (60ug)_Alexa405	Tbx1/10-cDNA-FLU_TSA-Flu	2022-07-28	#14	EP28_3×HA_14.5H_Frame9		9					2.5	D				-	V	X	-
AK	EP28	G2/M perturbation 8-14 time series	2022-06-30 EP; 2022-07-13 IHC+FISH	Control (3×HA)	14.5	St.24	Mesp>eGFP::hPCNA (25ug)_Cy3	Mesp>hCD4::mCherry (25ug)_Alexa647	FoxF>3×HA (60ug)_Alexa405	Tbx1/10-cDNA-FLU_TSA-Flu	2022-07-28	#14	EP28_3×HA_14.5H_Frame10		10					2.5	D	Y			-	⍻ = X	X	-
AK	EP28	G2/M perturbation 8-14 time series	2022-06-30 EP; 2022-07-13 IHC+FISH	Control (3×HA)	14.5	St.24	Mesp>eGFP::hPCNA (25ug)_Cy3	Mesp>hCD4::mCherry (25ug)_Alexa647	FoxF>3×HA (60ug)_Alexa405	Tbx1/10-cDNA-FLU_TSA-Flu	2022-07-28	#14	EP28_3×HA_14.5H_Frame10		10					2.5	D				-	X	X	-
AK	EP28	G2/M perturbation 8-14 time series	2022-06-30 EP; 2022-07-13 IHC+FISH	Control (3×HA)	15	St.24	Mesp>eGFP::hPCNA (25ug)_Cy3	Mesp>hCD4::mCherry (25ug)_Alexa647	FoxF>3×HA (60ug)_Alexa405	Tbx1/10-cDNA-FLU_TSA-Flu	2022-07-25	#15	EP28_HA_15H_Frame1		0725-1					2.5	D	Y			-	V	X	-
AK	EP28	G2/M perturbation 8-14 time series	2022-06-30 EP; 2022-07-13 IHC+FISH	Control (3×HA)	15	St.24	Mesp>eGFP::hPCNA (25ug)_Cy3	Mesp>hCD4::mCherry (25ug)_Alexa647	FoxF>3×HA (60ug)_Alexa405	Tbx1/10-cDNA-FLU_TSA-Flu	2022-07-25	#15	EP28_HA_15H_Frame1		0725-1					2.5	D				-	V	X	-
AK	EP28	G2/M perturbation 8-14 time series	2022-06-30 EP; 2022-07-13 IHC+FISH	Control (3×HA)	15	St.24	Mesp>eGFP::hPCNA (25ug)_Cy3	Mesp>hCD4::mCherry (25ug)_Alexa647	FoxF>3×HA (60ug)_Alexa405	Tbx1/10-cDNA-FLU_TSA-Flu	2022-07-25	#15	EP28_HA_15H_Frame2		0725-2					2.5	D	Y			-	V	X	-
AK	EP28	G2/M perturbation 8-14 time series	2022-06-30 EP; 2022-07-13 IHC+FISH	Control (3×HA)	15	St.24	Mesp>eGFP::hPCNA (25ug)_Cy3	Mesp>hCD4::mCherry (25ug)_Alexa647	FoxF>3×HA (60ug)_Alexa405	Tbx1/10-cDNA-FLU_TSA-Flu	2022-07-25	#15	EP28_HA_15H_Frame2		0725-2					2.5	D				-	V	X	-
AK	EP28	G2/M perturbation 8-14 time series	2022-06-30 EP; 2022-07-13 IHC+FISH	Control (3×HA)	15	St.24	Mesp>eGFP::hPCNA (25ug)_Cy3	Mesp>hCD4::mCherry (25ug)_Alexa647	FoxF>3×HA (60ug)_Alexa405	Tbx1/10-cDNA-FLU_TSA-Flu	2022-07-25	#15	EP28_HA_15H_Frame2		0725-2					2.5	D	Y			-	V	X	-
AK	EP28	G2/M perturbation 8-14 time series	2022-06-30 EP; 2022-07-13 IHC+FISH	Control (3×HA)	15	St.24	Mesp>eGFP::hPCNA (25ug)_Cy3	Mesp>hCD4::mCherry (25ug)_Alexa647	FoxF>3×HA (60ug)_Alexa405	Tbx1/10-cDNA-FLU_TSA-Flu	2022-07-25	#15	EP28_HA_15H_Frame2		0725-2					2.5	D				-	V	X	-
AK	EP28	G2/M perturbation 8-14 time series	2022-06-30 EP; 2022-07-13 IHC+FISH	Control (3×HA)	15	St.24	Mesp>eGFP::hPCNA (25ug)_Cy3	Mesp>hCD4::mCherry (25ug)_Alexa647	FoxF>3×HA (60ug)_Alexa405	Tbx1/10-cDNA-FLU_TSA-Flu	2022-07-25	#15	EP28_HA_15H_Frame3		0725-3					2.5	D	Y			-	V	X	-
AK	EP28	G2/M perturbation 8-14 time series	2022-06-30 EP; 2022-07-13 IHC+FISH	Control (3×HA)	15	St.24	Mesp>eGFP::hPCNA (25ug)_Cy3	Mesp>hCD4::mCherry (25ug)_Alexa647	FoxF>3×HA (60ug)_Alexa405	Tbx1/10-cDNA-FLU_TSA-Flu	2022-07-25	#15	EP28_HA_15H_Frame3		0725-3					2.5	D				-	V	X	-
AK	EP28	G2/M perturbation 8-14 time series	2022-06-30 EP; 2022-07-13 IHC+FISH	Control (3×HA)	15	St.24	Mesp>eGFP::hPCNA (25ug)_Cy3	Mesp>hCD4::mCherry (25ug)_Alexa647	FoxF>3×HA (60ug)_Alexa405	Tbx1/10-cDNA-FLU_TSA-Flu	2022-07-25	#15	EP28_HA_15H_Frame3		0725-3					2.5	D	Y			-	V	X	-
AK	EP28	G2/M perturbation 8-14 time series	2022-06-30 EP; 2022-07-13 IHC+FISH	Control (3×HA)	15	St.24	Mesp>eGFP::hPCNA (25ug)_Cy3	Mesp>hCD4::mCherry (25ug)_Alexa647	FoxF>3×HA (60ug)_Alexa405	Tbx1/10-cDNA-FLU_TSA-Flu	2022-07-25	#15	EP28_HA_15H_Frame3		0725-3					2.5	D				-	V	X	-
AK	EP28	G2/M perturbation 8-14 time series	2022-06-30 EP; 2022-07-13 IHC+FISH	Control (3×HA)	15	St.24	Mesp>eGFP::hPCNA (25ug)_Cy3	Mesp>hCD4::mCherry (25ug)_Alexa647	FoxF>3×HA (60ug)_Alexa405	Tbx1/10-cDNA-FLU_TSA-Flu	2022-07-25	#15	EP28_HA_15H_Frame4		0725-4					2.5	D	Y			-	V	X	-
AK	EP28	G2/M perturbation 8-14 time series	2022-06-30 EP; 2022-07-13 IHC+FISH	Control (3×HA)	15	St.24	Mesp>eGFP::hPCNA (25ug)_Cy3	Mesp>hCD4::mCherry (25ug)_Alexa647	FoxF>3×HA (60ug)_Alexa405	Tbx1/10-cDNA-FLU_TSA-Flu	2022-07-25	#15	EP28_HA_15H_Frame4		0725-4					2.5	D				-	V	X	-
AK	EP28	G2/M perturbation 8-14 time series	2022-06-30 EP; 2022-07-13 IHC+FISH	Control (3×HA)	15	St.24	Mesp>eGFP::hPCNA (25ug)_Cy3	Mesp>hCD4::mCherry (25ug)_Alexa647	FoxF>3×HA (60ug)_Alexa405	Tbx1/10-cDNA-FLU_TSA-Flu	2022-07-25	#15	EP28_HA_15H_Frame5		0725-5					2.5	D	Y			-	V	X	-
AK	EP28	G2/M perturbation 8-14 time series	2022-06-30 EP; 2022-07-13 IHC+FISH	Control (3×HA)	15	St.24	Mesp>eGFP::hPCNA (25ug)_Cy3	Mesp>hCD4::mCherry (25ug)_Alexa647	FoxF>3×HA (60ug)_Alexa405	Tbx1/10-cDNA-FLU_TSA-Flu	2022-07-25	#15	EP28_HA_15H_Frame5		0725-5					2.5	D				-	V	X	-
AK	EP28	G2/M perturbation 8-14 time series	2022-06-30 EP; 2022-07-13 IHC+FISH	Control (3×HA)	15	St.24	Mesp>eGFP::hPCNA (25ug)_Cy3	Mesp>hCD4::mCherry (25ug)_Alexa647	FoxF>3×HA (60ug)_Alexa405	Tbx1/10-cDNA-FLU_TSA-Flu	2022-07-25	#15	EP28_HA_15H_Frame5		0725-5					2.5	D	Y			-	V	X	-
AK	EP28	G2/M perturbation 8-14 time series	2022-06-30 EP; 2022-07-13 IHC+FISH	Control (3×HA)	15	St.24	Mesp>eGFP::hPCNA (25ug)_Cy3	Mesp>hCD4::mCherry (25ug)_Alexa647	FoxF>3×HA (60ug)_Alexa405	Tbx1/10-cDNA-FLU_TSA-Flu	2022-07-25	#15	EP28_HA_15H_Frame5		0725-5					2.5	D				-	V	X	-
AK	EP28	G2/M perturbation 8-14 time series	2022-06-30 EP; 2022-07-13 IHC+FISH	Control (3×HA)	15	St.24	Mesp>eGFP::hPCNA (25ug)_Cy3	Mesp>hCD4::mCherry (25ug)_Alexa647	FoxF>3×HA (60ug)_Alexa405	Tbx1/10-cDNA-FLU_TSA-Flu	2022-07-26	#15	EP28_3×HA_15H_Frame1		0726-1					2.5	D	Y			-	V	X	-
AK	EP28	G2/M perturbation 8-14 time series	2022-06-30 EP; 2022-07-13 IHC+FISH	Control (3×HA)	15	St.24	Mesp>eGFP::hPCNA (25ug)_Cy3	Mesp>hCD4::mCherry (25ug)_Alexa647	FoxF>3×HA (60ug)_Alexa405	Tbx1/10-cDNA-FLU_TSA-Flu	2022-07-26	#15	EP28_3×HA_15H_Frame1		0726-1					2.5	D				-	V	X	-
AK	EP28	G2/M perturbation 8-14 time series	2022-06-30 EP; 2022-07-13 IHC+FISH	Control (3×HA)	15	St.24	Mesp>eGFP::hPCNA (25ug)_Cy3	Mesp>hCD4::mCherry (25ug)_Alexa647	FoxF>3×HA (60ug)_Alexa405	Tbx1/10-cDNA-FLU_TSA-Flu	2022-07-26	#15	EP28_3×HA_15H_Frame2		0726-2					2.5	D	Y			-	V	X	-
AK	EP28	G2/M perturbation 8-14 time series	2022-06-30 EP; 2022-07-13 IHC+FISH	Control (3×HA)	15	St.24	Mesp>eGFP::hPCNA (25ug)_Cy3	Mesp>hCD4::mCherry (25ug)_Alexa647	FoxF>3×HA (60ug)_Alexa405	Tbx1/10-cDNA-FLU_TSA-Flu	2022-07-26	#15	EP28_3×HA_15H_Frame2		0726-2					2.5	D				-	V	X	-
AK	EP28	G2/M perturbation 8-14 time series	2022-06-30 EP; 2022-07-13 IHC+FISH	Control (3×HA)	15	St.24	Mesp>eGFP::hPCNA (25ug)_Cy3	Mesp>hCD4::mCherry (25ug)_Alexa647	FoxF>3×HA (60ug)_Alexa405	Tbx1/10-cDNA-FLU_TSA-Flu	2022-07-26	#15	EP28_3×HA_15H_Frame3		0726-3					2.5	D	Y			-	V	X	-
AK	EP28	G2/M perturbation 8-14 time series	2022-06-30 EP; 2022-07-13 IHC+FISH	Control (3×HA)	15	St.24	Mesp>eGFP::hPCNA (25ug)_Cy3	Mesp>hCD4::mCherry (25ug)_Alexa647	FoxF>3×HA (60ug)_Alexa405	Tbx1/10-cDNA-FLU_TSA-Flu	2022-07-26	#15	EP28_3×HA_15H_Frame3		0726-3					2.5	D				-	V	X	-
AK	EP28	G2/M perturbation 8-14 time series	2022-06-30 EP; 2022-07-13 IHC+FISH	Control (3×HA)	15	St.24	Mesp>eGFP::hPCNA (25ug)_Cy3	Mesp>hCD4::mCherry (25ug)_Alexa647	FoxF>3×HA (60ug)_Alexa405	Tbx1/10-cDNA-FLU_TSA-Flu	2022-07-26	#15	EP28_3×HA_15H_Frame3		0726-3					2.5	2ndD	Y			-	-	-	-	V	X	X
AK	EP28	G2/M perturbation 8-14 time series	2022-06-30 EP; 2022-07-13 IHC+FISH	Control (3×HA)	15	St.24	Mesp>eGFP::hPCNA (25ug)_Cy3	Mesp>hCD4::mCherry (25ug)_Alexa647	FoxF>3×HA (60ug)_Alexa405	Tbx1/10-cDNA-FLU_TSA-Flu	2022-07-26	#15	EP28_3×HA_15H_Frame3		0726-3					2.5	2ndD				-	-	-	-	V	X	X
AK	EP28	G2/M perturbation 8-14 time series	2022-06-30 EP; 2022-07-13 IHC+FISH	Control (3×HA)	15	St.24	Mesp>eGFP::hPCNA (25ug)_Cy3	Mesp>hCD4::mCherry (25ug)_Alexa647	FoxF>3×HA (60ug)_Alexa405	Tbx1/10-cDNA-FLU_TSA-Flu	2022-07-26	#15	EP28_3×HA_15H_Frame4		0726-4					2.5	D	Y			-	V	X	-
AK	EP28	G2/M perturbation 8-14 time series	2022-06-30 EP; 2022-07-13 IHC+FISH	Control (3×HA)	15	St.24	Mesp>eGFP::hPCNA (25ug)_Cy3	Mesp>hCD4::mCherry (25ug)_Alexa647	FoxF>3×HA (60ug)_Alexa405	Tbx1/10-cDNA-FLU_TSA-Flu	2022-07-26	#15	EP28_3×HA_15H_Frame4		0726-4					2.5	D				-	V	X	-
AK	EP28	G2/M perturbation 8-14 time series	2022-06-30 EP; 2022-07-13 IHC+FISH	Control (3×HA)	15	St.24	Mesp>eGFP::hPCNA (25ug)_Cy3	Mesp>hCD4::mCherry (25ug)_Alexa647	FoxF>3×HA (60ug)_Alexa405	Tbx1/10-cDNA-FLU_TSA-Flu	2022-07-26	#15	EP28_3×HA_15H_Frame5=3		0726-5=3					2.5	-	-			-	-	-	-
AK	EP28	G2/M perturbation 8-14 time series	2022-06-30 EP; 2022-07-13 IHC+FISH	Control (3×HA)	15	St.24	Mesp>eGFP::hPCNA (25ug)_Cy3	Mesp>hCD4::mCherry (25ug)_Alexa647	FoxF>3×HA (60ug)_Alexa405	Tbx1/10-cDNA-FLU_TSA-Flu	2022-07-26	#15	EP28_3×HA_15H_Frame6		0726-6					2.5	D	Y			-	V	X	-
AK	EP28	G2/M perturbation 8-14 time series	2022-06-30 EP; 2022-07-13 IHC+FISH	Control (3×HA)	15	St.24	Mesp>eGFP::hPCNA (25ug)_Cy3	Mesp>hCD4::mCherry (25ug)_Alexa647	FoxF>3×HA (60ug)_Alexa405	Tbx1/10-cDNA-FLU_TSA-Flu	2022-07-26	#15	EP28_3×HA_15H_Frame6		0726-6					2.5	D				-	V	X	-
AK	EP28	G2/M perturbation 8-14 time series	2022-06-30 EP; 2022-07-13 IHC+FISH	Control (3×HA)	15	St.24	Mesp>eGFP::hPCNA (25ug)_Cy3	Mesp>hCD4::mCherry (25ug)_Alexa647	FoxF>3×HA (60ug)_Alexa405	Tbx1/10-cDNA-FLU_TSA-Flu	2022-07-26	#15	EP28_3×HA_15H_Frame6-em		0726-6					2.5	-	-			-	-	-	-
AK	EP28	G2/M perturbation 8-14 time series	2022-06-30 EP; 2022-07-13 IHC+FISH	Cdc25::3×HA	8	St.16	Mesp>eGFP::hPCNA (25ug)_Cy3	Mesp>hCD4::mCherry (25ug)_Alexa647	FoxF>Cdc25::3×HA (60ug)_Alexa405	Tbx1/10-cDNA-FLU_TSA-Flu	2022-09-19	#16	EP28_CdcHA_8H_Brown9_1		1	broken	medium BRT	13.5	12.5	2.5	X				V	-	-	-
AK	EP28	G2/M perturbation 8-14 time series	2022-06-30 EP; 2022-07-13 IHC+FISH	Cdc25::3×HA	8	St.16	Mesp>eGFP::hPCNA (25ug)_Cy3	Mesp>hCD4::mCherry (25ug)_Alexa647	FoxF>Cdc25::3×HA (60ug)_Alexa405	Tbx1/10-cDNA-FLU_TSA-Flu	2022-09-19	#16	EP28_CdcHA_8H_Brown9_1		1	broken	medium BRT	13.5	12.5	2.5	X				X	-	-	-
AK	EP28	G2/M perturbation 8-14 time series	2022-06-30 EP; 2022-07-13 IHC+FISH	Cdc25::3×HA	8	St.16	Mesp>eGFP::hPCNA (25ug)_Cy3	Mesp>hCD4::mCherry (25ug)_Alexa647	FoxF>Cdc25::3×HA (60ug)_Alexa405	Tbx1/10-cDNA-FLU_TSA-Flu	2022-09-19	#16	EP28_CdcHA_8H_Brown9_1-em		1		medium BRT	20	12.5	1	-				-	-	-	-
AK	EP28	G2/M perturbation 8-14 time series	2022-06-30 EP; 2022-07-13 IHC+FISH	Cdc25::3×HA	8	St.16	Mesp>eGFP::hPCNA (25ug)_Cy3	Mesp>hCD4::mCherry (25ug)_Alexa647	FoxF>Cdc25::3×HA (60ug)_Alexa405	Tbx1/10-cDNA-FLU_TSA-Flu	2022-09-19	#16	EP28_CdcHA_8H_Brown9_2		2		medium	56	88	2.5	X				X	-	-	-
AK	EP28	G2/M perturbation 8-14 time series	2022-06-30 EP; 2022-07-13 IHC+FISH	Cdc25::3×HA	8	St.16	Mesp>eGFP::hPCNA (25ug)_Cy3	Mesp>hCD4::mCherry (25ug)_Alexa647	FoxF>Cdc25::3×HA (60ug)_Alexa405	Tbx1/10-cDNA-FLU_TSA-Flu	2022-09-19	#16	EP28_CdcHA_8H_Brown9_2		2		medium	56	88	2.5	X				X	-	-	-
AK	EP28	G2/M perturbation 8-14 time series	2022-06-30 EP; 2022-07-13 IHC+FISH	Cdc25::3×HA	8	St.16	Mesp>eGFP::hPCNA (25ug)_Cy3	Mesp>hCD4::mCherry (25ug)_Alexa647	FoxF>Cdc25::3×HA (60ug)_Alexa405	Tbx1/10-cDNA-FLU_TSA-Flu	2022-09-19	#16	EP28_CdcHA_8H_Brown9_3		3		medium BRT	30	25	2.5	X				X	-	-	-
AK	EP28	G2/M perturbation 8-14 time series	2022-06-30 EP; 2022-07-13 IHC+FISH	Cdc25::3×HA	8	St.16	Mesp>eGFP::hPCNA (25ug)_Cy3	Mesp>hCD4::mCherry (25ug)_Alexa647	FoxF>Cdc25::3×HA (60ug)_Alexa405	Tbx1/10-cDNA-FLU_TSA-Flu	2022-09-19	#16	EP28_CdcHA_8H_Brown9_3		3		medium BRT	30	25	2.5	X				X	-	-	-
AK	EP28	G2/M perturbation 8-14 time series	2022-06-30 EP; 2022-07-13 IHC+FISH	Cdc25::3×HA	8	St.16	Mesp>eGFP::hPCNA (25ug)_Cy3	Mesp>hCD4::mCherry (25ug)_Alexa647	FoxF>Cdc25::3×HA (60ug)_Alexa405	Tbx1/10-cDNA-FLU_TSA-Flu	2022-09-19	#16	EP28_CdcHA_8H_Brown9_4		4		medium BRT	10	18	2.5	X				X	-	-	-
AK	EP28	G2/M perturbation 8-14 time series	2022-06-30 EP; 2022-07-13 IHC+FISH	Cdc25::3×HA	8	St.16	Mesp>eGFP::hPCNA (25ug)_Cy3	Mesp>hCD4::mCherry (25ug)_Alexa647	FoxF>Cdc25::3×HA (60ug)_Alexa405	Tbx1/10-cDNA-FLU_TSA-Flu	2022-09-19	#16	EP28_CdcHA_8H_Brown9_4		4		medium BRT	10	18	2.5	X				X	-	-	-
AK	EP28	G2/M perturbation 8-14 time series	2022-06-30 EP; 2022-07-13 IHC+FISH	Cdc25::3×HA	8	St.16	Mesp>eGFP::hPCNA (25ug)_Cy3	Mesp>hCD4::mCherry (25ug)_Alexa647	FoxF>Cdc25::3×HA (60ug)_Alexa405	Tbx1/10-cDNA-FLU_TSA-Flu	2022-09-19	#16	EP28_CdcHA_8H_Brown9_4-em		4		medium BRT	15	18	1	-				-	-	-	-
AK	EP28	G2/M perturbation 8-14 time series	2022-06-30 EP; 2022-07-13 IHC+FISH	Cdc25::3×HA	8	St.16	Mesp>eGFP::hPCNA (25ug)_Cy3	Mesp>hCD4::mCherry (25ug)_Alexa647	FoxF>Cdc25::3×HA (60ug)_Alexa405	Tbx1/10-cDNA-FLU_TSA-Flu	2022-09-19	#16	EP28_CdcHA_8H_Brown9_5		5		medium WK	20	56	2.5	X				X	-	-	-
AK	EP28	G2/M perturbation 8-14 time series	2022-06-30 EP; 2022-07-13 IHC+FISH	Cdc25::3×HA	8	St.16	Mesp>eGFP::hPCNA (25ug)_Cy3	Mesp>hCD4::mCherry (25ug)_Alexa647	FoxF>Cdc25::3×HA (60ug)_Alexa405	Tbx1/10-cDNA-FLU_TSA-Flu	2022-09-19	#16	EP28_CdcHA_8H_Brown9_5		5		medium WK	20	56	2.5	X				X	-	-	-
AK	EP28	G2/M perturbation 8-14 time series	2022-06-30 EP; 2022-07-13 IHC+FISH	Cdc25::3×HA	8	St.16	Mesp>eGFP::hPCNA (25ug)_Cy3	Mesp>hCD4::mCherry (25ug)_Alexa647	FoxF>Cdc25::3×HA (60ug)_Alexa405	Tbx1/10-cDNA-FLU_TSA-Flu	2022-09-19	#16	EP28_CdcHA_8H_Brown9_6		6		medium BRT	18	27	2.5	X				X	-	-	-
AK	EP28	G2/M perturbation 8-14 time series	2022-06-30 EP; 2022-07-13 IHC+FISH	Cdc25::3×HA	8	St.16	Mesp>eGFP::hPCNA (25ug)_Cy3	Mesp>hCD4::mCherry (25ug)_Alexa647	FoxF>Cdc25::3×HA (60ug)_Alexa405	Tbx1/10-cDNA-FLU_TSA-Flu	2022-09-19	#16	EP28_CdcHA_8H_Brown9_6		6		medium BRT	18	27	2.5	X				X	-	-	-
AK	EP28	G2/M perturbation 8-14 time series	2022-06-30 EP; 2022-07-13 IHC+FISH	Cdc25::3×HA	8	St.16	Mesp>eGFP::hPCNA (25ug)_Cy3	Mesp>hCD4::mCherry (25ug)_Alexa647	FoxF>Cdc25::3×HA (60ug)_Alexa405	Tbx1/10-cDNA-FLU_TSA-Flu	2022-09-19	#16	EP28_CdcHA_8H_Brown9_6		6		medium BRT	18	27	2.5	X				X	-	-	-
AK	EP28	G2/M perturbation 8-14 time series	2022-06-30 EP; 2022-07-13 IHC+FISH	Cdc25::3×HA	8	St.16	Mesp>eGFP::hPCNA (25ug)_Cy3	Mesp>hCD4::mCherry (25ug)_Alexa647	FoxF>Cdc25::3×HA (60ug)_Alexa405	Tbx1/10-cDNA-FLU_TSA-Flu	2022-09-19	#16	EP28_CdcHA_8H_Brown9_6		6		medium BRT	18	27	2.5	X				X	-	-	-
AK	EP28	G2/M perturbation 8-14 time series	2022-06-30 EP; 2022-07-13 IHC+FISH	Cdc25::3×HA	8	St.16	Mesp>eGFP::hPCNA (25ug)_Cy3	Mesp>hCD4::mCherry (25ug)_Alexa647	FoxF>Cdc25::3×HA (60ug)_Alexa405	Tbx1/10-cDNA-FLU_TSA-Flu	2022-09-19	#16	EP28_CdcHA_8H_Brown9_6-em		6		medium BRT	21	27	1	-				-	-	-	-
AK	EP28	G2/M perturbation 8-14 time series	2022-06-30 EP; 2022-07-13 IHC+FISH	Cdc25::3×HA	8	St.16	Mesp>eGFP::hPCNA (25ug)_Cy3	Mesp>hCD4::mCherry (25ug)_Alexa647	FoxF>Cdc25::3×HA (60ug)_Alexa405	Tbx1/10-cDNA-FLU_TSA-Flu	2022-09-19	#16	EP28_CdcHA_8H_Brown9_7		7		medium BRT	50	37	2.5	X				X	-	-	-
AK	EP28	G2/M perturbation 8-14 time series	2022-06-30 EP; 2022-07-13 IHC+FISH	Cdc25::3×HA	8	St.16	Mesp>eGFP::hPCNA (25ug)_Cy3	Mesp>hCD4::mCherry (25ug)_Alexa647	FoxF>Cdc25::3×HA (60ug)_Alexa405	Tbx1/10-cDNA-FLU_TSA-Flu	2022-09-19	#16	EP28_CdcHA_8H_Brown9_7		7		medium BRT	50	37	2.5	X				X	-	-	-
AK	EP28	G2/M perturbation 8-14 time series	2022-06-30 EP; 2022-07-13 IHC+FISH	Cdc25::3×HA	8	St.16	Mesp>eGFP::hPCNA (25ug)_Cy3	Mesp>hCD4::mCherry (25ug)_Alexa647	FoxF>Cdc25::3×HA (60ug)_Alexa405	Tbx1/10-cDNA-FLU_TSA-Flu	2022-09-19	#16	EP28_CdcHA_8H_Brown9_8		8		medium BRT	35	43	2.5	X				X	-	-	-
AK	EP28	G2/M perturbation 8-14 time series	2022-06-30 EP; 2022-07-13 IHC+FISH	Cdc25::3×HA	8	St.16	Mesp>eGFP::hPCNA (25ug)_Cy3	Mesp>hCD4::mCherry (25ug)_Alexa647	FoxF>Cdc25::3×HA (60ug)_Alexa405	Tbx1/10-cDNA-FLU_TSA-Flu	2022-09-19	#16	EP28_CdcHA_8H_Brown9_8		8		medium BRT	35	43	2.5	X				X	-	-	-
AK	EP28	G2/M perturbation 8-14 time series	2022-06-30 EP; 2022-07-13 IHC+FISH	Cdc25::3×HA	8	St.16	Mesp>eGFP::hPCNA (25ug)_Cy3	Mesp>hCD4::mCherry (25ug)_Alexa647	FoxF>Cdc25::3×HA (60ug)_Alexa405	Tbx1/10-cDNA-FLU_TSA-Flu	2022-09-19	#16	EP28_CdcHA_8H_Brown9_8		8		medium BRT	35	43	2.5	X				X	-	-	-
AK	EP28	G2/M perturbation 8-14 time series	2022-06-30 EP; 2022-07-13 IHC+FISH	Cdc25::3×HA	8	St.16	Mesp>eGFP::hPCNA (25ug)_Cy3	Mesp>hCD4::mCherry (25ug)_Alexa647	FoxF>Cdc25::3×HA (60ug)_Alexa405	Tbx1/10-cDNA-FLU_TSA-Flu	2022-09-19	#16	EP28_CdcHA_8H_Brown9_8		8		medium BRT	35	43	2.5	X				X	-	-	-
AK	EP28	G2/M perturbation 8-14 time series	2022-06-30 EP; 2022-07-13 IHC+FISH	Cdc25::3×HA	8	St.16	Mesp>eGFP::hPCNA (25ug)_Cy3	Mesp>hCD4::mCherry (25ug)_Alexa647	FoxF>Cdc25::3×HA (60ug)_Alexa405	Tbx1/10-cDNA-FLU_TSA-Flu	2022-09-19	#16	EP28_CdcHA_8H_Brown9_8-em		8		medium BRT	60	43	1	-				-	-	-	-
AK	EP28	G2/M perturbation 8-14 time series	2022-06-30 EP; 2022-07-13 IHC+FISH	Cdc25::3×HA	8	St.16	Mesp>eGFP::hPCNA (25ug)_Cy3	Mesp>hCD4::mCherry (25ug)_Alexa647	FoxF>Cdc25::3×HA (60ug)_Alexa405	Tbx1/10-cDNA-FLU_TSA-Flu	2022-09-19	#16	EP28_CdcHA_8H_Brown9_9		9		medium	35	66	2.5	X				X	-	-	-
AK	EP28	G2/M perturbation 8-14 time series	2022-06-30 EP; 2022-07-13 IHC+FISH	Cdc25::3×HA	8	St.16	Mesp>eGFP::hPCNA (25ug)_Cy3	Mesp>hCD4::mCherry (25ug)_Alexa647	FoxF>Cdc25::3×HA (60ug)_Alexa405	Tbx1/10-cDNA-FLU_TSA-Flu	2022-09-19	#16	EP28_CdcHA_8H_Brown9_9		9		medium	35	66	2.5	X				X	-	-	-
AK	EP28	G2/M perturbation 8-14 time series	2022-06-30 EP; 2022-07-13 IHC+FISH	Cdc25::3×HA	8	St.16	Mesp>eGFP::hPCNA (25ug)_Cy3	Mesp>hCD4::mCherry (25ug)_Alexa647	FoxF>Cdc25::3×HA (60ug)_Alexa405	Tbx1/10-cDNA-FLU_TSA-Flu	2022-09-19	#16	EP28_CdcHA_8H_Brown9_10		10		medium BRT	13	20	2.5	X				X	-	-	-
AK	EP28	G2/M perturbation 8-14 time series	2022-06-30 EP; 2022-07-13 IHC+FISH	Cdc25::3×HA	8	St.16	Mesp>eGFP::hPCNA (25ug)_Cy3	Mesp>hCD4::mCherry (25ug)_Alexa647	FoxF>Cdc25::3×HA (60ug)_Alexa405	Tbx1/10-cDNA-FLU_TSA-Flu	2022-09-19	#16	EP28_CdcHA_8H_Brown9_10		10		medium BRT	13	20	2.5	X				X	-	-	-
AK	EP28	G2/M perturbation 8-14 time series	2022-06-30 EP; 2022-07-13 IHC+FISH	Cdc25::3×HA	8.5	St.17	Mesp>eGFP::hPCNA (25ug)_Cy3	Mesp>hCD4::mCherry (25ug)_Alexa647	FoxF>Cdc25::3×HA (60ug)_Alexa405	Tbx1/10-cDNA-FLU_TSA-Flu	2022-09-15	#17	EP28_CdcHA_8.5H_Line1		1		medium	20	569	2.5	X				X	-	-	-
AK	EP28	G2/M perturbation 8-14 time series	2022-06-30 EP; 2022-07-13 IHC+FISH	Cdc25::3×HA	8.5	St.17	Mesp>eGFP::hPCNA (25ug)_Cy3	Mesp>hCD4::mCherry (25ug)_Alexa647	FoxF>Cdc25::3×HA (60ug)_Alexa405	Tbx1/10-cDNA-FLU_TSA-Flu	2022-09-15	#17	EP28_CdcHA_8.5H_Line1		1		medium	20	569	2.5	X				X	-	-	-
AK	EP28	G2/M perturbation 8-14 time series	2022-06-30 EP; 2022-07-13 IHC+FISH	Cdc25::3×HA	8.5	St.17	Mesp>eGFP::hPCNA (25ug)_Cy3	Mesp>hCD4::mCherry (25ug)_Alexa647	FoxF>Cdc25::3×HA (60ug)_Alexa405	Tbx1/10-cDNA-FLU_TSA-Flu	2022-09-15	#17	EP28_CdcHA_8.5H_Line2		2		medium BRT	12	461	2.5	X				X	-	-	-
AK	EP28	G2/M perturbation 8-14 time series	2022-06-30 EP; 2022-07-13 IHC+FISH	Cdc25::3×HA	8.5	St.17	Mesp>eGFP::hPCNA (25ug)_Cy3	Mesp>hCD4::mCherry (25ug)_Alexa647	FoxF>Cdc25::3×HA (60ug)_Alexa405	Tbx1/10-cDNA-FLU_TSA-Flu	2022-09-15	#17	EP28_CdcHA_8.5H_Line2		2		medium BRT	12	461	2.5	X				X	-	-	-
AK	EP28	G2/M perturbation 8-14 time series	2022-06-30 EP; 2022-07-13 IHC+FISH	Cdc25::3×HA	8.5	St.17	Mesp>eGFP::hPCNA (25ug)_Cy3	Mesp>hCD4::mCherry (25ug)_Alexa647	FoxF>Cdc25::3×HA (60ug)_Alexa405	Tbx1/10-cDNA-FLU_TSA-Flu	2022-09-15	#17	EP28_CdcHA_8.5H_Line3		3		medium BRT	14	432	2.5	X				X	-	-	-
AK	EP28	G2/M perturbation 8-14 time series	2022-06-30 EP; 2022-07-13 IHC+FISH	Cdc25::3×HA	8.5	St.17	Mesp>eGFP::hPCNA (25ug)_Cy3	Mesp>hCD4::mCherry (25ug)_Alexa647	FoxF>Cdc25::3×HA (60ug)_Alexa405	Tbx1/10-cDNA-FLU_TSA-Flu	2022-09-15	#17	EP28_CdcHA_8.5H_Line3		3		medium BRT	14	432	2.5	X				X	-	-	-
AK	EP28	G2/M perturbation 8-14 time series	2022-06-30 EP; 2022-07-13 IHC+FISH	Cdc25::3×HA	8.5	St.17	Mesp>eGFP::hPCNA (25ug)_Cy3	Mesp>hCD4::mCherry (25ug)_Alexa647	FoxF>Cdc25::3×HA (60ug)_Alexa405	Tbx1/10-cDNA-FLU_TSA-Flu	2022-09-15	#17	EP28_CdcHA_8.5H_Line4		4		medium BRT	18	479	2.5	X				X	-	-	-
AK	EP28	G2/M perturbation 8-14 time series	2022-06-30 EP; 2022-07-13 IHC+FISH	Cdc25::3×HA	8.5	St.17	Mesp>eGFP::hPCNA (25ug)_Cy3	Mesp>hCD4::mCherry (25ug)_Alexa647	FoxF>Cdc25::3×HA (60ug)_Alexa405	Tbx1/10-cDNA-FLU_TSA-Flu	2022-09-15	#17	EP28_CdcHA_8.5H_Line4		4		medium BRT	18	479	2.5	X				X	-	-	-
AK	EP28	G2/M perturbation 8-14 time series	2022-06-30 EP; 2022-07-13 IHC+FISH	Cdc25::3×HA	8.5	St.17	Mesp>eGFP::hPCNA (25ug)_Cy3	Mesp>hCD4::mCherry (25ug)_Alexa647	FoxF>Cdc25::3×HA (60ug)_Alexa405	Tbx1/10-cDNA-FLU_TSA-Flu	2022-09-15	#17	EP28_CdcHA_8.5H_Line5		5		medium	22	556	2.5	X				X	-	-	-
AK	EP28	G2/M perturbation 8-14 time series	2022-06-30 EP; 2022-07-13 IHC+FISH	Cdc25::3×HA	8.5	St.17	Mesp>eGFP::hPCNA (25ug)_Cy3	Mesp>hCD4::mCherry (25ug)_Alexa647	FoxF>Cdc25::3×HA (60ug)_Alexa405	Tbx1/10-cDNA-FLU_TSA-Flu	2022-09-15	#17	EP28_CdcHA_8.5H_Line6		6		medium BRT	17	438	2.5	X				X	-	-	-
AK	EP28	G2/M perturbation 8-14 time series	2022-06-30 EP; 2022-07-13 IHC+FISH	Cdc25::3×HA	8.5	St.17	Mesp>eGFP::hPCNA (25ug)_Cy3	Mesp>hCD4::mCherry (25ug)_Alexa647	FoxF>Cdc25::3×HA (60ug)_Alexa405	Tbx1/10-cDNA-FLU_TSA-Flu	2022-09-15	#17	EP28_CdcHA_8.5H_Line6		6		medium BRT	17	438	2.5	X				X	-	-	-
AK	EP28	G2/M perturbation 8-14 time series	2022-06-30 EP; 2022-07-13 IHC+FISH	Cdc25::3×HA	8.5	St.17	Mesp>eGFP::hPCNA (25ug)_Cy3	Mesp>hCD4::mCherry (25ug)_Alexa647	FoxF>Cdc25::3×HA (60ug)_Alexa405	Tbx1/10-cDNA-FLU_TSA-Flu	2022-09-15	#17	EP28_CdcHA_8.5H_Line7		7		medium	17	518	2.5	X				X	-	-	-
AK	EP28	G2/M perturbation 8-14 time series	2022-06-30 EP; 2022-07-13 IHC+FISH	Cdc25::3×HA	8.5	St.17	Mesp>eGFP::hPCNA (25ug)_Cy3	Mesp>hCD4::mCherry (25ug)_Alexa647	FoxF>Cdc25::3×HA (60ug)_Alexa405	Tbx1/10-cDNA-FLU_TSA-Flu	2022-09-15	#17	EP28_CdcHA_8.5H_Line7		7		medium	17	518	2.5	X				X	-	-	-
AK	EP28	G2/M perturbation 8-14 time series	2022-06-30 EP; 2022-07-13 IHC+FISH	Cdc25::3×HA	8.5	St.17	Mesp>eGFP::hPCNA (25ug)_Cy3	Mesp>hCD4::mCherry (25ug)_Alexa647	FoxF>Cdc25::3×HA (60ug)_Alexa405	Tbx1/10-cDNA-FLU_TSA-Flu	2022-09-15	#17	EP28_CdcHA_8.5H_Line7-em		7		medium	30	535	1	-				-	-	-	-
AK	EP28	G2/M perturbation 8-14 time series	2022-06-30 EP; 2022-07-13 IHC+FISH	Cdc25::3×HA	8.5	St.17	Mesp>eGFP::hPCNA (25ug)_Cy3	Mesp>hCD4::mCherry (25ug)_Alexa647	FoxF>Cdc25::3×HA (60ug)_Alexa405	Tbx1/10-cDNA-FLU_TSA-Flu	2022-09-15	#17	EP28_CdcHA_8.5H_Line8		8		medium	30	528	2.5	X				X	-	-	-
AK	EP28	G2/M perturbation 8-14 time series	2022-06-30 EP; 2022-07-13 IHC+FISH	Cdc25::3×HA	8.5	St.17	Mesp>eGFP::hPCNA (25ug)_Cy3	Mesp>hCD4::mCherry (25ug)_Alexa647	FoxF>Cdc25::3×HA (60ug)_Alexa405	Tbx1/10-cDNA-FLU_TSA-Flu	2022-09-15	#17	EP28_CdcHA_8.5H_Line8		8		medium	30	528	2.5	X				X	-	-	-
AK	EP28	G2/M perturbation 8-14 time series	2022-06-30 EP; 2022-07-13 IHC+FISH	Cdc25::3×HA	8.5	St.17	Mesp>eGFP::hPCNA (25ug)_Cy3	Mesp>hCD4::mCherry (25ug)_Alexa647	FoxF>Cdc25::3×HA (60ug)_Alexa405	Tbx1/10-cDNA-FLU_TSA-Flu	2022-09-15	#17	EP28_CdcHA_8.5H_Line9		9		medium BRT	17	514	2.5	X				X	-	-	-
AK	EP28	G2/M perturbation 8-14 time series	2022-06-30 EP; 2022-07-13 IHC+FISH	Cdc25::3×HA	8.5	St.17	Mesp>eGFP::hPCNA (25ug)_Cy3	Mesp>hCD4::mCherry (25ug)_Alexa647	FoxF>Cdc25::3×HA (60ug)_Alexa405	Tbx1/10-cDNA-FLU_TSA-Flu	2022-09-15	#17	EP28_CdcHA_8.5H_Line9		9		medium BRT	17	514	2.5	X				X	-	-	-
AK	EP28	G2/M perturbation 8-14 time series	2022-06-30 EP; 2022-07-13 IHC+FISH	Cdc25::3×HA	8.5	St.17	Mesp>eGFP::hPCNA (25ug)_Cy3	Mesp>hCD4::mCherry (25ug)_Alexa647	FoxF>Cdc25::3×HA (60ug)_Alexa405	Tbx1/10-cDNA-FLU_TSA-Flu	2022-09-15	#17	EP28_CdcHA_8.5H_Line9-em		9		medium BRT	30	531	1	-				-	-	-	-
AK	EP28	G2/M perturbation 8-14 time series	2022-06-30 EP; 2022-07-13 IHC+FISH	Cdc25::3×HA	8.5	St.17	Mesp>eGFP::hPCNA (25ug)_Cy3	Mesp>hCD4::mCherry (25ug)_Alexa647	FoxF>Cdc25::3×HA (60ug)_Alexa405	Tbx1/10-cDNA-FLU_TSA-Flu	2022-09-15	#17	EP28_CdcHA_8.5H_Line10		10		medium	25	581	2.5	X				X	-	-	-
AK	EP28	G2/M perturbation 8-14 time series	2022-06-30 EP; 2022-07-13 IHC+FISH	Cdc25::3×HA	8.5	St.17	Mesp>eGFP::hPCNA (25ug)_Cy3	Mesp>hCD4::mCherry (25ug)_Alexa647	FoxF>Cdc25::3×HA (60ug)_Alexa405	Tbx1/10-cDNA-FLU_TSA-Flu	2022-09-15	#17	EP28_CdcHA_8.5H_Line10		10		medium	25	581	2.5	X				X	-	-	-
AK	EP28	G2/M perturbation 8-14 time series	2022-06-30 EP; 2022-07-13 IHC+FISH	Cdc25::3×HA	8.5	St.17	Mesp>eGFP::hPCNA (25ug)_Cy3	Mesp>hCD4::mCherry (25ug)_Alexa647	FoxF>Cdc25::3×HA (60ug)_Alexa405	Tbx1/10-cDNA-FLU_TSA-Flu	2022-09-15	#17	EP28_CdcHA_8.5H_Line11		11		medium BRT	16	460	2.5	X				X	-	-	-
AK	EP28	G2/M perturbation 8-14 time series	2022-06-30 EP; 2022-07-13 IHC+FISH	Cdc25::3×HA	8.5	St.17	Mesp>eGFP::hPCNA (25ug)_Cy3	Mesp>hCD4::mCherry (25ug)_Alexa647	FoxF>Cdc25::3×HA (60ug)_Alexa405	Tbx1/10-cDNA-FLU_TSA-Flu	2022-09-15	#17	EP28_CdcHA_8.5H_Line11		11		medium BRT	16	460	2.5	X				X	-	-	-
AK	EP28	G2/M perturbation 8-14 time series	2022-06-30 EP; 2022-07-13 IHC+FISH	Cdc25::3×HA	9	St.18	Mesp>eGFP::hPCNA (25ug)_Cy3	Mesp>hCD4::mCherry (25ug)_Alexa647	FoxF>Cdc25::3×HA (60ug)_Alexa405	Tbx1/10-cDNA-FLU_TSA-Flu	2022-09-14	#18	EP28_CdcHA_9H_Line1		1		medium BRT	14	555	2.5	X				X	-	-	-
AK	EP28	G2/M perturbation 8-14 time series	2022-06-30 EP; 2022-07-13 IHC+FISH	Cdc25::3×HA	9	St.18	Mesp>eGFP::hPCNA (25ug)_Cy3	Mesp>hCD4::mCherry (25ug)_Alexa647	FoxF>Cdc25::3×HA (60ug)_Alexa405	Tbx1/10-cDNA-FLU_TSA-Flu	2022-09-14	#18	EP28_CdcHA_9H_Line1		1		medium BRT	14	555	2.5	X				X	-	-	-
AK	EP28	G2/M perturbation 8-14 time series	2022-06-30 EP; 2022-07-13 IHC+FISH	Cdc25::3×HA	9	St.18	Mesp>eGFP::hPCNA (25ug)_Cy3	Mesp>hCD4::mCherry (25ug)_Alexa647	FoxF>Cdc25::3×HA (60ug)_Alexa405	Tbx1/10-cDNA-FLU_TSA-Flu	2022-09-14	#18	EP28_CdcHA_9H_Line1-em		1		medium BRT	14	555	1	-				-	-	-	-
AK	EP28	G2/M perturbation 8-14 time series	2022-06-30 EP; 2022-07-13 IHC+FISH	Cdc25::3×HA	9	St.18	Mesp>eGFP::hPCNA (25ug)_Cy3	Mesp>hCD4::mCherry (25ug)_Alexa647	FoxF>Cdc25::3×HA (60ug)_Alexa405	Tbx1/10-cDNA-FLU_TSA-Flu	2022-09-14	#18	EP28_CdcHA_9H_Line2		2		medium	25	606	2.5	X				X	-	-	-
AK	EP28	G2/M perturbation 8-14 time series	2022-06-30 EP; 2022-07-13 IHC+FISH	Cdc25::3×HA	9	St.18	Mesp>eGFP::hPCNA (25ug)_Cy3	Mesp>hCD4::mCherry (25ug)_Alexa647	FoxF>Cdc25::3×HA (60ug)_Alexa405	Tbx1/10-cDNA-FLU_TSA-Flu	2022-09-14	#18	EP28_CdcHA_9H_Line2		2		medium	25	606	2.5	X				X	-	-	-
AK	EP28	G2/M perturbation 8-14 time series	2022-06-30 EP; 2022-07-13 IHC+FISH	Cdc25::3×HA	9	St.18	Mesp>eGFP::hPCNA (25ug)_Cy3	Mesp>hCD4::mCherry (25ug)_Alexa647	FoxF>Cdc25::3×HA (60ug)_Alexa405	Tbx1/10-cDNA-FLU_TSA-Flu	2022-09-14	#18	EP28_CdcHA_9H_Line2		3		medium BRT	14	489	2.5	X				X	-	-	-
AK	EP28	G2/M perturbation 8-14 time series	2022-06-30 EP; 2022-07-13 IHC+FISH	Cdc25::3×HA	9	St.18	Mesp>eGFP::hPCNA (25ug)_Cy3	Mesp>hCD4::mCherry (25ug)_Alexa647	FoxF>Cdc25::3×HA (60ug)_Alexa405	Tbx1/10-cDNA-FLU_TSA-Flu	2022-09-14	#18	EP28_CdcHA_9H_Line3		3		medium BRT	14	489	2.5	X				X	-	-	-
AK	EP28	G2/M perturbation 8-14 time series	2022-06-30 EP; 2022-07-13 IHC+FISH	Cdc25::3×HA	9	St.18	Mesp>eGFP::hPCNA (25ug)_Cy3	Mesp>hCD4::mCherry (25ug)_Alexa647	FoxF>Cdc25::3×HA (60ug)_Alexa405	Tbx1/10-cDNA-FLU_TSA-Flu	2022-09-14	#18	EP28_CdcHA_9H_Line3		4		medium	18	506	2.5	X				X	-	-	-
AK	EP28	G2/M perturbation 8-14 time series	2022-06-30 EP; 2022-07-13 IHC+FISH	Cdc25::3×HA	9	St.18	Mesp>eGFP::hPCNA (25ug)_Cy3	Mesp>hCD4::mCherry (25ug)_Alexa647	FoxF>Cdc25::3×HA (60ug)_Alexa405	Tbx1/10-cDNA-FLU_TSA-Flu	2022-09-14	#18	EP28_CdcHA_9H_Line4		4		medium	18	506	2.5	X				X	-	-	-
AK	EP28	G2/M perturbation 8-14 time series	2022-06-30 EP; 2022-07-13 IHC+FISH	Cdc25::3×HA	9	St.18	Mesp>eGFP::hPCNA (25ug)_Cy3	Mesp>hCD4::mCherry (25ug)_Alexa647	FoxF>Cdc25::3×HA (60ug)_Alexa405	Tbx1/10-cDNA-FLU_TSA-Flu	2022-09-14	#18	EP28_CdcHA_9H_Line4		5		medium	14	510	2.5	X				X	-	-	-
AK	EP28	G2/M perturbation 8-14 time series	2022-06-30 EP; 2022-07-13 IHC+FISH	Cdc25::3×HA	9	St.18	Mesp>eGFP::hPCNA (25ug)_Cy3	Mesp>hCD4::mCherry (25ug)_Alexa647	FoxF>Cdc25::3×HA (60ug)_Alexa405	Tbx1/10-cDNA-FLU_TSA-Flu	2022-09-14	#18	EP28_CdcHA_9H_Line5		5		medium	14	510	2.5	X				X	-	-	-
AK	EP28	G2/M perturbation 8-14 time series	2022-06-30 EP; 2022-07-13 IHC+FISH	Cdc25::3×HA	9	St.18	Mesp>eGFP::hPCNA (25ug)_Cy3	Mesp>hCD4::mCherry (25ug)_Alexa647	FoxF>Cdc25::3×HA (60ug)_Alexa405	Tbx1/10-cDNA-FLU_TSA-Flu	2022-09-14	#18	EP28_CdcHA_9H_Line5		6		medium BRT	14	-	2.5	X				X	-	-	-
AK	EP28	G2/M perturbation 8-14 time series	2022-06-30 EP; 2022-07-13 IHC+FISH	Cdc25::3×HA	9	St.18	Mesp>eGFP::hPCNA (25ug)_Cy3	Mesp>hCD4::mCherry (25ug)_Alexa647	FoxF>Cdc25::3×HA (60ug)_Alexa405	Tbx1/10-cDNA-FLU_TSA-Flu	2022-09-14	#18	EP28_CdcHA_9H_Line6		6		medium BRT	14	-	2.5	X				X	-	-	-
AK	EP28	G2/M perturbation 8-14 time series	2022-06-30 EP; 2022-07-13 IHC+FISH	Cdc25::3×HA	9	St.18	Mesp>eGFP::hPCNA (25ug)_Cy3	Mesp>hCD4::mCherry (25ug)_Alexa647	FoxF>Cdc25::3×HA (60ug)_Alexa405	Tbx1/10-cDNA-FLU_TSA-Flu	2022-09-14	#18	EP28_CdcHA_9H_Line6		7		medium	17	578	2.5	X				X	-	-	-
AK	EP28	G2/M perturbation 8-14 time series	2022-06-30 EP; 2022-07-13 IHC+FISH	Cdc25::3×HA	9	St.18	Mesp>eGFP::hPCNA (25ug)_Cy3	Mesp>hCD4::mCherry (25ug)_Alexa647	FoxF>Cdc25::3×HA (60ug)_Alexa405	Tbx1/10-cDNA-FLU_TSA-Flu	2022-09-14	#18	EP28_CdcHA_9H_Line7		7		medium	17	578	2.5	X				X	-	-	-
AK	EP28	G2/M perturbation 8-14 time series	2022-06-30 EP; 2022-07-13 IHC+FISH	Cdc25::3×HA	9	St.18	Mesp>eGFP::hPCNA (25ug)_Cy3	Mesp>hCD4::mCherry (25ug)_Alexa647	FoxF>Cdc25::3×HA (60ug)_Alexa405	Tbx1/10-cDNA-FLU_TSA-Flu	2022-09-14	#18	EP28_CdcHA_9H_Line8		8	BRT	BRT	14.5	400	2.5	-				-	-	-	-
AK	EP28	G2/M perturbation 8-14 time series	2022-06-30 EP; 2022-07-13 IHC+FISH	Cdc25::3×HA	9	St.18	Mesp>eGFP::hPCNA (25ug)_Cy3	Mesp>hCD4::mCherry (25ug)_Alexa647	FoxF>Cdc25::3×HA (60ug)_Alexa405	Tbx1/10-cDNA-FLU_TSA-Flu	2022-09-14	#18	EP28_CdcHA_9H_Line9		9		medium	18	539	2.5	X				X	-	-	-
AK	EP28	G2/M perturbation 8-14 time series	2022-06-30 EP; 2022-07-13 IHC+FISH	Cdc25::3×HA	9	St.18	Mesp>eGFP::hPCNA (25ug)_Cy3	Mesp>hCD4::mCherry (25ug)_Alexa647	FoxF>Cdc25::3×HA (60ug)_Alexa405	Tbx1/10-cDNA-FLU_TSA-Flu	2022-09-14	#18	EP28_CdcHA_9H_Line9		9		medium	18	539	2.5	X				X	-	-	-
AK	EP28	G2/M perturbation 8-14 time series	2022-06-30 EP; 2022-07-13 IHC+FISH	Cdc25::3×HA	9	St.18	Mesp>eGFP::hPCNA (25ug)_Cy3	Mesp>hCD4::mCherry (25ug)_Alexa647	FoxF>Cdc25::3×HA (60ug)_Alexa405	Tbx1/10-cDNA-FLU_TSA-Flu	2022-09-14	#18	EP28_CdcHA_9H_Line10		10		medium BRT	17.5	455	2.5	X				X	-	-	-
AK	EP28	G2/M perturbation 8-14 time series	2022-06-30 EP; 2022-07-13 IHC+FISH	Cdc25::3×HA	9	St.18	Mesp>eGFP::hPCNA (25ug)_Cy3	Mesp>hCD4::mCherry (25ug)_Alexa647	FoxF>Cdc25::3×HA (60ug)_Alexa405	Tbx1/10-cDNA-FLU_TSA-Flu	2022-09-14	#18	EP28_CdcHA_9H_Line10		10		medium BRT	17.5	455	2.5	X				X	-	-	-
AK	EP28	G2/M perturbation 8-14 time series	2022-06-30 EP; 2022-07-13 IHC+FISH	Cdc25::3×HA	9	St.18	Mesp>eGFP::hPCNA (25ug)_Cy3	Mesp>hCD4::mCherry (25ug)_Alexa647	FoxF>Cdc25::3×HA (60ug)_Alexa405	Tbx1/10-cDNA-FLU_TSA-Flu	2022-09-14	#18	EP28_CdcHA_9H_Line11		11	Fused embryos	medium BRT	17	482	2.5	-				-	-	-	-
AK	EP28	G2/M perturbation 8-14 time series	2022-06-30 EP; 2022-07-13 IHC+FISH	Cdc25::3×HA	9	St.18	Mesp>eGFP::hPCNA (25ug)_Cy3	Mesp>hCD4::mCherry (25ug)_Alexa647	FoxF>Cdc25::3×HA (60ug)_Alexa405	Tbx1/10-cDNA-FLU_TSA-Flu	2022-09-14	#18	EP28_CdcHA_9H_Line12		12		medium	20	555	2.5	X				X	-	-	-
AK	EP28	G2/M perturbation 8-14 time series	2022-06-30 EP; 2022-07-13 IHC+FISH	Cdc25::3×HA	9	St.18	Mesp>eGFP::hPCNA (25ug)_Cy3	Mesp>hCD4::mCherry (25ug)_Alexa647	FoxF>Cdc25::3×HA (60ug)_Alexa405	Tbx1/10-cDNA-FLU_TSA-Flu	2022-09-14	#18	EP28_CdcHA_9H_Line12		12		medium	20	555	2.5	X				X	-	-	-
AK	EP28	G2/M perturbation 8-14 time series	2022-06-30 EP; 2022-07-13 IHC+FISH	Cdc25::3×HA	9.5	St.19-20	Mesp>eGFP::hPCNA (25ug)_Cy3	Mesp>hCD4::mCherry (25ug)_Alexa647	FoxF>Cdc25::3×HA (60ug)_Alexa405	Tbx1/10-cDNA-FLU_TSA-Flu	2022-09-07	#19	EP28_CdcHA_9.5H_Line1		1		medium	20	-	2.5	X				X	-	-	-
AK	EP28	G2/M perturbation 8-14 time series	2022-06-30 EP; 2022-07-13 IHC+FISH	Cdc25::3×HA	9.5	St.19-20	Mesp>eGFP::hPCNA (25ug)_Cy3	Mesp>hCD4::mCherry (25ug)_Alexa647	FoxF>Cdc25::3×HA (60ug)_Alexa405	Tbx1/10-cDNA-FLU_TSA-Flu	2022-09-07	#19	EP28_CdcHA_9.5H_Line1		1		medium	20	-	2.5	X				X	-	-	-
AK	EP28	G2/M perturbation 8-14 time series	2022-06-30 EP; 2022-07-13 IHC+FISH	Cdc25::3×HA	9.5	St.19-20	Mesp>eGFP::hPCNA (25ug)_Cy3	Mesp>hCD4::mCherry (25ug)_Alexa647	FoxF>Cdc25::3×HA (60ug)_Alexa405	Tbx1/10-cDNA-FLU_TSA-Flu	2022-09-07	#19	EP28_CdcHA_9.5H_Line1-em		1		medium	50	-	1	-				-	-	-	-
AK	EP28	G2/M perturbation 8-14 time series	2022-06-30 EP; 2022-07-13 IHC+FISH	Cdc25::3×HA	9.5	St.19-20	Mesp>eGFP::hPCNA (25ug)_Cy3	Mesp>hCD4::mCherry (25ug)_Alexa647	FoxF>Cdc25::3×HA (60ug)_Alexa405	Tbx1/10-cDNA-FLU_TSA-Flu	2022-09-07	#19	EP28_CdcHA_9.5H_Line2		2		medium BRT	18	-	2.5	X				X	-	-	-
AK	EP28	G2/M perturbation 8-14 time series	2022-06-30 EP; 2022-07-13 IHC+FISH	Cdc25::3×HA	9.5	St.19-20	Mesp>eGFP::hPCNA (25ug)_Cy3	Mesp>hCD4::mCherry (25ug)_Alexa647	FoxF>Cdc25::3×HA (60ug)_Alexa405	Tbx1/10-cDNA-FLU_TSA-Flu	2022-09-07	#19	EP28_CdcHA_9.5H_Line2		2		medium BRT	18	-	2.5	X				X	-	-	-
AK	EP28	G2/M perturbation 8-14 time series	2022-06-30 EP; 2022-07-13 IHC+FISH	Cdc25::3×HA	9.5	St.19-20	Mesp>eGFP::hPCNA (25ug)_Cy3	Mesp>hCD4::mCherry (25ug)_Alexa647	FoxF>Cdc25::3×HA (60ug)_Alexa405	Tbx1/10-cDNA-FLU_TSA-Flu	2022-09-07	#19	EP28_CdcHA_9.5H_Line3		3		medium BRT	10	-	2.5	X				X	-	-	-
AK	EP28	G2/M perturbation 8-14 time series	2022-06-30 EP; 2022-07-13 IHC+FISH	Cdc25::3×HA	9.5	St.19-20	Mesp>eGFP::hPCNA (25ug)_Cy3	Mesp>hCD4::mCherry (25ug)_Alexa647	FoxF>Cdc25::3×HA (60ug)_Alexa405	Tbx1/10-cDNA-FLU_TSA-Flu	2022-09-07	#19	EP28_CdcHA_9.5H_Line4		4	BRT	BRT	16	424	2.5	-				-	-	-	-
AK	EP28	G2/M perturbation 8-14 time series	2022-06-30 EP; 2022-07-13 IHC+FISH	Cdc25::3×HA	9.5	St.19-20	Mesp>eGFP::hPCNA (25ug)_Cy3	Mesp>hCD4::mCherry (25ug)_Alexa647	FoxF>Cdc25::3×HA (60ug)_Alexa405	Tbx1/10-cDNA-FLU_TSA-Flu	2022-09-07	#19	EP28_CdcHA_9.5H_Line5		5		medium BRT	17	-	2.5	X				X	-	-	-
AK	EP28	G2/M perturbation 8-14 time series	2022-06-30 EP; 2022-07-13 IHC+FISH	Cdc25::3×HA	9.5	St.19-20	Mesp>eGFP::hPCNA (25ug)_Cy3	Mesp>hCD4::mCherry (25ug)_Alexa647	FoxF>Cdc25::3×HA (60ug)_Alexa405	Tbx1/10-cDNA-FLU_TSA-Flu	2022-09-07	#19	EP28_CdcHA_9.5H_Line5		5		medium BRT	17	-	2.5	X				X	-	-	-
AK	EP28	G2/M perturbation 8-14 time series	2022-06-30 EP; 2022-07-13 IHC+FISH	Cdc25::3×HA	9.5	St.19-20	Mesp>eGFP::hPCNA (25ug)_Cy3	Mesp>hCD4::mCherry (25ug)_Alexa647	FoxF>Cdc25::3×HA (60ug)_Alexa405	Tbx1/10-cDNA-FLU_TSA-Flu	2022-09-07	#19	EP28_CdcHA_9.5H_Line5		5	weird migration	medium BRT	17	-	2.5	X				X	-	-	-
AK	EP28	G2/M perturbation 8-14 time series	2022-06-30 EP; 2022-07-13 IHC+FISH	Cdc25::3×HA	9.5	St.19-20	Mesp>eGFP::hPCNA (25ug)_Cy3	Mesp>hCD4::mCherry (25ug)_Alexa647	FoxF>Cdc25::3×HA (60ug)_Alexa405	Tbx1/10-cDNA-FLU_TSA-Flu	2022-09-07	#19	EP28_CdcHA_9.5H_Line5		5	weird migration	medium BRT	17	-	2.5	X				X	-	-	-
AK	EP28	G2/M perturbation 8-14 time series	2022-06-30 EP; 2022-07-13 IHC+FISH	Cdc25::3×HA	9.5	St.19-20	Mesp>eGFP::hPCNA (25ug)_Cy3	Mesp>hCD4::mCherry (25ug)_Alexa647	FoxF>Cdc25::3×HA (60ug)_Alexa405	Tbx1/10-cDNA-FLU_TSA-Flu	2022-09-07	#19	EP28_CdcHA_9.5H_Line5-em		5		medium BRT	21	-	1	-				-	-	-	-
AK	EP28	G2/M perturbation 8-14 time series	2022-06-30 EP; 2022-07-13 IHC+FISH	Cdc25::3×HA	9.5	St.19-20	Mesp>eGFP::hPCNA (25ug)_Cy3	Mesp>hCD4::mCherry (25ug)_Alexa647	FoxF>Cdc25::3×HA (60ug)_Alexa405	Tbx1/10-cDNA-FLU_TSA-Flu	2022-09-07	#19	EP28_CdcHA_9.5H_Line6		6		medium	15	-	2.5	X				X	-	-	-
AK	EP28	G2/M perturbation 8-14 time series	2022-06-30 EP; 2022-07-13 IHC+FISH	Cdc25::3×HA	9.5	St.19-20	Mesp>eGFP::hPCNA (25ug)_Cy3	Mesp>hCD4::mCherry (25ug)_Alexa647	FoxF>Cdc25::3×HA (60ug)_Alexa405	Tbx1/10-cDNA-FLU_TSA-Flu	2022-09-07	#19	EP28_CdcHA_9.5H_Line6		6		medium	15	-	2.5	X				X	-	-	-
AK	EP28	G2/M perturbation 8-14 time series	2022-06-30 EP; 2022-07-13 IHC+FISH	Cdc25::3×HA	9.5	St.19-20	Mesp>eGFP::hPCNA (25ug)_Cy3	Mesp>hCD4::mCherry (25ug)_Alexa647	FoxF>Cdc25::3×HA (60ug)_Alexa405	Tbx1/10-cDNA-FLU_TSA-Flu	2022-09-07	#19	EP28_CdcHA_9.5H_Line7		7		medium	17	-	2.5	X				X	-	-	-
AK	EP28	G2/M perturbation 8-14 time series	2022-06-30 EP; 2022-07-13 IHC+FISH	Cdc25::3×HA	9.5	St.19-20	Mesp>eGFP::hPCNA (25ug)_Cy3	Mesp>hCD4::mCherry (25ug)_Alexa647	FoxF>Cdc25::3×HA (60ug)_Alexa405	Tbx1/10-cDNA-FLU_TSA-Flu	2022-09-07	#19	EP28_CdcHA_9.5H_Line7		7		medium	17	-	2.5	X				X	-	-	-
AK	EP28	G2/M perturbation 8-14 time series	2022-06-30 EP; 2022-07-13 IHC+FISH	Cdc25::3×HA	9.5	St.19-20	Mesp>eGFP::hPCNA (25ug)_Cy3	Mesp>hCD4::mCherry (25ug)_Alexa647	FoxF>Cdc25::3×HA (60ug)_Alexa405	Tbx1/10-cDNA-FLU_TSA-Flu	2022-09-07	#19	EP28_CdcHA_9.5H_Line8		8		medium BRT	17	-	2.5	X				X	-	-	-
AK	EP28	G2/M perturbation 8-14 time series	2022-06-30 EP; 2022-07-13 IHC+FISH	Cdc25::3×HA	9.5	St.19-20	Mesp>eGFP::hPCNA (25ug)_Cy3	Mesp>hCD4::mCherry (25ug)_Alexa647	FoxF>Cdc25::3×HA (60ug)_Alexa405	Tbx1/10-cDNA-FLU_TSA-Flu	2022-09-07	#19	EP28_CdcHA_9.5H_Line8		8		medium BRT	17	-	2.5	X				X	-	-	-
AK	EP28	G2/M perturbation 8-14 time series	2022-06-30 EP; 2022-07-13 IHC+FISH	Cdc25::3×HA	9.5	St.19-20	Mesp>eGFP::hPCNA (25ug)_Cy3	Mesp>hCD4::mCherry (25ug)_Alexa647	FoxF>Cdc25::3×HA (60ug)_Alexa405	Tbx1/10-cDNA-FLU_TSA-Flu	2022-09-07	#19	EP28_CdcHA_9.5H_Line9		9		medium	17	-	2.5	X				X	-	-	-
AK	EP28	G2/M perturbation 8-14 time series	2022-06-30 EP; 2022-07-13 IHC+FISH	Cdc25::3×HA	9.5	St.19-20	Mesp>eGFP::hPCNA (25ug)_Cy3	Mesp>hCD4::mCherry (25ug)_Alexa647	FoxF>Cdc25::3×HA (60ug)_Alexa405	Tbx1/10-cDNA-FLU_TSA-Flu	2022-09-07	#19	EP28_CdcHA_9.5H_Line9		9		medium	17	-	2.5	X				X	-	-	-
AK	EP28	G2/M perturbation 8-14 time series	2022-06-30 EP; 2022-07-13 IHC+FISH	Cdc25::3×HA	9.5	St.19-20	Mesp>eGFP::hPCNA (25ug)_Cy3	Mesp>hCD4::mCherry (25ug)_Alexa647	FoxF>Cdc25::3×HA (60ug)_Alexa405	Tbx1/10-cDNA-FLU_TSA-Flu	2022-09-07	#19	EP28_CdcHA_9.5H_Line10		10		medium	18	-	2.5	X				X	-	-	-
AK	EP28	G2/M perturbation 8-14 time series	2022-06-30 EP; 2022-07-13 IHC+FISH	Cdc25::3×HA	9.5	St.19-20	Mesp>eGFP::hPCNA (25ug)_Cy3	Mesp>hCD4::mCherry (25ug)_Alexa647	FoxF>Cdc25::3×HA (60ug)_Alexa405	Tbx1/10-cDNA-FLU_TSA-Flu	2022-09-07	#19	EP28_CdcHA_9.5H_Line10		10		medium	18	-	2.5	X				X	-	-	-
AK	EP28	G2/M perturbation 8-14 time series	2022-06-30 EP; 2022-07-13 IHC+FISH	Cdc25::3×HA	9.5	St.19-20	Mesp>eGFP::hPCNA (25ug)_Cy3	Mesp>hCD4::mCherry (25ug)_Alexa647	FoxF>Cdc25::3×HA (60ug)_Alexa405	Tbx1/10-cDNA-FLU_TSA-Flu	2022-09-07	#19	EP28_CdcHA_9.5H_Line10		10		medium BRT	18	-	2.5	X				X	-	-	-
AK	EP28	G2/M perturbation 8-14 time series	2022-06-30 EP; 2022-07-13 IHC+FISH	Cdc25::3×HA	9.5	St.19-20	Mesp>eGFP::hPCNA (25ug)_Cy3	Mesp>hCD4::mCherry (25ug)_Alexa647	FoxF>Cdc25::3×HA (60ug)_Alexa405	Tbx1/10-cDNA-FLU_TSA-Flu	2022-09-07	#19	EP28_CdcHA_9.5H_Line10		10		medium BRT	18	-	2.5	X				X	-	-	-
AK	EP28	G2/M perturbation 8-14 time series	2022-06-30 EP; 2022-07-13 IHC+FISH	Cdc25::3×HA	9.5	St.19-20	Mesp>eGFP::hPCNA (25ug)_Cy3	Mesp>hCD4::mCherry (25ug)_Alexa647	FoxF>Cdc25::3×HA (60ug)_Alexa405	Tbx1/10-cDNA-FLU_TSA-Flu	2022-09-07	#19	EP28_CdcHA_9.5H_Line11		11		medium BRT	19	-	2.5	X				X	-	-	-
AK	EP28	G2/M perturbation 8-14 time series	2022-06-30 EP; 2022-07-13 IHC+FISH	Cdc25::3×HA	9.5	St.19-20	Mesp>eGFP::hPCNA (25ug)_Cy3	Mesp>hCD4::mCherry (25ug)_Alexa647	FoxF>Cdc25::3×HA (60ug)_Alexa405	Tbx1/10-cDNA-FLU_TSA-Flu	2022-09-07	#19	EP28_CdcHA_9.5H_Line11		11		medium BRT	19	-	2.5	X				X	-	-	-
AK	EP28	G2/M perturbation 8-14 time series	2022-06-30 EP; 2022-07-13 IHC+FISH	Cdc25::3×HA	9.5	St.19-20	Mesp>eGFP::hPCNA (25ug)_Cy3	Mesp>hCD4::mCherry (25ug)_Alexa647	FoxF>Cdc25::3×HA (60ug)_Alexa405	Tbx1/10-cDNA-FLU_TSA-Flu	2022-09-07	#19	EP28_CdcHA_9.5H_Line11		11	weird migration	medium BRT	19	-	2.5	X				X	-	-	-
AK	EP28	G2/M perturbation 8-14 time series	2022-06-30 EP; 2022-07-13 IHC+FISH	Cdc25::3×HA	9.5	St.19-20	Mesp>eGFP::hPCNA (25ug)_Cy3	Mesp>hCD4::mCherry (25ug)_Alexa647	FoxF>Cdc25::3×HA (60ug)_Alexa405	Tbx1/10-cDNA-FLU_TSA-Flu	2022-09-07	#19	EP28_CdcHA_9.5H_Line11		11	weird migration	medium BRT	19	-	2.5	X				X	-	-	-
AK	EP28	G2/M perturbation 8-14 time series	2022-06-30 EP; 2022-07-13 IHC+FISH	Cdc25::3×HA	9.5	St.19-20	Mesp>eGFP::hPCNA (25ug)_Cy3	Mesp>hCD4::mCherry (25ug)_Alexa647	FoxF>Cdc25::3×HA (60ug)_Alexa405	Tbx1/10-cDNA-FLU_TSA-Flu	2022-09-07	#19	EP28_CdcHA_9.5H_Line12		12		medium	28	-	2.5	X				X	-	-	-
AK	EP28	G2/M perturbation 8-14 time series	2022-06-30 EP; 2022-07-13 IHC+FISH	Cdc25::3×HA	9.5	St.19-20	Mesp>eGFP::hPCNA (25ug)_Cy3	Mesp>hCD4::mCherry (25ug)_Alexa647	FoxF>Cdc25::3×HA (60ug)_Alexa405	Tbx1/10-cDNA-FLU_TSA-Flu	2022-09-07	#19	EP28_CdcHA_9.5H_Line12		12		medium	28	-	2.5	X				X	-	-	-
AK	EP28	G2/M perturbation 8-14 time series	2022-06-30 EP; 2022-07-13 IHC+FISH	Cdc25::3×HA	10	St.21	Mesp>eGFP::hPCNA (25ug)_Cy3	Mesp>hCD4::mCherry (25ug)_Alexa647	FoxF>Cdc25::3×HA (60ug)_Alexa405	Tbx1/10-cDNA-FLU_TSA-Flu	2022-08-31	#20	EP28_CdcHA_10H_Line1		1	Divided? Unknown ID.		25	-	2.5	-				-	-	-	-
AK	EP28	G2/M perturbation 8-14 time series	2022-06-30 EP; 2022-07-13 IHC+FISH	Cdc25::3×HA	10	St.21	Mesp>eGFP::hPCNA (25ug)_Cy3	Mesp>hCD4::mCherry (25ug)_Alexa647	FoxF>Cdc25::3×HA (60ug)_Alexa405	Tbx1/10-cDNA-FLU_TSA-Flu	2022-08-31	#20	EP28_CdcHA_10H_Line2		2		BRT	15	-	2.5	X				(1)V	-	-	-
AK	EP28	G2/M perturbation 8-14 time series	2022-06-30 EP; 2022-07-13 IHC+FISH	Cdc25::3×HA	10	St.21	Mesp>eGFP::hPCNA (25ug)_Cy3	Mesp>hCD4::mCherry (25ug)_Alexa647	FoxF>Cdc25::3×HA (60ug)_Alexa405	Tbx1/10-cDNA-FLU_TSA-Flu	2022-08-31	#20	EP28_CdcHA_10H_Line2		2		BRT	15	-	2.5	X				X	-	-	-
AK	EP28	G2/M perturbation 8-14 time series	2022-06-30 EP; 2022-07-13 IHC+FISH	Cdc25::3×HA	10	St.21	Mesp>eGFP::hPCNA (25ug)_Cy3	Mesp>hCD4::mCherry (25ug)_Alexa647	FoxF>Cdc25::3×HA (60ug)_Alexa405	Tbx1/10-cDNA-FLU_TSA-Flu	2022-08-31	#20	EP28_CdcHA_10H_Line2-em		2		BRT	25	-	1	-				-	-	-	-
AK	EP28	G2/M perturbation 8-14 time series	2022-06-30 EP; 2022-07-13 IHC+FISH	Cdc25::3×HA	10	St.21	Mesp>eGFP::hPCNA (25ug)_Cy3	Mesp>hCD4::mCherry (25ug)_Alexa647	FoxF>Cdc25::3×HA (60ug)_Alexa405	Tbx1/10-cDNA-FLU_TSA-Flu	2022-08-31	#20	EP28_CdcHA_10H_Line3		3		medium BRT	17	-	2.5	X				X	-	-	-
AK	EP28	G2/M perturbation 8-14 time series	2022-06-30 EP; 2022-07-13 IHC+FISH	Cdc25::3×HA	10	St.21	Mesp>eGFP::hPCNA (25ug)_Cy3	Mesp>hCD4::mCherry (25ug)_Alexa647	FoxF>Cdc25::3×HA (60ug)_Alexa405	Tbx1/10-cDNA-FLU_TSA-Flu	2022-08-31	#20	EP28_CdcHA_10H_Line3		3		medium BRT	17	-	2.5	X				X	-	-	-
AK	EP28	G2/M perturbation 8-14 time series	2022-06-30 EP; 2022-07-13 IHC+FISH	Cdc25::3×HA	10	St.21	Mesp>eGFP::hPCNA (25ug)_Cy3	Mesp>hCD4::mCherry (25ug)_Alexa647	FoxF>Cdc25::3×HA (60ug)_Alexa405	Tbx1/10-cDNA-FLU_TSA-Flu	2022-08-31	#20	EP28_CdcHA_10H_Line4		4		medium	35	-	2.5	X				X	-	-	-
AK	EP28	G2/M perturbation 8-14 time series	2022-06-30 EP; 2022-07-13 IHC+FISH	Cdc25::3×HA	10	St.21	Mesp>eGFP::hPCNA (25ug)_Cy3	Mesp>hCD4::mCherry (25ug)_Alexa647	FoxF>Cdc25::3×HA (60ug)_Alexa405	Tbx1/10-cDNA-FLU_TSA-Flu	2022-08-31	#20	EP28_CdcHA_10H_Line4		4		medium	35	-	2.5	X				X	-	-	-
AK	EP28	G2/M perturbation 8-14 time series	2022-06-30 EP; 2022-07-13 IHC+FISH	Cdc25::3×HA	10	St.21	Mesp>eGFP::hPCNA (25ug)_Cy3	Mesp>hCD4::mCherry (25ug)_Alexa647	FoxF>Cdc25::3×HA (60ug)_Alexa405	Tbx1/10-cDNA-FLU_TSA-Flu	2022-08-31	#20	EP28_CdcHA_10H_Line5		5		medium	17	-	2.5	X				X	-	-	-
AK	EP28	G2/M perturbation 8-14 time series	2022-06-30 EP; 2022-07-13 IHC+FISH	Cdc25::3×HA	10	St.21	Mesp>eGFP::hPCNA (25ug)_Cy3	Mesp>hCD4::mCherry (25ug)_Alexa647	FoxF>Cdc25::3×HA (60ug)_Alexa405	Tbx1/10-cDNA-FLU_TSA-Flu	2022-08-31	#20	EP28_CdcHA_10H_Line5		5		medium	17	-	2.5	X				X	-	-	-
AK	EP28	G2/M perturbation 8-14 time series	2022-06-30 EP; 2022-07-13 IHC+FISH	Cdc25::3×HA	10	St.21	Mesp>eGFP::hPCNA (25ug)_Cy3	Mesp>hCD4::mCherry (25ug)_Alexa647	FoxF>Cdc25::3×HA (60ug)_Alexa405	Tbx1/10-cDNA-FLU_TSA-Flu	2022-08-31	#20	EP28_CdcHA_10H_Line6		6	BRT	BRT	30	-	2.5	-				-	-	-	-
AK	EP28	G2/M perturbation 8-14 time series	2022-06-30 EP; 2022-07-13 IHC+FISH	Cdc25::3×HA	10	St.21	Mesp>eGFP::hPCNA (25ug)_Cy3	Mesp>hCD4::mCherry (25ug)_Alexa647	FoxF>Cdc25::3×HA (60ug)_Alexa405	Tbx1/10-cDNA-FLU_TSA-Flu	2022-08-31	#20	EP28_CdcHA_10H_Line7		7		medium	20	-	2.5	X				X	-	-	-
AK	EP28	G2/M perturbation 8-14 time series	2022-06-30 EP; 2022-07-13 IHC+FISH	Cdc25::3×HA	10	St.21	Mesp>eGFP::hPCNA (25ug)_Cy3	Mesp>hCD4::mCherry (25ug)_Alexa647	FoxF>Cdc25::3×HA (60ug)_Alexa405	Tbx1/10-cDNA-FLU_TSA-Flu	2022-08-31	#20	EP28_CdcHA_10H_Line7		7		medium	20	-	2.5	X				X	-	-	-
AK	EP28	G2/M perturbation 8-14 time series	2022-06-30 EP; 2022-07-13 IHC+FISH	Cdc25::3×HA	10	St.21	Mesp>eGFP::hPCNA (25ug)_Cy3	Mesp>hCD4::mCherry (25ug)_Alexa647	FoxF>Cdc25::3×HA (60ug)_Alexa405	Tbx1/10-cDNA-FLU_TSA-Flu	2022-08-31	#20	EP28_CdcHA_10H_Line8		8		medium BRT	15	-	2.5	X				X	-	-	-
AK	EP28	G2/M perturbation 8-14 time series	2022-06-30 EP; 2022-07-13 IHC+FISH	Cdc25::3×HA	10	St.21	Mesp>eGFP::hPCNA (25ug)_Cy3	Mesp>hCD4::mCherry (25ug)_Alexa647	FoxF>Cdc25::3×HA (60ug)_Alexa405	Tbx1/10-cDNA-FLU_TSA-Flu	2022-08-31	#20	EP28_CdcHA_10H_Line8		8		medium BRT	15	-	2.5	X				X	-	-	-
AK	EP28	G2/M perturbation 8-14 time series	2022-06-30 EP; 2022-07-13 IHC+FISH	Cdc25::3×HA	10	St.21	Mesp>eGFP::hPCNA (25ug)_Cy3	Mesp>hCD4::mCherry (25ug)_Alexa647	FoxF>Cdc25::3×HA (60ug)_Alexa405	Tbx1/10-cDNA-FLU_TSA-Flu	2022-08-31	#20	EP28_CdcHA_10H_Line8-em		8		medium BRT	17.3	-	1	-				-	-	-	-
AK	EP28	G2/M perturbation 8-14 time series	2022-06-30 EP; 2022-07-13 IHC+FISH	Cdc25::3×HA	10	St.21	Mesp>eGFP::hPCNA (25ug)_Cy3	Mesp>hCD4::mCherry (25ug)_Alexa647	FoxF>Cdc25::3×HA (60ug)_Alexa405	Tbx1/10-cDNA-FLU_TSA-Flu	2022-08-31	#20	EP28_CdcHA_10H_Line9		9		medium	11.7	-	2.5	X				X	-	-	-
AK	EP28	G2/M perturbation 8-14 time series	2022-06-30 EP; 2022-07-13 IHC+FISH	Cdc25::3×HA	10	St.21	Mesp>eGFP::hPCNA (25ug)_Cy3	Mesp>hCD4::mCherry (25ug)_Alexa647	FoxF>Cdc25::3×HA (60ug)_Alexa405	Tbx1/10-cDNA-FLU_TSA-Flu	2022-08-31	#20	EP28_CdcHA_10H_Line9		9		medium	11.7	-	2.5	X				X	-	-	-
AK	EP28	G2/M perturbation 8-14 time series	2022-06-30 EP; 2022-07-13 IHC+FISH	Cdc25::3×HA	10	St.21	Mesp>eGFP::hPCNA (25ug)_Cy3	Mesp>hCD4::mCherry (25ug)_Alexa647	FoxF>Cdc25::3×HA (60ug)_Alexa405	Tbx1/10-cDNA-FLU_TSA-Flu	2022-08-31	#20	EP28_CdcHA_10H_Line10		10		medium	17	-	2.5	X				X	-	-	-
AK	EP28	G2/M perturbation 8-14 time series	2022-06-30 EP; 2022-07-13 IHC+FISH	Cdc25::3×HA	10	St.21	Mesp>eGFP::hPCNA (25ug)_Cy3	Mesp>hCD4::mCherry (25ug)_Alexa647	FoxF>Cdc25::3×HA (60ug)_Alexa405	Tbx1/10-cDNA-FLU_TSA-Flu	2022-08-31	#20	EP28_CdcHA_10H_Line10		10		medium	17	-	2.5	X				X	-	-	-
AK	EP28	G2/M perturbation 8-14 time series	2022-06-30 EP; 2022-07-13 IHC+FISH	Cdc25::3×HA	10.5	St.21	Mesp>eGFP::hPCNA (25ug)_Cy3	Mesp>hCD4::mCherry (25ug)_Alexa647	FoxF>Cdc25::3×HA (60ug)_Alexa405	Tbx1/10-cDNA-FLU_TSA-Flu	2022-08-25	#21	EP28_CdcHA_10.5H_Line1-1		1			20		2.5	X				X	-	-	-
AK	EP28	G2/M perturbation 8-14 time series	2022-06-30 EP; 2022-07-13 IHC+FISH	Cdc25::3×HA	10.5	St.21	Mesp>eGFP::hPCNA (25ug)_Cy3	Mesp>hCD4::mCherry (25ug)_Alexa647	FoxF>Cdc25::3×HA (60ug)_Alexa405	Tbx1/10-cDNA-FLU_TSA-Flu	2022-08-25	#21	EP28_CdcHA_10.5H_Line1-1		1			20		2.5	X				X	-	-	-
AK	EP28	G2/M perturbation 8-14 time series	2022-06-30 EP; 2022-07-13 IHC+FISH	Cdc25::3×HA	10.5	St.21	Mesp>eGFP::hPCNA (25ug)_Cy3	Mesp>hCD4::mCherry (25ug)_Alexa647	FoxF>Cdc25::3×HA (60ug)_Alexa405	Tbx1/10-cDNA-FLU_TSA-Flu	2022-08-25	#21	EP28_CdcHA_10.5H_Line1-2		1		BRT	25		2.5	X				X	-	-	-
AK	EP28	G2/M perturbation 8-14 time series	2022-06-30 EP; 2022-07-13 IHC+FISH	Cdc25::3×HA	10.5	St.21	Mesp>eGFP::hPCNA (25ug)_Cy3	Mesp>hCD4::mCherry (25ug)_Alexa647	FoxF>Cdc25::3×HA (60ug)_Alexa405	Tbx1/10-cDNA-FLU_TSA-Flu	2022-08-25	#21	EP28_CdcHA_10.5H_Line1-2		1		BRT	25		2.5	X				X	-	-	-
AK	EP28	G2/M perturbation 8-14 time series	2022-06-30 EP; 2022-07-13 IHC+FISH	Cdc25::3×HA	10.5	St.21	Mesp>eGFP::hPCNA (25ug)_Cy3	Mesp>hCD4::mCherry (25ug)_Alexa647	FoxF>Cdc25::3×HA (60ug)_Alexa405	Tbx1/10-cDNA-FLU_TSA-Flu	2022-08-25	#21	EP28_CdcHA_10.5H_Line2		2	deep		30		2.5	X				X	-	-	-
AK	EP28	G2/M perturbation 8-14 time series	2022-06-30 EP; 2022-07-13 IHC+FISH	Cdc25::3×HA	10.5	St.21	Mesp>eGFP::hPCNA (25ug)_Cy3	Mesp>hCD4::mCherry (25ug)_Alexa647	FoxF>Cdc25::3×HA (60ug)_Alexa405	Tbx1/10-cDNA-FLU_TSA-Flu	2022-08-25	#21	EP28_CdcHA_10.5H_Line2		2	deep		30		2.5	X				X	-	-	-
AK	EP28	G2/M perturbation 8-14 time series	2022-06-30 EP; 2022-07-13 IHC+FISH	Cdc25::3×HA	10.5	St.21	Mesp>eGFP::hPCNA (25ug)_Cy3	Mesp>hCD4::mCherry (25ug)_Alexa647	FoxF>Cdc25::3×HA (60ug)_Alexa405	Tbx1/10-cDNA-FLU_TSA-Flu	2022-08-25	#21	EP28_CdcHA_10.5H_Line2		2	deep		30		2.5	MissNucleus (X)				MissNucleus (X)	-	-	-
AK	EP28	G2/M perturbation 8-14 time series	2022-06-30 EP; 2022-07-13 IHC+FISH	Cdc25::3×HA	10.5	St.21	Mesp>eGFP::hPCNA (25ug)_Cy3	Mesp>hCD4::mCherry (25ug)_Alexa647	FoxF>Cdc25::3×HA (60ug)_Alexa405	Tbx1/10-cDNA-FLU_TSA-Flu	2022-08-25	#21	EP28_CdcHA_10.5H_Line2		2	deep		30		2.5	X				X	-	-	-
AK	EP28	G2/M perturbation 8-14 time series	2022-06-30 EP; 2022-07-13 IHC+FISH	Cdc25::3×HA	10.5	St.21	Mesp>eGFP::hPCNA (25ug)_Cy3	Mesp>hCD4::mCherry (25ug)_Alexa647	FoxF>Cdc25::3×HA (60ug)_Alexa405	Tbx1/10-cDNA-FLU_TSA-Flu	2022-08-25	#21	EP28_CdcHA_10.5H_Line3		3			30		2.5	X				X	-	-	-
AK	EP28	G2/M perturbation 8-14 time series	2022-06-30 EP; 2022-07-13 IHC+FISH	Cdc25::3×HA	10.5	St.21	Mesp>eGFP::hPCNA (25ug)_Cy3	Mesp>hCD4::mCherry (25ug)_Alexa647	FoxF>Cdc25::3×HA (60ug)_Alexa405	Tbx1/10-cDNA-FLU_TSA-Flu	2022-08-25	#21	EP28_CdcHA_10.5H_Line3		3			30		2.5	X				X	-	-	-
AK	EP28	G2/M perturbation 8-14 time series	2022-06-30 EP; 2022-07-13 IHC+FISH	Cdc25::3×HA	10.5	St.21	Mesp>eGFP::hPCNA (25ug)_Cy3	Mesp>hCD4::mCherry (25ug)_Alexa647	FoxF>Cdc25::3×HA (60ug)_Alexa405	Tbx1/10-cDNA-FLU_TSA-Flu	2022-08-25	#21	EP28_CdcHA_10.5H_Line3		3			30		2.5	X				X	-	-	-
AK	EP28	G2/M perturbation 8-14 time series	2022-06-30 EP; 2022-07-13 IHC+FISH	Cdc25::3×HA	10.5	St.21	Mesp>eGFP::hPCNA (25ug)_Cy3	Mesp>hCD4::mCherry (25ug)_Alexa647	FoxF>Cdc25::3×HA (60ug)_Alexa405	Tbx1/10-cDNA-FLU_TSA-Flu	2022-08-25	#21	EP28_CdcHA_10.5H_Line3		3			30		2.5	MissNucleus (X)				MissNucleus (X)	-	-	-
AK	EP28	G2/M perturbation 8-14 time series	2022-06-30 EP; 2022-07-13 IHC+FISH	Cdc25::3×HA	10.5	St.21	Mesp>eGFP::hPCNA (25ug)_Cy3	Mesp>hCD4::mCherry (25ug)_Alexa647	FoxF>Cdc25::3×HA (60ug)_Alexa405	Tbx1/10-cDNA-FLU_TSA-Flu	2022-08-25	#21	EP28_CdcHA_10.5H_Line4		4			20		2.5	X				X	-	-	-
AK	EP28	G2/M perturbation 8-14 time series	2022-06-30 EP; 2022-07-13 IHC+FISH	Cdc25::3×HA	10.5	St.21	Mesp>eGFP::hPCNA (25ug)_Cy3	Mesp>hCD4::mCherry (25ug)_Alexa647	FoxF>Cdc25::3×HA (60ug)_Alexa405	Tbx1/10-cDNA-FLU_TSA-Flu	2022-08-25	#21	EP28_CdcHA_10.5H_Line4		4			20		2.5	X				X	-	-	-
AK	EP28	G2/M perturbation 8-14 time series	2022-06-30 EP; 2022-07-13 IHC+FISH	Cdc25::3×HA	10.5	St.21	Mesp>eGFP::hPCNA (25ug)_Cy3	Mesp>hCD4::mCherry (25ug)_Alexa647	FoxF>Cdc25::3×HA (60ug)_Alexa405	Tbx1/10-cDNA-FLU_TSA-Flu	2022-08-25	#21	EP28_CdcHA_10.5H_Line5		5			45		2.5	X				X	-	-	-
AK	EP28	G2/M perturbation 8-14 time series	2022-06-30 EP; 2022-07-13 IHC+FISH	Cdc25::3×HA	10.5	St.21	Mesp>eGFP::hPCNA (25ug)_Cy3	Mesp>hCD4::mCherry (25ug)_Alexa647	FoxF>Cdc25::3×HA (60ug)_Alexa405	Tbx1/10-cDNA-FLU_TSA-Flu	2022-08-25	#21	EP28_CdcHA_10.5H_Line5		5			45		2.5	X				X	-	-	-
AK	EP28	G2/M perturbation 8-14 time series	2022-06-30 EP; 2022-07-13 IHC+FISH	Cdc25::3×HA	10.5	St.21	Mesp>eGFP::hPCNA (25ug)_Cy3	Mesp>hCD4::mCherry (25ug)_Alexa647	FoxF>Cdc25::3×HA (60ug)_Alexa405	Tbx1/10-cDNA-FLU_TSA-Flu	2022-08-25	#21	EP28_CdcHA_10.5H_Line6		6			50		2.5	X				X	-	-	-
AK	EP28	G2/M perturbation 8-14 time series	2022-06-30 EP; 2022-07-13 IHC+FISH	Cdc25::3×HA	10.5	St.21	Mesp>eGFP::hPCNA (25ug)_Cy3	Mesp>hCD4::mCherry (25ug)_Alexa647	FoxF>Cdc25::3×HA (60ug)_Alexa405	Tbx1/10-cDNA-FLU_TSA-Flu	2022-08-25	#21	EP28_CdcHA_10.5H_Line6		6			50		2.5	X				X	-	-	-
AK	EP28	G2/M perturbation 8-14 time series	2022-06-30 EP; 2022-07-13 IHC+FISH	Cdc25::3×HA	10.5	St.21	Mesp>eGFP::hPCNA (25ug)_Cy3	Mesp>hCD4::mCherry (25ug)_Alexa647	FoxF>Cdc25::3×HA (60ug)_Alexa405	Tbx1/10-cDNA-FLU_TSA-Flu	2022-08-25	#21	EP28_CdcHA_10.5H_Line7		7		medium BRT	20		2.5	X				X	-	-	-
AK	EP28	G2/M perturbation 8-14 time series	2022-06-30 EP; 2022-07-13 IHC+FISH	Cdc25::3×HA	10.5	St.21	Mesp>eGFP::hPCNA (25ug)_Cy3	Mesp>hCD4::mCherry (25ug)_Alexa647	FoxF>Cdc25::3×HA (60ug)_Alexa405	Tbx1/10-cDNA-FLU_TSA-Flu	2022-08-25	#21	EP28_CdcHA_10.5H_Line7		7		medium BRT	20		2.5	X				X	-	-	-
AK	EP28	G2/M perturbation 8-14 time series	2022-06-30 EP; 2022-07-13 IHC+FISH	Cdc25::3×HA	10.5	St.21	Mesp>eGFP::hPCNA (25ug)_Cy3	Mesp>hCD4::mCherry (25ug)_Alexa647	FoxF>Cdc25::3×HA (60ug)_Alexa405	Tbx1/10-cDNA-FLU_TSA-Flu	2022-08-25	#21	EP28_CdcHA_10.5H_Line8		8			20		2.5	X				X	-	-	-
AK	EP28	G2/M perturbation 8-14 time series	2022-06-30 EP; 2022-07-13 IHC+FISH	Cdc25::3×HA	10.5	St.21	Mesp>eGFP::hPCNA (25ug)_Cy3	Mesp>hCD4::mCherry (25ug)_Alexa647	FoxF>Cdc25::3×HA (60ug)_Alexa405	Tbx1/10-cDNA-FLU_TSA-Flu	2022-08-25	#21	EP28_CdcHA_10.5H_Line8		8			20		2.5	X				X	-	-	-
AK	EP28	G2/M perturbation 8-14 time series	2022-06-30 EP; 2022-07-13 IHC+FISH	Cdc25::3×HA	10.5	St.21	Mesp>eGFP::hPCNA (25ug)_Cy3	Mesp>hCD4::mCherry (25ug)_Alexa647	FoxF>Cdc25::3×HA (60ug)_Alexa405	Tbx1/10-cDNA-FLU_TSA-Flu	2022-08-25	#21	EP28_CdcHA_10.5H_Line9		9		messy	30		2.5	X				X	-	-	-
AK	EP28	G2/M perturbation 8-14 time series	2022-06-30 EP; 2022-07-13 IHC+FISH	Cdc25::3×HA	10.5	St.21	Mesp>eGFP::hPCNA (25ug)_Cy3	Mesp>hCD4::mCherry (25ug)_Alexa647	FoxF>Cdc25::3×HA (60ug)_Alexa405	Tbx1/10-cDNA-FLU_TSA-Flu	2022-08-25	#21	EP28_CdcHA_10.5H_Line9		9		messy	30		2.5	X				X	-	-	-
AK	EP28	G2/M perturbation 8-14 time series	2022-06-30 EP; 2022-07-13 IHC+FISH	Cdc25::3×HA	10.5	St.21	Mesp>eGFP::hPCNA (25ug)_Cy3	Mesp>hCD4::mCherry (25ug)_Alexa647	FoxF>Cdc25::3×HA (60ug)_Alexa405	Tbx1/10-cDNA-FLU_TSA-Flu	2022-08-25	#21	EP28_CdcHA_10.5H_Line10		10		Weak, no membrane	35		2.5	-				-	-	-	-
AK	EP28	G2/M perturbation 8-14 time series	2022-06-30 EP; 2022-07-13 IHC+FISH	Cdc25::3×HA	10.5	St.21	Mesp>eGFP::hPCNA (25ug)_Cy3	Mesp>hCD4::mCherry (25ug)_Alexa647	FoxF>Cdc25::3×HA (60ug)_Alexa405	Tbx1/10-cDNA-FLU_TSA-Flu	2022-08-25	#21	EP28_CdcHA_10.5H_Line11		11			50		2.5	X				X	-	-	-
AK	EP28	G2/M perturbation 8-14 time series	2022-06-30 EP; 2022-07-13 IHC+FISH	Cdc25::3×HA	10.5	St.21	Mesp>eGFP::hPCNA (25ug)_Cy3	Mesp>hCD4::mCherry (25ug)_Alexa647	FoxF>Cdc25::3×HA (60ug)_Alexa405	Tbx1/10-cDNA-FLU_TSA-Flu	2022-08-25	#21	EP28_CdcHA_10.5H_Line11		11			50		2.5	X				X	-	-	-
AK	EP28	G2/M perturbation 8-14 time series	2022-06-30 EP; 2022-07-13 IHC+FISH	Cdc25::3×HA	10.5	St.21	Mesp>eGFP::hPCNA (25ug)_Cy3	Mesp>hCD4::mCherry (25ug)_Alexa647	FoxF>Cdc25::3×HA (60ug)_Alexa405	Tbx1/10-cDNA-FLU_TSA-Flu	2022-08-25	#21	EP28_CdcHA_10.5H_Line12		12			20		2.5	X				X	-	-	-
AK	EP28	G2/M perturbation 8-14 time series	2022-06-30 EP; 2022-07-13 IHC+FISH	Cdc25::3×HA	10.5	St.21	Mesp>eGFP::hPCNA (25ug)_Cy3	Mesp>hCD4::mCherry (25ug)_Alexa647	FoxF>Cdc25::3×HA (60ug)_Alexa405	Tbx1/10-cDNA-FLU_TSA-Flu	2022-08-25	#21	EP28_CdcHA_10.5H_Line12		12			20		2.5	X				X	-	-	-
AK	EP28	G2/M perturbation 8-14 time series	2022-06-30 EP; 2022-07-13 IHC+FISH	Cdc25::3×HA	10.5	St.21	Mesp>eGFP::hPCNA (25ug)_Cy3	Mesp>hCD4::mCherry (25ug)_Alexa647	FoxF>Cdc25::3×HA (60ug)_Alexa405	Tbx1/10-cDNA-FLU_TSA-Flu	2022-08-25	#21	EP28_CdcHA_10.5H_Line13		13			25		2.5	X				X	-	-	-
AK	EP28	G2/M perturbation 8-14 time series	2022-06-30 EP; 2022-07-13 IHC+FISH	Cdc25::3×HA	10.5	St.21	Mesp>eGFP::hPCNA (25ug)_Cy3	Mesp>hCD4::mCherry (25ug)_Alexa647	FoxF>Cdc25::3×HA (60ug)_Alexa405	Tbx1/10-cDNA-FLU_TSA-Flu	2022-08-25	#21	EP28_CdcHA_10.5H_Line13		13			25		2.5	MissNucleus (X)				MissNucleus (X)	-	-	-
AK	EP28	G2/M perturbation 8-14 time series	2022-06-30 EP; 2022-07-13 IHC+FISH	Cdc25::3×HA	10.5	St.21	Mesp>eGFP::hPCNA (25ug)_Cy3	Mesp>hCD4::mCherry (25ug)_Alexa647	FoxF>Cdc25::3×HA (60ug)_Alexa405	Tbx1/10-cDNA-FLU_TSA-Flu	2022-08-25	#21	EP28_CdcHA_10.5H_Line14		14		unknown ID	25		2.5	-				-	-	-	-
AK	EP28	G2/M perturbation 8-14 time series	2022-06-30 EP; 2022-07-13 IHC+FISH	Cdc25::3×HA	10.5	St.21	Mesp>eGFP::hPCNA (25ug)_Cy3	Mesp>hCD4::mCherry (25ug)_Alexa647	FoxF>Cdc25::3×HA (60ug)_Alexa405	Tbx1/10-cDNA-FLU_TSA-Flu	2022-08-25	#21	EP28_CdcHA_10.5H_Line15		15			25		2.5	X				X	-	-	-
AK	EP28	G2/M perturbation 8-14 time series	2022-06-30 EP; 2022-07-13 IHC+FISH	Cdc25::3×HA	10.5	St.21	Mesp>eGFP::hPCNA (25ug)_Cy3	Mesp>hCD4::mCherry (25ug)_Alexa647	FoxF>Cdc25::3×HA (60ug)_Alexa405	Tbx1/10-cDNA-FLU_TSA-Flu	2022-08-25	#21	EP28_CdcHA_10.5H_Line15		15			25		2.5	X				X	-	-	-
AK	EP28	G2/M perturbation 8-14 time series	2022-06-30 EP; 2022-07-13 IHC+FISH	Cdc25::3×HA	10.5	St.21	Mesp>eGFP::hPCNA (25ug)_Cy3	Mesp>hCD4::mCherry (25ug)_Alexa647	FoxF>Cdc25::3×HA (60ug)_Alexa405	Tbx1/10-cDNA-FLU_TSA-Flu	2022-08-25	#21	EP28_CdcHA_10.5H_Line16		16			25		2.5	X				X	-	-	-
AK	EP28	G2/M perturbation 8-14 time series	2022-06-30 EP; 2022-07-13 IHC+FISH	Cdc25::3×HA	10.5	St.21	Mesp>eGFP::hPCNA (25ug)_Cy3	Mesp>hCD4::mCherry (25ug)_Alexa647	FoxF>Cdc25::3×HA (60ug)_Alexa405	Tbx1/10-cDNA-FLU_TSA-Flu	2022-08-25	#21	EP28_CdcHA_10.5H_Line16		16			25		2.5	X				X	-	-	-
AK	EP28	G2/M perturbation 8-14 time series	2022-06-30 EP; 2022-07-13 IHC+FISH	Cdc25::3×HA	10.5	St.21	Mesp>eGFP::hPCNA (25ug)_Cy3	Mesp>hCD4::mCherry (25ug)_Alexa647	FoxF>Cdc25::3×HA (60ug)_Alexa405	Tbx1/10-cDNA-FLU_TSA-Flu	2022-08-25	#21	EP28_CdcHA_10.5H_Line17		17			25		2.5	X				X	-	-	-
AK	EP28	G2/M perturbation 8-14 time series	2022-06-30 EP; 2022-07-13 IHC+FISH	Cdc25::3×HA	10.5	St.21	Mesp>eGFP::hPCNA (25ug)_Cy3	Mesp>hCD4::mCherry (25ug)_Alexa647	FoxF>Cdc25::3×HA (60ug)_Alexa405	Tbx1/10-cDNA-FLU_TSA-Flu	2022-08-25	#21	EP28_CdcHA_10.5H_Line17		17			25		2.5	X				X	-	-	-
AK	EP28	G2/M perturbation 8-14 time series	2022-06-30 EP; 2022-07-13 IHC+FISH	Cdc25::3×HA	10.5	St.21	Mesp>eGFP::hPCNA (25ug)_Cy3	Mesp>hCD4::mCherry (25ug)_Alexa647	FoxF>Cdc25::3×HA (60ug)_Alexa405	Tbx1/10-cDNA-FLU_TSA-Flu	2022-08-25	#21	EP28_CdcHA_10.5H_Line18		18			18		2.5	X				X	-	-	-
AK	EP28	G2/M perturbation 8-14 time series	2022-06-30 EP; 2022-07-13 IHC+FISH	Cdc25::3×HA	10.5	St.21	Mesp>eGFP::hPCNA (25ug)_Cy3	Mesp>hCD4::mCherry (25ug)_Alexa647	FoxF>Cdc25::3×HA (60ug)_Alexa405	Tbx1/10-cDNA-FLU_TSA-Flu	2022-08-25	#21	EP28_CdcHA_10.5H_Line18		18			18		2.5	X				X	-	-	-
AK	EP28	G2/M perturbation 8-14 time series	2022-06-30 EP; 2022-07-13 IHC+FISH	Cdc25::3×HA	10.5	St.21	Mesp>eGFP::hPCNA (25ug)_Cy3	Mesp>hCD4::mCherry (25ug)_Alexa647	FoxF>Cdc25::3×HA (60ug)_Alexa405	Tbx1/10-cDNA-FLU_TSA-Flu	2022-08-25	#21	EP28_CdcHA_10.5H_Line18-em		18			18		1	-				-	-	-	-
AK	EP28	G2/M perturbation 8-14 time series	2022-06-30 EP; 2022-07-13 IHC+FISH	Cdc25::3×HA	10.5	St.21	Mesp>eGFP::hPCNA (25ug)_Cy3	Mesp>hCD4::mCherry (25ug)_Alexa647	FoxF>Cdc25::3×HA (60ug)_Alexa405	Tbx1/10-cDNA-FLU_TSA-Flu	2022-08-25	#21	EP28_CdcHA_10.5H_Line19		19			35		2.5	X				X	-	-	-
AK	EP28	G2/M perturbation 8-14 time series	2022-06-30 EP; 2022-07-13 IHC+FISH	Cdc25::3×HA	10.5	St.21	Mesp>eGFP::hPCNA (25ug)_Cy3	Mesp>hCD4::mCherry (25ug)_Alexa647	FoxF>Cdc25::3×HA (60ug)_Alexa405	Tbx1/10-cDNA-FLU_TSA-Flu	2022-08-25	#21	EP28_CdcHA_10.5H_Line19		19			35		2.5	X				X	-	-	-
AK	EP28	G2/M perturbation 8-14 time series	2022-06-30 EP; 2022-07-13 IHC+FISH	Cdc25::3×HA	10.5	St.21	Mesp>eGFP::hPCNA (25ug)_Cy3	Mesp>hCD4::mCherry (25ug)_Alexa647	FoxF>Cdc25::3×HA (60ug)_Alexa405	Tbx1/10-cDNA-FLU_TSA-Flu	2022-08-25	#21	EP28_CdcHA_10.5H_Line20		20			25		2.5	(Dividing)				Dividing	-	-	-
AK	EP28	G2/M perturbation 8-14 time series	2022-06-30 EP; 2022-07-13 IHC+FISH	Cdc25::3×HA	10.5	St.21	Mesp>eGFP::hPCNA (25ug)_Cy3	Mesp>hCD4::mCherry (25ug)_Alexa647	FoxF>Cdc25::3×HA (60ug)_Alexa405	Tbx1/10-cDNA-FLU_TSA-Flu	2022-08-25	#21	EP28_CdcHA_10.5H_Line20		20			25		2.5	(Dividing)				Dividing	-	-	-
AK	EP28	G2/M perturbation 8-14 time series	2022-06-30 EP; 2022-07-13 IHC+FISH	Cdc25::3×HA	10.5	St.21	Mesp>eGFP::hPCNA (25ug)_Cy3	Mesp>hCD4::mCherry (25ug)_Alexa647	FoxF>Cdc25::3×HA (60ug)_Alexa405	Tbx1/10-cDNA-FLU_TSA-Flu	2022-08-25	#21	EP28_CdcHA_10.5H_Line21		21			24		2.5	X				X	-	-	-
AK	EP28	G2/M perturbation 8-14 time series	2022-06-30 EP; 2022-07-13 IHC+FISH	Cdc25::3×HA	10.5	St.21	Mesp>eGFP::hPCNA (25ug)_Cy3	Mesp>hCD4::mCherry (25ug)_Alexa647	FoxF>Cdc25::3×HA (60ug)_Alexa405	Tbx1/10-cDNA-FLU_TSA-Flu	2022-08-25	#21	EP28_CdcHA_10.5H_Line21		21			24		2.5	MissNucleus (X)				MissNucleus (X)	-	-	-
AK	EP28	G2/M perturbation 8-14 time series	2022-06-30 EP; 2022-07-13 IHC+FISH	Cdc25::3×HA	10.5	St.21	Mesp>eGFP::hPCNA (25ug)_Cy3	Mesp>hCD4::mCherry (25ug)_Alexa647	FoxF>Cdc25::3×HA (60ug)_Alexa405	Tbx1/10-cDNA-FLU_TSA-Flu	2022-08-25	#21	EP28_CdcHA_10.5H_Line21-em		21			30		1	-				-	-	-	-
AK	EP28	G2/M perturbation 8-14 time series	2022-06-30 EP; 2022-07-13 IHC+FISH	Cdc25::3×HA	11	St.22	Mesp>eGFP::hPCNA (25ug)_Cy3	Mesp>hCD4::mCherry (25ug)_Alexa647	FoxF>Cdc25::3×HA (60ug)_Alexa405	Tbx1/10-cDNA-FLU_TSA-Flu	2022-08-23	#22	EP28_CdcHA_11H_LineWK		WK		Weak, like WT	40		2.5	-				-	-	-	-
AK	EP28	G2/M perturbation 8-14 time series	2022-06-30 EP; 2022-07-13 IHC+FISH	Cdc25::3×HA	11	St.22	Mesp>eGFP::hPCNA (25ug)_Cy3	Mesp>hCD4::mCherry (25ug)_Alexa647	FoxF>Cdc25::3×HA (60ug)_Alexa405	Tbx1/10-cDNA-FLU_TSA-Flu	2022-08-23	#22	EP28_CdcHA_11H_LineStuck		Stuck	Stuck,deep		21		2.5	-				-	-	-	-
AK	EP28	G2/M perturbation 8-14 time series	2022-06-30 EP; 2022-07-13 IHC+FISH	Cdc25::3×HA	11	St.22	Mesp>eGFP::hPCNA (25ug)_Cy3	Mesp>hCD4::mCherry (25ug)_Alexa647	FoxF>Cdc25::3×HA (60ug)_Alexa405	Tbx1/10-cDNA-FLU_TSA-Flu	2022-08-23	#22	EP28_CdcHA_11H_Line1		1	good		30		2.5	MissNucleus (X)				MissNucleus (X)	-	-	-
AK	EP28	G2/M perturbation 8-14 time series	2022-06-30 EP; 2022-07-13 IHC+FISH	Cdc25::3×HA	11	St.22	Mesp>eGFP::hPCNA (25ug)_Cy3	Mesp>hCD4::mCherry (25ug)_Alexa647	FoxF>Cdc25::3×HA (60ug)_Alexa405	Tbx1/10-cDNA-FLU_TSA-Flu	2022-08-23	#22	EP28_CdcHA_11H_Line1		1	good		30		2.5	D	-	-		-	X	X	-
AK	EP28	G2/M perturbation 8-14 time series	2022-06-30 EP; 2022-07-13 IHC+FISH	Cdc25::3×HA	11	St.22	Mesp>eGFP::hPCNA (25ug)_Cy3	Mesp>hCD4::mCherry (25ug)_Alexa647	FoxF>Cdc25::3×HA (60ug)_Alexa405	Tbx1/10-cDNA-FLU_TSA-Flu	2022-08-23	#22	EP28_CdcHA_11H_Line1-em		1	good		40		1	-				-	-	-	-
AK	EP28	G2/M perturbation 8-14 time series	2022-06-30 EP; 2022-07-13 IHC+FISH	Cdc25::3×HA	11	St.22	Mesp>eGFP::hPCNA (25ug)_Cy3	Mesp>hCD4::mCherry (25ug)_Alexa647	FoxF>Cdc25::3×HA (60ug)_Alexa405	Tbx1/10-cDNA-FLU_TSA-Flu	2022-08-23	#22	EP28_CdcHA_11H_Line2		2	another side gets stuck		35		2.5	MissNucleus (X)				MissNucleus (X)	-	-	-
AK	EP28	G2/M perturbation 8-14 time series	2022-06-30 EP; 2022-07-13 IHC+FISH	Cdc25::3×HA	11	St.22	Mesp>eGFP::hPCNA (25ug)_Cy3	Mesp>hCD4::mCherry (25ug)_Alexa647	FoxF>Cdc25::3×HA (60ug)_Alexa405	Tbx1/10-cDNA-FLU_TSA-Flu	2022-08-23	#22	EP28_CdcHA_11H_Line2		2	another side gets stuck		35		2.5	X				X	-	-	-
AK	EP28	G2/M perturbation 8-14 time series	2022-06-30 EP; 2022-07-13 IHC+FISH	Cdc25::3×HA	11	St.22	Mesp>eGFP::hPCNA (25ug)_Cy3	Mesp>hCD4::mCherry (25ug)_Alexa647	FoxF>Cdc25::3×HA (60ug)_Alexa405	Tbx1/10-cDNA-FLU_TSA-Flu	2022-08-23	#22	EP28_CdcHA_11H_Line3		3	good		21		2.5	MissNucleus (X)				MissNucleus (X)	-	-	-
AK	EP28	G2/M perturbation 8-14 time series	2022-06-30 EP; 2022-07-13 IHC+FISH	Cdc25::3×HA	11	St.22	Mesp>eGFP::hPCNA (25ug)_Cy3	Mesp>hCD4::mCherry (25ug)_Alexa647	FoxF>Cdc25::3×HA (60ug)_Alexa405	Tbx1/10-cDNA-FLU_TSA-Flu	2022-08-23	#22	EP28_CdcHA_11H_Line3		3	good		21		2.5	D				-	X	X	-
AK	EP28	G2/M perturbation 8-14 time series	2022-06-30 EP; 2022-07-13 IHC+FISH	Cdc25::3×HA	11	St.22	Mesp>eGFP::hPCNA (25ug)_Cy3	Mesp>hCD4::mCherry (25ug)_Alexa647	FoxF>Cdc25::3×HA (60ug)_Alexa405	Tbx1/10-cDNA-FLU_TSA-Flu	2022-08-23	#22	EP28_CdcHA_11H_Line4		4			40		2.5	D	N	Abnormal		-	X	X	-
AK	EP28	G2/M perturbation 8-14 time series	2022-06-30 EP; 2022-07-13 IHC+FISH	Cdc25::3×HA	11	St.22	Mesp>eGFP::hPCNA (25ug)_Cy3	Mesp>hCD4::mCherry (25ug)_Alexa647	FoxF>Cdc25::3×HA (60ug)_Alexa405	Tbx1/10-cDNA-FLU_TSA-Flu	2022-08-23	#22	EP28_CdcHA_11H_Line4		4			40		2.5	X				X	-	-	-
AK	EP28	G2/M perturbation 8-14 time series	2022-06-30 EP; 2022-07-13 IHC+FISH	Cdc25::3×HA	11	St.22	Mesp>eGFP::hPCNA (25ug)_Cy3	Mesp>hCD4::mCherry (25ug)_Alexa647	FoxF>Cdc25::3×HA (60ug)_Alexa405	Tbx1/10-cDNA-FLU_TSA-Flu	2022-08-23	#22	EP28_CdcHA_11H_Line4		4			40		2.5	X				X	-	-	-
AK	EP28	G2/M perturbation 8-14 time series	2022-06-30 EP; 2022-07-13 IHC+FISH	Cdc25::3×HA	11	St.22	Mesp>eGFP::hPCNA (25ug)_Cy3	Mesp>hCD4::mCherry (25ug)_Alexa647	FoxF>Cdc25::3×HA (60ug)_Alexa405	Tbx1/10-cDNA-FLU_TSA-Flu	2022-08-23	#22	EP28_CdcHA_11H_Line4		4			40		2.5	X				X	-	-	-
AK	EP28	G2/M perturbation 8-14 time series	2022-06-30 EP; 2022-07-13 IHC+FISH	Cdc25::3×HA	11	St.22	Mesp>eGFP::hPCNA (25ug)_Cy3	Mesp>hCD4::mCherry (25ug)_Alexa647	FoxF>Cdc25::3×HA (60ug)_Alexa405	Tbx1/10-cDNA-FLU_TSA-Flu	2022-08-23	#22	EP28_CdcHA_11H_Line5		5			22		2.5	X				X	-	-	-
AK	EP28	G2/M perturbation 8-14 time series	2022-06-30 EP; 2022-07-13 IHC+FISH	Cdc25::3×HA	11	St.22	Mesp>eGFP::hPCNA (25ug)_Cy3	Mesp>hCD4::mCherry (25ug)_Alexa647	FoxF>Cdc25::3×HA (60ug)_Alexa405	Tbx1/10-cDNA-FLU_TSA-Flu	2022-08-23	#22	EP28_CdcHA_11H_Line5		5			22		2.5	D				-	X	X	-
AK	EP28	G2/M perturbation 8-14 time series	2022-06-30 EP; 2022-07-13 IHC+FISH	Cdc25::3×HA	11	St.22	Mesp>eGFP::hPCNA (25ug)_Cy3	Mesp>hCD4::mCherry (25ug)_Alexa647	FoxF>Cdc25::3×HA (60ug)_Alexa405	Tbx1/10-cDNA-FLU_TSA-Flu	2022-08-23	#22	EP28_CdcHA_11H_Line6		6	good		19.6		2.5	MissNucleus (X)				MissNucleus (X)	-	-	-
AK	EP28	G2/M perturbation 8-14 time series	2022-06-30 EP; 2022-07-13 IHC+FISH	Cdc25::3×HA	11	St.22	Mesp>eGFP::hPCNA (25ug)_Cy3	Mesp>hCD4::mCherry (25ug)_Alexa647	FoxF>Cdc25::3×HA (60ug)_Alexa405	Tbx1/10-cDNA-FLU_TSA-Flu	2022-08-23	#22	EP28_CdcHA_11H_Line6		6	good		19.6		2.5	MissNucleus (X)				MissNucleus (X)	-	-	-
AK	EP28	G2/M perturbation 8-14 time series	2022-06-30 EP; 2022-07-13 IHC+FISH	Cdc25::3×HA	11	St.22	Mesp>eGFP::hPCNA (25ug)_Cy3	Mesp>hCD4::mCherry (25ug)_Alexa647	FoxF>Cdc25::3×HA (60ug)_Alexa405	Tbx1/10-cDNA-FLU_TSA-Flu	2022-08-23	#22	EP28_CdcHA_11H_Line7		7		medium BRT	35		2.5	X				X	-	-	-
AK	EP28	G2/M perturbation 8-14 time series	2022-06-30 EP; 2022-07-13 IHC+FISH	Cdc25::3×HA	11	St.22	Mesp>eGFP::hPCNA (25ug)_Cy3	Mesp>hCD4::mCherry (25ug)_Alexa647	FoxF>Cdc25::3×HA (60ug)_Alexa405	Tbx1/10-cDNA-FLU_TSA-Flu	2022-08-23	#22	EP28_CdcHA_11H_Line7		7		medium BRT	35		2.5	MissNucleus (X)				MissNucleus (X)	-	-	-
AK	EP28	G2/M perturbation 8-14 time series	2022-06-30 EP; 2022-07-13 IHC+FISH	Cdc25::3×HA	11	St.22	Mesp>eGFP::hPCNA (25ug)_Cy3	Mesp>hCD4::mCherry (25ug)_Alexa647	FoxF>Cdc25::3×HA (60ug)_Alexa405	Tbx1/10-cDNA-FLU_TSA-Flu	2022-08-23	#22	EP28_CdcHA_11H_Line8		8	good		30		2.5	X				X	-	-	-
AK	EP28	G2/M perturbation 8-14 time series	2022-06-30 EP; 2022-07-13 IHC+FISH	Cdc25::3×HA	11	St.22	Mesp>eGFP::hPCNA (25ug)_Cy3	Mesp>hCD4::mCherry (25ug)_Alexa647	FoxF>Cdc25::3×HA (60ug)_Alexa405	Tbx1/10-cDNA-FLU_TSA-Flu	2022-08-23	#22	EP28_CdcHA_11H_Line8		8	good		30		2.5	X				X	-	-	-
AK	EP28	G2/M perturbation 8-14 time series	2022-06-30 EP; 2022-07-13 IHC+FISH	Cdc25::3×HA	11	St.22	Mesp>eGFP::hPCNA (25ug)_Cy3	Mesp>hCD4::mCherry (25ug)_Alexa647	FoxF>Cdc25::3×HA (60ug)_Alexa405	Tbx1/10-cDNA-FLU_TSA-Flu	2022-08-23	#22	EP28_CdcHA_11H_Line9		9	Stuck		30		2.5	STUCK				STUCK	-	-	-
AK	EP28	G2/M perturbation 8-14 time series	2022-06-30 EP; 2022-07-13 IHC+FISH	Cdc25::3×HA	11	St.22	Mesp>eGFP::hPCNA (25ug)_Cy3	Mesp>hCD4::mCherry (25ug)_Alexa647	FoxF>Cdc25::3×HA (60ug)_Alexa405	Tbx1/10-cDNA-FLU_TSA-Flu	2022-08-23	#22	EP28_CdcHA_11H_Line9		9			30		2.5	X				X	-	-	-
AK	EP28	G2/M perturbation 8-14 time series	2022-06-30 EP; 2022-07-13 IHC+FISH	Cdc25::3×HA	11	St.22	Mesp>eGFP::hPCNA (25ug)_Cy3	Mesp>hCD4::mCherry (25ug)_Alexa647	FoxF>Cdc25::3×HA (60ug)_Alexa405	Tbx1/10-cDNA-FLU_TSA-Flu	2022-08-23	#22	EP28_CdcHA_11H_Line9		9			30		2.5	D	N	Abnormal		-	X	X	-
AK	EP28	G2/M perturbation 8-14 time series	2022-06-30 EP; 2022-07-13 IHC+FISH	Cdc25::3×HA	11	St.22	Mesp>eGFP::hPCNA (25ug)_Cy3	Mesp>hCD4::mCherry (25ug)_Alexa647	FoxF>Cdc25::3×HA (60ug)_Alexa405	Tbx1/10-cDNA-FLU_TSA-Flu	2022-08-23	#22	EP28_CdcHA_11H_Line9		9			30		2.5	D				-	X	X	-
AK	EP28	G2/M perturbation 8-14 time series	2022-06-30 EP; 2022-07-13 IHC+FISH	Cdc25::3×HA	11	St.22	Mesp>eGFP::hPCNA (25ug)_Cy3	Mesp>hCD4::mCherry (25ug)_Alexa647	FoxF>Cdc25::3×HA (60ug)_Alexa405	Tbx1/10-cDNA-FLU_TSA-Flu	2022-08-23	#22	EP28_CdcHA_11H_Line10		10			30		2.5	X				X	-	-	-
AK	EP28	G2/M perturbation 8-14 time series	2022-06-30 EP; 2022-07-13 IHC+FISH	Cdc25::3×HA	11	St.22	Mesp>eGFP::hPCNA (25ug)_Cy3	Mesp>hCD4::mCherry (25ug)_Alexa647	FoxF>Cdc25::3×HA (60ug)_Alexa405	Tbx1/10-cDNA-FLU_TSA-Flu	2022-08-23	#22	EP28_CdcHA_11H_Line10		10			30		2.5	MissNucleus (X)				MissNucleus (X)	-	-	-
AK	EP28	G2/M perturbation 8-14 time series	2022-06-30 EP; 2022-07-13 IHC+FISH	Cdc25::3×HA	11	St.22	Mesp>eGFP::hPCNA (25ug)_Cy3	Mesp>hCD4::mCherry (25ug)_Alexa647	FoxF>Cdc25::3×HA (60ug)_Alexa405	Tbx1/10-cDNA-FLU_TSA-Flu	2022-08-23	#22	EP28_CdcHA_11H_Line11		11			20		2.5	X				X	-	-	-
AK	EP28	G2/M perturbation 8-14 time series	2022-06-30 EP; 2022-07-13 IHC+FISH	Cdc25::3×HA	11	St.22	Mesp>eGFP::hPCNA (25ug)_Cy3	Mesp>hCD4::mCherry (25ug)_Alexa647	FoxF>Cdc25::3×HA (60ug)_Alexa405	Tbx1/10-cDNA-FLU_TSA-Flu	2022-08-23	#22	EP28_CdcHA_11H_Line11		11			20		2.5	D				-	X	X	-
AK	EP28	G2/M perturbation 8-14 time series	2022-06-30 EP; 2022-07-13 IHC+FISH	Cdc25::3×HA	11	St.22	Mesp>eGFP::hPCNA (25ug)_Cy3	Mesp>hCD4::mCherry (25ug)_Alexa647	FoxF>Cdc25::3×HA (60ug)_Alexa405	Tbx1/10-cDNA-FLU_TSA-Flu	2022-08-23	#22	EP28_CdcHA_11H_Line11-em		11			25		1	-				-	-	-	-
AK	EP28	G2/M perturbation 8-14 time series	2022-06-30 EP; 2022-07-13 IHC+FISH	Cdc25::3×HA	11	St.22	Mesp>eGFP::hPCNA (25ug)_Cy3	Mesp>hCD4::mCherry (25ug)_Alexa647	FoxF>Cdc25::3×HA (60ug)_Alexa405	Tbx1/10-cDNA-FLU_TSA-Flu	2022-08-23	#22	EP28_CdcHA_11H_Line12		12			20		2.5	X	Y	-		X	-	-	-
AK	EP28	G2/M perturbation 8-14 time series	2022-06-30 EP; 2022-07-13 IHC+FISH	Cdc25::3×HA	11	St.22	Mesp>eGFP::hPCNA (25ug)_Cy3	Mesp>hCD4::mCherry (25ug)_Alexa647	FoxF>Cdc25::3×HA (60ug)_Alexa405	Tbx1/10-cDNA-FLU_TSA-Flu	2022-08-23	#22	EP28_CdcHA_11H_Line12		12			20		2.5	D				-	X	X	-
AK	EP28	G2/M perturbation 8-14 time series	2022-06-30 EP; 2022-07-13 IHC+FISH	Cdc25::3×HA	11	St.22	Mesp>eGFP::hPCNA (25ug)_Cy3	Mesp>hCD4::mCherry (25ug)_Alexa647	FoxF>Cdc25::3×HA (60ug)_Alexa405	Tbx1/10-cDNA-FLU_TSA-Flu	2022-08-23	#22	EP28_CdcHA_11H_Line12-em		12			25		1	-				-	-	-	-
AK	EP28	G2/M perturbation 8-14 time series	2022-06-30 EP; 2022-07-13 IHC+FISH	Cdc25::3×HA	11	St.22	Mesp>eGFP::hPCNA (25ug)_Cy3	Mesp>hCD4::mCherry (25ug)_Alexa647	FoxF>Cdc25::3×HA (60ug)_Alexa405	Tbx1/10-cDNA-FLU_TSA-Flu	2022-08-23	#22	EP28_CdcHA_11H_Line13		13			25		2.5	X				X	-	-	-
AK	EP28	G2/M perturbation 8-14 time series	2022-06-30 EP; 2022-07-13 IHC+FISH	Cdc25::3×HA	11	St.22	Mesp>eGFP::hPCNA (25ug)_Cy3	Mesp>hCD4::mCherry (25ug)_Alexa647	FoxF>Cdc25::3×HA (60ug)_Alexa405	Tbx1/10-cDNA-FLU_TSA-Flu	2022-08-23	#22	EP28_CdcHA_11H_Line13		13			25		2.5	X				X	-	-	-
AK	EP28	G2/M perturbation 8-14 time series	2022-06-30 EP; 2022-07-13 IHC+FISH	Cdc25::3×HA	11	St.22	Mesp>eGFP::hPCNA (25ug)_Cy3	Mesp>hCD4::mCherry (25ug)_Alexa647	FoxF>Cdc25::3×HA (60ug)_Alexa405	Tbx1/10-cDNA-FLU_TSA-Flu	2022-08-23	#22	EP28_CdcHA_11H_Line14		14			35		2.5	MissNucleus (X)				MissNucleus (X)	-	-	-
AK	EP28	G2/M perturbation 8-14 time series	2022-06-30 EP; 2022-07-13 IHC+FISH	Cdc25::3×HA	11	St.22	Mesp>eGFP::hPCNA (25ug)_Cy3	Mesp>hCD4::mCherry (25ug)_Alexa647	FoxF>Cdc25::3×HA (60ug)_Alexa405	Tbx1/10-cDNA-FLU_TSA-Flu	2022-08-23	#22	EP28_CdcHA_11H_Line14		14			35		2.5	D				-	X	X	-
AK	EP28	G2/M perturbation 8-14 time series	2022-06-30 EP; 2022-07-13 IHC+FISH	Cdc25::3×HA	11	St.22	Mesp>eGFP::hPCNA (25ug)_Cy3	Mesp>hCD4::mCherry (25ug)_Alexa647	FoxF>Cdc25::3×HA (60ug)_Alexa405	Tbx1/10-cDNA-FLU_TSA-Flu	2022-08-23	#22	EP28_CdcHA_11H_Line15		15			35		2.5	X				X	-	-	-
AK	EP28	G2/M perturbation 8-14 time series	2022-06-30 EP; 2022-07-13 IHC+FISH	Cdc25::3×HA	11	St.22	Mesp>eGFP::hPCNA (25ug)_Cy3	Mesp>hCD4::mCherry (25ug)_Alexa647	FoxF>Cdc25::3×HA (60ug)_Alexa405	Tbx1/10-cDNA-FLU_TSA-Flu	2022-08-23	#22	EP28_CdcHA_11H_Line15		15			35		2.5	X				X	-	-	-
AK	EP28	G2/M perturbation 8-14 time series	2022-06-30 EP; 2022-07-13 IHC+FISH	Cdc25::3×HA	11.5	St.22	Mesp>eGFP::hPCNA (25ug)_Cy3	Mesp>hCD4::mCherry (25ug)_Alexa647	FoxF>Cdc25::3×HA (60ug)_Alexa405	Tbx1/10-cDNA-FLU_TSA-Flu	2022-08-18	#23	EP28_CdcHA_11.5H_Line1		1		Weak, no membrane	25		2.5	D				-	X	X	-
AK	EP28	G2/M perturbation 8-14 time series	2022-06-30 EP; 2022-07-13 IHC+FISH	Cdc25::3×HA	11.5	St.22	Mesp>eGFP::hPCNA (25ug)_Cy3	Mesp>hCD4::mCherry (25ug)_Alexa647	FoxF>Cdc25::3×HA (60ug)_Alexa405	Tbx1/10-cDNA-FLU_TSA-Flu	2022-08-18	#23	EP28_CdcHA_11.5H_Line1		1		Weak, no membrane	25		2.5	D				-	X	⍻ = X	-
AK	EP28	G2/M perturbation 8-14 time series	2022-06-30 EP; 2022-07-13 IHC+FISH	Cdc25::3×HA	11.5	St.22	Mesp>eGFP::hPCNA (25ug)_Cy3	Mesp>hCD4::mCherry (25ug)_Alexa647	FoxF>Cdc25::3×HA (60ug)_Alexa405	Tbx1/10-cDNA-FLU_TSA-Flu	2022-08-18	#23	EP28_CdcHA_11.5H_Line2		2		medium WK	30		2.5	X				X	-	-	-
AK	EP28	G2/M perturbation 8-14 time series	2022-06-30 EP; 2022-07-13 IHC+FISH	Cdc25::3×HA	11.5	St.22	Mesp>eGFP::hPCNA (25ug)_Cy3	Mesp>hCD4::mCherry (25ug)_Alexa647	FoxF>Cdc25::3×HA (60ug)_Alexa405	Tbx1/10-cDNA-FLU_TSA-Flu	2022-08-18	#23	EP28_CdcHA_11.5H_Line2		2		medium WK	30		2.5	X				X	-	-	-
AK	EP28	G2/M perturbation 8-14 time series	2022-06-30 EP; 2022-07-13 IHC+FISH	Cdc25::3×HA	11.5	St.22	Mesp>eGFP::hPCNA (25ug)_Cy3	Mesp>hCD4::mCherry (25ug)_Alexa647	FoxF>Cdc25::3×HA (60ug)_Alexa405	Tbx1/10-cDNA-FLU_TSA-Flu	2022-08-18	#23	EP28_CdcHA_11.5H_Line3		3		medium WK	25		2.5	D	N	Abnormal		-	X	X	-
AK	EP28	G2/M perturbation 8-14 time series	2022-06-30 EP; 2022-07-13 IHC+FISH	Cdc25::3×HA	11.5	St.22	Mesp>eGFP::hPCNA (25ug)_Cy3	Mesp>hCD4::mCherry (25ug)_Alexa647	FoxF>Cdc25::3×HA (60ug)_Alexa405	Tbx1/10-cDNA-FLU_TSA-Flu	2022-08-18	#23	EP28_CdcHA_11.5H_Line3		3		medium WK	25		2.5	D				-	X	X	-
AK	EP28	G2/M perturbation 8-14 time series	2022-06-30 EP; 2022-07-13 IHC+FISH	Cdc25::3×HA	11.5	St.22	Mesp>eGFP::hPCNA (25ug)_Cy3	Mesp>hCD4::mCherry (25ug)_Alexa647	FoxF>Cdc25::3×HA (60ug)_Alexa405	Tbx1/10-cDNA-FLU_TSA-Flu	2022-08-18	#23	EP28_CdcHA_11.5H_Line4		4	good	medium	20		2.5	-				-	-	-	-
AK	EP28	G2/M perturbation 8-14 time series	2022-06-30 EP; 2022-07-13 IHC+FISH	Cdc25::3×HA	11.5	St.22	Mesp>eGFP::hPCNA (25ug)_Cy3	Mesp>hCD4::mCherry (25ug)_Alexa647	FoxF>Cdc25::3×HA (60ug)_Alexa405	Tbx1/10-cDNA-FLU_TSA-Flu	2022-08-18	#23	EP28_CdcHA_11.5H_Line5		5			20		2.5	X				X	-	-	-
AK	EP28	G2/M perturbation 8-14 time series	2022-06-30 EP; 2022-07-13 IHC+FISH	Cdc25::3×HA	11.5	St.22	Mesp>eGFP::hPCNA (25ug)_Cy3	Mesp>hCD4::mCherry (25ug)_Alexa647	FoxF>Cdc25::3×HA (60ug)_Alexa405	Tbx1/10-cDNA-FLU_TSA-Flu	2022-08-18	#23	EP28_CdcHA_11.5H_Line5		5			20		2.5	X				X	-	-	-
AK	EP28	G2/M perturbation 8-14 time series	2022-06-30 EP; 2022-07-13 IHC+FISH	Cdc25::3×HA	11.5	St.22	Mesp>eGFP::hPCNA (25ug)_Cy3	Mesp>hCD4::mCherry (25ug)_Alexa647	FoxF>Cdc25::3×HA (60ug)_Alexa405	Tbx1/10-cDNA-FLU_TSA-Flu	2022-08-18	#23	EP28_CdcHA_11.5H_Line6		6			20		2.5	X	N	Abnormal		X	-	-	-
AK	EP28	G2/M perturbation 8-14 time series	2022-06-30 EP; 2022-07-13 IHC+FISH	Cdc25::3×HA	11.5	St.22	Mesp>eGFP::hPCNA (25ug)_Cy3	Mesp>hCD4::mCherry (25ug)_Alexa647	FoxF>Cdc25::3×HA (60ug)_Alexa405	Tbx1/10-cDNA-FLU_TSA-Flu	2022-08-18	#23	EP28_CdcHA_11.5H_Line6		6			20		2.5	D				-	X	X	-
AK	EP28	G2/M perturbation 8-14 time series	2022-06-30 EP; 2022-07-13 IHC+FISH	Cdc25::3×HA	11.5	St.22	Mesp>eGFP::hPCNA (25ug)_Cy3	Mesp>hCD4::mCherry (25ug)_Alexa647	FoxF>Cdc25::3×HA (60ug)_Alexa405	Tbx1/10-cDNA-FLU_TSA-Flu	2022-08-18	#23	EP28_CdcHA_11.5H_Line7		7			30		2.5	X				X	-	-	-
AK	EP28	G2/M perturbation 8-14 time series	2022-06-30 EP; 2022-07-13 IHC+FISH	Cdc25::3×HA	11.5	St.22	Mesp>eGFP::hPCNA (25ug)_Cy3	Mesp>hCD4::mCherry (25ug)_Alexa647	FoxF>Cdc25::3×HA (60ug)_Alexa405	Tbx1/10-cDNA-FLU_TSA-Flu	2022-08-18	#23	EP28_CdcHA_11.5H_Line8		8		BRT	12		2.5	X				X	-	-	-
AK	EP28	G2/M perturbation 8-14 time series	2022-06-30 EP; 2022-07-13 IHC+FISH	Cdc25::3×HA	11.5	St.22	Mesp>eGFP::hPCNA (25ug)_Cy3	Mesp>hCD4::mCherry (25ug)_Alexa647	FoxF>Cdc25::3×HA (60ug)_Alexa405	Tbx1/10-cDNA-FLU_TSA-Flu	2022-08-18	#23	EP28_CdcHA_11.5H_Line8		8		BRT	12		2.5	MissNucleus (X)				MissNucleus (X)	-	-	-
AK	EP28	G2/M perturbation 8-14 time series	2022-06-30 EP; 2022-07-13 IHC+FISH	Cdc25::3×HA	11.5	St.22	Mesp>eGFP::hPCNA (25ug)_Cy3	Mesp>hCD4::mCherry (25ug)_Alexa647	FoxF>Cdc25::3×HA (60ug)_Alexa405	Tbx1/10-cDNA-FLU_TSA-Flu	2022-08-18	#23	EP28_CdcHA_11.5H_Line9		9	good		30		2.5	X				X	-	-	-
AK	EP28	G2/M perturbation 8-14 time series	2022-06-30 EP; 2022-07-13 IHC+FISH	Cdc25::3×HA	11.5	St.22	Mesp>eGFP::hPCNA (25ug)_Cy3	Mesp>hCD4::mCherry (25ug)_Alexa647	FoxF>Cdc25::3×HA (60ug)_Alexa405	Tbx1/10-cDNA-FLU_TSA-Flu	2022-08-18	#23	EP28_CdcHA_11.5H_Line9		9	good		30		2.5	MissNucleus (X)				MissNucleus (X)	-	-	-
AK	EP28	G2/M perturbation 8-14 time series	2022-06-30 EP; 2022-07-13 IHC+FISH	Cdc25::3×HA	11.5	St.22	Mesp>eGFP::hPCNA (25ug)_Cy3	Mesp>hCD4::mCherry (25ug)_Alexa647	FoxF>Cdc25::3×HA (60ug)_Alexa405	Tbx1/10-cDNA-FLU_TSA-Flu	2022-08-18	#23	EP28_CdcHA_11.5H_Line10		10		Weak, no membrane	20		2.5	D	N	Abnormal		-	⍻ = X	X	-
AK	EP28	G2/M perturbation 8-14 time series	2022-06-30 EP; 2022-07-13 IHC+FISH	Cdc25::3×HA	11.5	St.22	Mesp>eGFP::hPCNA (25ug)_Cy3	Mesp>hCD4::mCherry (25ug)_Alexa647	FoxF>Cdc25::3×HA (60ug)_Alexa405	Tbx1/10-cDNA-FLU_TSA-Flu	2022-08-18	#23	EP28_CdcHA_11.5H_Line10		10		Weak, no membrane	20		2.5	D				-	X	X	-
AK	EP28	G2/M perturbation 8-14 time series	2022-06-30 EP; 2022-07-13 IHC+FISH	Cdc25::3×HA	11.5	St.22	Mesp>eGFP::hPCNA (25ug)_Cy3	Mesp>hCD4::mCherry (25ug)_Alexa647	FoxF>Cdc25::3×HA (60ug)_Alexa405	Tbx1/10-cDNA-FLU_TSA-Flu	2022-08-18	#23	EP28_CdcHA_11.5H_Line11		11	good	no membrane	25		2.5	X	N	Abnormal		X	-	-	-
AK	EP28	G2/M perturbation 8-14 time series	2022-06-30 EP; 2022-07-13 IHC+FISH	Cdc25::3×HA	11.5	St.22	Mesp>eGFP::hPCNA (25ug)_Cy3	Mesp>hCD4::mCherry (25ug)_Alexa647	FoxF>Cdc25::3×HA (60ug)_Alexa405	Tbx1/10-cDNA-FLU_TSA-Flu	2022-08-18	#23	EP28_CdcHA_11.5H_Line11		11	good	no membrane	25		2.5	D				-	X	X	-
AK	EP28	G2/M perturbation 8-14 time series	2022-06-30 EP; 2022-07-13 IHC+FISH	Cdc25::3×HA	11.5	St.22	Mesp>eGFP::hPCNA (25ug)_Cy3	Mesp>hCD4::mCherry (25ug)_Alexa647	FoxF>Cdc25::3×HA (60ug)_Alexa405	Tbx1/10-cDNA-FLU_TSA-Flu	2022-08-18	#23	EP28_CdcHA_11.5H_Line11-em		11	good	no membrane	40		1	-				-	-	-	-
AK	EP28	G2/M perturbation 8-14 time series	2022-06-30 EP; 2022-07-13 IHC+FISH	Cdc25::3×HA	11.5	St.22	Mesp>eGFP::hPCNA (25ug)_Cy3	Mesp>hCD4::mCherry (25ug)_Alexa647	FoxF>Cdc25::3×HA (60ug)_Alexa405	Tbx1/10-cDNA-FLU_TSA-Flu	2022-08-18	#23	EP28_CdcHA_11.5H_Line12-1		12	good		40		2.5	X	N	Abnormal		X	-	-	-
AK	EP28	G2/M perturbation 8-14 time series	2022-06-30 EP; 2022-07-13 IHC+FISH	Cdc25::3×HA	11.5	St.22	Mesp>eGFP::hPCNA (25ug)_Cy3	Mesp>hCD4::mCherry (25ug)_Alexa647	FoxF>Cdc25::3×HA (60ug)_Alexa405	Tbx1/10-cDNA-FLU_TSA-Flu	2022-08-18	#23	EP28_CdcHA_11.5H_Line12-1		12	good		40		2.5	D				-	X	X	-
AK	EP28	G2/M perturbation 8-14 time series	2022-06-30 EP; 2022-07-13 IHC+FISH	Cdc25::3×HA	11.5	St.22	Mesp>eGFP::hPCNA (25ug)_Cy3	Mesp>hCD4::mCherry (25ug)_Alexa647	FoxF>Cdc25::3×HA (60ug)_Alexa405	Tbx1/10-cDNA-FLU_TSA-Flu	2022-08-18	#23	EP28_CdcHA_11.5H_Line12-em		12			60		1	-				-	-	-	-
AK	EP28	G2/M perturbation 8-14 time series	2022-06-30 EP; 2022-07-13 IHC+FISH	Cdc25::3×HA	11.5	St.22	Mesp>eGFP::hPCNA (25ug)_Cy3	Mesp>hCD4::mCherry (25ug)_Alexa647	FoxF>Cdc25::3×HA (60ug)_Alexa405	Tbx1/10-cDNA-FLU_TSA-Flu	2022-08-18	#23	EP28_CdcHA_11.5H_Line12-2		12			40		2.5	X				X	-	-	-
AK	EP28	G2/M perturbation 8-14 time series	2022-06-30 EP; 2022-07-13 IHC+FISH	Cdc25::3×HA	11.5	St.22	Mesp>eGFP::hPCNA (25ug)_Cy3	Mesp>hCD4::mCherry (25ug)_Alexa647	FoxF>Cdc25::3×HA (60ug)_Alexa405	Tbx1/10-cDNA-FLU_TSA-Flu	2022-08-18	#23	EP28_CdcHA_11.5H_Line12-2		12			40		2.5	X				X	-	-	-
AK	EP28	G2/M perturbation 8-14 time series	2022-06-30 EP; 2022-07-13 IHC+FISH	Cdc25::3×HA	12	St.23	Mesp>eGFP::hPCNA (25ug)_Cy3	Mesp>hCD4::mCherry (25ug)_Alexa647	FoxF>Cdc25::3×HA (60ug)_Alexa405	Tbx1/10-cDNA-FLU_TSA-Flu	2022-08-18	#24	EP28_CdcHA_12H_Line1		1			28		2.5	D	N	Abnormal		-	X	X	-
AK	EP28	G2/M perturbation 8-14 time series	2022-06-30 EP; 2022-07-13 IHC+FISH	Cdc25::3×HA	12	St.23	Mesp>eGFP::hPCNA (25ug)_Cy3	Mesp>hCD4::mCherry (25ug)_Alexa647	FoxF>Cdc25::3×HA (60ug)_Alexa405	Tbx1/10-cDNA-FLU_TSA-Flu	2022-08-18	#24	EP28_CdcHA_12H_Line1		1			28		2.5	D				-	X	X	-
AK	EP28	G2/M perturbation 8-14 time series	2022-06-30 EP; 2022-07-13 IHC+FISH	Cdc25::3×HA	12	St.23	Mesp>eGFP::hPCNA (25ug)_Cy3	Mesp>hCD4::mCherry (25ug)_Alexa647	FoxF>Cdc25::3×HA (60ug)_Alexa405	Tbx1/10-cDNA-FLU_TSA-Flu	2022-08-18	#24	EP28_CdcHA_12H_Line1-em		1			36		1	-				-	-	-	-
AK	EP28	G2/M perturbation 8-14 time series	2022-06-30 EP; 2022-07-13 IHC+FISH	Cdc25::3×HA	12	St.23	Mesp>eGFP::hPCNA (25ug)_Cy3	Mesp>hCD4::mCherry (25ug)_Alexa647	FoxF>Cdc25::3×HA (60ug)_Alexa405	Tbx1/10-cDNA-FLU_TSA-Flu	2022-08-18	#24	EP28_CdcHA_12H_Line2		2	unknown ID, weird migration		50		2.5	-				-	-	-	-
AK	EP28	G2/M perturbation 8-14 time series	2022-06-30 EP; 2022-07-13 IHC+FISH	Cdc25::3×HA	12	St.23	Mesp>eGFP::hPCNA (25ug)_Cy3	Mesp>hCD4::mCherry (25ug)_Alexa647	FoxF>Cdc25::3×HA (60ug)_Alexa405	Tbx1/10-cDNA-FLU_TSA-Flu	2022-08-18	#24	EP28_CdcHA_12H_Line3		3			65		2.5	D				-	X	X	-
AK	EP28	G2/M perturbation 8-14 time series	2022-06-30 EP; 2022-07-13 IHC+FISH	Cdc25::3×HA	12	St.23	Mesp>eGFP::hPCNA (25ug)_Cy3	Mesp>hCD4::mCherry (25ug)_Alexa647	FoxF>Cdc25::3×HA (60ug)_Alexa405	Tbx1/10-cDNA-FLU_TSA-Flu	2022-08-18	#24	EP28_CdcHA_12H_Line3		3			65		2.5	MissNucleus (X)				MissNucleus (X)	-	-	-
AK	EP28	G2/M perturbation 8-14 time series	2022-06-30 EP; 2022-07-13 IHC+FISH	Cdc25::3×HA	12	St.23	Mesp>eGFP::hPCNA (25ug)_Cy3	Mesp>hCD4::mCherry (25ug)_Alexa647	FoxF>Cdc25::3×HA (60ug)_Alexa405	Tbx1/10-cDNA-FLU_TSA-Flu	2022-08-18	#24	EP28_CdcHA_12H_Line4		4			20		2.5	D	N	Abnormal		-	X	X	-
AK	EP28	G2/M perturbation 8-14 time series	2022-06-30 EP; 2022-07-13 IHC+FISH	Cdc25::3×HA	12	St.23	Mesp>eGFP::hPCNA (25ug)_Cy3	Mesp>hCD4::mCherry (25ug)_Alexa647	FoxF>Cdc25::3×HA (60ug)_Alexa405	Tbx1/10-cDNA-FLU_TSA-Flu	2022-08-18	#24	EP28_CdcHA_12H_Line4		4			20		2.5	D				-	X	X	-
AK	EP28	G2/M perturbation 8-14 time series	2022-06-30 EP; 2022-07-13 IHC+FISH	Cdc25::3×HA	12	St.23	Mesp>eGFP::hPCNA (25ug)_Cy3	Mesp>hCD4::mCherry (25ug)_Alexa647	FoxF>Cdc25::3×HA (60ug)_Alexa405	Tbx1/10-cDNA-FLU_TSA-Flu	2022-08-18	#24	EP28_CdcHA_12H_Line4-em		4			30		1	-				-	-	-	-
AK	EP28	G2/M perturbation 8-14 time series	2022-06-30 EP; 2022-07-13 IHC+FISH	Cdc25::3×HA	12	St.23	Mesp>eGFP::hPCNA (25ug)_Cy3	Mesp>hCD4::mCherry (25ug)_Alexa647	FoxF>Cdc25::3×HA (60ug)_Alexa405	Tbx1/10-cDNA-FLU_TSA-Flu	2022-08-18	#24	EP28_CdcHA_12H_Line5		5			20		2.5	D	N	Abnormal		-	X	X	-
AK	EP28	G2/M perturbation 8-14 time series	2022-06-30 EP; 2022-07-13 IHC+FISH	Cdc25::3×HA	12	St.23	Mesp>eGFP::hPCNA (25ug)_Cy3	Mesp>hCD4::mCherry (25ug)_Alexa647	FoxF>Cdc25::3×HA (60ug)_Alexa405	Tbx1/10-cDNA-FLU_TSA-Flu	2022-08-18	#24	EP28_CdcHA_12H_Line5		5			20		2.5	MissNucleus (X)				MissNucleus (X)	-	-	-
AK	EP28	G2/M perturbation 8-14 time series	2022-06-30 EP; 2022-07-13 IHC+FISH	Cdc25::3×HA	12	St.23	Mesp>eGFP::hPCNA (25ug)_Cy3	Mesp>hCD4::mCherry (25ug)_Alexa647	FoxF>Cdc25::3×HA (60ug)_Alexa405	Tbx1/10-cDNA-FLU_TSA-Flu	2022-08-18	#24	EP28_CdcHA_12H_Line6		6			25		2.5	D	N	Abnormal		-	X	X	-
AK	EP28	G2/M perturbation 8-14 time series	2022-06-30 EP; 2022-07-13 IHC+FISH	Cdc25::3×HA	12	St.23	Mesp>eGFP::hPCNA (25ug)_Cy3	Mesp>hCD4::mCherry (25ug)_Alexa647	FoxF>Cdc25::3×HA (60ug)_Alexa405	Tbx1/10-cDNA-FLU_TSA-Flu	2022-08-18	#24	EP28_CdcHA_12H_Line6		6			25		2.5	D				-	X	X	-
AK	EP28	G2/M perturbation 8-14 time series	2022-06-30 EP; 2022-07-13 IHC+FISH	Cdc25::3×HA	12	St.23	Mesp>eGFP::hPCNA (25ug)_Cy3	Mesp>hCD4::mCherry (25ug)_Alexa647	FoxF>Cdc25::3×HA (60ug)_Alexa405	Tbx1/10-cDNA-FLU_TSA-Flu	2022-08-18	#24	EP28_CdcHA_12H_Line6		6			25		2.5	X				X	-	-	-
AK	EP28	G2/M perturbation 8-14 time series	2022-06-30 EP; 2022-07-13 IHC+FISH	Cdc25::3×HA	12	St.23	Mesp>eGFP::hPCNA (25ug)_Cy3	Mesp>hCD4::mCherry (25ug)_Alexa647	FoxF>Cdc25::3×HA (60ug)_Alexa405	Tbx1/10-cDNA-FLU_TSA-Flu	2022-08-18	#24	EP28_CdcHA_12H_Line6		6			25		2.5	X				X	-	-	-
AK	EP28	G2/M perturbation 8-14 time series	2022-06-30 EP; 2022-07-13 IHC+FISH	Cdc25::3×HA	12	St.23	Mesp>eGFP::hPCNA (25ug)_Cy3	Mesp>hCD4::mCherry (25ug)_Alexa647	FoxF>Cdc25::3×HA (60ug)_Alexa405	Tbx1/10-cDNA-FLU_TSA-Flu	2022-08-18	#24	EP28_CdcHA_12H_Line6-em		6			-		1	-				-	-	-	-
AK	EP28	G2/M perturbation 8-14 time series	2022-06-30 EP; 2022-07-13 IHC+FISH	Cdc25::3×HA	12	St.23	Mesp>eGFP::hPCNA (25ug)_Cy3	Mesp>hCD4::mCherry (25ug)_Alexa647	FoxF>Cdc25::3×HA (60ug)_Alexa405	Tbx1/10-cDNA-FLU_TSA-Flu	2022-08-18	#24	EP28_CdcHA_12H_Line7		7			20		2.5	X				X	-	-	-
AK	EP28	G2/M perturbation 8-14 time series	2022-06-30 EP; 2022-07-13 IHC+FISH	Cdc25::3×HA	12	St.23	Mesp>eGFP::hPCNA (25ug)_Cy3	Mesp>hCD4::mCherry (25ug)_Alexa647	FoxF>Cdc25::3×HA (60ug)_Alexa405	Tbx1/10-cDNA-FLU_TSA-Flu	2022-08-18	#24	EP28_CdcHA_12H_Line7		7			20		2.5	X				X	-	-	-
AK	EP28	G2/M perturbation 8-14 time series	2022-06-30 EP; 2022-07-13 IHC+FISH	Cdc25::3×HA	12	St.23	Mesp>eGFP::hPCNA (25ug)_Cy3	Mesp>hCD4::mCherry (25ug)_Alexa647	FoxF>Cdc25::3×HA (60ug)_Alexa405	Tbx1/10-cDNA-FLU_TSA-Flu	2022-08-18	#24	EP28_CdcHA_12H_Line8		8			30		2.5	D	N	Abnormal		-	X	X	-
AK	EP28	G2/M perturbation 8-14 time series	2022-06-30 EP; 2022-07-13 IHC+FISH	Cdc25::3×HA	12	St.23	Mesp>eGFP::hPCNA (25ug)_Cy3	Mesp>hCD4::mCherry (25ug)_Alexa647	FoxF>Cdc25::3×HA (60ug)_Alexa405	Tbx1/10-cDNA-FLU_TSA-Flu	2022-08-18	#24	EP28_CdcHA_12H_Line8		8			30		2.5	D				-	X	X	-
AK	EP28	G2/M perturbation 8-14 time series	2022-06-30 EP; 2022-07-13 IHC+FISH	Cdc25::3×HA	12	St.23	Mesp>eGFP::hPCNA (25ug)_Cy3	Mesp>hCD4::mCherry (25ug)_Alexa647	FoxF>Cdc25::3×HA (60ug)_Alexa405	Tbx1/10-cDNA-FLU_TSA-Flu	2022-08-18	#24	EP28_CdcHA_12H_Line9		9			43		2.5	D	N	Abnormal		-	X	X	-
AK	EP28	G2/M perturbation 8-14 time series	2022-06-30 EP; 2022-07-13 IHC+FISH	Cdc25::3×HA	12	St.23	Mesp>eGFP::hPCNA (25ug)_Cy3	Mesp>hCD4::mCherry (25ug)_Alexa647	FoxF>Cdc25::3×HA (60ug)_Alexa405	Tbx1/10-cDNA-FLU_TSA-Flu	2022-08-18	#24	EP28_CdcHA_12H_Line9		9			43		2.5	D				-	X	X	-
AK	EP28	G2/M perturbation 8-14 time series	2022-06-30 EP; 2022-07-13 IHC+FISH	Cdc25::3×HA	12	St.23	Mesp>eGFP::hPCNA (25ug)_Cy3	Mesp>hCD4::mCherry (25ug)_Alexa647	FoxF>Cdc25::3×HA (60ug)_Alexa405	Tbx1/10-cDNA-FLU_TSA-Flu	2022-08-18	#24	EP28_CdcHA_12H_Line10		10	no membrane		25		2.5	X	Y			X	-	-	-
AK	EP28	G2/M perturbation 8-14 time series	2022-06-30 EP; 2022-07-13 IHC+FISH	Cdc25::3×HA	12	St.23	Mesp>eGFP::hPCNA (25ug)_Cy3	Mesp>hCD4::mCherry (25ug)_Alexa647	FoxF>Cdc25::3×HA (60ug)_Alexa405	Tbx1/10-cDNA-FLU_TSA-Flu	2022-08-18	#24	EP28_CdcHA_12H_Line10		10	no membrane		25		2.5	D				-	X	X	-
AK	EP28	G2/M perturbation 8-14 time series	2022-06-30 EP; 2022-07-13 IHC+FISH	Cdc25::3×HA	12	St.23	Mesp>eGFP::hPCNA (25ug)_Cy3	Mesp>hCD4::mCherry (25ug)_Alexa647	FoxF>Cdc25::3×HA (60ug)_Alexa405	Tbx1/10-cDNA-FLU_TSA-Flu	2022-08-18	#24	EP28_CdcHA_12H_Line10		10	no membrane		25		2.5	D	N	Abnormal		-	X	X	-
AK	EP28	G2/M perturbation 8-14 time series	2022-06-30 EP; 2022-07-13 IHC+FISH	Cdc25::3×HA	12	St.23	Mesp>eGFP::hPCNA (25ug)_Cy3	Mesp>hCD4::mCherry (25ug)_Alexa647	FoxF>Cdc25::3×HA (60ug)_Alexa405	Tbx1/10-cDNA-FLU_TSA-Flu	2022-08-18	#24	EP28_CdcHA_12H_Line10		10	no membrane		25		2.5	D				-	X	X	-
AK	EP28	G2/M perturbation 8-14 time series	2022-06-30 EP; 2022-07-13 IHC+FISH	Cdc25::3×HA	12	St.23	Mesp>eGFP::hPCNA (25ug)_Cy3	Mesp>hCD4::mCherry (25ug)_Alexa647	FoxF>Cdc25::3×HA (60ug)_Alexa405	Tbx1/10-cDNA-FLU_TSA-Flu	2022-08-18	#24	EP28_CdcHA_12H_Line11		11	Messy		25		2.5	-				-	-	-	-
AK	EP28	G2/M perturbation 8-14 time series	2022-06-30 EP; 2022-07-13 IHC+FISH	Cdc25::3×HA	12	St.23	Mesp>eGFP::hPCNA (25ug)_Cy3	Mesp>hCD4::mCherry (25ug)_Alexa647	FoxF>Cdc25::3×HA (60ug)_Alexa405	Tbx1/10-cDNA-FLU_TSA-Flu	2022-08-18	#24	EP28_CdcHA_12H_Line12		12	Messy		40		2.5	2ndD				-	-	-	-	X	X	X
AK	EP28	G2/M perturbation 8-14 time series	2022-06-30 EP; 2022-07-13 IHC+FISH	Cdc25::3×HA	12	St.23	Mesp>eGFP::hPCNA (25ug)_Cy3	Mesp>hCD4::mCherry (25ug)_Alexa647	FoxF>Cdc25::3×HA (60ug)_Alexa405	Tbx1/10-cDNA-FLU_TSA-Flu	2022-08-18	#24	EP28_CdcHA_12H_Line13		13			25		2.5	D	N	Abnormal		-	X	X	-
AK	EP28	G2/M perturbation 8-14 time series	2022-06-30 EP; 2022-07-13 IHC+FISH	Cdc25::3×HA	12	St.23	Mesp>eGFP::hPCNA (25ug)_Cy3	Mesp>hCD4::mCherry (25ug)_Alexa647	FoxF>Cdc25::3×HA (60ug)_Alexa405	Tbx1/10-cDNA-FLU_TSA-Flu	2022-08-18	#24	EP28_CdcHA_12H_Line13		13			25		2.5	D				-	X	X	-
AK	EP28	G2/M perturbation 8-14 time series	2022-06-30 EP; 2022-07-13 IHC+FISH	Cdc25::3×HA	12	St.23	Mesp>eGFP::hPCNA (25ug)_Cy3	Mesp>hCD4::mCherry (25ug)_Alexa647	FoxF>Cdc25::3×HA (60ug)_Alexa405	Tbx1/10-cDNA-FLU_TSA-Flu	2022-08-18	#24	EP28_CdcHA_12H_Line14		14			26		2.5	D	N	Abnormal		-	X	X	-
AK	EP28	G2/M perturbation 8-14 time series	2022-06-30 EP; 2022-07-13 IHC+FISH	Cdc25::3×HA	12	St.23	Mesp>eGFP::hPCNA (25ug)_Cy3	Mesp>hCD4::mCherry (25ug)_Alexa647	FoxF>Cdc25::3×HA (60ug)_Alexa405	Tbx1/10-cDNA-FLU_TSA-Flu	2022-08-18	#24	EP28_CdcHA_12H_Line14		14			26		2.5	X				X	-	-	-
AK	EP28	G2/M perturbation 8-14 time series	2022-06-30 EP; 2022-07-13 IHC+FISH	Cdc25::3×HA	12	St.23	Mesp>eGFP::hPCNA (25ug)_Cy3	Mesp>hCD4::mCherry (25ug)_Alexa647	FoxF>Cdc25::3×HA (60ug)_Alexa405	Tbx1/10-cDNA-FLU_TSA-Flu	2022-08-18	#24	EP28_CdcHA_12H_Line14-em		14			35		1	-				-	-	-	-
AK	EP28	G2/M perturbation 8-14 time series	2022-06-30 EP; 2022-07-13 IHC+FISH	Cdc25::3×HA	12	St.23	Mesp>eGFP::hPCNA (25ug)_Cy3	Mesp>hCD4::mCherry (25ug)_Alexa647	FoxF>Cdc25::3×HA (60ug)_Alexa405	Tbx1/10-cDNA-FLU_TSA-Flu	2022-08-18	#24	EP28_CdcHA_12H_Line15		15			35		2.5	D	N	Abnormal		-	X	X	-
AK	EP28	G2/M perturbation 8-14 time series	2022-06-30 EP; 2022-07-13 IHC+FISH	Cdc25::3×HA	12	St.23	Mesp>eGFP::hPCNA (25ug)_Cy3	Mesp>hCD4::mCherry (25ug)_Alexa647	FoxF>Cdc25::3×HA (60ug)_Alexa405	Tbx1/10-cDNA-FLU_TSA-Flu	2022-08-18	#24	EP28_CdcHA_12H_Line15		15			35		2.5	D				-	X	X	-
AK	EP28	G2/M perturbation 8-14 time series	2022-06-30 EP; 2022-07-13 IHC+FISH	Cdc25::3×HA	12.5	St.23	Mesp>eGFP::hPCNA (25ug)_Cy3	Mesp>hCD4::mCherry (25ug)_Alexa647	FoxF>Cdc25::3×HA (60ug)_Alexa405	Tbx1/10-cDNA-FLU_TSA-Flu	2022-08-15	#25	EP28_CdcHA_12.5H_Line1		1		Weak	20		2.5	-				-	-	-	-
AK	EP28	G2/M perturbation 8-14 time series	2022-06-30 EP; 2022-07-13 IHC+FISH	Cdc25::3×HA	12.5	St.23	Mesp>eGFP::hPCNA (25ug)_Cy3	Mesp>hCD4::mCherry (25ug)_Alexa647	FoxF>Cdc25::3×HA (60ug)_Alexa405	Tbx1/10-cDNA-FLU_TSA-Flu	2022-08-15	#25	EP28_CdcHA_12.5H_Line2		2		medium	25		2.5	X				X	-	-	-
AK	EP28	G2/M perturbation 8-14 time series	2022-06-30 EP; 2022-07-13 IHC+FISH	Cdc25::3×HA	12.5	St.23	Mesp>eGFP::hPCNA (25ug)_Cy3	Mesp>hCD4::mCherry (25ug)_Alexa647	FoxF>Cdc25::3×HA (60ug)_Alexa405	Tbx1/10-cDNA-FLU_TSA-Flu	2022-08-15	#25	EP28_CdcHA_12.5H_Line2		2		medium	25		2.5	D				-	X	X	-
AK	EP28	G2/M perturbation 8-14 time series	2022-06-30 EP; 2022-07-13 IHC+FISH	Cdc25::3×HA	12.5	St.23	Mesp>eGFP::hPCNA (25ug)_Cy3	Mesp>hCD4::mCherry (25ug)_Alexa647	FoxF>Cdc25::3×HA (60ug)_Alexa405	Tbx1/10-cDNA-FLU_TSA-Flu	2022-08-15	#25	EP28_CdcHA_12.5H_Line3		3		medium	33		2.5	D	N	Abnormal		-	X	X	-
AK	EP28	G2/M perturbation 8-14 time series	2022-06-30 EP; 2022-07-13 IHC+FISH	Cdc25::3×HA	12.5	St.23	Mesp>eGFP::hPCNA (25ug)_Cy3	Mesp>hCD4::mCherry (25ug)_Alexa647	FoxF>Cdc25::3×HA (60ug)_Alexa405	Tbx1/10-cDNA-FLU_TSA-Flu	2022-08-15	#25	EP28_CdcHA_12.5H_Line3		3		medium	33		2.5	D				-	X	X	-
AK	EP28	G2/M perturbation 8-14 time series	2022-06-30 EP; 2022-07-13 IHC+FISH	Cdc25::3×HA	12.5	St.23	Mesp>eGFP::hPCNA (25ug)_Cy3	Mesp>hCD4::mCherry (25ug)_Alexa647	FoxF>Cdc25::3×HA (60ug)_Alexa405	Tbx1/10-cDNA-FLU_TSA-Flu	2022-08-15	#25	EP28_CdcHA_12.5H_Line4		4		medium BRT	27		2.5	2ndD	N	Abnormal		-	-	-	-	X	X	X
AK	EP28	G2/M perturbation 8-14 time series	2022-06-30 EP; 2022-07-13 IHC+FISH	Cdc25::3×HA	12.5	St.23	Mesp>eGFP::hPCNA (25ug)_Cy3	Mesp>hCD4::mCherry (25ug)_Alexa647	FoxF>Cdc25::3×HA (60ug)_Alexa405	Tbx1/10-cDNA-FLU_TSA-Flu	2022-08-15	#25	EP28_CdcHA_12.5H_Line4		4		medium BRT	27		2.5	2ndD				-	-	-	-	X	X	X
AK	EP28	G2/M perturbation 8-14 time series	2022-06-30 EP; 2022-07-13 IHC+FISH	Cdc25::3×HA	12.5	St.23	Mesp>eGFP::hPCNA (25ug)_Cy3	Mesp>hCD4::mCherry (25ug)_Alexa647	FoxF>Cdc25::3×HA (60ug)_Alexa405	Tbx1/10-cDNA-FLU_TSA-Flu	2022-08-15	#25	EP28_CdcHA_12.5H_Line4		4		medium BRT	27		2.5	2ndD	N	Abnormal		-	-	-	-	X	X	X
AK	EP28	G2/M perturbation 8-14 time series	2022-06-30 EP; 2022-07-13 IHC+FISH	Cdc25::3×HA	12.5	St.23	Mesp>eGFP::hPCNA (25ug)_Cy3	Mesp>hCD4::mCherry (25ug)_Alexa647	FoxF>Cdc25::3×HA (60ug)_Alexa405	Tbx1/10-cDNA-FLU_TSA-Flu	2022-08-15	#25	EP28_CdcHA_12.5H_Line4		4		medium BRT	27		2.5	2ndD				-	-	-	-	X	X	X
AK	EP28	G2/M perturbation 8-14 time series	2022-06-30 EP; 2022-07-13 IHC+FISH	Cdc25::3×HA	12.5	St.23	Mesp>eGFP::hPCNA (25ug)_Cy3	Mesp>hCD4::mCherry (25ug)_Alexa647	FoxF>Cdc25::3×HA (60ug)_Alexa405	Tbx1/10-cDNA-FLU_TSA-Flu	2022-08-15	#25	EP28_CdcHA_12.5H_Line4-em		4		medium BRT	53		1	-				-	-	-	-
AK	EP28	G2/M perturbation 8-14 time series	2022-06-30 EP; 2022-07-13 IHC+FISH	Cdc25::3×HA	12.5	St.23	Mesp>eGFP::hPCNA (25ug)_Cy3	Mesp>hCD4::mCherry (25ug)_Alexa647	FoxF>Cdc25::3×HA (60ug)_Alexa405	Tbx1/10-cDNA-FLU_TSA-Flu	2022-08-15	#25	EP28_CdcHA_12.5H_Line5		5			25		2.5	X	N	Abnormal		X	-	-	-
AK	EP28	G2/M perturbation 8-14 time series	2022-06-30 EP; 2022-07-13 IHC+FISH	Cdc25::3×HA	12.5	St.23	Mesp>eGFP::hPCNA (25ug)_Cy3	Mesp>hCD4::mCherry (25ug)_Alexa647	FoxF>Cdc25::3×HA (60ug)_Alexa405	Tbx1/10-cDNA-FLU_TSA-Flu	2022-08-15	#25	EP28_CdcHA_12.5H_Line5		5			25		2.5	D				-	X	X	-
AK	EP28	G2/M perturbation 8-14 time series	2022-06-30 EP; 2022-07-13 IHC+FISH	Cdc25::3×HA	12.5	St.23	Mesp>eGFP::hPCNA (25ug)_Cy3	Mesp>hCD4::mCherry (25ug)_Alexa647	FoxF>Cdc25::3×HA (60ug)_Alexa405	Tbx1/10-cDNA-FLU_TSA-Flu	2022-08-15	#25	EP28_CdcHA_12.5H_Line6		6			40		2.5	D	N	Abnormal		-	X	X	-
AK	EP28	G2/M perturbation 8-14 time series	2022-06-30 EP; 2022-07-13 IHC+FISH	Cdc25::3×HA	12.5	St.23	Mesp>eGFP::hPCNA (25ug)_Cy3	Mesp>hCD4::mCherry (25ug)_Alexa647	FoxF>Cdc25::3×HA (60ug)_Alexa405	Tbx1/10-cDNA-FLU_TSA-Flu	2022-08-15	#25	EP28_CdcHA_12.5H_Line6		6			40		2.5	D				-	X	X	-
AK	EP28	G2/M perturbation 8-14 time series	2022-06-30 EP; 2022-07-13 IHC+FISH	Cdc25::3×HA	12.5	St.23	Mesp>eGFP::hPCNA (25ug)_Cy3	Mesp>hCD4::mCherry (25ug)_Alexa647	FoxF>Cdc25::3×HA (60ug)_Alexa405	Tbx1/10-cDNA-FLU_TSA-Flu	2022-08-15	#25	EP28_CdcHA_12.5H_Line7		7		BRT	20		2.5	X				X	-	-	-
AK	EP28	G2/M perturbation 8-14 time series	2022-06-30 EP; 2022-07-13 IHC+FISH	Cdc25::3×HA	12.5	St.23	Mesp>eGFP::hPCNA (25ug)_Cy3	Mesp>hCD4::mCherry (25ug)_Alexa647	FoxF>Cdc25::3×HA (60ug)_Alexa405	Tbx1/10-cDNA-FLU_TSA-Flu	2022-08-15	#25	EP28_CdcHA_12.5H_Line7		7		BRT	20		2.5	X				X	-	-	-
AK	EP28	G2/M perturbation 8-14 time series	2022-06-30 EP; 2022-07-13 IHC+FISH	Cdc25::3×HA	12.5	St.23	Mesp>eGFP::hPCNA (25ug)_Cy3	Mesp>hCD4::mCherry (25ug)_Alexa647	FoxF>Cdc25::3×HA (60ug)_Alexa405	Tbx1/10-cDNA-FLU_TSA-Flu	2022-08-15	#25	EP28_CdcHA_12.5H_Line8		8			20		2.5	X	Y			X	-	-	-
AK	EP28	G2/M perturbation 8-14 time series	2022-06-30 EP; 2022-07-13 IHC+FISH	Cdc25::3×HA	12.5	St.23	Mesp>eGFP::hPCNA (25ug)_Cy3	Mesp>hCD4::mCherry (25ug)_Alexa647	FoxF>Cdc25::3×HA (60ug)_Alexa405	Tbx1/10-cDNA-FLU_TSA-Flu	2022-08-15	#25	EP28_CdcHA_12.5H_Line8		8			20		2.5	D				-	X	X	-
AK	EP28	G2/M perturbation 8-14 time series	2022-06-30 EP; 2022-07-13 IHC+FISH	Cdc25::3×HA	12.5	St.23	Mesp>eGFP::hPCNA (25ug)_Cy3	Mesp>hCD4::mCherry (25ug)_Alexa647	FoxF>Cdc25::3×HA (60ug)_Alexa405	Tbx1/10-cDNA-FLU_TSA-Flu	2022-08-15	#25	EP28_CdcHA_12.5H_Line8-em		8			36		1	-				-	-	-	-
AK	EP28	G2/M perturbation 8-14 time series	2022-06-30 EP; 2022-07-13 IHC+FISH	Cdc25::3×HA	12.5	St.23	Mesp>eGFP::hPCNA (25ug)_Cy3	Mesp>hCD4::mCherry (25ug)_Alexa647	FoxF>Cdc25::3×HA (60ug)_Alexa405	Tbx1/10-cDNA-FLU_TSA-Flu	2022-08-15	#25	EP28_CdcHA_12.5H_Line9		9		medium BRT	12.3		2.5	X	Y			X	-	-	-
AK	EP28	G2/M perturbation 8-14 time series	2022-06-30 EP; 2022-07-13 IHC+FISH	Cdc25::3×HA	12.5	St.23	Mesp>eGFP::hPCNA (25ug)_Cy3	Mesp>hCD4::mCherry (25ug)_Alexa647	FoxF>Cdc25::3×HA (60ug)_Alexa405	Tbx1/10-cDNA-FLU_TSA-Flu	2022-08-15	#25	EP28_CdcHA_12.5H_Line9		9		medium BRT	12.3		2.5	D				-	X	X	-
AK	EP28	G2/M perturbation 8-14 time series	2022-06-30 EP; 2022-07-13 IHC+FISH	Cdc25::3×HA	12.5	St.23	Mesp>eGFP::hPCNA (25ug)_Cy3	Mesp>hCD4::mCherry (25ug)_Alexa647	FoxF>Cdc25::3×HA (60ug)_Alexa405	Tbx1/10-cDNA-FLU_TSA-Flu	2022-08-15	#25	EP28_CdcHA_12.5H_Line10		10		medium	28		2.5	D	N	Abnormal		-	X	X	-
AK	EP28	G2/M perturbation 8-14 time series	2022-06-30 EP; 2022-07-13 IHC+FISH	Cdc25::3×HA	12.5	St.23	Mesp>eGFP::hPCNA (25ug)_Cy3	Mesp>hCD4::mCherry (25ug)_Alexa647	FoxF>Cdc25::3×HA (60ug)_Alexa405	Tbx1/10-cDNA-FLU_TSA-Flu	2022-08-15	#25	EP28_CdcHA_12.5H_Line10		10		medium	28		2.5	D				-	X	X	-
AK	EP28	G2/M perturbation 8-14 time series	2022-06-30 EP; 2022-07-13 IHC+FISH	Cdc25::3×HA	12.5	St.23	Mesp>eGFP::hPCNA (25ug)_Cy3	Mesp>hCD4::mCherry (25ug)_Alexa647	FoxF>Cdc25::3×HA (60ug)_Alexa405	Tbx1/10-cDNA-FLU_TSA-Flu	2022-08-15	#25	EP28_CdcHA_12.5H_Line10-em		10		medium	-		1	-				-	-	-	-
AK	EP28	G2/M perturbation 8-14 time series	2022-06-30 EP; 2022-07-13 IHC+FISH	Cdc25::3×HA	12.5	St.23	Mesp>eGFP::hPCNA (25ug)_Cy3	Mesp>hCD4::mCherry (25ug)_Alexa647	FoxF>Cdc25::3×HA (60ug)_Alexa405	Tbx1/10-cDNA-FLU_TSA-Flu	2022-08-15	#25	EP28_CdcHA_12.5H_Line11		11		medium BRT	18		2.5	X	N	Abnormal		X	-	-	-
AK	EP28	G2/M perturbation 8-14 time series	2022-06-30 EP; 2022-07-13 IHC+FISH	Cdc25::3×HA	12.5	St.23	Mesp>eGFP::hPCNA (25ug)_Cy3	Mesp>hCD4::mCherry (25ug)_Alexa647	FoxF>Cdc25::3×HA (60ug)_Alexa405	Tbx1/10-cDNA-FLU_TSA-Flu	2022-08-15	#25	EP28_CdcHA_12.5H_Line11		11		medium BRT	18		2.5	D				-	X	X	-
AK	EP28	G2/M perturbation 8-14 time series	2022-06-30 EP; 2022-07-13 IHC+FISH	Cdc25::3×HA	12.5	St.23	Mesp>eGFP::hPCNA (25ug)_Cy3	Mesp>hCD4::mCherry (25ug)_Alexa647	FoxF>Cdc25::3×HA (60ug)_Alexa405	Tbx1/10-cDNA-FLU_TSA-Flu	2022-08-15	#25	EP28_CdcHA_12.5H_Line12		12		medium	16		2.5	D	N	Abnormal		-	X	X	-
AK	EP28	G2/M perturbation 8-14 time series	2022-06-30 EP; 2022-07-13 IHC+FISH	Cdc25::3×HA	12.5	St.23	Mesp>eGFP::hPCNA (25ug)_Cy3	Mesp>hCD4::mCherry (25ug)_Alexa647	FoxF>Cdc25::3×HA (60ug)_Alexa405	Tbx1/10-cDNA-FLU_TSA-Flu	2022-08-15	#25	EP28_CdcHA_12.5H_Line12		12		medium	16		2.5	D				-	X	X	-
AK	EP28	G2/M perturbation 8-14 time series	2022-06-30 EP; 2022-07-13 IHC+FISH	Cdc25::3×HA	12.5	St.23	Mesp>eGFP::hPCNA (25ug)_Cy3	Mesp>hCD4::mCherry (25ug)_Alexa647	FoxF>Cdc25::3×HA (60ug)_Alexa405	Tbx1/10-cDNA-FLU_TSA-Flu	2022-08-15	#25	EP28_CdcHA_12.5H_Line12		12		medium	16		2.5	X				X	-	-	-
AK	EP28	G2/M perturbation 8-14 time series	2022-06-30 EP; 2022-07-13 IHC+FISH	Cdc25::3×HA	12.5	St.23	Mesp>eGFP::hPCNA (25ug)_Cy3	Mesp>hCD4::mCherry (25ug)_Alexa647	FoxF>Cdc25::3×HA (60ug)_Alexa405	Tbx1/10-cDNA-FLU_TSA-Flu	2022-08-15	#25	EP28_CdcHA_12.5H_Line12		12	Stuck	medium	16		2.5	STUCK				STUCK	-	-	-
AK	EP28	G2/M perturbation 8-14 time series	2022-06-30 EP; 2022-07-13 IHC+FISH	Cdc25::3×HA	12.5	St.23	Mesp>eGFP::hPCNA (25ug)_Cy3	Mesp>hCD4::mCherry (25ug)_Alexa647	FoxF>Cdc25::3×HA (60ug)_Alexa405	Tbx1/10-cDNA-FLU_TSA-Flu	2022-08-15	#25	EP28_CdcHA_12.5H_Line13		13		medium	25		2.5	D	N	Abnormal		-	X	X	-
AK	EP28	G2/M perturbation 8-14 time series	2022-06-30 EP; 2022-07-13 IHC+FISH	Cdc25::3×HA	12.5	St.23	Mesp>eGFP::hPCNA (25ug)_Cy3	Mesp>hCD4::mCherry (25ug)_Alexa647	FoxF>Cdc25::3×HA (60ug)_Alexa405	Tbx1/10-cDNA-FLU_TSA-Flu	2022-08-15	#25	EP28_CdcHA_12.5H_Line13		13		medium	25		2.5	D				-	X	X	-
AK	EP28	G2/M perturbation 8-14 time series	2022-06-30 EP; 2022-07-13 IHC+FISH	Cdc25::3×HA	12.5	St.23	Mesp>eGFP::hPCNA (25ug)_Cy3	Mesp>hCD4::mCherry (25ug)_Alexa647	FoxF>Cdc25::3×HA (60ug)_Alexa405	Tbx1/10-cDNA-FLU_TSA-Flu	2022-08-15	#25	EP28_CdcHA_12.5H_Line14		14		medium	23		2.5	D	Y			-	X	X	-
AK	EP28	G2/M perturbation 8-14 time series	2022-06-30 EP; 2022-07-13 IHC+FISH	Cdc25::3×HA	12.5	St.23	Mesp>eGFP::hPCNA (25ug)_Cy3	Mesp>hCD4::mCherry (25ug)_Alexa647	FoxF>Cdc25::3×HA (60ug)_Alexa405	Tbx1/10-cDNA-FLU_TSA-Flu	2022-08-15	#25	EP28_CdcHA_12.5H_Line14		14		medium	23		2.5	D				-	X	X	-
AK	EP28	G2/M perturbation 8-14 time series	2022-06-30 EP; 2022-07-13 IHC+FISH	Cdc25::3×HA	12.5	St.23	Mesp>eGFP::hPCNA (25ug)_Cy3	Mesp>hCD4::mCherry (25ug)_Alexa647	FoxF>Cdc25::3×HA (60ug)_Alexa405	Tbx1/10-cDNA-FLU_TSA-Flu	2022-08-15	#25	EP28_CdcHA_12.5H_Line14-em		14		medium	-		1	-				-	-	-	-
AK	EP28	G2/M perturbation 8-14 time series	2022-06-30 EP; 2022-07-13 IHC+FISH	Cdc25::3×HA	12.5	St.23	Mesp>eGFP::hPCNA (25ug)_Cy3	Mesp>hCD4::mCherry (25ug)_Alexa647	FoxF>Cdc25::3×HA (60ug)_Alexa405	Tbx1/10-cDNA-FLU_TSA-Flu	2022-08-15	#25	EP28_CdcHA_12.5H_Line15		15		medium	13		2.5	D	N	Abnormal		-	X	X	-
AK	EP28	G2/M perturbation 8-14 time series	2022-06-30 EP; 2022-07-13 IHC+FISH	Cdc25::3×HA	12.5	St.23	Mesp>eGFP::hPCNA (25ug)_Cy3	Mesp>hCD4::mCherry (25ug)_Alexa647	FoxF>Cdc25::3×HA (60ug)_Alexa405	Tbx1/10-cDNA-FLU_TSA-Flu	2022-08-15	#25	EP28_CdcHA_12.5H_Line15		15	Stuck	medium	13		2.5	STUCK				STUCK	-	-	-
AK	EP28	G2/M perturbation 8-14 time series	2022-06-30 EP; 2022-07-13 IHC+FISH	Cdc25::3×HA	13	St.23	Mesp>eGFP::hPCNA (25ug)_Cy3	Mesp>hCD4::mCherry (25ug)_Alexa647	FoxF>Cdc25::3×HA (60ug)_Alexa405	Tbx1/10-cDNA-FLU_TSA-Flu	2022-08-12	#26	EP28_CdcHA_13H_Line1		1			17		2.5	D	N	Abnormal		-	(1)V	X	-
AK	EP28	G2/M perturbation 8-14 time series	2022-06-30 EP; 2022-07-13 IHC+FISH	Cdc25::3×HA	13	St.23	Mesp>eGFP::hPCNA (25ug)_Cy3	Mesp>hCD4::mCherry (25ug)_Alexa647	FoxF>Cdc25::3×HA (60ug)_Alexa405	Tbx1/10-cDNA-FLU_TSA-Flu	2022-08-12	#26	EP28_CdcHA_13H_Line1		1			17		2.5	D				-	(1)V	X	-
AK	EP28	G2/M perturbation 8-14 time series	2022-06-30 EP; 2022-07-13 IHC+FISH	Cdc25::3×HA	13	St.23	Mesp>eGFP::hPCNA (25ug)_Cy3	Mesp>hCD4::mCherry (25ug)_Alexa647	FoxF>Cdc25::3×HA (60ug)_Alexa405	Tbx1/10-cDNA-FLU_TSA-Flu	2022-08-12	#26	EP28_CdcHA_13H_Line1-em		1			-		1	-				-	-	-	-
AK	EP28	G2/M perturbation 8-14 time series	2022-06-30 EP; 2022-07-13 IHC+FISH	Cdc25::3×HA	13	St.23	Mesp>eGFP::hPCNA (25ug)_Cy3	Mesp>hCD4::mCherry (25ug)_Alexa647	FoxF>Cdc25::3×HA (60ug)_Alexa405	Tbx1/10-cDNA-FLU_TSA-Flu	2022-08-12	#26	EP28_CdcHA_13H_Line2		2			17		2.5	X	N	Abnormal		X	-	-	-
AK	EP28	G2/M perturbation 8-14 time series	2022-06-30 EP; 2022-07-13 IHC+FISH	Cdc25::3×HA	13	St.23	Mesp>eGFP::hPCNA (25ug)_Cy3	Mesp>hCD4::mCherry (25ug)_Alexa647	FoxF>Cdc25::3×HA (60ug)_Alexa405	Tbx1/10-cDNA-FLU_TSA-Flu	2022-08-12	#26	EP28_CdcHA_13H_Line2		2			17		2.5	D				-	X	X	-
AK	EP28	G2/M perturbation 8-14 time series	2022-06-30 EP; 2022-07-13 IHC+FISH	Cdc25::3×HA	13	St.23	Mesp>eGFP::hPCNA (25ug)_Cy3	Mesp>hCD4::mCherry (25ug)_Alexa647	FoxF>Cdc25::3×HA (60ug)_Alexa405	Tbx1/10-cDNA-FLU_TSA-Flu	2022-08-12	#26	EP28_CdcHA_13H_Line3		3			17		2.5	2ndD	N	Abnormal		-	-	-	X
AK	EP28	G2/M perturbation 8-14 time series	2022-06-30 EP; 2022-07-13 IHC+FISH	Cdc25::3×HA	13	St.23	Mesp>eGFP::hPCNA (25ug)_Cy3	Mesp>hCD4::mCherry (25ug)_Alexa647	FoxF>Cdc25::3×HA (60ug)_Alexa405	Tbx1/10-cDNA-FLU_TSA-Flu	2022-08-12	#26	EP28_CdcHA_13H_Line3		3			17		2.5	2ndD				-	-	-	X
AK	EP28	G2/M perturbation 8-14 time series	2022-06-30 EP; 2022-07-13 IHC+FISH	Cdc25::3×HA	13	St.23	Mesp>eGFP::hPCNA (25ug)_Cy3	Mesp>hCD4::mCherry (25ug)_Alexa647	FoxF>Cdc25::3×HA (60ug)_Alexa405	Tbx1/10-cDNA-FLU_TSA-Flu	2022-08-12	#26	EP28_CdcHA_13H_Line4		4			25		2.5	D	N	Abnormal		-	-	-	X
AK	EP28	G2/M perturbation 8-14 time series	2022-06-30 EP; 2022-07-13 IHC+FISH	Cdc25::3×HA	13	St.23	Mesp>eGFP::hPCNA (25ug)_Cy3	Mesp>hCD4::mCherry (25ug)_Alexa647	FoxF>Cdc25::3×HA (60ug)_Alexa405	Tbx1/10-cDNA-FLU_TSA-Flu	2022-08-12	#26	EP28_CdcHA_13H_Line4		4			25		2.5	D				-	-	-	X
AK	EP28	G2/M perturbation 8-14 time series	2022-06-30 EP; 2022-07-13 IHC+FISH	Cdc25::3×HA	13	St.23	Mesp>eGFP::hPCNA (25ug)_Cy3	Mesp>hCD4::mCherry (25ug)_Alexa647	FoxF>Cdc25::3×HA (60ug)_Alexa405	Tbx1/10-cDNA-FLU_TSA-Flu	2022-08-12	#26	EP28_CdcHA_13H_Line4		4			25		2.5	D	N	Abnormal		-	-	-	X
AK	EP28	G2/M perturbation 8-14 time series	2022-06-30 EP; 2022-07-13 IHC+FISH	Cdc25::3×HA	13	St.23	Mesp>eGFP::hPCNA (25ug)_Cy3	Mesp>hCD4::mCherry (25ug)_Alexa647	FoxF>Cdc25::3×HA (60ug)_Alexa405	Tbx1/10-cDNA-FLU_TSA-Flu	2022-08-12	#26	EP28_CdcHA_13H_Line4		4			25		2.5	D				-	-	-	X
AK	EP28	G2/M perturbation 8-14 time series	2022-06-30 EP; 2022-07-13 IHC+FISH	Cdc25::3×HA	13	St.23	Mesp>eGFP::hPCNA (25ug)_Cy3	Mesp>hCD4::mCherry (25ug)_Alexa647	FoxF>Cdc25::3×HA (60ug)_Alexa405	Tbx1/10-cDNA-FLU_TSA-Flu	2022-08-12	#26	EP28_CdcHA_13H_Line5		5			51		2.5	D	N	Abnormal		-	X	X	-
AK	EP28	G2/M perturbation 8-14 time series	2022-06-30 EP; 2022-07-13 IHC+FISH	Cdc25::3×HA	13	St.23	Mesp>eGFP::hPCNA (25ug)_Cy3	Mesp>hCD4::mCherry (25ug)_Alexa647	FoxF>Cdc25::3×HA (60ug)_Alexa405	Tbx1/10-cDNA-FLU_TSA-Flu	2022-08-12	#26	EP28_CdcHA_13H_Line5		5			51		2.5	X				X	-	-	-
AK	EP28	G2/M perturbation 8-14 time series	2022-06-30 EP; 2022-07-13 IHC+FISH	Cdc25::3×HA	13	St.23	Mesp>eGFP::hPCNA (25ug)_Cy3	Mesp>hCD4::mCherry (25ug)_Alexa647	FoxF>Cdc25::3×HA (60ug)_Alexa405	Tbx1/10-cDNA-FLU_TSA-Flu	2022-08-12	#26	EP28_CdcHA_13H_Line6		6			25		2.5	D	N	Abnormal		-	-	-	X
AK	EP28	G2/M perturbation 8-14 time series	2022-06-30 EP; 2022-07-13 IHC+FISH	Cdc25::3×HA	13	St.23	Mesp>eGFP::hPCNA (25ug)_Cy3	Mesp>hCD4::mCherry (25ug)_Alexa647	FoxF>Cdc25::3×HA (60ug)_Alexa405	Tbx1/10-cDNA-FLU_TSA-Flu	2022-08-12	#26	EP28_CdcHA_13H_Line6		6			25		2.5	D				-	-	-	X
AK	EP28	G2/M perturbation 8-14 time series	2022-06-30 EP; 2022-07-13 IHC+FISH	Cdc25::3×HA	13	St.23	Mesp>eGFP::hPCNA (25ug)_Cy3	Mesp>hCD4::mCherry (25ug)_Alexa647	FoxF>Cdc25::3×HA (60ug)_Alexa405	Tbx1/10-cDNA-FLU_TSA-Flu	2022-08-12	#26	EP28_CdcHA_13H_Line6		6			25		2.5	D	N	Abnormal		-	-	-	X
AK	EP28	G2/M perturbation 8-14 time series	2022-06-30 EP; 2022-07-13 IHC+FISH	Cdc25::3×HA	13	St.23	Mesp>eGFP::hPCNA (25ug)_Cy3	Mesp>hCD4::mCherry (25ug)_Alexa647	FoxF>Cdc25::3×HA (60ug)_Alexa405	Tbx1/10-cDNA-FLU_TSA-Flu	2022-08-12	#26	EP28_CdcHA_13H_Line6		6			25		2.5	D				-	-	-	X
AK	EP28	G2/M perturbation 8-14 time series	2022-06-30 EP; 2022-07-13 IHC+FISH	Cdc25::3×HA	13	St.23	Mesp>eGFP::hPCNA (25ug)_Cy3	Mesp>hCD4::mCherry (25ug)_Alexa647	FoxF>Cdc25::3×HA (60ug)_Alexa405	Tbx1/10-cDNA-FLU_TSA-Flu	2022-08-12	#26	EP28_CdcHA_13H_Line6-em		6			-		1	-				-	-	-	-
AK	EP28	G2/M perturbation 8-14 time series	2022-06-30 EP; 2022-07-13 IHC+FISH	Cdc25::3×HA	13	St.23	Mesp>eGFP::hPCNA (25ug)_Cy3	Mesp>hCD4::mCherry (25ug)_Alexa647	FoxF>Cdc25::3×HA (60ug)_Alexa405	Tbx1/10-cDNA-FLU_TSA-Flu	2022-08-12	#26	EP28_CdcHA_13H_Line7		7			30		2.5	D	N	Abnormal		-	-	-	X
AK	EP28	G2/M perturbation 8-14 time series	2022-06-30 EP; 2022-07-13 IHC+FISH	Cdc25::3×HA	13	St.23	Mesp>eGFP::hPCNA (25ug)_Cy3	Mesp>hCD4::mCherry (25ug)_Alexa647	FoxF>Cdc25::3×HA (60ug)_Alexa405	Tbx1/10-cDNA-FLU_TSA-Flu	2022-08-12	#26	EP28_CdcHA_13H_Line7		7			30		2.5	X				X	-	-	-
AK	EP28	G2/M perturbation 8-14 time series	2022-06-30 EP; 2022-07-13 IHC+FISH	Cdc25::3×HA	13	St.23	Mesp>eGFP::hPCNA (25ug)_Cy3	Mesp>hCD4::mCherry (25ug)_Alexa647	FoxF>Cdc25::3×HA (60ug)_Alexa405	Tbx1/10-cDNA-FLU_TSA-Flu	2022-08-12	#26	EP28_CdcHA_13H_Line8		8			18		2.5	D	N	Abnormal		-	-	-	⍻ = X
AK	EP28	G2/M perturbation 8-14 time series	2022-06-30 EP; 2022-07-13 IHC+FISH	Cdc25::3×HA	13	St.23	Mesp>eGFP::hPCNA (25ug)_Cy3	Mesp>hCD4::mCherry (25ug)_Alexa647	FoxF>Cdc25::3×HA (60ug)_Alexa405	Tbx1/10-cDNA-FLU_TSA-Flu	2022-08-12	#26	EP28_CdcHA_13H_Line8		8			18		2.5	X				X	-	-	-
AK	EP28	G2/M perturbation 8-14 time series	2022-06-30 EP; 2022-07-13 IHC+FISH	Cdc25::3×HA	13	St.23	Mesp>eGFP::hPCNA (25ug)_Cy3	Mesp>hCD4::mCherry (25ug)_Alexa647	FoxF>Cdc25::3×HA (60ug)_Alexa405	Tbx1/10-cDNA-FLU_TSA-Flu	2022-08-12	#26	EP28_CdcHA_13H_Line9		9			25		2.5	D	N	Abnormal		-	⍻ = X	X	-
AK	EP28	G2/M perturbation 8-14 time series	2022-06-30 EP; 2022-07-13 IHC+FISH	Cdc25::3×HA	13	St.23	Mesp>eGFP::hPCNA (25ug)_Cy3	Mesp>hCD4::mCherry (25ug)_Alexa647	FoxF>Cdc25::3×HA (60ug)_Alexa405	Tbx1/10-cDNA-FLU_TSA-Flu	2022-08-12	#26	EP28_CdcHA_13H_Line9		9			25		2.5	D				-	V	X	-
AK	EP28	G2/M perturbation 8-14 time series	2022-06-30 EP; 2022-07-13 IHC+FISH	Cdc25::3×HA	13	St.23	Mesp>eGFP::hPCNA (25ug)_Cy3	Mesp>hCD4::mCherry (25ug)_Alexa647	FoxF>Cdc25::3×HA (60ug)_Alexa405	Tbx1/10-cDNA-FLU_TSA-Flu	2022-08-12	#26	EP28_CdcHA_13H_Line9-em		9			-		1	-				-	-	-	-
AK	EP28	G2/M perturbation 8-14 time series	2022-06-30 EP; 2022-07-13 IHC+FISH	Cdc25::3×HA	13	St.23	Mesp>eGFP::hPCNA (25ug)_Cy3	Mesp>hCD4::mCherry (25ug)_Alexa647	FoxF>Cdc25::3×HA (60ug)_Alexa405	Tbx1/10-cDNA-FLU_TSA-Flu	2022-08-12	#26	EP28_CdcHA_13H_Line10		10			13		2.5	2ndD	Y			-	-	-	-	V	X	X
AK	EP28	G2/M perturbation 8-14 time series	2022-06-30 EP; 2022-07-13 IHC+FISH	Cdc25::3×HA	13	St.23	Mesp>eGFP::hPCNA (25ug)_Cy3	Mesp>hCD4::mCherry (25ug)_Alexa647	FoxF>Cdc25::3×HA (60ug)_Alexa405	Tbx1/10-cDNA-FLU_TSA-Flu	2022-08-12	#26	EP28_CdcHA_13H_Line10		10			13		2.5	2ndD				-	-	-	-	X	X	X
AK	EP28	G2/M perturbation 8-14 time series	2022-06-30 EP; 2022-07-13 IHC+FISH	Cdc25::3×HA	13	St.23	Mesp>eGFP::hPCNA (25ug)_Cy3	Mesp>hCD4::mCherry (25ug)_Alexa647	FoxF>Cdc25::3×HA (60ug)_Alexa405	Tbx1/10-cDNA-FLU_TSA-Flu	2022-08-12	#26	EP28_CdcHA_13H_Line11		11			17		2.5	X	N	Abnormal		X	-	-	-
AK	EP28	G2/M perturbation 8-14 time series	2022-06-30 EP; 2022-07-13 IHC+FISH	Cdc25::3×HA	13	St.23	Mesp>eGFP::hPCNA (25ug)_Cy3	Mesp>hCD4::mCherry (25ug)_Alexa647	FoxF>Cdc25::3×HA (60ug)_Alexa405	Tbx1/10-cDNA-FLU_TSA-Flu	2022-08-12	#26	EP28_CdcHA_13H_Line11		11			17		2.5	D				-	X	X	-
AK	EP28	G2/M perturbation 8-14 time series	2022-06-30 EP; 2022-07-13 IHC+FISH	Cdc25::3×HA	13	St.23	Mesp>eGFP::hPCNA (25ug)_Cy3	Mesp>hCD4::mCherry (25ug)_Alexa647	FoxF>Cdc25::3×HA (60ug)_Alexa405	Tbx1/10-cDNA-FLU_TSA-Flu	2022-08-12	#26	EP28_CdcHA_13H_Line12		12			15		2.5	X	N	Abnormal		X	-	-	-
AK	EP28	G2/M perturbation 8-14 time series	2022-06-30 EP; 2022-07-13 IHC+FISH	Cdc25::3×HA	13	St.23	Mesp>eGFP::hPCNA (25ug)_Cy3	Mesp>hCD4::mCherry (25ug)_Alexa647	FoxF>Cdc25::3×HA (60ug)_Alexa405	Tbx1/10-cDNA-FLU_TSA-Flu	2022-08-12	#26	EP28_CdcHA_13H_Line12		12			15		2.5	D				-	X	X	-
AK	EP28	G2/M perturbation 8-14 time series	2022-06-30 EP; 2022-07-13 IHC+FISH	Cdc25::3×HA	13	St.23	Mesp>eGFP::hPCNA (25ug)_Cy3	Mesp>hCD4::mCherry (25ug)_Alexa647	FoxF>Cdc25::3×HA (60ug)_Alexa405	Tbx1/10-cDNA-FLU_TSA-Flu	2022-08-12	#26	EP28_CdcHA_13H_Line13		13			20		2.5	D	N	Abnormal		D	-	-	X
AK	EP28	G2/M perturbation 8-14 time series	2022-06-30 EP; 2022-07-13 IHC+FISH	Cdc25::3×HA	13	St.23	Mesp>eGFP::hPCNA (25ug)_Cy3	Mesp>hCD4::mCherry (25ug)_Alexa647	FoxF>Cdc25::3×HA (60ug)_Alexa405	Tbx1/10-cDNA-FLU_TSA-Flu	2022-08-12	#26	EP28_CdcHA_13H_Line13		13			20		2.5	D				D	-	-	X
AK	EP28	G2/M perturbation 8-14 time series	2022-06-30 EP; 2022-07-13 IHC+FISH	Cdc25::3×HA	13	St.23	Mesp>eGFP::hPCNA (25ug)_Cy3	Mesp>hCD4::mCherry (25ug)_Alexa647	FoxF>Cdc25::3×HA (60ug)_Alexa405	Tbx1/10-cDNA-FLU_TSA-Flu	2022-08-12	#26	EP28_CdcHA_13H_Line13		13			20		2.5	D	-	-		D	-	-	X
AK	EP28	G2/M perturbation 8-14 time series	2022-06-30 EP; 2022-07-13 IHC+FISH	Cdc25::3×HA	13	St.23	Mesp>eGFP::hPCNA (25ug)_Cy3	Mesp>hCD4::mCherry (25ug)_Alexa647	FoxF>Cdc25::3×HA (60ug)_Alexa405	Tbx1/10-cDNA-FLU_TSA-Flu	2022-08-12	#26	EP28_CdcHA_13H_Line13		13			20		2.5	2ndD				2ndD	-	-	X
AK	EP28	G2/M perturbation 8-14 time series	2022-06-30 EP; 2022-07-13 IHC+FISH	Cdc25::3×HA	13	St.23	Mesp>eGFP::hPCNA (25ug)_Cy3	Mesp>hCD4::mCherry (25ug)_Alexa647	FoxF>Cdc25::3×HA (60ug)_Alexa405	Tbx1/10-cDNA-FLU_TSA-Flu	2022-08-12	#26	EP28_CdcHA_13H_Line14		14			15		2.5	D	N	Abnormal		-	V	X	-
AK	EP28	G2/M perturbation 8-14 time series	2022-06-30 EP; 2022-07-13 IHC+FISH	Cdc25::3×HA	13	St.23	Mesp>eGFP::hPCNA (25ug)_Cy3	Mesp>hCD4::mCherry (25ug)_Alexa647	FoxF>Cdc25::3×HA (60ug)_Alexa405	Tbx1/10-cDNA-FLU_TSA-Flu	2022-08-12	#26	EP28_CdcHA_13H_Line14		14			15		2.5	D				-	V	X	-
AK	EP28	G2/M perturbation 8-14 time series	2022-06-30 EP; 2022-07-13 IHC+FISH	Cdc25::3×HA	13.5	St.24	Mesp>eGFP::hPCNA (25ug)_Cy3	Mesp>hCD4::mCherry (25ug)_Alexa647	FoxF>Cdc25::3×HA (60ug)_Alexa405	Tbx1/10-cDNA-FLU_TSA-Flu	2022-08-09	#27	EP28_CdcHA_13.5H_Line1		1					2.5	2ndD	N	Abnormal		-	-	-	-	X	X	X
AK	EP28	G2/M perturbation 8-14 time series	2022-06-30 EP; 2022-07-13 IHC+FISH	Cdc25::3×HA	13.5	St.24	Mesp>eGFP::hPCNA (25ug)_Cy3	Mesp>hCD4::mCherry (25ug)_Alexa647	FoxF>Cdc25::3×HA (60ug)_Alexa405	Tbx1/10-cDNA-FLU_TSA-Flu	2022-08-09	#27	EP28_CdcHA_13.5H_Line1		1					2.5	2ndD				-	-	-	-	X	X	X
AK	EP28	G2/M perturbation 8-14 time series	2022-06-30 EP; 2022-07-13 IHC+FISH	Cdc25::3×HA	13.5	St.24	Mesp>eGFP::hPCNA (25ug)_Cy3	Mesp>hCD4::mCherry (25ug)_Alexa647	FoxF>Cdc25::3×HA (60ug)_Alexa405	Tbx1/10-cDNA-FLU_TSA-Flu	2022-08-09	#27	EP28_CdcHA_13.5H_Line1-em		1					1	-				-	-	-	-
AK	EP28	G2/M perturbation 8-14 time series	2022-06-30 EP; 2022-07-13 IHC+FISH	Cdc25::3×HA	13.5	St.24	Mesp>eGFP::hPCNA (25ug)_Cy3	Mesp>hCD4::mCherry (25ug)_Alexa647	FoxF>Cdc25::3×HA (60ug)_Alexa405	Tbx1/10-cDNA-FLU_TSA-Flu	2022-08-09	#27	EP28_CdcHA_13.5H_Line2		2		BRT			2.5	D	N	Abnormal		-	V	X	-
AK	EP28	G2/M perturbation 8-14 time series	2022-06-30 EP; 2022-07-13 IHC+FISH	Cdc25::3×HA	13.5	St.24	Mesp>eGFP::hPCNA (25ug)_Cy3	Mesp>hCD4::mCherry (25ug)_Alexa647	FoxF>Cdc25::3×HA (60ug)_Alexa405	Tbx1/10-cDNA-FLU_TSA-Flu	2022-08-09	#27	EP28_CdcHA_13.5H_Line2		2		BRT			2.5	D				-	V	X	-
AK	EP28	G2/M perturbation 8-14 time series	2022-06-30 EP; 2022-07-13 IHC+FISH	Cdc25::3×HA	13.5	St.24	Mesp>eGFP::hPCNA (25ug)_Cy3	Mesp>hCD4::mCherry (25ug)_Alexa647	FoxF>Cdc25::3×HA (60ug)_Alexa405	Tbx1/10-cDNA-FLU_TSA-Flu	2022-08-09	#27	EP28_CdcHA_13.5H_Line3		3					2.5	D	N	Abnormal		-	X	X	-
AK	EP28	G2/M perturbation 8-14 time series	2022-06-30 EP; 2022-07-13 IHC+FISH	Cdc25::3×HA	13.5	St.24	Mesp>eGFP::hPCNA (25ug)_Cy3	Mesp>hCD4::mCherry (25ug)_Alexa647	FoxF>Cdc25::3×HA (60ug)_Alexa405	Tbx1/10-cDNA-FLU_TSA-Flu	2022-08-09	#27	EP28_CdcHA_13.5H_Line3		3					2.5	X				X	-	-	-
AK	EP28	G2/M perturbation 8-14 time series	2022-06-30 EP; 2022-07-13 IHC+FISH	Cdc25::3×HA	13.5	St.24	Mesp>eGFP::hPCNA (25ug)_Cy3	Mesp>hCD4::mCherry (25ug)_Alexa647	FoxF>Cdc25::3×HA (60ug)_Alexa405	Tbx1/10-cDNA-FLU_TSA-Flu	2022-08-09	#27	EP28_CdcHA_13.5H_Line4		4	*				2.5	2ndD	N	Abnormal		-	-	-	-	V	X	X
AK	EP28	G2/M perturbation 8-14 time series	2022-06-30 EP; 2022-07-13 IHC+FISH	Cdc25::3×HA	13.5	St.24	Mesp>eGFP::hPCNA (25ug)_Cy3	Mesp>hCD4::mCherry (25ug)_Alexa647	FoxF>Cdc25::3×HA (60ug)_Alexa405	Tbx1/10-cDNA-FLU_TSA-Flu	2022-08-09	#27	EP28_CdcHA_13.5H_Line4		4	*				2.5	2ndD				-	-	-	-	X	X	X
AK	EP28	G2/M perturbation 8-14 time series	2022-06-30 EP; 2022-07-13 IHC+FISH	Cdc25::3×HA	13.5	St.24	Mesp>eGFP::hPCNA (25ug)_Cy3	Mesp>hCD4::mCherry (25ug)_Alexa647	FoxF>Cdc25::3×HA (60ug)_Alexa405	Tbx1/10-cDNA-FLU_TSA-Flu	2022-08-09	#27	EP28_CdcHA_13.5H_Line4		4	*				2.5	D	N	Abnormal		-	X	X	-
AK	EP28	G2/M perturbation 8-14 time series	2022-06-30 EP; 2022-07-13 IHC+FISH	Cdc25::3×HA	13.5	St.24	Mesp>eGFP::hPCNA (25ug)_Cy3	Mesp>hCD4::mCherry (25ug)_Alexa647	FoxF>Cdc25::3×HA (60ug)_Alexa405	Tbx1/10-cDNA-FLU_TSA-Flu	2022-08-09	#27	EP28_CdcHA_13.5H_Line4		4	*				2.5	D				-	X	X	-
AK	EP28	G2/M perturbation 8-14 time series	2022-06-30 EP; 2022-07-13 IHC+FISH	Cdc25::3×HA	13.5	St.24	Mesp>eGFP::hPCNA (25ug)_Cy3	Mesp>hCD4::mCherry (25ug)_Alexa647	FoxF>Cdc25::3×HA (60ug)_Alexa405	Tbx1/10-cDNA-FLU_TSA-Flu	2022-08-09	#27	EP28_CdcHA_13.5H_Line4-em		4	*				1	-				-	-	-	-
AK	EP28	G2/M perturbation 8-14 time series	2022-06-30 EP; 2022-07-13 IHC+FISH	Cdc25::3×HA	13.5	St.24	Mesp>eGFP::hPCNA (25ug)_Cy3	Mesp>hCD4::mCherry (25ug)_Alexa647	FoxF>Cdc25::3×HA (60ug)_Alexa405	Tbx1/10-cDNA-FLU_TSA-Flu	2022-08-09	#27	EP28_CdcHA_13.5H_Line5		5		medium BRT			2.5	D	N	Abnormal		-	X	X	-
AK	EP28	G2/M perturbation 8-14 time series	2022-06-30 EP; 2022-07-13 IHC+FISH	Cdc25::3×HA	13.5	St.24	Mesp>eGFP::hPCNA (25ug)_Cy3	Mesp>hCD4::mCherry (25ug)_Alexa647	FoxF>Cdc25::3×HA (60ug)_Alexa405	Tbx1/10-cDNA-FLU_TSA-Flu	2022-08-09	#27	EP28_CdcHA_13.5H_Line5		5		medium BRT			2.5	D				-	X	X	-
AK	EP28	G2/M perturbation 8-14 time series	2022-06-30 EP; 2022-07-13 IHC+FISH	Cdc25::3×HA	13.5	St.24	Mesp>eGFP::hPCNA (25ug)_Cy3	Mesp>hCD4::mCherry (25ug)_Alexa647	FoxF>Cdc25::3×HA (60ug)_Alexa405	Tbx1/10-cDNA-FLU_TSA-Flu	2022-08-09	#27	EP28_CdcHA_13.5H_Line6		6		BRT			2.5	D	Y			-	V	X	-
AK	EP28	G2/M perturbation 8-14 time series	2022-06-30 EP; 2022-07-13 IHC+FISH	Cdc25::3×HA	13.5	St.24	Mesp>eGFP::hPCNA (25ug)_Cy3	Mesp>hCD4::mCherry (25ug)_Alexa647	FoxF>Cdc25::3×HA (60ug)_Alexa405	Tbx1/10-cDNA-FLU_TSA-Flu	2022-08-09	#27	EP28_CdcHA_13.5H_Line6		6		BRT			2.5	D				-	X	X	-
AK	EP28	G2/M perturbation 8-14 time series	2022-06-30 EP; 2022-07-13 IHC+FISH	Cdc25::3×HA	13.5	St.24	Mesp>eGFP::hPCNA (25ug)_Cy3	Mesp>hCD4::mCherry (25ug)_Alexa647	FoxF>Cdc25::3×HA (60ug)_Alexa405	Tbx1/10-cDNA-FLU_TSA-Flu	2022-08-09	#27	EP28_CdcHA_13.5H_Line6		6		BRT			2.5	-	-			-	-	-	-
AK	EP28	G2/M perturbation 8-14 time series	2022-06-30 EP; 2022-07-13 IHC+FISH	Cdc25::3×HA	13.5	St.24	Mesp>eGFP::hPCNA (25ug)_Cy3	Mesp>hCD4::mCherry (25ug)_Alexa647	FoxF>Cdc25::3×HA (60ug)_Alexa405	Tbx1/10-cDNA-FLU_TSA-Flu	2022-08-09	#27	EP28_CdcHA_13.5H_Line6		6		BRT			2.5	D				-	V	X	-
AK	EP28	G2/M perturbation 8-14 time series	2022-06-30 EP; 2022-07-13 IHC+FISH	Cdc25::3×HA	13.5	St.24	Mesp>eGFP::hPCNA (25ug)_Cy3	Mesp>hCD4::mCherry (25ug)_Alexa647	FoxF>Cdc25::3×HA (60ug)_Alexa405	Tbx1/10-cDNA-FLU_TSA-Flu	2022-08-09	#27	EP28_CdcHA_13.5H_Line7		7					2.5	STUCK	-			STUCK	-	-	-
AK	EP28	G2/M perturbation 8-14 time series	2022-06-30 EP; 2022-07-13 IHC+FISH	Cdc25::3×HA	13.5	St.24	Mesp>eGFP::hPCNA (25ug)_Cy3	Mesp>hCD4::mCherry (25ug)_Alexa647	FoxF>Cdc25::3×HA (60ug)_Alexa405	Tbx1/10-cDNA-FLU_TSA-Flu	2022-08-09	#27	EP28_CdcHA_13.5H_Line7		7					2.5	D				-	X	X	-
AK	EP28	G2/M perturbation 8-14 time series	2022-06-30 EP; 2022-07-13 IHC+FISH	Cdc25::3×HA	13.5	St.24	Mesp>eGFP::hPCNA (25ug)_Cy3	Mesp>hCD4::mCherry (25ug)_Alexa647	FoxF>Cdc25::3×HA (60ug)_Alexa405	Tbx1/10-cDNA-FLU_TSA-Flu	2022-08-09	#27	EP28_CdcHA_13.5H_Line7		7					2.5	D	N	Abnormal		-	V	X	-
AK	EP28	G2/M perturbation 8-14 time series	2022-06-30 EP; 2022-07-13 IHC+FISH	Cdc25::3×HA	13.5	St.24	Mesp>eGFP::hPCNA (25ug)_Cy3	Mesp>hCD4::mCherry (25ug)_Alexa647	FoxF>Cdc25::3×HA (60ug)_Alexa405	Tbx1/10-cDNA-FLU_TSA-Flu	2022-08-09	#27	EP28_CdcHA_13.5H_Line7		7					2.5	D				-	X	X	-
AK	EP28	G2/M perturbation 8-14 time series	2022-06-30 EP; 2022-07-13 IHC+FISH	Cdc25::3×HA	13.5	St.24	Mesp>eGFP::hPCNA (25ug)_Cy3	Mesp>hCD4::mCherry (25ug)_Alexa647	FoxF>Cdc25::3×HA (60ug)_Alexa405	Tbx1/10-cDNA-FLU_TSA-Flu	2022-08-09	#27	EP28_CdcHA_13.5H_Line8		8					2.5	D	N	Abnormal		-	X	X	-
AK	EP28	G2/M perturbation 8-14 time series	2022-06-30 EP; 2022-07-13 IHC+FISH	Cdc25::3×HA	13.5	St.24	Mesp>eGFP::hPCNA (25ug)_Cy3	Mesp>hCD4::mCherry (25ug)_Alexa647	FoxF>Cdc25::3×HA (60ug)_Alexa405	Tbx1/10-cDNA-FLU_TSA-Flu	2022-08-09	#27	EP28_CdcHA_13.5H_Line8		8					2.5	D				-	-	-	X
AK	EP28	G2/M perturbation 8-14 time series	2022-06-30 EP; 2022-07-13 IHC+FISH	Cdc25::3×HA	13.5	St.24	Mesp>eGFP::hPCNA (25ug)_Cy3	Mesp>hCD4::mCherry (25ug)_Alexa647	FoxF>Cdc25::3×HA (60ug)_Alexa405	Tbx1/10-cDNA-FLU_TSA-Flu	2022-08-09	#27	EP28_CdcHA_13.5H_Line9		9					2.5	X	-			X	-	-	-
AK	EP28	G2/M perturbation 8-14 time series	2022-06-30 EP; 2022-07-13 IHC+FISH	Cdc25::3×HA	13.5	St.24	Mesp>eGFP::hPCNA (25ug)_Cy3	Mesp>hCD4::mCherry (25ug)_Alexa647	FoxF>Cdc25::3×HA (60ug)_Alexa405	Tbx1/10-cDNA-FLU_TSA-Flu	2022-08-09	#27	EP28_CdcHA_13.5H_Line9		9					2.5	D				-	X	X	-
AK	EP28	G2/M perturbation 8-14 time series	2022-06-30 EP; 2022-07-13 IHC+FISH	Cdc25::3×HA	13.5	St.24	Mesp>eGFP::hPCNA (25ug)_Cy3	Mesp>hCD4::mCherry (25ug)_Alexa647	FoxF>Cdc25::3×HA (60ug)_Alexa405	Tbx1/10-cDNA-FLU_TSA-Flu	2022-08-09	#27	EP28_CdcHA_13.5H_Line10		10					2.5	X	N	Abnormal		X	-	-	-
AK	EP28	G2/M perturbation 8-14 time series	2022-06-30 EP; 2022-07-13 IHC+FISH	Cdc25::3×HA	13.5	St.24	Mesp>eGFP::hPCNA (25ug)_Cy3	Mesp>hCD4::mCherry (25ug)_Alexa647	FoxF>Cdc25::3×HA (60ug)_Alexa405	Tbx1/10-cDNA-FLU_TSA-Flu	2022-08-09	#27	EP28_CdcHA_13.5H_Line10		10					2.5	D				-	X	X	-
AK	EP28	G2/M perturbation 8-14 time series	2022-06-30 EP; 2022-07-13 IHC+FISH	Cdc25::3×HA	13.5	St.24	Mesp>eGFP::hPCNA (25ug)_Cy3	Mesp>hCD4::mCherry (25ug)_Alexa647	FoxF>Cdc25::3×HA (60ug)_Alexa405	Tbx1/10-cDNA-FLU_TSA-Flu	2022-08-09	#27	EP28_CdcHA_13.5H_Line10		10					2.5	D	N	Abnormal		-	V	X	-
AK	EP28	G2/M perturbation 8-14 time series	2022-06-30 EP; 2022-07-13 IHC+FISH	Cdc25::3×HA	13.5	St.24	Mesp>eGFP::hPCNA (25ug)_Cy3	Mesp>hCD4::mCherry (25ug)_Alexa647	FoxF>Cdc25::3×HA (60ug)_Alexa405	Tbx1/10-cDNA-FLU_TSA-Flu	2022-08-09	#27	EP28_CdcHA_13.5H_Line10		10					2.5	D				-	X	X	-
AK	EP28	G2/M perturbation 8-14 time series	2022-06-30 EP; 2022-07-13 IHC+FISH	Cdc25::3×HA	13.5	St.24	Mesp>eGFP::hPCNA (25ug)_Cy3	Mesp>hCD4::mCherry (25ug)_Alexa647	FoxF>Cdc25::3×HA (60ug)_Alexa405	Tbx1/10-cDNA-FLU_TSA-Flu	2022-08-09	#27	EP28_CdcHA_13.5H_Line11		11					2.5	X	Y			X	-	-	-
AK	EP28	G2/M perturbation 8-14 time series	2022-06-30 EP; 2022-07-13 IHC+FISH	Cdc25::3×HA	13.5	St.24	Mesp>eGFP::hPCNA (25ug)_Cy3	Mesp>hCD4::mCherry (25ug)_Alexa647	FoxF>Cdc25::3×HA (60ug)_Alexa405	Tbx1/10-cDNA-FLU_TSA-Flu	2022-08-09	#27	EP28_CdcHA_13.5H_Line11		11					2.5	D				-	⍻ = X	X	-
AK	EP28	G2/M perturbation 8-14 time series	2022-06-30 EP; 2022-07-13 IHC+FISH	Cdc25::3×HA	13.5	St.24	Mesp>eGFP::hPCNA (25ug)_Cy3	Mesp>hCD4::mCherry (25ug)_Alexa647	FoxF>Cdc25::3×HA (60ug)_Alexa405	Tbx1/10-cDNA-FLU_TSA-Flu	2022-08-09	#27	EP28_CdcHA_13.5H_Line12		12					2.5	D	N	Abnormal		-	V	X	-
AK	EP28	G2/M perturbation 8-14 time series	2022-06-30 EP; 2022-07-13 IHC+FISH	Cdc25::3×HA	13.5	St.24	Mesp>eGFP::hPCNA (25ug)_Cy3	Mesp>hCD4::mCherry (25ug)_Alexa647	FoxF>Cdc25::3×HA (60ug)_Alexa405	Tbx1/10-cDNA-FLU_TSA-Flu	2022-08-09	#27	EP28_CdcHA_13.5H_Line12		12					2.5	D				-	X	X	-
AK	EP28	G2/M perturbation 8-14 time series	2022-06-30 EP; 2022-07-13 IHC+FISH	Cdc25::3×HA	13.5	St.24	Mesp>eGFP::hPCNA (25ug)_Cy3	Mesp>hCD4::mCherry (25ug)_Alexa647	FoxF>Cdc25::3×HA (60ug)_Alexa405	Tbx1/10-cDNA-FLU_TSA-Flu	2022-08-09	#27	EP28_CdcHA_13.5H_Line13		13					2.5	D	Y			-	X	X	-
AK	EP28	G2/M perturbation 8-14 time series	2022-06-30 EP; 2022-07-13 IHC+FISH	Cdc25::3×HA	13.5	St.24	Mesp>eGFP::hPCNA (25ug)_Cy3	Mesp>hCD4::mCherry (25ug)_Alexa647	FoxF>Cdc25::3×HA (60ug)_Alexa405	Tbx1/10-cDNA-FLU_TSA-Flu	2022-08-09	#27	EP28_CdcHA_13.5H_Line13		13					2.5	D				-	X	X	-
AK	EP28	G2/M perturbation 8-14 time series	2022-06-30 EP; 2022-07-13 IHC+FISH	Cdc25::3×HA	13.5	St.24	Mesp>eGFP::hPCNA (25ug)_Cy3	Mesp>hCD4::mCherry (25ug)_Alexa647	FoxF>Cdc25::3×HA (60ug)_Alexa405	Tbx1/10-cDNA-FLU_TSA-Flu	2022-08-09	#27	EP28_CdcHA_13.5H_Line14		14					2.5	D	-			-	V	X	-
AK	EP28	G2/M perturbation 8-14 time series	2022-06-30 EP; 2022-07-13 IHC+FISH	Cdc25::3×HA	13.5	St.24	Mesp>eGFP::hPCNA (25ug)_Cy3	Mesp>hCD4::mCherry (25ug)_Alexa647	FoxF>Cdc25::3×HA (60ug)_Alexa405	Tbx1/10-cDNA-FLU_TSA-Flu	2022-08-09	#27	EP28_CdcHA_13.5H_Line14		14					2.5	MissNucleus (X)				MissNucleus (X)	-	-	-
AK	EP28	G2/M perturbation 8-14 time series	2022-06-30 EP; 2022-07-13 IHC+FISH	Cdc25::3×HA	13.5	St.24	Mesp>eGFP::hPCNA (25ug)_Cy3	Mesp>hCD4::mCherry (25ug)_Alexa647	FoxF>Cdc25::3×HA (60ug)_Alexa405	Tbx1/10-cDNA-FLU_TSA-Flu	2022-08-09	#27	EP28_CdcHA_13.5H_Line15		15					2.5	D	N	Abnormal		-	V	X	-
AK	EP28	G2/M perturbation 8-14 time series	2022-06-30 EP; 2022-07-13 IHC+FISH	Cdc25::3×HA	13.5	St.24	Mesp>eGFP::hPCNA (25ug)_Cy3	Mesp>hCD4::mCherry (25ug)_Alexa647	FoxF>Cdc25::3×HA (60ug)_Alexa405	Tbx1/10-cDNA-FLU_TSA-Flu	2022-08-09	#27	EP28_CdcHA_13.5H_Line15		15					2.5	D				-	X	X	-
AK	EP28	G2/M perturbation 8-14 time series	2022-06-30 EP; 2022-07-13 IHC+FISH	Cdc25::3×HA	14	St.24	Mesp>eGFP::hPCNA (25ug)_Cy3	Mesp>hCD4::mCherry (25ug)_Alexa647	FoxF>Cdc25::3×HA (60ug)_Alexa405	Tbx1/10-cDNA-FLU_TSA-Flu	2022-08-05	#28	EP28_CdcHA_14H_Line1		1		BRT			2.5	-				-	-	-	-
AK	EP28	G2/M perturbation 8-14 time series	2022-06-30 EP; 2022-07-13 IHC+FISH	Cdc25::3×HA	14	St.24	Mesp>eGFP::hPCNA (25ug)_Cy3	Mesp>hCD4::mCherry (25ug)_Alexa647	FoxF>Cdc25::3×HA (60ug)_Alexa405	Tbx1/10-cDNA-FLU_TSA-Flu	2022-08-05	#28	EP28_CdcHA_14H_Line2		2					2.5	D	N	Abnormal		-	V	X	-
AK	EP28	G2/M perturbation 8-14 time series	2022-06-30 EP; 2022-07-13 IHC+FISH	Cdc25::3×HA	14	St.24	Mesp>eGFP::hPCNA (25ug)_Cy3	Mesp>hCD4::mCherry (25ug)_Alexa647	FoxF>Cdc25::3×HA (60ug)_Alexa405	Tbx1/10-cDNA-FLU_TSA-Flu	2022-08-05	#28	EP28_CdcHA_14H_Line2		2					2.5	D				-	V	X	-
AK	EP28	G2/M perturbation 8-14 time series	2022-06-30 EP; 2022-07-13 IHC+FISH	Cdc25::3×HA	14	St.24	Mesp>eGFP::hPCNA (25ug)_Cy3	Mesp>hCD4::mCherry (25ug)_Alexa647	FoxF>Cdc25::3×HA (60ug)_Alexa405	Tbx1/10-cDNA-FLU_TSA-Flu	2022-08-05	#28	EP28_CdcHA_14H_Line3		3					2.5	2ndD	Y			-	-	-	-	V	X	X
AK	EP28	G2/M perturbation 8-14 time series	2022-06-30 EP; 2022-07-13 IHC+FISH	Cdc25::3×HA	14	St.24	Mesp>eGFP::hPCNA (25ug)_Cy3	Mesp>hCD4::mCherry (25ug)_Alexa647	FoxF>Cdc25::3×HA (60ug)_Alexa405	Tbx1/10-cDNA-FLU_TSA-Flu	2022-08-05	#28	EP28_CdcHA_14H_Line3		3					2.5	2ndD				-	-	-	-	V	X	X
AK	EP28	G2/M perturbation 8-14 time series	2022-06-30 EP; 2022-07-13 IHC+FISH	Cdc25::3×HA	14	St.24	Mesp>eGFP::hPCNA (25ug)_Cy3	Mesp>hCD4::mCherry (25ug)_Alexa647	FoxF>Cdc25::3×HA (60ug)_Alexa405	Tbx1/10-cDNA-FLU_TSA-Flu	2022-08-05	#28	EP28_CdcHA_14H_Line4		4		BRT			2.5	D	N	Abnormal		-	X	X	-
AK	EP28	G2/M perturbation 8-14 time series	2022-06-30 EP; 2022-07-13 IHC+FISH	Cdc25::3×HA	14	St.24	Mesp>eGFP::hPCNA (25ug)_Cy3	Mesp>hCD4::mCherry (25ug)_Alexa647	FoxF>Cdc25::3×HA (60ug)_Alexa405	Tbx1/10-cDNA-FLU_TSA-Flu	2022-08-05	#28	EP28_CdcHA_14H_Line4		4		BRT			2.5	-				-
AK	EP28	G2/M perturbation 8-14 time series	2022-06-30 EP; 2022-07-13 IHC+FISH	Cdc25::3×HA	14	St.24	Mesp>eGFP::hPCNA (25ug)_Cy3	Mesp>hCD4::mCherry (25ug)_Alexa647	FoxF>Cdc25::3×HA (60ug)_Alexa405	Tbx1/10-cDNA-FLU_TSA-Flu	2022-08-05	#28	EP28_CdcHA_14H_Line5		5	weird migration				2.5	D	N	Abnormal		-	X	X	-
AK	EP28	G2/M perturbation 8-14 time series	2022-06-30 EP; 2022-07-13 IHC+FISH	Cdc25::3×HA	14	St.24	Mesp>eGFP::hPCNA (25ug)_Cy3	Mesp>hCD4::mCherry (25ug)_Alexa647	FoxF>Cdc25::3×HA (60ug)_Alexa405	Tbx1/10-cDNA-FLU_TSA-Flu	2022-08-05	#28	EP28_CdcHA_14H_Line5		5					2.5	D				-	X	X	-
AK	EP28	G2/M perturbation 8-14 time series	2022-06-30 EP; 2022-07-13 IHC+FISH	Cdc25::3×HA	14	St.24	Mesp>eGFP::hPCNA (25ug)_Cy3	Mesp>hCD4::mCherry (25ug)_Alexa647	FoxF>Cdc25::3×HA (60ug)_Alexa405	Tbx1/10-cDNA-FLU_TSA-Flu	2022-08-05	#28	EP28_CdcHA_14H_Line6		6					2.5	2ndD	N	Abnormal		-	-	-	-	V	X	X
AK	EP28	G2/M perturbation 8-14 time series	2022-06-30 EP; 2022-07-13 IHC+FISH	Cdc25::3×HA	14	St.24	Mesp>eGFP::hPCNA (25ug)_Cy3	Mesp>hCD4::mCherry (25ug)_Alexa647	FoxF>Cdc25::3×HA (60ug)_Alexa405	Tbx1/10-cDNA-FLU_TSA-Flu	2022-08-05	#28	EP28_CdcHA_14H_Line6		6					2.5	2ndD				-	-	-	-	X	X	X
AK	EP28	G2/M perturbation 8-14 time series	2022-06-30 EP; 2022-07-13 IHC+FISH	Cdc25::3×HA	14	St.24	Mesp>eGFP::hPCNA (25ug)_Cy3	Mesp>hCD4::mCherry (25ug)_Alexa647	FoxF>Cdc25::3×HA (60ug)_Alexa405	Tbx1/10-cDNA-FLU_TSA-Flu	2022-08-05	#28	EP28_CdcHA_14H_Line7		7					2.5	D	N	Abnormal		-	X	X	-
AK	EP28	G2/M perturbation 8-14 time series	2022-06-30 EP; 2022-07-13 IHC+FISH	Cdc25::3×HA	14	St.24	Mesp>eGFP::hPCNA (25ug)_Cy3	Mesp>hCD4::mCherry (25ug)_Alexa647	FoxF>Cdc25::3×HA (60ug)_Alexa405	Tbx1/10-cDNA-FLU_TSA-Flu	2022-08-05	#28	EP28_CdcHA_14H_Line7		7					2.5	2ndD				-	-	-	-	V	X	X
AK	EP28	G2/M perturbation 8-14 time series	2022-06-30 EP; 2022-07-13 IHC+FISH	Cdc25::3×HA	14	St.24	Mesp>eGFP::hPCNA (25ug)_Cy3	Mesp>hCD4::mCherry (25ug)_Alexa647	FoxF>Cdc25::3×HA (60ug)_Alexa405	Tbx1/10-cDNA-FLU_TSA-Flu	2022-08-05	#28	EP28_CdcHA_14H_Line7		7					2.5	D	N	Abnormal		-	V	X	-
AK	EP28	G2/M perturbation 8-14 time series	2022-06-30 EP; 2022-07-13 IHC+FISH	Cdc25::3×HA	14	St.24	Mesp>eGFP::hPCNA (25ug)_Cy3	Mesp>hCD4::mCherry (25ug)_Alexa647	FoxF>Cdc25::3×HA (60ug)_Alexa405	Tbx1/10-cDNA-FLU_TSA-Flu	2022-08-05	#28	EP28_CdcHA_14H_Line7		7					2.5	2ndD				-	-	-	-	X	X	X
AK	EP28	G2/M perturbation 8-14 time series	2022-06-30 EP; 2022-07-13 IHC+FISH	Cdc25::3×HA	14	St.24	Mesp>eGFP::hPCNA (25ug)_Cy3	Mesp>hCD4::mCherry (25ug)_Alexa647	FoxF>Cdc25::3×HA (60ug)_Alexa405	Tbx1/10-cDNA-FLU_TSA-Flu	2022-08-05	#28	EP28_CdcHA_14H_Line7-em		7					1	-				-	-	-	-
AK	EP28	G2/M perturbation 8-14 time series	2022-06-30 EP; 2022-07-13 IHC+FISH	Cdc25::3×HA	14	St.24	Mesp>eGFP::hPCNA (25ug)_Cy3	Mesp>hCD4::mCherry (25ug)_Alexa647	FoxF>Cdc25::3×HA (60ug)_Alexa405	Tbx1/10-cDNA-FLU_TSA-Flu	2022-08-05	#28	EP28_CdcHA_14H_Line8-em		8	messy migration				1	-				-	-	-	-
AK	EP28	G2/M perturbation 8-14 time series	2022-06-30 EP; 2022-07-13 IHC+FISH	Cdc25::3×HA	14	St.24	Mesp>eGFP::hPCNA (25ug)_Cy3	Mesp>hCD4::mCherry (25ug)_Alexa647	FoxF>Cdc25::3×HA (60ug)_Alexa405	Tbx1/10-cDNA-FLU_TSA-Flu	2022-08-05	#28	EP28_CdcHA_14H_Line9		9	no membrane				2.5	D	N	Abnormal		-	V	X	-
AK	EP28	G2/M perturbation 8-14 time series	2022-06-30 EP; 2022-07-13 IHC+FISH	Cdc25::3×HA	14	St.24	Mesp>eGFP::hPCNA (25ug)_Cy3	Mesp>hCD4::mCherry (25ug)_Alexa647	FoxF>Cdc25::3×HA (60ug)_Alexa405	Tbx1/10-cDNA-FLU_TSA-Flu	2022-08-05	#28	EP28_CdcHA_14H_Line9		9	no membrane				2.5	D				-	V	X	-
AK	EP28	G2/M perturbation 8-14 time series	2022-06-30 EP; 2022-07-13 IHC+FISH	Cdc25::3×HA	14	St.24	Mesp>eGFP::hPCNA (25ug)_Cy3	Mesp>hCD4::mCherry (25ug)_Alexa647	FoxF>Cdc25::3×HA (60ug)_Alexa405	Tbx1/10-cDNA-FLU_TSA-Flu	2022-08-05	#28	EP28_CdcHA_14H_Line10		10					2.5	2ndD	N	Abnormal		-	-	-	-	V	X	X
AK	EP28	G2/M perturbation 8-14 time series	2022-06-30 EP; 2022-07-13 IHC+FISH	Cdc25::3×HA	14	St.24	Mesp>eGFP::hPCNA (25ug)_Cy3	Mesp>hCD4::mCherry (25ug)_Alexa647	FoxF>Cdc25::3×HA (60ug)_Alexa405	Tbx1/10-cDNA-FLU_TSA-Flu	2022-08-05	#28	EP28_CdcHA_14H_Line10		10					2.5	2ndD				-	-	-	-	X	X	X
AK	EP28	G2/M perturbation 8-14 time series	2022-06-30 EP; 2022-07-13 IHC+FISH	Cdc25::3×HA	14	St.24	Mesp>eGFP::hPCNA (25ug)_Cy3	Mesp>hCD4::mCherry (25ug)_Alexa647	FoxF>Cdc25::3×HA (60ug)_Alexa405	Tbx1/10-cDNA-FLU_TSA-Flu	2022-08-05	#28	EP28_CdcHA_14H_Line11		11					2.5	-				-	-	-	-
AK	EP28	G2/M perturbation 8-14 time series	2022-06-30 EP; 2022-07-13 IHC+FISH	Cdc25::3×HA	14	St.24	Mesp>eGFP::hPCNA (25ug)_Cy3	Mesp>hCD4::mCherry (25ug)_Alexa647	FoxF>Cdc25::3×HA (60ug)_Alexa405	Tbx1/10-cDNA-FLU_TSA-Flu	2022-08-05	#28	EP28_CdcHA_14H_Line12		12	good				2.5	D	N	Abnormal		-	V	X	-
AK	EP28	G2/M perturbation 8-14 time series	2022-06-30 EP; 2022-07-13 IHC+FISH	Cdc25::3×HA	14	St.24	Mesp>eGFP::hPCNA (25ug)_Cy3	Mesp>hCD4::mCherry (25ug)_Alexa647	FoxF>Cdc25::3×HA (60ug)_Alexa405	Tbx1/10-cDNA-FLU_TSA-Flu	2022-08-05	#28	EP28_CdcHA_14H_Line12		12	good				2.5	D				-	V	X	-
AK	EP28	G2/M perturbation 8-14 time series	2022-06-30 EP; 2022-07-13 IHC+FISH	Cdc25::3×HA	14	St.24	Mesp>eGFP::hPCNA (25ug)_Cy3	Mesp>hCD4::mCherry (25ug)_Alexa647	FoxF>Cdc25::3×HA (60ug)_Alexa405	Tbx1/10-cDNA-FLU_TSA-Flu	2022-08-05	#28	EP28_CdcHA_14H_Line12-em		12	good				1	-				-	-	-	-
AK	EP28	G2/M perturbation 8-14 time series	2022-06-30 EP; 2022-07-13 IHC+FISH	Cdc25::3×HA	14	St.24	Mesp>eGFP::hPCNA (25ug)_Cy3	Mesp>hCD4::mCherry (25ug)_Alexa647	FoxF>Cdc25::3×HA (60ug)_Alexa405	Tbx1/10-cDNA-FLU_TSA-Flu	2022-08-05	#28	EP28_CdcHA_14H_Line13		13					2.5	D	N	Abnormal		-	X	X	-
AK	EP28	G2/M perturbation 8-14 time series	2022-06-30 EP; 2022-07-13 IHC+FISH	Cdc25::3×HA	14	St.24	Mesp>eGFP::hPCNA (25ug)_Cy3	Mesp>hCD4::mCherry (25ug)_Alexa647	FoxF>Cdc25::3×HA (60ug)_Alexa405	Tbx1/10-cDNA-FLU_TSA-Flu	2022-08-05	#28	EP28_CdcHA_14H_Line13		13					2.5	D				-	X	X	-
AK	EP28	G2/M perturbation 8-14 time series	2022-06-30 EP; 2022-07-13 IHC+FISH	Cdc25::3×HA	14	St.24	Mesp>eGFP::hPCNA (25ug)_Cy3	Mesp>hCD4::mCherry (25ug)_Alexa647	FoxF>Cdc25::3×HA (60ug)_Alexa405	Tbx1/10-cDNA-FLU_TSA-Flu	2022-08-05	#28	EP28_CdcHA_14H_Line13		13					2.5	2ndD	N	Abnormal		-	-	-	-	X	X	X
AK	EP28	G2/M perturbation 8-14 time series	2022-06-30 EP; 2022-07-13 IHC+FISH	Cdc25::3×HA	14	St.24	Mesp>eGFP::hPCNA (25ug)_Cy3	Mesp>hCD4::mCherry (25ug)_Alexa647	FoxF>Cdc25::3×HA (60ug)_Alexa405	Tbx1/10-cDNA-FLU_TSA-Flu	2022-08-05	#28	EP28_CdcHA_14H_Line13		13					2.5	2ndD				-	-	-	-	X	X	X
AK	EP28	G2/M perturbation 8-14 time series	2022-06-30 EP; 2022-07-13 IHC+FISH	Cdc25::3×HA	14	St.24	Mesp>eGFP::hPCNA (25ug)_Cy3	Mesp>hCD4::mCherry (25ug)_Alexa647	FoxF>Cdc25::3×HA (60ug)_Alexa405	Tbx1/10-cDNA-FLU_TSA-Flu	2022-08-05	#28	EP28_CdcHA_14H_Line14		14					2.5	D	N	Abnormal		-	V	X	-
AK	EP28	G2/M perturbation 8-14 time series	2022-06-30 EP; 2022-07-13 IHC+FISH	Cdc25::3×HA	14	St.24	Mesp>eGFP::hPCNA (25ug)_Cy3	Mesp>hCD4::mCherry (25ug)_Alexa647	FoxF>Cdc25::3×HA (60ug)_Alexa405	Tbx1/10-cDNA-FLU_TSA-Flu	2022-08-05	#28	EP28_CdcHA_14H_Line14		14					2.5	2ndD				-	-	-	-	X	X	X
AK	EP28	G2/M perturbation 8-14 time series	2022-06-30 EP; 2022-07-13 IHC+FISH	Cdc25::3×HA	14	St.24	Mesp>eGFP::hPCNA (25ug)_Cy3	Mesp>hCD4::mCherry (25ug)_Alexa647	FoxF>Cdc25::3×HA (60ug)_Alexa405	Tbx1/10-cDNA-FLU_TSA-Flu	2022-08-05	#28	EP28_CdcHA_14H_Line15		15					2.5	D	N	Abnormal		-	X	X	-
AK	EP28	G2/M perturbation 8-14 time series	2022-06-30 EP; 2022-07-13 IHC+FISH	Cdc25::3×HA	14	St.24	Mesp>eGFP::hPCNA (25ug)_Cy3	Mesp>hCD4::mCherry (25ug)_Alexa647	FoxF>Cdc25::3×HA (60ug)_Alexa405	Tbx1/10-cDNA-FLU_TSA-Flu	2022-08-05	#28	EP28_CdcHA_14H_Line15		15					2.5	2ndD				-	-	-	-	X	X	X
AK	EP28	G2/M perturbation 8-14 time series	2022-06-30 EP; 2022-07-13 IHC+FISH	Cdc25::3×HA	14	St.24	Mesp>eGFP::hPCNA (25ug)_Cy3	Mesp>hCD4::mCherry (25ug)_Alexa647	FoxF>Cdc25::3×HA (60ug)_Alexa405	Tbx1/10-cDNA-FLU_TSA-Flu	2022-08-05	#28	EP28_CdcHA_14H_Line16		16					2.5	D	N	Abnormal		-	V	X	-
AK	EP28	G2/M perturbation 8-14 time series	2022-06-30 EP; 2022-07-13 IHC+FISH	Cdc25::3×HA	14	St.24	Mesp>eGFP::hPCNA (25ug)_Cy3	Mesp>hCD4::mCherry (25ug)_Alexa647	FoxF>Cdc25::3×HA (60ug)_Alexa405	Tbx1/10-cDNA-FLU_TSA-Flu	2022-08-05	#28	EP28_CdcHA_14H_Line16		16					2.5	D				-	X	X	-
AK	EP28	G2/M perturbation 8-14 time series	2022-06-30 EP; 2022-07-13 IHC+FISH	Cdc25::3×HA	14	St.24	Mesp>eGFP::hPCNA (25ug)_Cy3	Mesp>hCD4::mCherry (25ug)_Alexa647	FoxF>Cdc25::3×HA (60ug)_Alexa405	Tbx1/10-cDNA-FLU_TSA-Flu	2022-08-05	#28	EP28_CdcHA_14H_Line16		16					2.5	D	-			-	X	X	-
AK	EP28	G2/M perturbation 8-14 time series	2022-06-30 EP; 2022-07-13 IHC+FISH	Cdc25::3×HA	14	St.24	Mesp>eGFP::hPCNA (25ug)_Cy3	Mesp>hCD4::mCherry (25ug)_Alexa647	FoxF>Cdc25::3×HA (60ug)_Alexa405	Tbx1/10-cDNA-FLU_TSA-Flu	2022-08-05	#28	EP28_CdcHA_14H_Line16		16					2.5	-				-	-	-	-
AK	EP28	G2/M perturbation 8-14 time series	2022-06-30 EP; 2022-07-13 IHC+FISH	Cdc25::3×HA	14	St.24	Mesp>eGFP::hPCNA (25ug)_Cy3	Mesp>hCD4::mCherry (25ug)_Alexa647	FoxF>Cdc25::3×HA (60ug)_Alexa405	Tbx1/10-cDNA-FLU_TSA-Flu	2022-08-05	#28	EP28_CdcHA_14H_Line17		17					2.5	D	-			-	V	X	-
AK	EP28	G2/M perturbation 8-14 time series	2022-06-30 EP; 2022-07-13 IHC+FISH	Cdc25::3×HA	14	St.24	Mesp>eGFP::hPCNA (25ug)_Cy3	Mesp>hCD4::mCherry (25ug)_Alexa647	FoxF>Cdc25::3×HA (60ug)_Alexa405	Tbx1/10-cDNA-FLU_TSA-Flu	2022-08-05	#28	EP28_CdcHA_14H_Line17		17					2.5	D				-	X	X	-
AK	EP28	G2/M perturbation 8-14 time series	2022-06-30 EP; 2022-07-13 IHC+FISH	Cdc25::3×HA	14	St.24	Mesp>eGFP::hPCNA (25ug)_Cy3	Mesp>hCD4::mCherry (25ug)_Alexa647	FoxF>Cdc25::3×HA (60ug)_Alexa405	Tbx1/10-cDNA-FLU_TSA-Flu	2022-08-05	#28	EP28_CdcHA_14H_Line18		18					2.5	D	Y			-	X	X	-
AK	EP28	G2/M perturbation 8-14 time series	2022-06-30 EP; 2022-07-13 IHC+FISH	Cdc25::3×HA	14	St.24	Mesp>eGFP::hPCNA (25ug)_Cy3	Mesp>hCD4::mCherry (25ug)_Alexa647	FoxF>Cdc25::3×HA (60ug)_Alexa405	Tbx1/10-cDNA-FLU_TSA-Flu	2022-08-05	#28	EP28_CdcHA_14H_Line18		18					2.5	D				-	X	X	-
AK	EP28	G2/M perturbation 8-14 time series	2022-06-30 EP; 2022-07-13 IHC+FISH	Cdc25::3×HA	14.5	St.24	Mesp>eGFP::hPCNA (25ug)_Cy3	Mesp>hCD4::mCherry (25ug)_Alexa647	FoxF>Cdc25::3×HA (60ug)_Alexa405	Tbx1/10-cDNA-FLU_TSA-Flu	2022-08-26	#29	Brown9_CdcHA_14.5H_1		1		Weak	100		2.5	-				-	-	-
AK	EP28	G2/M perturbation 8-14 time series	2022-06-30 EP; 2022-07-13 IHC+FISH	Cdc25::3×HA	14.5	St.24	Mesp>eGFP::hPCNA (25ug)_Cy3	Mesp>hCD4::mCherry (25ug)_Alexa647	FoxF>Cdc25::3×HA (60ug)_Alexa405	Tbx1/10-cDNA-FLU_TSA-Flu	2022-08-26	#29	Brown9_CdcHA_14.5H_2		2		medium	17		2.5	2ndD	N	Abnormal		-	-	-	-	V	X	X
AK	EP28	G2/M perturbation 8-14 time series	2022-06-30 EP; 2022-07-13 IHC+FISH	Cdc25::3×HA	14.5	St.24	Mesp>eGFP::hPCNA (25ug)_Cy3	Mesp>hCD4::mCherry (25ug)_Alexa647	FoxF>Cdc25::3×HA (60ug)_Alexa405	Tbx1/10-cDNA-FLU_TSA-Flu	2022-08-26	#29	Brown9_CdcHA_14.5H_2		2		medium	17		2.5	2ndD				-	-	-	-	V	X	X
AK	EP28	G2/M perturbation 8-14 time series	2022-06-30 EP; 2022-07-13 IHC+FISH	Cdc25::3×HA	14.5	St.24	Mesp>eGFP::hPCNA (25ug)_Cy3	Mesp>hCD4::mCherry (25ug)_Alexa647	FoxF>Cdc25::3×HA (60ug)_Alexa405	Tbx1/10-cDNA-FLU_TSA-Flu	2022-08-26	#29	Brown9_CdcHA_14.5H_2-em		2		medium	25		1	-				-	-	-
AK	EP28	G2/M perturbation 8-14 time series	2022-06-30 EP; 2022-07-13 IHC+FISH	Cdc25::3×HA	14.5	St.24	Mesp>eGFP::hPCNA (25ug)_Cy3	Mesp>hCD4::mCherry (25ug)_Alexa647	FoxF>Cdc25::3×HA (60ug)_Alexa405	Tbx1/10-cDNA-FLU_TSA-Flu	2022-08-26	#29	Brown9_CdcHA_14.5H_3		3		medium	21		2.5	-	N	Abnormal		-	-	-
AK	EP28	G2/M perturbation 8-14 time series	2022-06-30 EP; 2022-07-13 IHC+FISH	Cdc25::3×HA	14.5	St.24	Mesp>eGFP::hPCNA (25ug)_Cy3	Mesp>hCD4::mCherry (25ug)_Alexa647	FoxF>Cdc25::3×HA (60ug)_Alexa405	Tbx1/10-cDNA-FLU_TSA-Flu	2022-08-26	#29	Brown9_CdcHA_14.5H_4		4		medium weak	45		2.5	-				-	-	-
AK	EP28	G2/M perturbation 8-14 time series	2022-06-30 EP; 2022-07-13 IHC+FISH	Cdc25::3×HA	14.5	St.24	Mesp>eGFP::hPCNA (25ug)_Cy3	Mesp>hCD4::mCherry (25ug)_Alexa647	FoxF>Cdc25::3×HA (60ug)_Alexa405	Tbx1/10-cDNA-FLU_TSA-Flu	2022-08-26	#29	Brown9_CdcHA_14.5H_5		5		medium	50		2.5	D	N	Abnormal		-	V	X	-
AK	EP28	G2/M perturbation 8-14 time series	2022-06-30 EP; 2022-07-13 IHC+FISH	Cdc25::3×HA	14.5	St.24	Mesp>eGFP::hPCNA (25ug)_Cy3	Mesp>hCD4::mCherry (25ug)_Alexa647	FoxF>Cdc25::3×HA (60ug)_Alexa405	Tbx1/10-cDNA-FLU_TSA-Flu	2022-08-26	#29	Brown9_CdcHA_14.5H_5		5		medium	50		2.5	2ndD				-	-	-	-	V	X	X
AK	EP28	G2/M perturbation 8-14 time series	2022-06-30 EP; 2022-07-13 IHC+FISH	Cdc25::3×HA	14.5	St.24	Mesp>eGFP::hPCNA (25ug)_Cy3	Mesp>hCD4::mCherry (25ug)_Alexa647	FoxF>Cdc25::3×HA (60ug)_Alexa405	Tbx1/10-cDNA-FLU_TSA-Flu	2022-08-26	#29	Brown9_CdcHA_14.5H_6		6	deep	medium	60		2.5	MIssNucleus (X)				MIssNucleus (X)
AK	EP28	G2/M perturbation 8-14 time series	2022-06-30 EP; 2022-07-13 IHC+FISH	Cdc25::3×HA	14.5	St.24	Mesp>eGFP::hPCNA (25ug)_Cy3	Mesp>hCD4::mCherry (25ug)_Alexa647	FoxF>Cdc25::3×HA (60ug)_Alexa405	Tbx1/10-cDNA-FLU_TSA-Flu	2022-08-26	#29	Brown9_CdcHA_14.5H_6		6	deep	medium	60		2.5	D				-	V	X	-
AK	EP28	G2/M perturbation 8-14 time series	2022-06-30 EP; 2022-07-13 IHC+FISH	Cdc25::3×HA	14.5	St.24	Mesp>eGFP::hPCNA (25ug)_Cy3	Mesp>hCD4::mCherry (25ug)_Alexa647	FoxF>Cdc25::3×HA (60ug)_Alexa405	Tbx1/10-cDNA-FLU_TSA-Flu	2022-08-26	#29	Brown9_CdcHA_14.5H_7		7		medium BRT	20		2.5	-				-
AK	EP28	G2/M perturbation 8-14 time series	2022-06-30 EP; 2022-07-13 IHC+FISH	Cdc25::3×HA	14.5	St.24	Mesp>eGFP::hPCNA (25ug)_Cy3	Mesp>hCD4::mCherry (25ug)_Alexa647	FoxF>Cdc25::3×HA (60ug)_Alexa405	Tbx1/10-cDNA-FLU_TSA-Flu	2022-08-26	#29	Brown9_CdcHA_14.5H_8		8		medium	50		2.5	D	Y			-	V	X	-
AK	EP28	G2/M perturbation 8-14 time series	2022-06-30 EP; 2022-07-13 IHC+FISH	Cdc25::3×HA	14.5	St.24	Mesp>eGFP::hPCNA (25ug)_Cy3	Mesp>hCD4::mCherry (25ug)_Alexa647	FoxF>Cdc25::3×HA (60ug)_Alexa405	Tbx1/10-cDNA-FLU_TSA-Flu	2022-08-26	#29	Brown9_CdcHA_14.5H_8		8		medium	50		2.5	D				-	V	X	-
AK	EP28	G2/M perturbation 8-14 time series	2022-06-30 EP; 2022-07-13 IHC+FISH	Cdc25::3×HA	14.5	St.24	Mesp>eGFP::hPCNA (25ug)_Cy3	Mesp>hCD4::mCherry (25ug)_Alexa647	FoxF>Cdc25::3×HA (60ug)_Alexa405	Tbx1/10-cDNA-FLU_TSA-Flu	2022-08-26	#29	Brown9_CdcHA_14.5H_8		8		medium	50		2.5	2ndD	N	Abnormal		-	-	-	V	-	-	-
AK	EP28	G2/M perturbation 8-14 time series	2022-06-30 EP; 2022-07-13 IHC+FISH	Cdc25::3×HA	14.5	St.24	Mesp>eGFP::hPCNA (25ug)_Cy3	Mesp>hCD4::mCherry (25ug)_Alexa647	FoxF>Cdc25::3×HA (60ug)_Alexa405	Tbx1/10-cDNA-FLU_TSA-Flu	2022-08-26	#29	Brown9_CdcHA_14.5H_8		8		medium	50		2.5	2ndD				-	-	-	V
AK	EP28	G2/M perturbation 8-14 time series	2022-06-30 EP; 2022-07-13 IHC+FISH	Cdc25::3×HA	14.5	St.24	Mesp>eGFP::hPCNA (25ug)_Cy3	Mesp>hCD4::mCherry (25ug)_Alexa647	FoxF>Cdc25::3×HA (60ug)_Alexa405	Tbx1/10-cDNA-FLU_TSA-Flu	2022-08-26	#29	Brown9_CdcHA_14.5H_8-em		8		medium	80		1	-				-	-	-	-
AK	EP28	G2/M perturbation 8-14 time series	2022-06-30 EP; 2022-07-13 IHC+FISH	Cdc25::3×HA	14.5	St.24	Mesp>eGFP::hPCNA (25ug)_Cy3	Mesp>hCD4::mCherry (25ug)_Alexa647	FoxF>Cdc25::3×HA (60ug)_Alexa405	Tbx1/10-cDNA-FLU_TSA-Flu	2022-08-26	#29	Brown9_CdcHA_14.5H_9		9		medium BRT	120		2.5	D	N	Abnormal		-	X	X	-
AK	EP28	G2/M perturbation 8-14 time series	2022-06-30 EP; 2022-07-13 IHC+FISH	Cdc25::3×HA	14.5	St.24	Mesp>eGFP::hPCNA (25ug)_Cy3	Mesp>hCD4::mCherry (25ug)_Alexa647	FoxF>Cdc25::3×HA (60ug)_Alexa405	Tbx1/10-cDNA-FLU_TSA-Flu	2022-08-26	#29	Brown9_CdcHA_14.5H_9		9		medium BRT	120		2.5	2ndD				-	-	-	-	V	X	X
AK	EP28	G2/M perturbation 8-14 time series	2022-06-30 EP; 2022-07-13 IHC+FISH	Cdc25::3×HA	14.5	St.24	Mesp>eGFP::hPCNA (25ug)_Cy3	Mesp>hCD4::mCherry (25ug)_Alexa647	FoxF>Cdc25::3×HA (60ug)_Alexa405	Tbx1/10-cDNA-FLU_TSA-Flu	2022-08-26	#29	Brown9_CdcHA_14.5H_10		10		medium BRT	100		2.5	D	N	Abnormal		-	-	X	-
AK	EP28	G2/M perturbation 8-14 time series	2022-06-30 EP; 2022-07-13 IHC+FISH	Cdc25::3×HA	14.5	St.24	Mesp>eGFP::hPCNA (25ug)_Cy3	Mesp>hCD4::mCherry (25ug)_Alexa647	FoxF>Cdc25::3×HA (60ug)_Alexa405	Tbx1/10-cDNA-FLU_TSA-Flu	2022-08-26	#29	Brown9_CdcHA_14.5H_10		10		medium BRT	100		2.5	D				-	X	X	-
AK	EP28	G2/M perturbation 8-14 time series	2022-06-30 EP; 2022-07-13 IHC+FISH	Cdc25::3×HA	14.5	St.24	Mesp>eGFP::hPCNA (25ug)_Cy3	Mesp>hCD4::mCherry (25ug)_Alexa647	FoxF>Cdc25::3×HA (60ug)_Alexa405	Tbx1/10-cDNA-FLU_TSA-Flu	2022-08-26	#29	Brown9_CdcHA_14.5H_11		11		medium BRT	142		2.5	D	N	Abnormal		-	V	X	-
AK	EP28	G2/M perturbation 8-14 time series	2022-06-30 EP; 2022-07-13 IHC+FISH	Cdc25::3×HA	14.5	St.24	Mesp>eGFP::hPCNA (25ug)_Cy3	Mesp>hCD4::mCherry (25ug)_Alexa647	FoxF>Cdc25::3×HA (60ug)_Alexa405	Tbx1/10-cDNA-FLU_TSA-Flu	2022-08-26	#29	Brown9_CdcHA_14.5H_11		11		medium BRT	142		2.5	2ndD				-	-	-	-	X	X	X
AK	EP28	G2/M perturbation 8-14 time series	2022-06-30 EP; 2022-07-13 IHC+FISH	Cdc25::3×HA	14.5	St.24	Mesp>eGFP::hPCNA (25ug)_Cy3	Mesp>hCD4::mCherry (25ug)_Alexa647	FoxF>Cdc25::3×HA (60ug)_Alexa405	Tbx1/10-cDNA-FLU_TSA-Flu	2022-08-26	#29	Brown9_CdcHA_14.5H_12		12	another side BRT/Stuck	medium BRT	45		2.5	D	N	Abnormal		-	V	X	-
AK	EP28	G2/M perturbation 8-14 time series	2022-06-30 EP; 2022-07-13 IHC+FISH	Cdc25::3×HA	14.5	St.24	Mesp>eGFP::hPCNA (25ug)_Cy3	Mesp>hCD4::mCherry (25ug)_Alexa647	FoxF>Cdc25::3×HA (60ug)_Alexa405	Tbx1/10-cDNA-FLU_TSA-Flu	2022-08-26	#29	Brown9_CdcHA_14.5H_12		12	another side BRT/Stuck	medium BRT	45		2.5	D				-	V	V	-
AK	EP28	G2/M perturbation 8-14 time series	2022-06-30 EP; 2022-07-13 IHC+FISH	Cdc25::3×HA	14.5	St.24	Mesp>eGFP::hPCNA (25ug)_Cy3	Mesp>hCD4::mCherry (25ug)_Alexa647	FoxF>Cdc25::3×HA (60ug)_Alexa405	Tbx1/10-cDNA-FLU_TSA-Flu	2022-08-26	#29	Brown9_CdcHA_14.5H_13		13		medium BRT	50		2.5	2ndD	N	Abnormal		-	-	-	-	V	X	X
AK	EP28	G2/M perturbation 8-14 time series	2022-06-30 EP; 2022-07-13 IHC+FISH	Cdc25::3×HA	14.5	St.24	Mesp>eGFP::hPCNA (25ug)_Cy3	Mesp>hCD4::mCherry (25ug)_Alexa647	FoxF>Cdc25::3×HA (60ug)_Alexa405	Tbx1/10-cDNA-FLU_TSA-Flu	2022-08-26	#29	Brown9_CdcHA_14.5H_13		13		medium BRT	50		2.5	2ndD				-	-	-	-	V	V	X
AK	EP28	G2/M perturbation 8-14 time series	2022-06-30 EP; 2022-07-13 IHC+FISH	Cdc25::3×HA	14.5	St.24	Mesp>eGFP::hPCNA (25ug)_Cy3	Mesp>hCD4::mCherry (25ug)_Alexa647	FoxF>Cdc25::3×HA (60ug)_Alexa405	Tbx1/10-cDNA-FLU_TSA-Flu	2022-08-26	#29	Brown9_CdcHA_14.5H_14		14		medium	85		2.5	D	N	Abnormal		-	-	-	X
AK	EP28	G2/M perturbation 8-14 time series	2022-06-30 EP; 2022-07-13 IHC+FISH	Cdc25::3×HA	14.5	St.24	Mesp>eGFP::hPCNA (25ug)_Cy3	Mesp>hCD4::mCherry (25ug)_Alexa647	FoxF>Cdc25::3×HA (60ug)_Alexa405	Tbx1/10-cDNA-FLU_TSA-Flu	2022-08-26	#29	Brown9_CdcHA_14.5H_14		14		medium	85		2.5	2ndD				-	-	-	V
AK	EP28	G2/M perturbation 8-14 time series	2022-06-30 EP; 2022-07-13 IHC+FISH	Cdc25::3×HA	15	St.24	Mesp>eGFP::hPCNA (25ug)_Cy3	Mesp>hCD4::mCherry (25ug)_Alexa647	FoxF>Cdc25::3×HA (60ug)_Alexa405	Tbx1/10-cDNA-FLU_TSA-Flu	2022-08-26	#30	EP28_CdcHA_15H_Brn9_1		1		Weak	142		2.5	-				-	-	-
AK	EP28	G2/M perturbation 8-14 time series	2022-06-30 EP; 2022-07-13 IHC+FISH	Cdc25::3×HA	15	St.24	Mesp>eGFP::hPCNA (25ug)_Cy3	Mesp>hCD4::mCherry (25ug)_Alexa647	FoxF>Cdc25::3×HA (60ug)_Alexa405	Tbx1/10-cDNA-FLU_TSA-Flu	2022-08-26	#30	EP28_CdcHA_15H_Brn9_2		2		medium	20		2.5	D	N	Abnormal		-	V	X	-
AK	EP28	G2/M perturbation 8-14 time series	2022-06-30 EP; 2022-07-13 IHC+FISH	Cdc25::3×HA	15	St.24	Mesp>eGFP::hPCNA (25ug)_Cy3	Mesp>hCD4::mCherry (25ug)_Alexa647	FoxF>Cdc25::3×HA (60ug)_Alexa405	Tbx1/10-cDNA-FLU_TSA-Flu	2022-08-26	#30	EP28_CdcHA_15H_Brn9_2		2		medium	20		2.5	2ndD				-	-	-	-	V	X	X
AK	EP28	G2/M perturbation 8-14 time series	2022-06-30 EP; 2022-07-13 IHC+FISH	Cdc25::3×HA	15	St.24	Mesp>eGFP::hPCNA (25ug)_Cy3	Mesp>hCD4::mCherry (25ug)_Alexa647	FoxF>Cdc25::3×HA (60ug)_Alexa405	Tbx1/10-cDNA-FLU_TSA-Flu	2022-08-26	#30	EP28_CdcHA_15H_Brn9_2-em		2		medium	20		1	-				-	-	-
AK	EP28	G2/M perturbation 8-14 time series	2022-06-30 EP; 2022-07-13 IHC+FISH	Cdc25::3×HA	15	St.24	Mesp>eGFP::hPCNA (25ug)_Cy3	Mesp>hCD4::mCherry (25ug)_Alexa647	FoxF>Cdc25::3×HA (60ug)_Alexa405	Tbx1/10-cDNA-FLU_TSA-Flu	2022-08-26	#30	EP28_CdcHA_15H_Brn9_3		3		medium BRT	86		2.5	D	N	Abnormal		-	X	X	-
AK	EP28	G2/M perturbation 8-14 time series	2022-06-30 EP; 2022-07-13 IHC+FISH	Cdc25::3×HA	15	St.24	Mesp>eGFP::hPCNA (25ug)_Cy3	Mesp>hCD4::mCherry (25ug)_Alexa647	FoxF>Cdc25::3×HA (60ug)_Alexa405	Tbx1/10-cDNA-FLU_TSA-Flu	2022-08-26	#30	EP28_CdcHA_15H_Brn9_3		3		medium BRT	86		2.5	2ndD				-	-	-	-	X	X	X
AK	EP28	G2/M perturbation 8-14 time series	2022-06-30 EP; 2022-07-13 IHC+FISH	Cdc25::3×HA	15	St.24	Mesp>eGFP::hPCNA (25ug)_Cy3	Mesp>hCD4::mCherry (25ug)_Alexa647	FoxF>Cdc25::3×HA (60ug)_Alexa405	Tbx1/10-cDNA-FLU_TSA-Flu	2022-08-26	#30	EP28_CdcHA_15H_Brn9_4		4	weird, messy	medium BRT	-		2.5	-				-	-	-
AK	EP28	G2/M perturbation 8-14 time series	2022-06-30 EP; 2022-07-13 IHC+FISH	Cdc25::3×HA	15	St.24	Mesp>eGFP::hPCNA (25ug)_Cy3	Mesp>hCD4::mCherry (25ug)_Alexa647	FoxF>Cdc25::3×HA (60ug)_Alexa405	Tbx1/10-cDNA-FLU_TSA-Flu	2022-08-26	#30	EP28_CdcHA_15H_Brn9_5		5		medium	66		2.5	2ndD	N	Abnormal		-	-	-	-	V	X	X
AK	EP28	G2/M perturbation 8-14 time series	2022-06-30 EP; 2022-07-13 IHC+FISH	Cdc25::3×HA	15	St.24	Mesp>eGFP::hPCNA (25ug)_Cy3	Mesp>hCD4::mCherry (25ug)_Alexa647	FoxF>Cdc25::3×HA (60ug)_Alexa405	Tbx1/10-cDNA-FLU_TSA-Flu	2022-08-26	#30	EP28_CdcHA_15H_Brn9_5		5		medium	66		2.5	2ndD				-	-	-	-	X	X	X
AK	EP28	G2/M perturbation 8-14 time series	2022-06-30 EP; 2022-07-13 IHC+FISH	Cdc25::3×HA	15	St.24	Mesp>eGFP::hPCNA (25ug)_Cy3	Mesp>hCD4::mCherry (25ug)_Alexa647	FoxF>Cdc25::3×HA (60ug)_Alexa405	Tbx1/10-cDNA-FLU_TSA-Flu	2022-08-26	#30	EP28_CdcHA_15H_Brn9_6		6	unknown ID	medium	80		2.5	-				-	-	-
AK	EP28	G2/M perturbation 8-14 time series	2022-06-30 EP; 2022-07-13 IHC+FISH	Cdc25::3×HA	15	St.24	Mesp>eGFP::hPCNA (25ug)_Cy3	Mesp>hCD4::mCherry (25ug)_Alexa647	FoxF>Cdc25::3×HA (60ug)_Alexa405	Tbx1/10-cDNA-FLU_TSA-Flu	2022-08-26	#30	EP28_CdcHA_15H_Brn9_6-em		6		medium	70		1	-				-	-	-
AK	EP28	G2/M perturbation 8-14 time series	2022-06-30 EP; 2022-07-13 IHC+FISH	Cdc25::3×HA	15	St.24	Mesp>eGFP::hPCNA (25ug)_Cy3	Mesp>hCD4::mCherry (25ug)_Alexa647	FoxF>Cdc25::3×HA (60ug)_Alexa405	Tbx1/10-cDNA-FLU_TSA-Flu	2022-08-26	#30	EP28_CdcHA_15H_Brn9_7		7		medium	80		2.5	2ndD				-	-	-	-	X	X	X
AK	EP28	G2/M perturbation 8-14 time series	2022-06-30 EP; 2022-07-13 IHC+FISH	Cdc25::3×HA	15	St.24	Mesp>eGFP::hPCNA (25ug)_Cy3	Mesp>hCD4::mCherry (25ug)_Alexa647	FoxF>Cdc25::3×HA (60ug)_Alexa405	Tbx1/10-cDNA-FLU_TSA-Flu	2022-08-26	#30	EP28_CdcHA_15H_Brn9_8		8	good	medium	20		2.5	2ndD	N	Abnormal		-	-	-	-	V	V	X
AK	EP28	G2/M perturbation 8-14 time series	2022-06-30 EP; 2022-07-13 IHC+FISH	Cdc25::3×HA	15	St.24	Mesp>eGFP::hPCNA (25ug)_Cy3	Mesp>hCD4::mCherry (25ug)_Alexa647	FoxF>Cdc25::3×HA (60ug)_Alexa405	Tbx1/10-cDNA-FLU_TSA-Flu	2022-08-26	#30	EP28_CdcHA_15H_Brn9_8		8	good	medium	20		2.5	2ndD				-	-	-	-	V	X	X
AK	EP28	G2/M perturbation 8-14 time series	2022-06-30 EP; 2022-07-13 IHC+FISH	Cdc25::3×HA	15	St.24	Mesp>eGFP::hPCNA (25ug)_Cy3	Mesp>hCD4::mCherry (25ug)_Alexa647	FoxF>Cdc25::3×HA (60ug)_Alexa405	Tbx1/10-cDNA-FLU_TSA-Flu	2022-08-26	#30	EP28_CdcHA_15H_Brn9_9		9		medium BRT	21		2.5	2ndD	N	Abnormal		-	-	-	V	-	-	-
AK	EP28	G2/M perturbation 8-14 time series	2022-06-30 EP; 2022-07-13 IHC+FISH	Cdc25::3×HA	15	St.24	Mesp>eGFP::hPCNA (25ug)_Cy3	Mesp>hCD4::mCherry (25ug)_Alexa647	FoxF>Cdc25::3×HA (60ug)_Alexa405	Tbx1/10-cDNA-FLU_TSA-Flu	2022-08-26	#30	EP28_CdcHA_15H_Brn9_9		9		medium BRT	21		2.5	2ndD				-	-	-	V	-	-	-
AK	EP28	G2/M perturbation 8-14 time series	2022-06-30 EP; 2022-07-13 IHC+FISH	Cdc25::3×HA	15	St.24	Mesp>eGFP::hPCNA (25ug)_Cy3	Mesp>hCD4::mCherry (25ug)_Alexa647	FoxF>Cdc25::3×HA (60ug)_Alexa405	Tbx1/10-cDNA-FLU_TSA-Flu	2022-08-26	#30	EP28_CdcHA_15H_Brn9_9-em		9		medium BRT	21		1	-				-	-	-
AK	EP28	G2/M perturbation 8-14 time series	2022-06-30 EP; 2022-07-13 IHC+FISH	Cdc25::3×HA	15	St.24	Mesp>eGFP::hPCNA (25ug)_Cy3	Mesp>hCD4::mCherry (25ug)_Alexa647	FoxF>Cdc25::3×HA (60ug)_Alexa405	Tbx1/10-cDNA-FLU_TSA-Flu	2022-08-26	#30	EP28_CdcHA_15H_Brn9_10		10		medium BRT	25		2.5	2ndD	N	Abnormal		-	-	-	V	-	-	-
AK	EP28	G2/M perturbation 8-14 time series	2022-06-30 EP; 2022-07-13 IHC+FISH	Cdc25::3×HA	15	St.24	Mesp>eGFP::hPCNA (25ug)_Cy3	Mesp>hCD4::mCherry (25ug)_Alexa647	FoxF>Cdc25::3×HA (60ug)_Alexa405	Tbx1/10-cDNA-FLU_TSA-Flu	2022-08-26	#30	EP28_CdcHA_15H_Brn9_10		10		medium BRT	25		2.5	2ndD				-	-	-	V	-	-	-
AK	EP28	G2/M perturbation 8-14 time series	2022-06-30 EP; 2022-07-13 IHC+FISH	Cdc25::3×HA	15	St.24	Mesp>eGFP::hPCNA (25ug)_Cy3	Mesp>hCD4::mCherry (25ug)_Alexa647	FoxF>Cdc25::3×HA (60ug)_Alexa405	Tbx1/10-cDNA-FLU_TSA-Flu	2022-08-26	#30	EP28_CdcHA_15H_Brn9_11		11	WT?	Weak	14		2.5	-				-	-	-
AK	EP28	G2/M perturbation 8-14 time series	2022-06-30 EP; 2022-07-13 IHC+FISH	Cdc25::3×HA	15	St.24	Mesp>eGFP::hPCNA (25ug)_Cy3	Mesp>hCD4::mCherry (25ug)_Alexa647	FoxF>Cdc25::3×HA (60ug)_Alexa405	Tbx1/10-cDNA-FLU_TSA-Flu	2022-08-26	#30	EP28_CdcHA_15H_Brn9_12		12		medium	20		2.5	2ndD	N	Abnormal		-	-	-	V	-	-	-
AK	EP28	G2/M perturbation 8-14 time series	2022-06-30 EP; 2022-07-13 IHC+FISH	Cdc25::3×HA	15	St.24	Mesp>eGFP::hPCNA (25ug)_Cy3	Mesp>hCD4::mCherry (25ug)_Alexa647	FoxF>Cdc25::3×HA (60ug)_Alexa405	Tbx1/10-cDNA-FLU_TSA-Flu	2022-08-26	#30	EP28_CdcHA_15H_Brn9_12		12		medium	20		2.5	2ndD				-	-	-	V	-	-	-
AK	EP28	G2/M perturbation 8-14 time series	2022-06-30 EP; 2022-07-13 IHC+FISH	Cdc25::3×HA	15	St.24	Mesp>eGFP::hPCNA (25ug)_Cy3	Mesp>hCD4::mCherry (25ug)_Alexa647	FoxF>Cdc25::3×HA (60ug)_Alexa405	Tbx1/10-cDNA-FLU_TSA-Flu	2022-08-26	#30	EP28_CdcHA_15H_Brn9_12-em		12		medium	20		1	-				-	-	-
AK	EP28	G2/M perturbation 8-14 time series	2022-06-30 EP; 2022-07-13 IHC+FISH	Cdc25::3×HA	15	St.24	Mesp>eGFP::hPCNA (25ug)_Cy3	Mesp>hCD4::mCherry (25ug)_Alexa647	FoxF>Cdc25::3×HA (60ug)_Alexa405	Tbx1/10-cDNA-FLU_TSA-Flu	2022-08-26	#30	EP28_CdcHA_15H_Brn9_13		13		medium	22		2.5	2ndD	N	Abnormal		-	-	-	V	-	-	-
AK	EP28	G2/M perturbation 8-14 time series	2022-06-30 EP; 2022-07-13 IHC+FISH	Cdc25::3×HA	15	St.24	Mesp>eGFP::hPCNA (25ug)_Cy3	Mesp>hCD4::mCherry (25ug)_Alexa647	FoxF>Cdc25::3×HA (60ug)_Alexa405	Tbx1/10-cDNA-FLU_TSA-Flu	2022-08-26	#30	EP28_CdcHA_15H_Brn9_13		13		medium	22		2.5	2ndD				-	-	-	V	-	-	-
AK	EP28	G2/M perturbation 8-14 time series	2022-06-30 EP; 2022-07-13 IHC+FISH	Cdc25::3×HA	15	St.24	Mesp>eGFP::hPCNA (25ug)_Cy3	Mesp>hCD4::mCherry (25ug)_Alexa647	FoxF>Cdc25::3×HA (60ug)_Alexa405	Tbx1/10-cDNA-FLU_TSA-Flu	2022-08-26	#30	EP28_CdcHA_15H_Brn9_13-em		13		medium	22		1	-				-	-	-
AK	EP28	G2/M perturbation 8-14 time series	2022-06-30 EP; 2022-07-13 IHC+FISH	Cdc25::3×HA	15	St.24	Mesp>eGFP::hPCNA (25ug)_Cy3	Mesp>hCD4::mCherry (25ug)_Alexa647	FoxF>Cdc25::3×HA (60ug)_Alexa405	Tbx1/10-cDNA-FLU_TSA-Flu	2022-08-26	#30	EP28_CdcHA_15H_Brn9_14		14	weird ID	medium	60		2.5	D	-	-		-	X	X	-
AK	EP28	G2/M perturbation 8-14 time series	2022-06-30 EP; 2022-07-13 IHC+FISH	Cdc25::3×HA	15	St.24	Mesp>eGFP::hPCNA (25ug)_Cy3	Mesp>hCD4::mCherry (25ug)_Alexa647	FoxF>Cdc25::3×HA (60ug)_Alexa405	Tbx1/10-cDNA-FLU_TSA-Flu	2022-08-26	#30	EP28_CdcHA_15H_Brn9_14		14		medium	60		2.5	D				-	X	X	-
AK	EP28	G2/M perturbation 8-14 time series	2022-06-30 EP; 2022-07-13 IHC+FISH	Cdc25::3×HA	15	St.24	Mesp>eGFP::hPCNA (25ug)_Cy3	Mesp>hCD4::mCherry (25ug)_Alexa647	FoxF>Cdc25::3×HA (60ug)_Alexa405	Tbx1/10-cDNA-FLU_TSA-Flu	2022-08-26	#30	EP28_CdcHA_15H_Brn9_15		15		medium weak	30		2.5	D	N	Abnormal		-	-	-	V
AK	EP28	G2/M perturbation 8-14 time series	2022-06-30 EP; 2022-07-13 IHC+FISH	Cdc25::3×HA	15	St.24	Mesp>eGFP::hPCNA (25ug)_Cy3	Mesp>hCD4::mCherry (25ug)_Alexa647	FoxF>Cdc25::3×HA (60ug)_Alexa405	Tbx1/10-cDNA-FLU_TSA-Flu	2022-08-26	#30	EP28_CdcHA_15H_Brn9_15		15		medium weak	30		2.5	D				-	-	-	V			-
AK	EP28	G2/M perturbation 8-14 time series	2022-06-30 EP; 2022-07-13 IHC+FISH	Cdc25::3×HA	15	St.24	Mesp>eGFP::hPCNA (25ug)_Cy3	Mesp>hCD4::mCherry (25ug)_Alexa647	FoxF>Cdc25::3×HA (60ug)_Alexa405	Tbx1/10-cDNA-FLU_TSA-Flu	2022-08-26	#30	EP28_CdcHA_15H_Brn9_15		15		medium weak	30		2.5	2ndD	N	Abnormal		-	-	-	V	-	-	-
AK	EP28	G2/M perturbation 8-14 time series	2022-06-30 EP; 2022-07-13 IHC+FISH	Cdc25::3×HA	15	St.24	Mesp>eGFP::hPCNA (25ug)_Cy3	Mesp>hCD4::mCherry (25ug)_Alexa647	FoxF>Cdc25::3×HA (60ug)_Alexa405	Tbx1/10-cDNA-FLU_TSA-Flu	2022-08-26	#30	EP28_CdcHA_15H_Brn9_15		15		medium weak	30		2.5	2ndD				-	-	-	V	-	-	-
AK	EP28	G2/M perturbation 8-14 time series	2022-06-30 EP; 2022-07-13 IHC+FISH	Cdc25::3×HA	15	St.24	Mesp>eGFP::hPCNA (25ug)_Cy3	Mesp>hCD4::mCherry (25ug)_Alexa647	FoxF>Cdc25::3×HA (60ug)_Alexa405	Tbx1/10-cDNA-FLU_TSA-Flu	2022-08-26	#30	EP28_CdcHA_15H_Brn9_16		16		medium	35		2.5	2ndD	Y			-	-	-	V	-	-	-
AK	EP28	G2/M perturbation 8-14 time series	2022-06-30 EP; 2022-07-13 IHC+FISH	Cdc25::3×HA	15	St.24	Mesp>eGFP::hPCNA (25ug)_Cy3	Mesp>hCD4::mCherry (25ug)_Alexa647	FoxF>Cdc25::3×HA (60ug)_Alexa405	Tbx1/10-cDNA-FLU_TSA-Flu	2022-08-26	#30	EP28_CdcHA_15H_Brn9_16		16		medium	35		2.5	2ndD				-	-	-	V	-	-	-
AK	EP28	G2/M perturbation 8-14 time series	2022-06-30 EP; 2022-07-13 IHC+FISH	Cdc25::3×HA	15	St.24	Mesp>eGFP::hPCNA (25ug)_Cy3	Mesp>hCD4::mCherry (25ug)_Alexa647	FoxF>Cdc25::3×HA (60ug)_Alexa405	Tbx1/10-cDNA-FLU_TSA-Flu	2022-08-26	#30	EP28_CdcHA_15H_Brn9_17		17		medium BRT	30		2.5	-				-	-	-
AK	EP28	G2/M perturbation 8-14 time series	2022-06-30 EP; 2022-07-13 IHC+FISH	Cdc25::3×HA	15	St.24	Mesp>eGFP::hPCNA (25ug)_Cy3	Mesp>hCD4::mCherry (25ug)_Alexa647	FoxF>Cdc25::3×HA (60ug)_Alexa405	Tbx1/10-cDNA-FLU_TSA-Flu	2022-08-26	#30	EP28_CdcHA_15H_Brn9_18		18		medium BRT	100		2.5	D	N	Abnormal		-	V	X	-
AK	EP28	G2/M perturbation 8-14 time series	2022-06-30 EP; 2022-07-13 IHC+FISH	Cdc25::3×HA	15	St.24	Mesp>eGFP::hPCNA (25ug)_Cy3	Mesp>hCD4::mCherry (25ug)_Alexa647	FoxF>Cdc25::3×HA (60ug)_Alexa405	Tbx1/10-cDNA-FLU_TSA-Flu	2022-08-26	#30	EP28_CdcHA_15H_Brn9_18		18		medium BRT	100		2.5	D				-	V	X	-
AK	EP28	G2/M perturbation 8-14 time series	2022-06-30 EP; 2022-07-13 IHC+FISH	Cdc25::3×HA	15	St.24	Mesp>eGFP::hPCNA (25ug)_Cy3	Mesp>hCD4::mCherry (25ug)_Alexa647	FoxF>Cdc25::3×HA (60ug)_Alexa405	Tbx1/10-cDNA-FLU_TSA-Flu	2022-08-26	#30	EP28_CdcHA_15H_Brn9_18		18		medium BRT	100		2.5	D	-	-		-	V	X	-
AK	EP28	G2/M perturbation 8-14 time series	2022-06-30 EP; 2022-07-13 IHC+FISH	Cdc25::3×HA	15	St.24	Mesp>eGFP::hPCNA (25ug)_Cy3	Mesp>hCD4::mCherry (25ug)_Alexa647	FoxF>Cdc25::3×HA (60ug)_Alexa405	Tbx1/10-cDNA-FLU_TSA-Flu	2022-08-26	#30	EP28_CdcHA_15H_Brn9_18		18		medium BRT	100		2.5	D				-	X	X	-
AK	EP28	G2/M perturbation 8-14 time series	2022-06-30 EP; 2022-07-13 IHC+FISH	Wee1::3×HA	12.5	St.23	Mesp>eGFP::hPCNA (25ug)_Cy3	Mesp>hCD4::mCherry (25ug)_Alexa647	FoxF>Wee1::3×HA (60ug)_Alexa405	Tbx1/10-cDNA-FLU_TSA-Flu	2022-08-15	#31	EP28_WeeHA_12.5H_Line1		1		medium BRT	20		2.5	X				X	-	-	-
AK	EP28	G2/M perturbation 8-14 time series	2022-06-30 EP; 2022-07-13 IHC+FISH	Wee1::3×HA	12.5	St.23	Mesp>eGFP::hPCNA (25ug)_Cy3	Mesp>hCD4::mCherry (25ug)_Alexa647	FoxF>Wee1::3×HA (60ug)_Alexa405	Tbx1/10-cDNA-FLU_TSA-Flu	2022-08-15	#31	EP28_WeeHA_12.5H_Line1		1	STUCK	medium BRT	20		2.5	STUCK				STUCK	-	-	-
AK	EP28	G2/M perturbation 8-14 time series	2022-06-30 EP; 2022-07-13 IHC+FISH	Wee1::3×HA	12.5	St.23	Mesp>eGFP::hPCNA (25ug)_Cy3	Mesp>hCD4::mCherry (25ug)_Alexa647	FoxF>Wee1::3×HA (60ug)_Alexa405	Tbx1/10-cDNA-FLU_TSA-Flu	2022-08-15	#31	EP28_WeeHA_12.5H_Line2		2			18		2.5	X				X	-	-	-
AK	EP28	G2/M perturbation 8-14 time series	2022-06-30 EP; 2022-07-13 IHC+FISH	Wee1::3×HA	12.5	St.23	Mesp>eGFP::hPCNA (25ug)_Cy3	Mesp>hCD4::mCherry (25ug)_Alexa647	FoxF>Wee1::3×HA (60ug)_Alexa405	Tbx1/10-cDNA-FLU_TSA-Flu	2022-08-15	#31	EP28_WeeHA_12.5H_Line2		2	STUCK		18		2.5	STUCK				STUCK	-	-	-
AK	EP28	G2/M perturbation 8-14 time series	2022-06-30 EP; 2022-07-13 IHC+FISH	Wee1::3×HA	12.5	St.23	Mesp>eGFP::hPCNA (25ug)_Cy3	Mesp>hCD4::mCherry (25ug)_Alexa647	FoxF>Wee1::3×HA (60ug)_Alexa405	Tbx1/10-cDNA-FLU_TSA-Flu	2022-08-15	#31	EP28_WeeHA_12.5H_Line3		3			19		2.5	X				X	-	-	-
AK	EP28	G2/M perturbation 8-14 time series	2022-06-30 EP; 2022-07-13 IHC+FISH	Wee1::3×HA	12.5	St.23	Mesp>eGFP::hPCNA (25ug)_Cy3	Mesp>hCD4::mCherry (25ug)_Alexa647	FoxF>Wee1::3×HA (60ug)_Alexa405	Tbx1/10-cDNA-FLU_TSA-Flu	2022-08-15	#31	EP28_WeeHA_12.5H_Line3		3			19		2.5	X				X	-	-	-
AK	EP28	G2/M perturbation 8-14 time series	2022-06-30 EP; 2022-07-13 IHC+FISH	Wee1::3×HA	12.5	St.23	Mesp>eGFP::hPCNA (25ug)_Cy3	Mesp>hCD4::mCherry (25ug)_Alexa647	FoxF>Wee1::3×HA (60ug)_Alexa405	Tbx1/10-cDNA-FLU_TSA-Flu	2022-08-15	#31	EP28_WeeHA_12.5H_Line4		4		medium	30		2.5	X				X	-	-	-
AK	EP28	G2/M perturbation 8-14 time series	2022-06-30 EP; 2022-07-13 IHC+FISH	Wee1::3×HA	12.5	St.23	Mesp>eGFP::hPCNA (25ug)_Cy3	Mesp>hCD4::mCherry (25ug)_Alexa647	FoxF>Wee1::3×HA (60ug)_Alexa405	Tbx1/10-cDNA-FLU_TSA-Flu	2022-08-15	#31	EP28_WeeHA_12.5H_Line4		4		medium	30		2.5	X				X	-	-	-
AK	EP28	G2/M perturbation 8-14 time series	2022-06-30 EP; 2022-07-13 IHC+FISH	Wee1::3×HA	12.5	St.23	Mesp>eGFP::hPCNA (25ug)_Cy3	Mesp>hCD4::mCherry (25ug)_Alexa647	FoxF>Wee1::3×HA (60ug)_Alexa405	Tbx1/10-cDNA-FLU_TSA-Flu	2022-08-15	#31	EP28_WeeHA_12.5H_Line5		5			25		2.5	X				X	-	-	-
AK	EP28	G2/M perturbation 8-14 time series	2022-06-30 EP; 2022-07-13 IHC+FISH	Wee1::3×HA	12.5	St.23	Mesp>eGFP::hPCNA (25ug)_Cy3	Mesp>hCD4::mCherry (25ug)_Alexa647	FoxF>Wee1::3×HA (60ug)_Alexa405	Tbx1/10-cDNA-FLU_TSA-Flu	2022-08-15	#31	EP28_WeeHA_12.5H_Line5		5			25		2.5	X				X	-	-	-
AK	EP28	G2/M perturbation 8-14 time series	2022-06-30 EP; 2022-07-13 IHC+FISH	Wee1::3×HA	12.5	St.23	Mesp>eGFP::hPCNA (25ug)_Cy3	Mesp>hCD4::mCherry (25ug)_Alexa647	FoxF>Wee1::3×HA (60ug)_Alexa405	Tbx1/10-cDNA-FLU_TSA-Flu	2022-08-15	#31	EP28_WeeHA_12.5H_Line6		6			35		2.5	X				X	-	-	-
AK	EP28	G2/M perturbation 8-14 time series	2022-06-30 EP; 2022-07-13 IHC+FISH	Wee1::3×HA	12.5	St.23	Mesp>eGFP::hPCNA (25ug)_Cy3	Mesp>hCD4::mCherry (25ug)_Alexa647	FoxF>Wee1::3×HA (60ug)_Alexa405	Tbx1/10-cDNA-FLU_TSA-Flu	2022-08-15	#31	EP28_WeeHA_12.5H_Line6		6			35		2.5	X				X	-	-	-
AK	EP28	G2/M perturbation 8-14 time series	2022-06-30 EP; 2022-07-13 IHC+FISH	Wee1::3×HA	12.5	St.23	Mesp>eGFP::hPCNA (25ug)_Cy3	Mesp>hCD4::mCherry (25ug)_Alexa647	FoxF>Wee1::3×HA (60ug)_Alexa405	Tbx1/10-cDNA-FLU_TSA-Flu	2022-08-15	#31	EP28_WeeHA_12.5H_Line7		7			20		2.5	X				X	-	-	-
AK	EP28	G2/M perturbation 8-14 time series	2022-06-30 EP; 2022-07-13 IHC+FISH	Wee1::3×HA	12.5	St.23	Mesp>eGFP::hPCNA (25ug)_Cy3	Mesp>hCD4::mCherry (25ug)_Alexa647	FoxF>Wee1::3×HA (60ug)_Alexa405	Tbx1/10-cDNA-FLU_TSA-Flu	2022-08-15	#31	EP28_WeeHA_12.5H_Line7		7			20		2.5	X				X	-	-	-
AK	EP28	G2/M perturbation 8-14 time series	2022-06-30 EP; 2022-07-13 IHC+FISH	Wee1::3×HA	12.5	St.23	Mesp>eGFP::hPCNA (25ug)_Cy3	Mesp>hCD4::mCherry (25ug)_Alexa647	FoxF>Wee1::3×HA (60ug)_Alexa405	Tbx1/10-cDNA-FLU_TSA-Flu	2022-08-15	#31	EP28_WeeHA_12.5H_Line8		8			20		2.5	X				X	-	-	-
AK	EP28	G2/M perturbation 8-14 time series	2022-06-30 EP; 2022-07-13 IHC+FISH	Wee1::3×HA	12.5	St.23	Mesp>eGFP::hPCNA (25ug)_Cy3	Mesp>hCD4::mCherry (25ug)_Alexa647	FoxF>Wee1::3×HA (60ug)_Alexa405	Tbx1/10-cDNA-FLU_TSA-Flu	2022-08-15	#31	EP28_WeeHA_12.5H_Line8		8			20		2.5	X				X	-	-	-
AK	EP28	G2/M perturbation 8-14 time series	2022-06-30 EP; 2022-07-13 IHC+FISH	Wee1::3×HA	12.5	St.23	Mesp>eGFP::hPCNA (25ug)_Cy3	Mesp>hCD4::mCherry (25ug)_Alexa647	FoxF>Wee1::3×HA (60ug)_Alexa405	Tbx1/10-cDNA-FLU_TSA-Flu	2022-08-15	#31	EP28_WeeHA_12.5H_Line8-em		8			40		1	-				-	-	-	-
AK	EP28	G2/M perturbation 8-14 time series	2022-06-30 EP; 2022-07-13 IHC+FISH	Wee1::3×HA	12.5	St.23	Mesp>eGFP::hPCNA (25ug)_Cy3	Mesp>hCD4::mCherry (25ug)_Alexa647	FoxF>Wee1::3×HA (60ug)_Alexa405	Tbx1/10-cDNA-FLU_TSA-Flu	2022-08-15	#31	EP28_WeeHA_12.5H_Line9		9			17		2.5	X				X	-	-	-
AK	EP28	G2/M perturbation 8-14 time series	2022-06-30 EP; 2022-07-13 IHC+FISH	Wee1::3×HA	12.5	St.23	Mesp>eGFP::hPCNA (25ug)_Cy3	Mesp>hCD4::mCherry (25ug)_Alexa647	FoxF>Wee1::3×HA (60ug)_Alexa405	Tbx1/10-cDNA-FLU_TSA-Flu	2022-08-15	#31	EP28_WeeHA_12.5H_Line9		9			17		2.5	X				X	-	-	-
AK	EP28	G2/M perturbation 8-14 time series	2022-06-30 EP; 2022-07-13 IHC+FISH	Wee1::3×HA	12.5	St.23	Mesp>eGFP::hPCNA (25ug)_Cy3	Mesp>hCD4::mCherry (25ug)_Alexa647	FoxF>Wee1::3×HA (60ug)_Alexa405	Tbx1/10-cDNA-FLU_TSA-Flu	2022-08-15	#31	EP28_WeeHA_12.5H_Line10		10			18		2.5	X				X	-	-	-
AK	EP28	G2/M perturbation 8-14 time series	2022-06-30 EP; 2022-07-13 IHC+FISH	Wee1::3×HA	12.5	St.23	Mesp>eGFP::hPCNA (25ug)_Cy3	Mesp>hCD4::mCherry (25ug)_Alexa647	FoxF>Wee1::3×HA (60ug)_Alexa405	Tbx1/10-cDNA-FLU_TSA-Flu	2022-08-15	#31	EP28_WeeHA_12.5H_Line10		10			18		2.5	X				X	-	-	-
AK	EP28	G2/M perturbation 8-14 time series	2022-06-30 EP; 2022-07-13 IHC+FISH	Wee1::3×HA	12.5	St.23	Mesp>eGFP::hPCNA (25ug)_Cy3	Mesp>hCD4::mCherry (25ug)_Alexa647	FoxF>Wee1::3×HA (60ug)_Alexa405	Tbx1/10-cDNA-FLU_TSA-Flu	2022-08-15	#31	EP28_WeeHA_12.5H_Line11		11			13		2.5	X				X	-	-	-
AK	EP28	G2/M perturbation 8-14 time series	2022-06-30 EP; 2022-07-13 IHC+FISH	Wee1::3×HA	12.5	St.23	Mesp>eGFP::hPCNA (25ug)_Cy3	Mesp>hCD4::mCherry (25ug)_Alexa647	FoxF>Wee1::3×HA (60ug)_Alexa405	Tbx1/10-cDNA-FLU_TSA-Flu	2022-08-15	#31	EP28_WeeHA_12.5H_Line11		11			13		2.5	X				X	-	-	-
AK	EP28	G2/M perturbation 8-14 time series	2022-06-30 EP; 2022-07-13 IHC+FISH	Wee1::3×HA	12.5	St.23	Mesp>eGFP::hPCNA (25ug)_Cy3	Mesp>hCD4::mCherry (25ug)_Alexa647	FoxF>Wee1::3×HA (60ug)_Alexa405	Tbx1/10-cDNA-FLU_TSA-Flu	2022-08-15	#31	EP28_WeeHA_12.5H_Line12		12			17		2.5	X				X	-	-	-
AK	EP28	G2/M perturbation 8-14 time series	2022-06-30 EP; 2022-07-13 IHC+FISH	Wee1::3×HA	12.5	St.23	Mesp>eGFP::hPCNA (25ug)_Cy3	Mesp>hCD4::mCherry (25ug)_Alexa647	FoxF>Wee1::3×HA (60ug)_Alexa405	Tbx1/10-cDNA-FLU_TSA-Flu	2022-08-15	#31	EP28_WeeHA_12.5H_Line12		12			17		2.5	X				X	-	-	-
AK	EP28	G2/M perturbation 8-14 time series	2022-06-30 EP; 2022-07-13 IHC+FISH	Wee1::3×HA	12.5	St.23	Mesp>eGFP::hPCNA (25ug)_Cy3	Mesp>hCD4::mCherry (25ug)_Alexa647	FoxF>Wee1::3×HA (60ug)_Alexa405	Tbx1/10-cDNA-FLU_TSA-Flu	2022-08-15	#31	EP28_WeeHA_12.5H_Line12-em		12			20		1	-				-	-	-	-
AK	EP28	G2/M perturbation 8-14 time series	2022-06-30 EP; 2022-07-13 IHC+FISH	Wee1::3×HA	13	St.23	Mesp>eGFP::hPCNA (25ug)_Cy3	Mesp>hCD4::mCherry (25ug)_Alexa647	FoxF>Wee1::3×HA (60ug)_Alexa405	Tbx1/10-cDNA-FLU_TSA-Flu	2022-08-15	#32	EP28_WeeHA_13H_Line1		1			17		2.5	X				X	-	-	-
AK	EP28	G2/M perturbation 8-14 time series	2022-06-30 EP; 2022-07-13 IHC+FISH	Wee1::3×HA	13	St.23	Mesp>eGFP::hPCNA (25ug)_Cy3	Mesp>hCD4::mCherry (25ug)_Alexa647	FoxF>Wee1::3×HA (60ug)_Alexa405	Tbx1/10-cDNA-FLU_TSA-Flu	2022-08-15	#32	EP28_WeeHA_13H_Line1		1			17		2.5	X				X	-	-	-
AK	EP28	G2/M perturbation 8-14 time series	2022-06-30 EP; 2022-07-13 IHC+FISH	Wee1::3×HA	13	St.23	Mesp>eGFP::hPCNA (25ug)_Cy3	Mesp>hCD4::mCherry (25ug)_Alexa647	FoxF>Wee1::3×HA (60ug)_Alexa405	Tbx1/10-cDNA-FLU_TSA-Flu	2022-08-15	#32	EP28_WeeHA_13H_Line2		2			30		2.5	X				X	-	-	-
AK	EP28	G2/M perturbation 8-14 time series	2022-06-30 EP; 2022-07-13 IHC+FISH	Wee1::3×HA	13	St.23	Mesp>eGFP::hPCNA (25ug)_Cy3	Mesp>hCD4::mCherry (25ug)_Alexa647	FoxF>Wee1::3×HA (60ug)_Alexa405	Tbx1/10-cDNA-FLU_TSA-Flu	2022-08-15	#32	EP28_WeeHA_13H_Line2		2			30		2.5	X				X	-	-	-
AK	EP28	G2/M perturbation 8-14 time series	2022-06-30 EP; 2022-07-13 IHC+FISH	Wee1::3×HA	13	St.23	Mesp>eGFP::hPCNA (25ug)_Cy3	Mesp>hCD4::mCherry (25ug)_Alexa647	FoxF>Wee1::3×HA (60ug)_Alexa405	Tbx1/10-cDNA-FLU_TSA-Flu	2022-08-15	#32	EP28_WeeHA_13H_Line3		3	weird migration		15		2.5	-				-	-	-	-
AK	EP28	G2/M perturbation 8-14 time series	2022-06-30 EP; 2022-07-13 IHC+FISH	Wee1::3×HA	13	St.23	Mesp>eGFP::hPCNA (25ug)_Cy3	Mesp>hCD4::mCherry (25ug)_Alexa647	FoxF>Wee1::3×HA (60ug)_Alexa405	Tbx1/10-cDNA-FLU_TSA-Flu	2022-08-15	#32	EP28_WeeHA_13H_Line4		4			17.5		2.5	MIssNucleus (X)				MIssNucleus (X)	-	-	-
AK	EP28	G2/M perturbation 8-14 time series	2022-06-30 EP; 2022-07-13 IHC+FISH	Wee1::3×HA	13	St.23	Mesp>eGFP::hPCNA (25ug)_Cy3	Mesp>hCD4::mCherry (25ug)_Alexa647	FoxF>Wee1::3×HA (60ug)_Alexa405	Tbx1/10-cDNA-FLU_TSA-Flu	2022-08-15	#32	EP28_WeeHA_13H_Line4		4			17.5		2.5	D				-	X	X	-
AK	EP28	G2/M perturbation 8-14 time series	2022-06-30 EP; 2022-07-13 IHC+FISH	Wee1::3×HA	13	St.23	Mesp>eGFP::hPCNA (25ug)_Cy3	Mesp>hCD4::mCherry (25ug)_Alexa647	FoxF>Wee1::3×HA (60ug)_Alexa405	Tbx1/10-cDNA-FLU_TSA-Flu	2022-08-15	#32	EP28_WeeHA_13H_Line5		5			15		2.5	X				X	-	-	-
AK	EP28	G2/M perturbation 8-14 time series	2022-06-30 EP; 2022-07-13 IHC+FISH	Wee1::3×HA	13	St.23	Mesp>eGFP::hPCNA (25ug)_Cy3	Mesp>hCD4::mCherry (25ug)_Alexa647	FoxF>Wee1::3×HA (60ug)_Alexa405	Tbx1/10-cDNA-FLU_TSA-Flu	2022-08-15	#32	EP28_WeeHA_13H_Line5		5			15		2.5	X				X	-	-	-
AK	EP28	G2/M perturbation 8-14 time series	2022-06-30 EP; 2022-07-13 IHC+FISH	Wee1::3×HA	13	St.23	Mesp>eGFP::hPCNA (25ug)_Cy3	Mesp>hCD4::mCherry (25ug)_Alexa647	FoxF>Wee1::3×HA (60ug)_Alexa405	Tbx1/10-cDNA-FLU_TSA-Flu	2022-08-15	#32	EP28_WeeHA_13H_Line6		6			17		2.5	X				X	-	-	-
AK	EP28	G2/M perturbation 8-14 time series	2022-06-30 EP; 2022-07-13 IHC+FISH	Wee1::3×HA	13	St.23	Mesp>eGFP::hPCNA (25ug)_Cy3	Mesp>hCD4::mCherry (25ug)_Alexa647	FoxF>Wee1::3×HA (60ug)_Alexa405	Tbx1/10-cDNA-FLU_TSA-Flu	2022-08-15	#32	EP28_WeeHA_13H_Line6		6		STUCK	17		2.5	STUCK				STUCK	-	-	-
AK	EP28	G2/M perturbation 8-14 time series	2022-06-30 EP; 2022-07-13 IHC+FISH	Wee1::3×HA	13	St.23	Mesp>eGFP::hPCNA (25ug)_Cy3	Mesp>hCD4::mCherry (25ug)_Alexa647	FoxF>Wee1::3×HA (60ug)_Alexa405	Tbx1/10-cDNA-FLU_TSA-Flu	2022-08-15	#32	EP28_WeeHA_13H_Line7		7			18		2.5	X				X	-	-	-
AK	EP28	G2/M perturbation 8-14 time series	2022-06-30 EP; 2022-07-13 IHC+FISH	Wee1::3×HA	13	St.23	Mesp>eGFP::hPCNA (25ug)_Cy3	Mesp>hCD4::mCherry (25ug)_Alexa647	FoxF>Wee1::3×HA (60ug)_Alexa405	Tbx1/10-cDNA-FLU_TSA-Flu	2022-08-15	#32	EP28_WeeHA_13H_Line7		7			18		2.5	X				X	-	-	-
AK	EP28	G2/M perturbation 8-14 time series	2022-06-30 EP; 2022-07-13 IHC+FISH	Wee1::3×HA	13	St.23	Mesp>eGFP::hPCNA (25ug)_Cy3	Mesp>hCD4::mCherry (25ug)_Alexa647	FoxF>Wee1::3×HA (60ug)_Alexa405	Tbx1/10-cDNA-FLU_TSA-Flu	2022-08-15	#32	EP28_WeeHA_13H_Line8		8			15		2.5	X				X	-	-	-
AK	EP28	G2/M perturbation 8-14 time series	2022-06-30 EP; 2022-07-13 IHC+FISH	Wee1::3×HA	13	St.23	Mesp>eGFP::hPCNA (25ug)_Cy3	Mesp>hCD4::mCherry (25ug)_Alexa647	FoxF>Wee1::3×HA (60ug)_Alexa405	Tbx1/10-cDNA-FLU_TSA-Flu	2022-08-15	#32	EP28_WeeHA_13H_Line8		8			15		2.5	X				X	-	-	-
AK	EP28	G2/M perturbation 8-14 time series	2022-06-30 EP; 2022-07-13 IHC+FISH	Wee1::3×HA	13	St.23	Mesp>eGFP::hPCNA (25ug)_Cy3	Mesp>hCD4::mCherry (25ug)_Alexa647	FoxF>Wee1::3×HA (60ug)_Alexa405	Tbx1/10-cDNA-FLU_TSA-Flu	2022-08-15	#32	EP28_WeeHA_13H_Line8-em		8			20		1	-				-	-	-	-
AK	EP28	G2/M perturbation 8-14 time series	2022-06-30 EP; 2022-07-13 IHC+FISH	Wee1::3×HA	13	St.23	Mesp>eGFP::hPCNA (25ug)_Cy3	Mesp>hCD4::mCherry (25ug)_Alexa647	FoxF>Wee1::3×HA (60ug)_Alexa405	Tbx1/10-cDNA-FLU_TSA-Flu	2022-08-15	#32	EP28_WeeHA_13H_Line9		9			17		2.5	X				X	-	-	-
AK	EP28	G2/M perturbation 8-14 time series	2022-06-30 EP; 2022-07-13 IHC+FISH	Wee1::3×HA	13	St.23	Mesp>eGFP::hPCNA (25ug)_Cy3	Mesp>hCD4::mCherry (25ug)_Alexa647	FoxF>Wee1::3×HA (60ug)_Alexa405	Tbx1/10-cDNA-FLU_TSA-Flu	2022-08-15	#32	EP28_WeeHA_13H_Line9		9			17		2.5	X				X	-	-	-
AK	EP28	G2/M perturbation 8-14 time series	2022-06-30 EP; 2022-07-13 IHC+FISH	Wee1::3×HA	13	St.23	Mesp>eGFP::hPCNA (25ug)_Cy3	Mesp>hCD4::mCherry (25ug)_Alexa647	FoxF>Wee1::3×HA (60ug)_Alexa405	Tbx1/10-cDNA-FLU_TSA-Flu	2022-08-15	#32	EP28_WeeHA_13H_Line10		10			15		2.5	X				X	-	-	-
AK	EP28	G2/M perturbation 8-14 time series	2022-06-30 EP; 2022-07-13 IHC+FISH	Wee1::3×HA	13	St.23	Mesp>eGFP::hPCNA (25ug)_Cy3	Mesp>hCD4::mCherry (25ug)_Alexa647	FoxF>Wee1::3×HA (60ug)_Alexa405	Tbx1/10-cDNA-FLU_TSA-Flu	2022-08-15	#32	EP28_WeeHA_13H_Line10		10			15		2.5	X				X	-	-	-
AK	EP28	G2/M perturbation 8-14 time series	2022-06-30 EP; 2022-07-13 IHC+FISH	Wee1::3×HA	13	St.23	Mesp>eGFP::hPCNA (25ug)_Cy3	Mesp>hCD4::mCherry (25ug)_Alexa647	FoxF>Wee1::3×HA (60ug)_Alexa405	Tbx1/10-cDNA-FLU_TSA-Flu	2022-08-15	#32	EP28_WeeHA_13H_Line11		11			15		2.5	X				X	-	-	-
AK	EP28	G2/M perturbation 8-14 time series	2022-06-30 EP; 2022-07-13 IHC+FISH	Wee1::3×HA	13	St.23	Mesp>eGFP::hPCNA (25ug)_Cy3	Mesp>hCD4::mCherry (25ug)_Alexa647	FoxF>Wee1::3×HA (60ug)_Alexa405	Tbx1/10-cDNA-FLU_TSA-Flu	2022-08-15	#32	EP28_WeeHA_13H_Line11		11			15		2.5	X				X	-	-	-
AK	EP28	G2/M perturbation 8-14 time series	2022-06-30 EP; 2022-07-13 IHC+FISH	Wee1::3×HA	13	St.23	Mesp>eGFP::hPCNA (25ug)_Cy3	Mesp>hCD4::mCherry (25ug)_Alexa647	FoxF>Wee1::3×HA (60ug)_Alexa405	Tbx1/10-cDNA-FLU_TSA-Flu	2022-08-15	#32	EP28_WeeHA_13H_Line11-em		11			23		1	-				-	-	-	-
AK	EP28	G2/M perturbation 8-14 time series	2022-06-30 EP; 2022-07-13 IHC+FISH	Wee1::3×HA	13	St.23	Mesp>eGFP::hPCNA (25ug)_Cy3	Mesp>hCD4::mCherry (25ug)_Alexa647	FoxF>Wee1::3×HA (60ug)_Alexa405	Tbx1/10-cDNA-FLU_TSA-Flu	2022-08-15	#32	EP28_WeeHA_13H_Line12		12			23		2.5	X				X	-	-	-
AK	EP28	G2/M perturbation 8-14 time series	2022-06-30 EP; 2022-07-13 IHC+FISH	Wee1::3×HA	13	St.23	Mesp>eGFP::hPCNA (25ug)_Cy3	Mesp>hCD4::mCherry (25ug)_Alexa647	FoxF>Wee1::3×HA (60ug)_Alexa405	Tbx1/10-cDNA-FLU_TSA-Flu	2022-08-15	#32	EP28_WeeHA_13H_Line12		12			23		2.5	X				X	-	-	-
AK	EP28	G2/M perturbation 8-14 time series	2022-06-30 EP; 2022-07-13 IHC+FISH	Wee1::3×HA	13	St.23	Mesp>eGFP::hPCNA (25ug)_Cy3	Mesp>hCD4::mCherry (25ug)_Alexa647	FoxF>Wee1::3×HA (60ug)_Alexa405	Tbx1/10-cDNA-FLU_TSA-Flu	2022-08-15	#32	EP28_WeeHA_13H_Line13		13			19		2.5	X				X	-	-	-
AK	EP28	G2/M perturbation 8-14 time series	2022-06-30 EP; 2022-07-13 IHC+FISH	Wee1::3×HA	13	St.23	Mesp>eGFP::hPCNA (25ug)_Cy3	Mesp>hCD4::mCherry (25ug)_Alexa647	FoxF>Wee1::3×HA (60ug)_Alexa405	Tbx1/10-cDNA-FLU_TSA-Flu	2022-08-15	#32	EP28_WeeHA_13H_Line13		13			19		2.5	X				X	-	-	-
AK	EP28	G2/M perturbation 8-14 time series	2022-06-30 EP; 2022-07-13 IHC+FISH	Wee1::3×HA	13.5	St.24	Mesp>eGFP::hPCNA (25ug)_Cy3	Mesp>hCD4::mCherry (25ug)_Alexa647	FoxF>Wee1::3×HA (60ug)_Alexa405	Tbx1/10-cDNA-FLU_TSA-Flu	2022-08-10	#33	EP28_WeeHA_13.5H_Line1		1			-		2.5	X				X	-	-	-
AK	EP28	G2/M perturbation 8-14 time series	2022-06-30 EP; 2022-07-13 IHC+FISH	Wee1::3×HA	13.5	St.24	Mesp>eGFP::hPCNA (25ug)_Cy3	Mesp>hCD4::mCherry (25ug)_Alexa647	FoxF>Wee1::3×HA (60ug)_Alexa405	Tbx1/10-cDNA-FLU_TSA-Flu	2022-08-10	#33	EP28_WeeHA_13.5H_Line1		1			-		2.5	X				X	-	-	-
AK	EP28	G2/M perturbation 8-14 time series	2022-06-30 EP; 2022-07-13 IHC+FISH	Wee1::3×HA	13.5	St.24	Mesp>eGFP::hPCNA (25ug)_Cy3	Mesp>hCD4::mCherry (25ug)_Alexa647	FoxF>Wee1::3×HA (60ug)_Alexa405	Tbx1/10-cDNA-FLU_TSA-Flu	2022-08-10	#33	EP28_WeeHA_13.5H_Line1-em		1			-		1	-				-	-	-	-
AK	EP28	G2/M perturbation 8-14 time series	2022-06-30 EP; 2022-07-13 IHC+FISH	Wee1::3×HA	13.5	St.24	Mesp>eGFP::hPCNA (25ug)_Cy3	Mesp>hCD4::mCherry (25ug)_Alexa647	FoxF>Wee1::3×HA (60ug)_Alexa405	Tbx1/10-cDNA-FLU_TSA-Flu	2022-08-10	#33	EP28_WeeHA_13.5H_Line2		2			-		2.5	X				X	-	-	-
AK	EP28	G2/M perturbation 8-14 time series	2022-06-30 EP; 2022-07-13 IHC+FISH	Wee1::3×HA	13.5	St.24	Mesp>eGFP::hPCNA (25ug)_Cy3	Mesp>hCD4::mCherry (25ug)_Alexa647	FoxF>Wee1::3×HA (60ug)_Alexa405	Tbx1/10-cDNA-FLU_TSA-Flu	2022-08-10	#33	EP28_WeeHA_13.5H_Line2		2			-		2.5	X				X	-	-	-
AK	EP28	G2/M perturbation 8-14 time series	2022-06-30 EP; 2022-07-13 IHC+FISH	Wee1::3×HA	13.5	St.24	Mesp>eGFP::hPCNA (25ug)_Cy3	Mesp>hCD4::mCherry (25ug)_Alexa647	FoxF>Wee1::3×HA (60ug)_Alexa405	Tbx1/10-cDNA-FLU_TSA-Flu	2022-08-10	#33	EP28_WeeHA_13.5H_Line3		3			-		2.5	X				X	-	-	-
AK	EP28	G2/M perturbation 8-14 time series	2022-06-30 EP; 2022-07-13 IHC+FISH	Wee1::3×HA	13.5	St.24	Mesp>eGFP::hPCNA (25ug)_Cy3	Mesp>hCD4::mCherry (25ug)_Alexa647	FoxF>Wee1::3×HA (60ug)_Alexa405	Tbx1/10-cDNA-FLU_TSA-Flu	2022-08-10	#33	EP28_WeeHA_13.5H_Line3		3			-		2.5	X				X	-	-	-
AK	EP28	G2/M perturbation 8-14 time series	2022-06-30 EP; 2022-07-13 IHC+FISH	Wee1::3×HA	13.5	St.24	Mesp>eGFP::hPCNA (25ug)_Cy3	Mesp>hCD4::mCherry (25ug)_Alexa647	FoxF>Wee1::3×HA (60ug)_Alexa405	Tbx1/10-cDNA-FLU_TSA-Flu	2022-08-10	#33	EP28_WeeHA_13.5H_Line4		4			-		2.5	X				X	-	-	-
AK	EP28	G2/M perturbation 8-14 time series	2022-06-30 EP; 2022-07-13 IHC+FISH	Wee1::3×HA	13.5	St.24	Mesp>eGFP::hPCNA (25ug)_Cy3	Mesp>hCD4::mCherry (25ug)_Alexa647	FoxF>Wee1::3×HA (60ug)_Alexa405	Tbx1/10-cDNA-FLU_TSA-Flu	2022-08-10	#33	EP28_WeeHA_13.5H_Line4		4			-		2.5	D				-	X	X	-
AK	EP28	G2/M perturbation 8-14 time series	2022-06-30 EP; 2022-07-13 IHC+FISH	Wee1::3×HA	13.5	St.24	Mesp>eGFP::hPCNA (25ug)_Cy3	Mesp>hCD4::mCherry (25ug)_Alexa647	FoxF>Wee1::3×HA (60ug)_Alexa405	Tbx1/10-cDNA-FLU_TSA-Flu	2022-08-10	#33	EP28_WeeHA_13.5H_Line5		5		Weak	-		2.5	-				-	-	-	-
AK	EP28	G2/M perturbation 8-14 time series	2022-06-30 EP; 2022-07-13 IHC+FISH	Wee1::3×HA	13.5	St.24	Mesp>eGFP::hPCNA (25ug)_Cy3	Mesp>hCD4::mCherry (25ug)_Alexa647	FoxF>Wee1::3×HA (60ug)_Alexa405	Tbx1/10-cDNA-FLU_TSA-Flu	2022-08-10	#33	EP28_WeeHA_13.5H_Line6		6			-		2.5	D				-	V	X	-
AK	EP28	G2/M perturbation 8-14 time series	2022-06-30 EP; 2022-07-13 IHC+FISH	Wee1::3×HA	13.5	St.24	Mesp>eGFP::hPCNA (25ug)_Cy3	Mesp>hCD4::mCherry (25ug)_Alexa647	FoxF>Wee1::3×HA (60ug)_Alexa405	Tbx1/10-cDNA-FLU_TSA-Flu	2022-08-10	#33	EP28_WeeHA_13.5H_Line6		6			-		2.5	D				-	X	X	-
AK	EP28	G2/M perturbation 8-14 time series	2022-06-30 EP; 2022-07-13 IHC+FISH	Wee1::3×HA	13.5	St.24	Mesp>eGFP::hPCNA (25ug)_Cy3	Mesp>hCD4::mCherry (25ug)_Alexa647	FoxF>Wee1::3×HA (60ug)_Alexa405	Tbx1/10-cDNA-FLU_TSA-Flu	2022-08-10	#33	EP28_WeeHA_13.5H_Line6-em		6			-		1	-				-	-	-	-
AK	EP28	G2/M perturbation 8-14 time series	2022-06-30 EP; 2022-07-13 IHC+FISH	Wee1::3×HA	13.5	St.24	Mesp>eGFP::hPCNA (25ug)_Cy3	Mesp>hCD4::mCherry (25ug)_Alexa647	FoxF>Wee1::3×HA (60ug)_Alexa405	Tbx1/10-cDNA-FLU_TSA-Flu	2022-08-10	#33	EP28_WeeHA_13.5H_Line7		7			-		2.5	X				X	-	-	-
AK	EP28	G2/M perturbation 8-14 time series	2022-06-30 EP; 2022-07-13 IHC+FISH	Wee1::3×HA	13.5	St.24	Mesp>eGFP::hPCNA (25ug)_Cy3	Mesp>hCD4::mCherry (25ug)_Alexa647	FoxF>Wee1::3×HA (60ug)_Alexa405	Tbx1/10-cDNA-FLU_TSA-Flu	2022-08-10	#33	EP28_WeeHA_13.5H_Line7		7			-		2.5	X				X	-	-	-
AK	EP28	G2/M perturbation 8-14 time series	2022-06-30 EP; 2022-07-13 IHC+FISH	Wee1::3×HA	13.5	St.24	Mesp>eGFP::hPCNA (25ug)_Cy3	Mesp>hCD4::mCherry (25ug)_Alexa647	FoxF>Wee1::3×HA (60ug)_Alexa405	Tbx1/10-cDNA-FLU_TSA-Flu	2022-08-10	#33	EP28_WeeHA_13.5H_Line8		8			-		2.5	X				X	-	-	-
AK	EP28	G2/M perturbation 8-14 time series	2022-06-30 EP; 2022-07-13 IHC+FISH	Wee1::3×HA	13.5	St.24	Mesp>eGFP::hPCNA (25ug)_Cy3	Mesp>hCD4::mCherry (25ug)_Alexa647	FoxF>Wee1::3×HA (60ug)_Alexa405	Tbx1/10-cDNA-FLU_TSA-Flu	2022-08-10	#33	EP28_WeeHA_13.5H_Line8		8			-		2.5	X				X	-	-	-
AK	EP28	G2/M perturbation 8-14 time series	2022-06-30 EP; 2022-07-13 IHC+FISH	Wee1::3×HA	13.5	St.24	Mesp>eGFP::hPCNA (25ug)_Cy3	Mesp>hCD4::mCherry (25ug)_Alexa647	FoxF>Wee1::3×HA (60ug)_Alexa405	Tbx1/10-cDNA-FLU_TSA-Flu	2022-08-10	#33	EP28_WeeHA_13.5H_Line9		9	Stuck		-		2.5	STUCK				STUCK	-	-	-
AK	EP28	G2/M perturbation 8-14 time series	2022-06-30 EP; 2022-07-13 IHC+FISH	Wee1::3×HA	13.5	St.24	Mesp>eGFP::hPCNA (25ug)_Cy3	Mesp>hCD4::mCherry (25ug)_Alexa647	FoxF>Wee1::3×HA (60ug)_Alexa405	Tbx1/10-cDNA-FLU_TSA-Flu	2022-08-10	#33	EP28_WeeHA_13.5H_Line9-em		9	Stuck		-		1	STUCK				STUCK	-	-	-
AK	EP28	G2/M perturbation 8-14 time series	2022-06-30 EP; 2022-07-13 IHC+FISH	Wee1::3×HA	13.5	St.24	Mesp>eGFP::hPCNA (25ug)_Cy3	Mesp>hCD4::mCherry (25ug)_Alexa647	FoxF>Wee1::3×HA (60ug)_Alexa405	Tbx1/10-cDNA-FLU_TSA-Flu	2022-08-10	#33	EP28_WeeHA_13.5H_Line10		10			-		2.5	X				V	-	-	-
AK	EP28	G2/M perturbation 8-14 time series	2022-06-30 EP; 2022-07-13 IHC+FISH	Wee1::3×HA	13.5	St.24	Mesp>eGFP::hPCNA (25ug)_Cy3	Mesp>hCD4::mCherry (25ug)_Alexa647	FoxF>Wee1::3×HA (60ug)_Alexa405	Tbx1/10-cDNA-FLU_TSA-Flu	2022-08-10	#33	EP28_WeeHA_13.5H_Line10		10			-		2.5	missNucleus (X)				missNucleus (X)	-	-	-
AK	EP28	G2/M perturbation 8-14 time series	2022-06-30 EP; 2022-07-13 IHC+FISH	Wee1::3×HA	13.5	St.24	Mesp>eGFP::hPCNA (25ug)_Cy3	Mesp>hCD4::mCherry (25ug)_Alexa647	FoxF>Wee1::3×HA (60ug)_Alexa405	Tbx1/10-cDNA-FLU_TSA-Flu	2022-08-10	#33	EP28_WeeHA_13.5H_Line11		11			-		2.5	X				X	-	-	-
AK	EP28	G2/M perturbation 8-14 time series	2022-06-30 EP; 2022-07-13 IHC+FISH	Wee1::3×HA	13.5	St.24	Mesp>eGFP::hPCNA (25ug)_Cy3	Mesp>hCD4::mCherry (25ug)_Alexa647	FoxF>Wee1::3×HA (60ug)_Alexa405	Tbx1/10-cDNA-FLU_TSA-Flu	2022-08-10	#33	EP28_WeeHA_13.5H_Line11		11			-		2.5	STUCK				STUCK	-	-	-
AK	EP28	G2/M perturbation 8-14 time series	2022-06-30 EP; 2022-07-13 IHC+FISH	Wee1::3×HA	13.5	St.24	Mesp>eGFP::hPCNA (25ug)_Cy3	Mesp>hCD4::mCherry (25ug)_Alexa647	FoxF>Wee1::3×HA (60ug)_Alexa405	Tbx1/10-cDNA-FLU_TSA-Flu	2022-08-10	#33	EP28_WeeHA_13.5H_Line12		12			-		2.5	X				X	-	-	-
AK	EP28	G2/M perturbation 8-14 time series	2022-06-30 EP; 2022-07-13 IHC+FISH	Wee1::3×HA	13.5	St.24	Mesp>eGFP::hPCNA (25ug)_Cy3	Mesp>hCD4::mCherry (25ug)_Alexa647	FoxF>Wee1::3×HA (60ug)_Alexa405	Tbx1/10-cDNA-FLU_TSA-Flu	2022-08-10	#33	EP28_WeeHA_13.5H_Line12		12			-		2.5	X				X	-	-	-
AK	EP28	G2/M perturbation 8-14 time series	2022-06-30 EP; 2022-07-13 IHC+FISH	Wee1::3×HA	13.5	St.24	Mesp>eGFP::hPCNA (25ug)_Cy3	Mesp>hCD4::mCherry (25ug)_Alexa647	FoxF>Wee1::3×HA (60ug)_Alexa405	Tbx1/10-cDNA-FLU_TSA-Flu	2022-08-10	#33	EP28_WeeHA_13.5H_Line12-em		12			-		1	-				-	-	-	-
AK	EP28	G2/M perturbation 8-14 time series	2022-06-30 EP; 2022-07-13 IHC+FISH	Wee1::3×HA	13.5	St.24	Mesp>eGFP::hPCNA (25ug)_Cy3	Mesp>hCD4::mCherry (25ug)_Alexa647	FoxF>Wee1::3×HA (60ug)_Alexa405	Tbx1/10-cDNA-FLU_TSA-Flu	2022-08-10	#33	EP28_WeeHA_13.5H_Line13		13	good		-		2.5	X				X	-	-	-
AK	EP28	G2/M perturbation 8-14 time series	2022-06-30 EP; 2022-07-13 IHC+FISH	Wee1::3×HA	13.5	St.24	Mesp>eGFP::hPCNA (25ug)_Cy3	Mesp>hCD4::mCherry (25ug)_Alexa647	FoxF>Wee1::3×HA (60ug)_Alexa405	Tbx1/10-cDNA-FLU_TSA-Flu	2022-08-10	#33	EP28_WeeHA_13.5H_Line13		13	good		-		2.5	X				X	-	-	-
AK	EP28	G2/M perturbation 8-14 time series	2022-06-30 EP; 2022-07-13 IHC+FISH	Wee1::3×HA	13.5	St.24	Mesp>eGFP::hPCNA (25ug)_Cy3	Mesp>hCD4::mCherry (25ug)_Alexa647	FoxF>Wee1::3×HA (60ug)_Alexa405	Tbx1/10-cDNA-FLU_TSA-Flu	2022-08-10	#33	EP28_WeeHA_13.5H_Line13		13	good		-		2.5	X				X	-	-	-
AK	EP28	G2/M perturbation 8-14 time series	2022-06-30 EP; 2022-07-13 IHC+FISH	Wee1::3×HA	13.5	St.24	Mesp>eGFP::hPCNA (25ug)_Cy3	Mesp>hCD4::mCherry (25ug)_Alexa647	FoxF>Wee1::3×HA (60ug)_Alexa405	Tbx1/10-cDNA-FLU_TSA-Flu	2022-08-10	#33	EP28_WeeHA_13.5H_Line13		13	good		-		2.5	X				X	-	-	-
AK	EP28	G2/M perturbation 8-14 time series	2022-06-30 EP; 2022-07-13 IHC+FISH	Wee1::3×HA	13.5	St.24	Mesp>eGFP::hPCNA (25ug)_Cy3	Mesp>hCD4::mCherry (25ug)_Alexa647	FoxF>Wee1::3×HA (60ug)_Alexa405	Tbx1/10-cDNA-FLU_TSA-Flu	2022-08-10	#33	EP28_WeeHA_13.5H_Line13-1024		13	good		-		2.5	-				-	-	-	-
AK	EP28	G2/M perturbation 8-14 time series	2022-06-30 EP; 2022-07-13 IHC+FISH	Wee1::3×HA	13.5	St.24	Mesp>eGFP::hPCNA (25ug)_Cy3	Mesp>hCD4::mCherry (25ug)_Alexa647	FoxF>Wee1::3×HA (60ug)_Alexa405	Tbx1/10-cDNA-FLU_TSA-Flu	2022-08-10	#33	EP28_WeeHA_13.5H_Line13-em		13	good		-		1	-				-	-	-	-
AK	EP28	G2/M perturbation 8-14 time series	2022-06-30 EP; 2022-07-13 IHC+FISH	Wee1::3×HA	13.5	St.24	Mesp>eGFP::hPCNA (25ug)_Cy3	Mesp>hCD4::mCherry (25ug)_Alexa647	FoxF>Wee1::3×HA (60ug)_Alexa405	Tbx1/10-cDNA-FLU_TSA-Flu	2022-09-29	#33	EP28_WeeHA_13.5H_Line14 (For Adding more N)		14		medium BRT	75	685	2.5	X				X	-	-	-
AK	EP28	G2/M perturbation 8-14 time series	2022-06-30 EP; 2022-07-13 IHC+FISH	Wee1::3×HA	13.5	St.24	Mesp>eGFP::hPCNA (25ug)_Cy3	Mesp>hCD4::mCherry (25ug)_Alexa647	FoxF>Wee1::3×HA (60ug)_Alexa405	Tbx1/10-cDNA-FLU_TSA-Flu	2022-09-29	#33	EP28_WeeHA_13.5H_Line14 (For Adding more N)		14		medium BRT	75	685	2.5	X				X	-	-	-
AK	EP28	G2/M perturbation 8-14 time series	2022-06-30 EP; 2022-07-13 IHC+FISH	Wee1::3×HA	13.5	St.24	Mesp>eGFP::hPCNA (25ug)_Cy3	Mesp>hCD4::mCherry (25ug)_Alexa647	FoxF>Wee1::3×HA (60ug)_Alexa405	Tbx1/10-cDNA-FLU_TSA-Flu	2022-09-29	#33	EP28_WeeHA_13.5H_Line15 (For Adding more N)		15	blurry	medium BRT	200	824	2.5	X				X	-	-	-
AK	EP28	G2/M perturbation 8-14 time series	2022-06-30 EP; 2022-07-13 IHC+FISH	Wee1::3×HA	13.5	St.24	Mesp>eGFP::hPCNA (25ug)_Cy3	Mesp>hCD4::mCherry (25ug)_Alexa647	FoxF>Wee1::3×HA (60ug)_Alexa405	Tbx1/10-cDNA-FLU_TSA-Flu	2022-09-29	#33	EP28_WeeHA_13.5H_Line15 (For Adding more N)		15	blurry	medium BRT	200	824	2.5	X				X	-	-	-
AK	EP28	G2/M perturbation 8-14 time series	2022-06-30 EP; 2022-07-13 IHC+FISH	Wee1::3×HA	13.5	St.24	Mesp>eGFP::hPCNA (25ug)_Cy3	Mesp>hCD4::mCherry (25ug)_Alexa647	FoxF>Wee1::3×HA (60ug)_Alexa405	Tbx1/10-cDNA-FLU_TSA-Flu	2022-09-29	#33	EP28_WeeHA_13.5H_Line16 (For Adding more N)		16		medium BRT	70	688	2.5	X				X	-	-	-
AK	EP28	G2/M perturbation 8-14 time series	2022-06-30 EP; 2022-07-13 IHC+FISH	Wee1::3×HA	13.5	St.24	Mesp>eGFP::hPCNA (25ug)_Cy3	Mesp>hCD4::mCherry (25ug)_Alexa647	FoxF>Wee1::3×HA (60ug)_Alexa405	Tbx1/10-cDNA-FLU_TSA-Flu	2022-09-29	#33	EP28_WeeHA_13.5H_Line16 (For Adding more N)		16		medium BRT	70	688	2.5	D				-	(1)V	X	-
AK	EP28	G2/M perturbation 8-14 time series	2022-06-30 EP; 2022-07-13 IHC+FISH	Wee1::3×HA	13.5	St.24	Mesp>eGFP::hPCNA (25ug)_Cy3	Mesp>hCD4::mCherry (25ug)_Alexa647	FoxF>Wee1::3×HA (60ug)_Alexa405	Tbx1/10-cDNA-FLU_TSA-Flu	2022-09-29	#33	EP28_WeeHA_13.5H_Line17 (For Adding more N)		17		medium BRT	120	715	2.5	X				X	-	-	-
AK	EP28	G2/M perturbation 8-14 time series	2022-06-30 EP; 2022-07-13 IHC+FISH	Wee1::3×HA	13.5	St.24	Mesp>eGFP::hPCNA (25ug)_Cy3	Mesp>hCD4::mCherry (25ug)_Alexa647	FoxF>Wee1::3×HA (60ug)_Alexa405	Tbx1/10-cDNA-FLU_TSA-Flu	2022-09-29	#33	EP28_WeeHA_13.5H_Line17 (For Adding more N)		17	Stuck	medium BRT	120	715	2.5	Stuck				Stuck	-	-	-
AK	EP28	G2/M perturbation 8-14 time series	2022-06-30 EP; 2022-07-13 IHC+FISH	Wee1::3×HA	13.5	St.24	Mesp>eGFP::hPCNA (25ug)_Cy3	Mesp>hCD4::mCherry (25ug)_Alexa647	FoxF>Wee1::3×HA (60ug)_Alexa405	Tbx1/10-cDNA-FLU_TSA-Flu	2022-09-29	#33	EP28_WeeHA_13.5H_Line18 (For Adding more N)		18	Stuck	medium BRT	120	702	2.5	Stuck				Stuck	-	-	-
AK	EP28	G2/M perturbation 8-14 time series	2022-06-30 EP; 2022-07-13 IHC+FISH	Wee1::3×HA	13.5	St.24	Mesp>eGFP::hPCNA (25ug)_Cy3	Mesp>hCD4::mCherry (25ug)_Alexa647	FoxF>Wee1::3×HA (60ug)_Alexa405	Tbx1/10-cDNA-FLU_TSA-Flu	2022-09-29	#33	EP28_WeeHA_13.5H_Line18 (For Adding more N)		18		medium BRT	120	702	2.5	D				-	X	X	-
AK	EP28	G2/M perturbation 8-14 time series	2022-06-30 EP; 2022-07-13 IHC+FISH	Wee1::3×HA	14	St.24	Mesp>eGFP::hPCNA (25ug)_Cy3	Mesp>hCD4::mCherry (25ug)_Alexa647	FoxF>Wee1::3×HA (60ug)_Alexa405	Tbx1/10-cDNA-FLU_TSA-Flu	2022-08-05	#34	EP28_WeeHA_14H_Line1		14		Weak			2.5	-				-	-	-	-
AK	EP28	G2/M perturbation 8-14 time series	2022-06-30 EP; 2022-07-13 IHC+FISH	Wee1::3×HA	14	St.24	Mesp>eGFP::hPCNA (25ug)_Cy3	Mesp>hCD4::mCherry (25ug)_Alexa647	FoxF>Wee1::3×HA (60ug)_Alexa405	Tbx1/10-cDNA-FLU_TSA-Flu	2022-08-05	#34	EP28_WeeHA_14H_Line2		14	Stuck, BRT	BRT			2.5	-				-	-	-	-
AK	EP28	G2/M perturbation 8-14 time series	2022-06-30 EP; 2022-07-13 IHC+FISH	Wee1::3×HA	14	St.24	Mesp>eGFP::hPCNA (25ug)_Cy3	Mesp>hCD4::mCherry (25ug)_Alexa647	FoxF>Wee1::3×HA (60ug)_Alexa405	Tbx1/10-cDNA-FLU_TSA-Flu	2022-08-05	#34	EP28_WeeHA_14H_Line3		14					2.5	X				X	-	-	-
AK	EP28	G2/M perturbation 8-14 time series	2022-06-30 EP; 2022-07-13 IHC+FISH	Wee1::3×HA	14	St.24	Mesp>eGFP::hPCNA (25ug)_Cy3	Mesp>hCD4::mCherry (25ug)_Alexa647	FoxF>Wee1::3×HA (60ug)_Alexa405	Tbx1/10-cDNA-FLU_TSA-Flu	2022-08-05	#34	EP28_WeeHA_14H_Line3		14	Stuck				2.5	STUCK				STUCK	-	-	-
AK	EP28	G2/M perturbation 8-14 time series	2022-06-30 EP; 2022-07-13 IHC+FISH	Wee1::3×HA	14	St.24	Mesp>eGFP::hPCNA (25ug)_Cy3	Mesp>hCD4::mCherry (25ug)_Alexa647	FoxF>Wee1::3×HA (60ug)_Alexa405	Tbx1/10-cDNA-FLU_TSA-Flu	2022-08-05	#34	EP28_WeeHA_14H_Line4		14					2.5	D				-	X	X	-
AK	EP28	G2/M perturbation 8-14 time series	2022-06-30 EP; 2022-07-13 IHC+FISH	Wee1::3×HA	14	St.24	Mesp>eGFP::hPCNA (25ug)_Cy3	Mesp>hCD4::mCherry (25ug)_Alexa647	FoxF>Wee1::3×HA (60ug)_Alexa405	Tbx1/10-cDNA-FLU_TSA-Flu	2022-08-05	#34	EP28_WeeHA_14H_Line4		14					2.5	D				-	X	X	-
AK	EP28	G2/M perturbation 8-14 time series	2022-06-30 EP; 2022-07-13 IHC+FISH	Wee1::3×HA	14	St.24	Mesp>eGFP::hPCNA (25ug)_Cy3	Mesp>hCD4::mCherry (25ug)_Alexa647	FoxF>Wee1::3×HA (60ug)_Alexa405	Tbx1/10-cDNA-FLU_TSA-Flu	2022-08-05	#34	EP28_WeeHA_14H_Line5		14					2.5	D				-	V	X	-
AK	EP28	G2/M perturbation 8-14 time series	2022-06-30 EP; 2022-07-13 IHC+FISH	Wee1::3×HA	14	St.24	Mesp>eGFP::hPCNA (25ug)_Cy3	Mesp>hCD4::mCherry (25ug)_Alexa647	FoxF>Wee1::3×HA (60ug)_Alexa405	Tbx1/10-cDNA-FLU_TSA-Flu	2022-08-05	#34	EP28_WeeHA_14H_Line5		14					2.5	D				-	X	X	-
AK	EP28	G2/M perturbation 8-14 time series	2022-06-30 EP; 2022-07-13 IHC+FISH	Wee1::3×HA	14	St.24	Mesp>eGFP::hPCNA (25ug)_Cy3	Mesp>hCD4::mCherry (25ug)_Alexa647	FoxF>Wee1::3×HA (60ug)_Alexa405	Tbx1/10-cDNA-FLU_TSA-Flu	2022-08-05	#34	EP28_WeeHA_14H_Line6		14	Stuck				2.5	STUCK				STUCK	-	-	-
AK	EP28	G2/M perturbation 8-14 time series	2022-06-30 EP; 2022-07-13 IHC+FISH	Wee1::3×HA	14	St.24	Mesp>eGFP::hPCNA (25ug)_Cy3	Mesp>hCD4::mCherry (25ug)_Alexa647	FoxF>Wee1::3×HA (60ug)_Alexa405	Tbx1/10-cDNA-FLU_TSA-Flu	2022-08-05	#34	EP28_WeeHA_14H_Line6		14					2.5	X				X	-	-	-
AK	EP28	G2/M perturbation 8-14 time series	2022-06-30 EP; 2022-07-13 IHC+FISH	Wee1::3×HA	14	St.24	Mesp>eGFP::hPCNA (25ug)_Cy3	Mesp>hCD4::mCherry (25ug)_Alexa647	FoxF>Wee1::3×HA (60ug)_Alexa405	Tbx1/10-cDNA-FLU_TSA-Flu	2022-08-05	#34	EP28_WeeHA_14H_Line7		14					2.5	D				-	X	X	-
AK	EP28	G2/M perturbation 8-14 time series	2022-06-30 EP; 2022-07-13 IHC+FISH	Wee1::3×HA	14	St.24	Mesp>eGFP::hPCNA (25ug)_Cy3	Mesp>hCD4::mCherry (25ug)_Alexa647	FoxF>Wee1::3×HA (60ug)_Alexa405	Tbx1/10-cDNA-FLU_TSA-Flu	2022-08-05	#34	EP28_WeeHA_14H_Line7		14					2.5	D				-	X	X	-
AK	EP28	G2/M perturbation 8-14 time series	2022-06-30 EP; 2022-07-13 IHC+FISH	Wee1::3×HA	14	St.24	Mesp>eGFP::hPCNA (25ug)_Cy3	Mesp>hCD4::mCherry (25ug)_Alexa647	FoxF>Wee1::3×HA (60ug)_Alexa405	Tbx1/10-cDNA-FLU_TSA-Flu	2022-08-05	#34	EP28_WeeHA_14H_Line8		14					2.5	D				-	X	X	-
AK	EP28	G2/M perturbation 8-14 time series	2022-06-30 EP; 2022-07-13 IHC+FISH	Wee1::3×HA	14	St.24	Mesp>eGFP::hPCNA (25ug)_Cy3	Mesp>hCD4::mCherry (25ug)_Alexa647	FoxF>Wee1::3×HA (60ug)_Alexa405	Tbx1/10-cDNA-FLU_TSA-Flu	2022-08-05	#34	EP28_WeeHA_14H_Line8		14					2.5	D				-	X	X	-
AK	EP28	G2/M perturbation 8-14 time series	2022-06-30 EP; 2022-07-13 IHC+FISH	Wee1::3×HA	14	St.24	Mesp>eGFP::hPCNA (25ug)_Cy3	Mesp>hCD4::mCherry (25ug)_Alexa647	FoxF>Wee1::3×HA (60ug)_Alexa405	Tbx1/10-cDNA-FLU_TSA-Flu	2022-08-05	#34	EP28_WeeHA_14H_Line9		14	good				2.5	D				-	X	X	-
AK	EP28	G2/M perturbation 8-14 time series	2022-06-30 EP; 2022-07-13 IHC+FISH	Wee1::3×HA	14	St.24	Mesp>eGFP::hPCNA (25ug)_Cy3	Mesp>hCD4::mCherry (25ug)_Alexa647	FoxF>Wee1::3×HA (60ug)_Alexa405	Tbx1/10-cDNA-FLU_TSA-Flu	2022-08-05	#34	EP28_WeeHA_14H_Line9		14	good				2.5	D				-	X	X	-
AK	EP28	G2/M perturbation 8-14 time series	2022-06-30 EP; 2022-07-13 IHC+FISH	Wee1::3×HA	14	St.24	Mesp>eGFP::hPCNA (25ug)_Cy3	Mesp>hCD4::mCherry (25ug)_Alexa647	FoxF>Wee1::3×HA (60ug)_Alexa405	Tbx1/10-cDNA-FLU_TSA-Flu	2022-08-05	#34	EP28_WeeHA_14H_Line9-em		14	good				1	-				-	-	-	-
AK	EP28	G2/M perturbation 8-14 time series	2022-06-30 EP; 2022-07-13 IHC+FISH	Wee1::3×HA	14	St.24	Mesp>eGFP::hPCNA (25ug)_Cy3	Mesp>hCD4::mCherry (25ug)_Alexa647	FoxF>Wee1::3×HA (60ug)_Alexa405	Tbx1/10-cDNA-FLU_TSA-Flu	2022-08-05	#34	EP28_WeeHA_14H_Line10		14					2.5	X				X	-	-	-
AK	EP28	G2/M perturbation 8-14 time series	2022-06-30 EP; 2022-07-13 IHC+FISH	Wee1::3×HA	14	St.24	Mesp>eGFP::hPCNA (25ug)_Cy3	Mesp>hCD4::mCherry (25ug)_Alexa647	FoxF>Wee1::3×HA (60ug)_Alexa405	Tbx1/10-cDNA-FLU_TSA-Flu	2022-08-05	#34	EP28_WeeHA_14H_Line10		14					2.5	X				X	-	-	-
AK	EP28	G2/M perturbation 8-14 time series	2022-06-30 EP; 2022-07-13 IHC+FISH	Wee1::3×HA	14	St.24	Mesp>eGFP::hPCNA (25ug)_Cy3	Mesp>hCD4::mCherry (25ug)_Alexa647	FoxF>Wee1::3×HA (60ug)_Alexa405	Tbx1/10-cDNA-FLU_TSA-Flu	2022-08-05	#34	EP28_WeeHA_14H_Line11		14					2.5	X				X	-	-	-
AK	EP28	G2/M perturbation 8-14 time series	2022-06-30 EP; 2022-07-13 IHC+FISH	Wee1::3×HA	14	St.24	Mesp>eGFP::hPCNA (25ug)_Cy3	Mesp>hCD4::mCherry (25ug)_Alexa647	FoxF>Wee1::3×HA (60ug)_Alexa405	Tbx1/10-cDNA-FLU_TSA-Flu	2022-08-05	#34	EP28_WeeHA_14H_Line11		14					2.5	X				X	-	-	-
AK	EP28	G2/M perturbation 8-14 time series	2022-06-30 EP; 2022-07-13 IHC+FISH	Wee1::3×HA	14	St.24	Mesp>eGFP::hPCNA (25ug)_Cy3	Mesp>hCD4::mCherry (25ug)_Alexa647	FoxF>Wee1::3×HA (60ug)_Alexa405	Tbx1/10-cDNA-FLU_TSA-Flu	2022-08-05	#34	EP28_WeeHA_14H_Line11-em		14					1	-				-	-	-	-
AK	EP28	G2/M perturbation 8-14 time series	2022-06-30 EP; 2022-07-13 IHC+FISH	Wee1::3×HA	14	St.24	Mesp>eGFP::hPCNA (25ug)_Cy3	Mesp>hCD4::mCherry (25ug)_Alexa647	FoxF>Wee1::3×HA (60ug)_Alexa405	Tbx1/10-cDNA-FLU_TSA-Flu	2022-08-05	#34	EP28_WeeHA_14H_Line12-noEP		14					2.5	-				-	-	-	-
AK	EP28	G2/M perturbation 8-14 time series	2022-06-30 EP; 2022-07-13 IHC+FISH	Wee1::3×HA	14	St.24	Mesp>eGFP::hPCNA (25ug)_Cy3	Mesp>hCD4::mCherry (25ug)_Alexa647	FoxF>Wee1::3×HA (60ug)_Alexa405	Tbx1/10-cDNA-FLU_TSA-Flu	2022-09-29	#34	EP28_WeeHA_14H_Line13 (For Adding more N)		13		medium BRT	80	630	2.5	X				X	-	-	-
AK	EP28	G2/M perturbation 8-14 time series	2022-06-30 EP; 2022-07-13 IHC+FISH	Wee1::3×HA	14	St.24	Mesp>eGFP::hPCNA (25ug)_Cy3	Mesp>hCD4::mCherry (25ug)_Alexa647	FoxF>Wee1::3×HA (60ug)_Alexa405	Tbx1/10-cDNA-FLU_TSA-Flu	2022-09-29	#34	EP28_WeeHA_14H_Line13 (For Adding more N)		13		medium BRT	80	630	2.5	X				X	-	-	-
AK	EP28	G2/M perturbation 8-14 time series	2022-06-30 EP; 2022-07-13 IHC+FISH	Wee1::3×HA	14	St.24	Mesp>eGFP::hPCNA (25ug)_Cy3	Mesp>hCD4::mCherry (25ug)_Alexa647	FoxF>Wee1::3×HA (60ug)_Alexa405	Tbx1/10-cDNA-FLU_TSA-Flu	2022-09-29	#34	EP28_WeeHA_14H_Line14 (For Adding more N)		14	blurry	medium BRT	200	792	2.5	X				X	-	-	-
AK	EP28	G2/M perturbation 8-14 time series	2022-06-30 EP; 2022-07-13 IHC+FISH	Wee1::3×HA	14	St.24	Mesp>eGFP::hPCNA (25ug)_Cy3	Mesp>hCD4::mCherry (25ug)_Alexa647	FoxF>Wee1::3×HA (60ug)_Alexa405	Tbx1/10-cDNA-FLU_TSA-Flu	2022-09-29	#34	EP28_WeeHA_14H_Line14 (For Adding more N)		14	blurry	medium BRT	200	792	2.5	X				X	-	-	-
AK	EP28	G2/M perturbation 8-14 time series	2022-06-30 EP; 2022-07-13 IHC+FISH	Wee1::3×HA	14	St.24	Mesp>eGFP::hPCNA (25ug)_Cy3	Mesp>hCD4::mCherry (25ug)_Alexa647	FoxF>Wee1::3×HA (60ug)_Alexa405	Tbx1/10-cDNA-FLU_TSA-Flu	2022-09-29	#34	EP28_WeeHA_14H_Line15=13 (For Adding more N)		15=13		medium BRT	100	622	2.5	-				-	-	-	-
AK	EP28	G2/M perturbation 8-14 time series	2022-06-30 EP; 2022-07-13 IHC+FISH	Wee1::3×HA	14	St.24	Mesp>eGFP::hPCNA (25ug)_Cy3	Mesp>hCD4::mCherry (25ug)_Alexa647	FoxF>Wee1::3×HA (60ug)_Alexa405	Tbx1/10-cDNA-FLU_TSA-Flu	2022-09-29	#34	EP28_WeeHA_14H_Line16 (For Adding more N)		16		medium	175	761	2.5	X				V	-	-	-
AK	EP28	G2/M perturbation 8-14 time series	2022-06-30 EP; 2022-07-13 IHC+FISH	Wee1::3×HA	14	St.24	Mesp>eGFP::hPCNA (25ug)_Cy3	Mesp>hCD4::mCherry (25ug)_Alexa647	FoxF>Wee1::3×HA (60ug)_Alexa405	Tbx1/10-cDNA-FLU_TSA-Flu	2022-09-29	#34	EP28_WeeHA_14H_Line16 (For Adding more N)		16		medium	175	761	2.5	X				X	-	-	-
AK	EP28	G2/M perturbation 8-14 time series	2022-06-30 EP; 2022-07-13 IHC+FISH	Wee1::3×HA	14	St.24	Mesp>eGFP::hPCNA (25ug)_Cy3	Mesp>hCD4::mCherry (25ug)_Alexa647	FoxF>Wee1::3×HA (60ug)_Alexa405	Tbx1/10-cDNA-FLU_TSA-Flu	2022-09-29	#34	EP28_WeeHA_14H_Line17 (For Adding more N)		17		medium BRT	132	647	2.5	X				X	-	-	-
AK	EP28	G2/M perturbation 8-14 time series	2022-06-30 EP; 2022-07-13 IHC+FISH	Wee1::3×HA	14	St.24	Mesp>eGFP::hPCNA (25ug)_Cy3	Mesp>hCD4::mCherry (25ug)_Alexa647	FoxF>Wee1::3×HA (60ug)_Alexa405	Tbx1/10-cDNA-FLU_TSA-Flu	2022-09-29	#34	EP28_WeeHA_14H_Line17 (For Adding more N)		17		medium BRT	132	647	2.5	X				X	-	-	-
AK	EP28	G2/M perturbation 8-14 time series	2022-06-30 EP; 2022-07-13 IHC+FISH	Wee1::3×HA	14	St.24	Mesp>eGFP::hPCNA (25ug)_Cy3	Mesp>hCD4::mCherry (25ug)_Alexa647	FoxF>Wee1::3×HA (60ug)_Alexa405	Tbx1/10-cDNA-FLU_TSA-Flu	2022-09-29	#34	EP28_WeeHA_14H_Line18 (For Adding more N)		18		medium	100	702	2.5	D				-	X	X	-
AK	EP28	G2/M perturbation 8-14 time series	2022-06-30 EP; 2022-07-13 IHC+FISH	Wee1::3×HA	14	St.24	Mesp>eGFP::hPCNA (25ug)_Cy3	Mesp>hCD4::mCherry (25ug)_Alexa647	FoxF>Wee1::3×HA (60ug)_Alexa405	Tbx1/10-cDNA-FLU_TSA-Flu	2022-09-29	#34	EP28_WeeHA_14H_Line18 (For Adding more N)		18		medium	100	702	2.5	D				-	X	X	-
AK	EP28	G2/M perturbation 8-14 time series	2022-06-30 EP; 2022-07-13 IHC+FISH	Wee1::3×HA	14	St.24	Mesp>eGFP::hPCNA (25ug)_Cy3	Mesp>hCD4::mCherry (25ug)_Alexa647	FoxF>Wee1::3×HA (60ug)_Alexa405	Tbx1/10-cDNA-FLU_TSA-Flu	2022-09-29	#34	EP28_WeeHA_14H_Line19 (For Adding more N)		19		medium BRT	90	678	2.5	X				X	-	-	-
AK	EP28	G2/M perturbation 8-14 time series	2022-06-30 EP; 2022-07-13 IHC+FISH	Wee1::3×HA	14	St.24	Mesp>eGFP::hPCNA (25ug)_Cy3	Mesp>hCD4::mCherry (25ug)_Alexa647	FoxF>Wee1::3×HA (60ug)_Alexa405	Tbx1/10-cDNA-FLU_TSA-Flu	2022-09-29	#34	EP28_WeeHA_14H_Line19 (For Adding more N)		19		medium BRT	90	678	2.5	X				X	-	-	-
AK	EP28	G2/M perturbation 8-14 time series	2022-06-30 EP; 2022-07-13 IHC+FISH	Wee1::3×HA	14	St.24	Mesp>eGFP::hPCNA (25ug)_Cy3	Mesp>hCD4::mCherry (25ug)_Alexa647	FoxF>Wee1::3×HA (60ug)_Alexa405	Tbx1/10-cDNA-FLU_TSA-Flu	2022-09-29	#34	EP28_WeeHA_14H_Line20 (For Adding more N)		20		medium	164	825	2.5	X				X	-	-	-
AK	EP28	G2/M perturbation 8-14 time series	2022-06-30 EP; 2022-07-13 IHC+FISH	Wee1::3×HA	14	St.24	Mesp>eGFP::hPCNA (25ug)_Cy3	Mesp>hCD4::mCherry (25ug)_Alexa647	FoxF>Wee1::3×HA (60ug)_Alexa405	Tbx1/10-cDNA-FLU_TSA-Flu	2022-09-29	#34	EP28_WeeHA_14H_Line20 (For Adding more N)		20		medium	164	825	2.5	X				X	-	-	-
AK	EP28	G2/M perturbation 8-14 time series	2022-06-30 EP; 2022-07-13 IHC+FISH	Wee1::3×HA	14	St.24	Mesp>eGFP::hPCNA (25ug)_Cy3	Mesp>hCD4::mCherry (25ug)_Alexa647	FoxF>Wee1::3×HA (60ug)_Alexa405	Tbx1/10-cDNA-FLU_TSA-Flu	2022-09-29	#34	EP28_WeeHA_14H_Line21 (For Adding more N)		21		medium weak	85	735	2.5	-				-	-	-	-
AK	EP28	G2/M perturbation 8-14 time series	2022-06-30 EP; 2022-07-13 IHC+FISH	Wee1::3×HA	14	St.24	Mesp>eGFP::hPCNA (25ug)_Cy3	Mesp>hCD4::mCherry (25ug)_Alexa647	FoxF>Wee1::3×HA (60ug)_Alexa405	Tbx1/10-cDNA-FLU_TSA-Flu	2022-09-29	#34	EP28_WeeHA_14H_Line22 (For Adding more N)		22		medium weak	70	735	2.5	D				-	V	X	-
AK	EP28	G2/M perturbation 8-14 time series	2022-06-30 EP; 2022-07-13 IHC+FISH	Wee1::3×HA	14	St.24	Mesp>eGFP::hPCNA (25ug)_Cy3	Mesp>hCD4::mCherry (25ug)_Alexa647	FoxF>Wee1::3×HA (60ug)_Alexa405	Tbx1/10-cDNA-FLU_TSA-Flu	2022-09-29	#34	EP28_WeeHA_14H_Line22 (For Adding more N)		22		medium weak	70	735	2.5	D				-	X	X	-
AK	EP28	G2/M perturbation 8-14 time series	2022-06-30 EP; 2022-07-13 IHC+FISH	Wee1::3×HA	14.5	St.24	Mesp>eGFP::hPCNA (25ug)_Cy3	Mesp>hCD4::mCherry (25ug)_Alexa647	FoxF>Wee1::3×HA (60ug)_Alexa405	Tbx1/10-cDNA-FLU_TSA-Flu	2022-08-29	#35	Brown9_EP28_WeeHA_14.5H_1		1		medium	40		2.5	D				-	V	X	-
AK	EP28	G2/M perturbation 8-14 time series	2022-06-30 EP; 2022-07-13 IHC+FISH	Wee1::3×HA	14.5	St.24	Mesp>eGFP::hPCNA (25ug)_Cy3	Mesp>hCD4::mCherry (25ug)_Alexa647	FoxF>Wee1::3×HA (60ug)_Alexa405	Tbx1/10-cDNA-FLU_TSA-Flu	2022-08-29	#35	Brown9_EP28_WeeHA_14.5H_1		1		medium	40		2.5	D				-	X	X	-
AK	EP28	G2/M perturbation 8-14 time series	2022-06-30 EP; 2022-07-13 IHC+FISH	Wee1::3×HA	14.5	St.24	Mesp>eGFP::hPCNA (25ug)_Cy3	Mesp>hCD4::mCherry (25ug)_Alexa647	FoxF>Wee1::3×HA (60ug)_Alexa405	Tbx1/10-cDNA-FLU_TSA-Flu	2022-08-29	#35	Brown9_EP28_WeeHA_14.5H_1		1		medium	40		2.5	D				-	X	X	-
AK	EP28	G2/M perturbation 8-14 time series	2022-06-30 EP; 2022-07-13 IHC+FISH	Wee1::3×HA	14.5	St.24	Mesp>eGFP::hPCNA (25ug)_Cy3	Mesp>hCD4::mCherry (25ug)_Alexa647	FoxF>Wee1::3×HA (60ug)_Alexa405	Tbx1/10-cDNA-FLU_TSA-Flu	2022-08-29	#35	Brown9_EP28_WeeHA_14.5H_1		1		medium	40		2.5	D				-	X	X	-
AK	EP28	G2/M perturbation 8-14 time series	2022-06-30 EP; 2022-07-13 IHC+FISH	Wee1::3×HA	14.5	St.24	Mesp>eGFP::hPCNA (25ug)_Cy3	Mesp>hCD4::mCherry (25ug)_Alexa647	FoxF>Wee1::3×HA (60ug)_Alexa405	Tbx1/10-cDNA-FLU_TSA-Flu	2022-08-29	#35	Brown9_EP28_WeeHA_14.5H_2		2	BRT, Stuck	BRT	50		2.5	-				-	-	-	-
AK	EP28	G2/M perturbation 8-14 time series	2022-06-30 EP; 2022-07-13 IHC+FISH	Wee1::3×HA	14.5	St.24	Mesp>eGFP::hPCNA (25ug)_Cy3	Mesp>hCD4::mCherry (25ug)_Alexa647	FoxF>Wee1::3×HA (60ug)_Alexa405	Tbx1/10-cDNA-FLU_TSA-Flu	2022-08-29	#35	Brown9_EP28_WeeHA_14.5H_3		3		BRT	40		2.5	X				X	-	-	-
AK	EP28	G2/M perturbation 8-14 time series	2022-06-30 EP; 2022-07-13 IHC+FISH	Wee1::3×HA	14.5	St.24	Mesp>eGFP::hPCNA (25ug)_Cy3	Mesp>hCD4::mCherry (25ug)_Alexa647	FoxF>Wee1::3×HA (60ug)_Alexa405	Tbx1/10-cDNA-FLU_TSA-Flu	2022-08-29	#35	Brown9_EP28_WeeHA_14.5H_3		3		BRT	40		2.5	X				X	-	-	-
AK	EP28	G2/M perturbation 8-14 time series	2022-06-30 EP; 2022-07-13 IHC+FISH	Wee1::3×HA	14.5	St.24	Mesp>eGFP::hPCNA (25ug)_Cy3	Mesp>hCD4::mCherry (25ug)_Alexa647	FoxF>Wee1::3×HA (60ug)_Alexa405	Tbx1/10-cDNA-FLU_TSA-Flu	2022-08-29	#35	Brown9_EP28_WeeHA_14.5H_4		4		BRT	35		2.5	Stuck(X)				STUCK	-	-	-
AK	EP28	G2/M perturbation 8-14 time series	2022-06-30 EP; 2022-07-13 IHC+FISH	Wee1::3×HA	14.5	St.24	Mesp>eGFP::hPCNA (25ug)_Cy3	Mesp>hCD4::mCherry (25ug)_Alexa647	FoxF>Wee1::3×HA (60ug)_Alexa405	Tbx1/10-cDNA-FLU_TSA-Flu	2022-08-29	#35	Brown9_EP28_WeeHA_14.5H_4		4		BRT	35		2.5	X				X	-	-	-
AK	EP28	G2/M perturbation 8-14 time series	2022-06-30 EP; 2022-07-13 IHC+FISH	Wee1::3×HA	14.5	St.24	Mesp>eGFP::hPCNA (25ug)_Cy3	Mesp>hCD4::mCherry (25ug)_Alexa647	FoxF>Wee1::3×HA (60ug)_Alexa405	Tbx1/10-cDNA-FLU_TSA-Flu	2022-08-29	#35	Brown9_EP28_WeeHA_14.5H_4-em		4		BRT	45		1	-				-	-	-	-
AK	EP28	G2/M perturbation 8-14 time series	2022-06-30 EP; 2022-07-13 IHC+FISH	Wee1::3×HA	14.5	St.24	Mesp>eGFP::hPCNA (25ug)_Cy3	Mesp>hCD4::mCherry (25ug)_Alexa647	FoxF>Wee1::3×HA (60ug)_Alexa405	Tbx1/10-cDNA-FLU_TSA-Flu	2022-08-29	#35	Brown9_EP28_WeeHA_14.5H_5		5		medium	60		2.5	D				-	V	X	-
AK	EP28	G2/M perturbation 8-14 time series	2022-06-30 EP; 2022-07-13 IHC+FISH	Wee1::3×HA	14.5	St.24	Mesp>eGFP::hPCNA (25ug)_Cy3	Mesp>hCD4::mCherry (25ug)_Alexa647	FoxF>Wee1::3×HA (60ug)_Alexa405	Tbx1/10-cDNA-FLU_TSA-Flu	2022-08-29	#35	Brown9_EP28_WeeHA_14.5H_5		5		medium	60		2.5	D				-	X	X	-
AK	EP28	G2/M perturbation 8-14 time series	2022-06-30 EP; 2022-07-13 IHC+FISH	Wee1::3×HA	14.5	St.24	Mesp>eGFP::hPCNA (25ug)_Cy3	Mesp>hCD4::mCherry (25ug)_Alexa647	FoxF>Wee1::3×HA (60ug)_Alexa405	Tbx1/10-cDNA-FLU_TSA-Flu	2022-08-29	#35	Brown9_EP28_WeeHA_14.5H_5		5		medium	60		2.5	D				-	X	X	-
AK	EP28	G2/M perturbation 8-14 time series	2022-06-30 EP; 2022-07-13 IHC+FISH	Wee1::3×HA	14.5	St.24	Mesp>eGFP::hPCNA (25ug)_Cy3	Mesp>hCD4::mCherry (25ug)_Alexa647	FoxF>Wee1::3×HA (60ug)_Alexa405	Tbx1/10-cDNA-FLU_TSA-Flu	2022-08-29	#35	Brown9_EP28_WeeHA_14.5H_5		5		medium	60		2.5	D				-	X	X	-
AK	EP28	G2/M perturbation 8-14 time series	2022-06-30 EP; 2022-07-13 IHC+FISH	Wee1::3×HA	14.5	St.24	Mesp>eGFP::hPCNA (25ug)_Cy3	Mesp>hCD4::mCherry (25ug)_Alexa647	FoxF>Wee1::3×HA (60ug)_Alexa405	Tbx1/10-cDNA-FLU_TSA-Flu	2022-08-29	#35	Brown9_EP28_WeeHA_14.5H_6		6		medium weak	70		2.5	D				-	⍻ = X	X	-
AK	EP28	G2/M perturbation 8-14 time series	2022-06-30 EP; 2022-07-13 IHC+FISH	Wee1::3×HA	14.5	St.24	Mesp>eGFP::hPCNA (25ug)_Cy3	Mesp>hCD4::mCherry (25ug)_Alexa647	FoxF>Wee1::3×HA (60ug)_Alexa405	Tbx1/10-cDNA-FLU_TSA-Flu	2022-08-29	#35	Brown9_EP28_WeeHA_14.5H_6		6		medium weak	70		2.5	D				-	X	X	-
AK	EP28	G2/M perturbation 8-14 time series	2022-06-30 EP; 2022-07-13 IHC+FISH	Wee1::3×HA	14.5	St.24	Mesp>eGFP::hPCNA (25ug)_Cy3	Mesp>hCD4::mCherry (25ug)_Alexa647	FoxF>Wee1::3×HA (60ug)_Alexa405	Tbx1/10-cDNA-FLU_TSA-Flu	2022-08-29	#35	Brown9_EP28_WeeHA_14.5H_7		7	WT?, no membrane	medium	30		2.5	-				-	-	-	-
AK	EP28	G2/M perturbation 8-14 time series	2022-06-30 EP; 2022-07-13 IHC+FISH	Wee1::3×HA	14.5	St.24	Mesp>eGFP::hPCNA (25ug)_Cy3	Mesp>hCD4::mCherry (25ug)_Alexa647	FoxF>Wee1::3×HA (60ug)_Alexa405	Tbx1/10-cDNA-FLU_TSA-Flu	2022-08-29	#35	Brown9_EP28_WeeHA_14.5H_8		8		medium	45		2.5	D				-	V	X	-
AK	EP28	G2/M perturbation 8-14 time series	2022-06-30 EP; 2022-07-13 IHC+FISH	Wee1::3×HA	14.5	St.24	Mesp>eGFP::hPCNA (25ug)_Cy3	Mesp>hCD4::mCherry (25ug)_Alexa647	FoxF>Wee1::3×HA (60ug)_Alexa405	Tbx1/10-cDNA-FLU_TSA-Flu	2022-08-29	#35	Brown9_EP28_WeeHA_14.5H_8		8		medium	45		2.5	D				-	X	X	-
AK	EP28	G2/M perturbation 8-14 time series	2022-06-30 EP; 2022-07-13 IHC+FISH	Wee1::3×HA	14.5	St.24	Mesp>eGFP::hPCNA (25ug)_Cy3	Mesp>hCD4::mCherry (25ug)_Alexa647	FoxF>Wee1::3×HA (60ug)_Alexa405	Tbx1/10-cDNA-FLU_TSA-Flu	2022-08-29	#35	Brown9_EP28_WeeHA_14.5H_9		9		medium BRT	65		2.5	X				X	-	-	-
AK	EP28	G2/M perturbation 8-14 time series	2022-06-30 EP; 2022-07-13 IHC+FISH	Wee1::3×HA	14.5	St.24	Mesp>eGFP::hPCNA (25ug)_Cy3	Mesp>hCD4::mCherry (25ug)_Alexa647	FoxF>Wee1::3×HA (60ug)_Alexa405	Tbx1/10-cDNA-FLU_TSA-Flu	2022-08-29	#35	Brown9_EP28_WeeHA_14.5H_9		9		medium BRT	65		2.5	D				-	V	X	-
AK	EP28	G2/M perturbation 8-14 time series	2022-06-30 EP; 2022-07-13 IHC+FISH	Wee1::3×HA	14.5	St.24	Mesp>eGFP::hPCNA (25ug)_Cy3	Mesp>hCD4::mCherry (25ug)_Alexa647	FoxF>Wee1::3×HA (60ug)_Alexa405	Tbx1/10-cDNA-FLU_TSA-Flu	2022-08-29	#35	Brown9_EP28_WeeHA_14.5H_9-em		9		medium BRT	-		1	-				-	-	-	-
AK	EP28	G2/M perturbation 8-14 time series	2022-06-30 EP; 2022-07-13 IHC+FISH	Wee1::3×HA	14.5	St.24	Mesp>eGFP::hPCNA (25ug)_Cy3	Mesp>hCD4::mCherry (25ug)_Alexa647	FoxF>Wee1::3×HA (60ug)_Alexa405	Tbx1/10-cDNA-FLU_TSA-Flu	2022-08-29	#35	Brown9_EP28_WeeHA_14.5H_10		10		medium BRT	50		2.5	X				X	-	-	-
AK	EP28	G2/M perturbation 8-14 time series	2022-06-30 EP; 2022-07-13 IHC+FISH	Wee1::3×HA	14.5	St.24	Mesp>eGFP::hPCNA (25ug)_Cy3	Mesp>hCD4::mCherry (25ug)_Alexa647	FoxF>Wee1::3×HA (60ug)_Alexa405	Tbx1/10-cDNA-FLU_TSA-Flu	2022-08-29	#35	Brown9_EP28_WeeHA_14.5H_10		10		medium BRT	50		2.5	X				X	-	-	-
AK	EP28	G2/M perturbation 8-14 time series	2022-06-30 EP; 2022-07-13 IHC+FISH	Wee1::3×HA	14.5	St.24	Mesp>eGFP::hPCNA (25ug)_Cy3	Mesp>hCD4::mCherry (25ug)_Alexa647	FoxF>Wee1::3×HA (60ug)_Alexa405	Tbx1/10-cDNA-FLU_TSA-Flu	2022-08-29	#35	Brown9_EP28_WeeHA_14.5H_11		11		medium	55		2.5	D				-	⍻ = X	X	-
AK	EP28	G2/M perturbation 8-14 time series	2022-06-30 EP; 2022-07-13 IHC+FISH	Wee1::3×HA	14.5	St.24	Mesp>eGFP::hPCNA (25ug)_Cy3	Mesp>hCD4::mCherry (25ug)_Alexa647	FoxF>Wee1::3×HA (60ug)_Alexa405	Tbx1/10-cDNA-FLU_TSA-Flu	2022-08-29	#35	Brown9_EP28_WeeHA_14.5H_11		11		medium	55		2.5	D				-	⍻ = X	X	-
AK	EP28	G2/M perturbation 8-14 time series	2022-06-30 EP; 2022-07-13 IHC+FISH	Wee1::3×HA	14.5	St.24	Mesp>eGFP::hPCNA (25ug)_Cy3	Mesp>hCD4::mCherry (25ug)_Alexa647	FoxF>Wee1::3×HA (60ug)_Alexa405	Tbx1/10-cDNA-FLU_TSA-Flu	2022-08-29	#35	Brown9_EP28_WeeHA_14.5H_12		12		medium BRT	65		2.5	D				-	X	X	-
AK	EP28	G2/M perturbation 8-14 time series	2022-06-30 EP; 2022-07-13 IHC+FISH	Wee1::3×HA	14.5	St.24	Mesp>eGFP::hPCNA (25ug)_Cy3	Mesp>hCD4::mCherry (25ug)_Alexa647	FoxF>Wee1::3×HA (60ug)_Alexa405	Tbx1/10-cDNA-FLU_TSA-Flu	2022-08-29	#35	Brown9_EP28_WeeHA_14.5H_12		12		medium BRT	65		2.5	D				-	X	X	-
AK	EP28	G2/M perturbation 8-14 time series	2022-06-30 EP; 2022-07-13 IHC+FISH	Wee1::3×HA	14.5	St.24	Mesp>eGFP::hPCNA (25ug)_Cy3	Mesp>hCD4::mCherry (25ug)_Alexa647	FoxF>Wee1::3×HA (60ug)_Alexa405	Tbx1/10-cDNA-FLU_TSA-Flu	2022-08-29	#35	Brown9_EP28_WeeHA_14.5H_13		13		medium	50		2.5	X				X	-	-	-
AK	EP28	G2/M perturbation 8-14 time series	2022-06-30 EP; 2022-07-13 IHC+FISH	Wee1::3×HA	14.5	St.24	Mesp>eGFP::hPCNA (25ug)_Cy3	Mesp>hCD4::mCherry (25ug)_Alexa647	FoxF>Wee1::3×HA (60ug)_Alexa405	Tbx1/10-cDNA-FLU_TSA-Flu	2022-08-29	#35	Brown9_EP28_WeeHA_14.5H_13		13		medium	50		2.5	D				-	X	X	-
AK	EP28	G2/M perturbation 8-14 time series	2022-06-30 EP; 2022-07-13 IHC+FISH	Wee1::3×HA	14.5	St.24	Mesp>eGFP::hPCNA (25ug)_Cy3	Mesp>hCD4::mCherry (25ug)_Alexa647	FoxF>Wee1::3×HA (60ug)_Alexa405	Tbx1/10-cDNA-FLU_TSA-Flu	2022-08-29	#35	Brown9_EP28_WeeHA_14.5H_14		14		medium	65		2.5	D				-	V	X	-
AK	EP28	G2/M perturbation 8-14 time series	2022-06-30 EP; 2022-07-13 IHC+FISH	Wee1::3×HA	14.5	St.24	Mesp>eGFP::hPCNA (25ug)_Cy3	Mesp>hCD4::mCherry (25ug)_Alexa647	FoxF>Wee1::3×HA (60ug)_Alexa405	Tbx1/10-cDNA-FLU_TSA-Flu	2022-08-29	#35	Brown9_EP28_WeeHA_14.5H_14		14		medium	65		2.5	D				-	V	X	-
AK	EP28	G2/M perturbation 8-14 time series	2022-06-30 EP; 2022-07-13 IHC+FISH	Wee1::3×HA	14.5	St.24	Mesp>eGFP::hPCNA (25ug)_Cy3	Mesp>hCD4::mCherry (25ug)_Alexa647	FoxF>Wee1::3×HA (60ug)_Alexa405	Tbx1/10-cDNA-FLU_TSA-Flu	2022-08-29	#35	Brown9_EP28_WeeHA_14.5H_15		15		medium BRT	50		2.5	Stuck(X)				STUCK	-	-	-
AK	EP28	G2/M perturbation 8-14 time series	2022-06-30 EP; 2022-07-13 IHC+FISH	Wee1::3×HA	14.5	St.24	Mesp>eGFP::hPCNA (25ug)_Cy3	Mesp>hCD4::mCherry (25ug)_Alexa647	FoxF>Wee1::3×HA (60ug)_Alexa405	Tbx1/10-cDNA-FLU_TSA-Flu	2022-08-29	#35	Brown9_EP28_WeeHA_14.5H_15		15		medium BRT	50		2.5	D				-	V	X	-
AK	EP28	G2/M perturbation 8-14 time series	2022-06-30 EP; 2022-07-13 IHC+FISH	Wee1::3×HA	14.5	St.24	Mesp>eGFP::hPCNA (25ug)_Cy3	Mesp>hCD4::mCherry (25ug)_Alexa647	FoxF>Wee1::3×HA (60ug)_Alexa405	Tbx1/10-cDNA-FLU_TSA-Flu	2022-08-29	#35	Brown9_EP28_WeeHA_14.5H_16		16		medium	75		2.5	D				-	X	X	-
AK	EP28	G2/M perturbation 8-14 time series	2022-06-30 EP; 2022-07-13 IHC+FISH	Wee1::3×HA	14.5	St.24	Mesp>eGFP::hPCNA (25ug)_Cy3	Mesp>hCD4::mCherry (25ug)_Alexa647	FoxF>Wee1::3×HA (60ug)_Alexa405	Tbx1/10-cDNA-FLU_TSA-Flu	2022-08-29	#35	Brown9_EP28_WeeHA_14.5H_16		16		medium	75		2.5	D				-	X	X	-
AK	EP28	G2/M perturbation 8-14 time series	2022-06-30 EP; 2022-07-13 IHC+FISH	Wee1::3×HA	14.5	St.24	Mesp>eGFP::hPCNA (25ug)_Cy3	Mesp>hCD4::mCherry (25ug)_Alexa647	FoxF>Wee1::3×HA (60ug)_Alexa405	Tbx1/10-cDNA-FLU_TSA-Flu	2022-08-29	#35	Brown9_EP28_WeeHA_14.5H_17		17		medium weak	126		2.5	X				X	-	-	-
AK	EP28	G2/M perturbation 8-14 time series	2022-06-30 EP; 2022-07-13 IHC+FISH	Wee1::3×HA	14.5	St.24	Mesp>eGFP::hPCNA (25ug)_Cy3	Mesp>hCD4::mCherry (25ug)_Alexa647	FoxF>Wee1::3×HA (60ug)_Alexa405	Tbx1/10-cDNA-FLU_TSA-Flu	2022-08-29	#35	Brown9_EP28_WeeHA_14.5H_17		17		medium weak	126		2.5	D				-	X	X	-
AK	EP28	G2/M perturbation 8-14 time series	2022-06-30 EP; 2022-07-13 IHC+FISH	Wee1::3×HA	15	St.24	Mesp>eGFP::hPCNA (25ug)_Cy3	Mesp>hCD4::mCherry (25ug)_Alexa647	FoxF>Wee1::3×HA (60ug)_Alexa405	Tbx1/10-cDNA-FLU_TSA-Flu	2022-09-06	#36	Brn10Re_EP28_WeeHA_15H_1		1		medium BRT	10		2.5	D				-	V	X	-
AK	EP28	G2/M perturbation 8-14 time series	2022-06-30 EP; 2022-07-13 IHC+FISH	Wee1::3×HA	15	St.24	Mesp>eGFP::hPCNA (25ug)_Cy3	Mesp>hCD4::mCherry (25ug)_Alexa647	FoxF>Wee1::3×HA (60ug)_Alexa405	Tbx1/10-cDNA-FLU_TSA-Flu	2022-09-06	#36	Brn10Re_EP28_WeeHA_15H_1		1		medium BRT	10		2.5	D				-	⍻ = X	X	-
AK	EP28	G2/M perturbation 8-14 time series	2022-06-30 EP; 2022-07-13 IHC+FISH	Wee1::3×HA	15	St.24	Mesp>eGFP::hPCNA (25ug)_Cy3	Mesp>hCD4::mCherry (25ug)_Alexa647	FoxF>Wee1::3×HA (60ug)_Alexa405	Tbx1/10-cDNA-FLU_TSA-Flu	2022-09-06	#36	Brn10Re_EP28_WeeHA_15H_1-em		1		-	15		1	-				-	-	-	-
AK	EP28	G2/M perturbation 8-14 time series	2022-06-30 EP; 2022-07-13 IHC+FISH	Wee1::3×HA	15	St.24	Mesp>eGFP::hPCNA (25ug)_Cy3	Mesp>hCD4::mCherry (25ug)_Alexa647	FoxF>Wee1::3×HA (60ug)_Alexa405	Tbx1/10-cDNA-FLU_TSA-Flu	2022-09-06	#36	Brn10Re_EP28_WeeHA_15H_2		2		medium BRT	20		2.5	Stuck(X)				STUCK	-	-	-
AK	EP28	G2/M perturbation 8-14 time series	2022-06-30 EP; 2022-07-13 IHC+FISH	Wee1::3×HA	15	St.24	Mesp>eGFP::hPCNA (25ug)_Cy3	Mesp>hCD4::mCherry (25ug)_Alexa647	FoxF>Wee1::3×HA (60ug)_Alexa405	Tbx1/10-cDNA-FLU_TSA-Flu	2022-09-06	#36	Brn10Re_EP28_WeeHA_15H_2		2		medium BRT	20		2.5	missNucleus (X)				missNucleus (X)	-	-	-
AK	EP28	G2/M perturbation 8-14 time series	2022-06-30 EP; 2022-07-13 IHC+FISH	Wee1::3×HA	15	St.24	Mesp>eGFP::hPCNA (25ug)_Cy3	Mesp>hCD4::mCherry (25ug)_Alexa647	FoxF>Wee1::3×HA (60ug)_Alexa405	Tbx1/10-cDNA-FLU_TSA-Flu	2022-09-06	#36	Brn10Re_EP28_WeeHA_15H_3		3	BRT, Stuck	BRT	10		2.5	-				-	-	-	-
AK	EP28	G2/M perturbation 8-14 time series	2022-06-30 EP; 2022-07-13 IHC+FISH	Wee1::3×HA	15	St.24	Mesp>eGFP::hPCNA (25ug)_Cy3	Mesp>hCD4::mCherry (25ug)_Alexa647	FoxF>Wee1::3×HA (60ug)_Alexa405	Tbx1/10-cDNA-FLU_TSA-Flu	2022-09-06	#36	Brn10Re_EP28_WeeHA_15H_4		4		medium	10		2.5	D				-	V	X	-
AK	EP28	G2/M perturbation 8-14 time series	2022-06-30 EP; 2022-07-13 IHC+FISH	Wee1::3×HA	15	St.24	Mesp>eGFP::hPCNA (25ug)_Cy3	Mesp>hCD4::mCherry (25ug)_Alexa647	FoxF>Wee1::3×HA (60ug)_Alexa405	Tbx1/10-cDNA-FLU_TSA-Flu	2022-09-06	#36	Brn10Re_EP28_WeeHA_15H_4		4		medium	10		2.5	D				-	V	X	-
AK	EP28	G2/M perturbation 8-14 time series	2022-06-30 EP; 2022-07-13 IHC+FISH	Wee1::3×HA	15	St.24	Mesp>eGFP::hPCNA (25ug)_Cy3	Mesp>hCD4::mCherry (25ug)_Alexa647	FoxF>Wee1::3×HA (60ug)_Alexa405	Tbx1/10-cDNA-FLU_TSA-Flu	2022-09-06	#36	Brn10Re_EP28_WeeHA_15H_4-em		4		medium	14.2		1	-				-	-	-	-
AK	EP28	G2/M perturbation 8-14 time series	2022-06-30 EP; 2022-07-13 IHC+FISH	Wee1::3×HA	15	St.24	Mesp>eGFP::hPCNA (25ug)_Cy3	Mesp>hCD4::mCherry (25ug)_Alexa647	FoxF>Wee1::3×HA (60ug)_Alexa405	Tbx1/10-cDNA-FLU_TSA-Flu	2022-09-06	#36	Brn10Re_EP28_WeeHA_15H_5		5		medium	30		2.5	D				-	⍻ = X	X	-
AK	EP28	G2/M perturbation 8-14 time series	2022-06-30 EP; 2022-07-13 IHC+FISH	Wee1::3×HA	15	St.24	Mesp>eGFP::hPCNA (25ug)_Cy3	Mesp>hCD4::mCherry (25ug)_Alexa647	FoxF>Wee1::3×HA (60ug)_Alexa405	Tbx1/10-cDNA-FLU_TSA-Flu	2022-09-06	#36	Brn10Re_EP28_WeeHA_15H_5		5		medium	30		2.5	D				-	X	X	-
AK	EP28	G2/M perturbation 8-14 time series	2022-06-30 EP; 2022-07-13 IHC+FISH	Wee1::3×HA	15	St.24	Mesp>eGFP::hPCNA (25ug)_Cy3	Mesp>hCD4::mCherry (25ug)_Alexa647	FoxF>Wee1::3×HA (60ug)_Alexa405	Tbx1/10-cDNA-FLU_TSA-Flu	2022-09-06	#36	Brn10Re_EP28_WeeHA_15H_6		6		medium BRT	12.6		2.5	D				-	V	X	-
AK	EP28	G2/M perturbation 8-14 time series	2022-06-30 EP; 2022-07-13 IHC+FISH	Wee1::3×HA	15	St.24	Mesp>eGFP::hPCNA (25ug)_Cy3	Mesp>hCD4::mCherry (25ug)_Alexa647	FoxF>Wee1::3×HA (60ug)_Alexa405	Tbx1/10-cDNA-FLU_TSA-Flu	2022-09-06	#36	Brn10Re_EP28_WeeHA_15H_6		6		medium BRT	12.6		2.5	D				-	V	X	-
AK	EP28	G2/M perturbation 8-14 time series	2022-06-30 EP; 2022-07-13 IHC+FISH	Wee1::3×HA	15	St.24	Mesp>eGFP::hPCNA (25ug)_Cy3	Mesp>hCD4::mCherry (25ug)_Alexa647	FoxF>Wee1::3×HA (60ug)_Alexa405	Tbx1/10-cDNA-FLU_TSA-Flu	2022-09-06	#36	Brn10Re_EP28_WeeHA_15H_7		7		medium BRT	11.5		2.5	D				-	X	X	-
AK	EP28	G2/M perturbation 8-14 time series	2022-06-30 EP; 2022-07-13 IHC+FISH	Wee1::3×HA	15	St.24	Mesp>eGFP::hPCNA (25ug)_Cy3	Mesp>hCD4::mCherry (25ug)_Alexa647	FoxF>Wee1::3×HA (60ug)_Alexa405	Tbx1/10-cDNA-FLU_TSA-Flu	2022-09-06	#36	Brn10Re_EP28_WeeHA_15H_7		7		medium BRT	11.5		2.5	D				-	X	X	-
AK	EP28	G2/M perturbation 8-14 time series	2022-06-30 EP; 2022-07-13 IHC+FISH	Wee1::3×HA	15	St.24	Mesp>eGFP::hPCNA (25ug)_Cy3	Mesp>hCD4::mCherry (25ug)_Alexa647	FoxF>Wee1::3×HA (60ug)_Alexa405	Tbx1/10-cDNA-FLU_TSA-Flu	2022-09-06	#36	Brn10Re_EP28_WeeHA_15H_8		8		medium BRT	12.5		2.5	D				-	X	X	-
AK	EP28	G2/M perturbation 8-14 time series	2022-06-30 EP; 2022-07-13 IHC+FISH	Wee1::3×HA	15	St.24	Mesp>eGFP::hPCNA (25ug)_Cy3	Mesp>hCD4::mCherry (25ug)_Alexa647	FoxF>Wee1::3×HA (60ug)_Alexa405	Tbx1/10-cDNA-FLU_TSA-Flu	2022-09-06	#36	Brn10Re_EP28_WeeHA_15H_8		8		medium BRT	12.5		2.5	D				-	X	X	-
AK	EP28	G2/M perturbation 8-14 time series	2022-06-30 EP; 2022-07-13 IHC+FISH	Wee1::3×HA	15	St.24	Mesp>eGFP::hPCNA (25ug)_Cy3	Mesp>hCD4::mCherry (25ug)_Alexa647	FoxF>Wee1::3×HA (60ug)_Alexa405	Tbx1/10-cDNA-FLU_TSA-Flu	2022-09-06	#36	Brn10Re_EP28_WeeHA_15H_9		9		-	-		2.5	missNucleus (X)				missNucleus (X)
AK	EP28	G2/M perturbation 8-14 time series	2022-06-30 EP; 2022-07-13 IHC+FISH	Wee1::3×HA	15	St.24	Mesp>eGFP::hPCNA (25ug)_Cy3	Mesp>hCD4::mCherry (25ug)_Alexa647	FoxF>Wee1::3×HA (60ug)_Alexa405	Tbx1/10-cDNA-FLU_TSA-Flu	2022-09-06	#36	Brn10Re_EP28_WeeHA_15H_9		9		-	-		2.5	D				-	V	X	-
AK	EP28	G2/M perturbation 8-14 time series	2022-06-30 EP; 2022-07-13 IHC+FISH	Wee1::3×HA	15	St.24	Mesp>eGFP::hPCNA (25ug)_Cy3	Mesp>hCD4::mCherry (25ug)_Alexa647	FoxF>Wee1::3×HA (60ug)_Alexa405	Tbx1/10-cDNA-FLU_TSA-Flu	2022-09-06	#36	Brn10Re_EP28_WeeHA_15H_10		10		medium BRT	22		2.5	X				X
AK	EP28	G2/M perturbation 8-14 time series	2022-06-30 EP; 2022-07-13 IHC+FISH	Wee1::3×HA	15	St.24	Mesp>eGFP::hPCNA (25ug)_Cy3	Mesp>hCD4::mCherry (25ug)_Alexa647	FoxF>Wee1::3×HA (60ug)_Alexa405	Tbx1/10-cDNA-FLU_TSA-Flu	2022-09-06	#36	Brn10Re_EP28_WeeHA_15H_10		10		medium BRT	22		2.5	D				-	(1)V	X	-
AK	EP28	G2/M perturbation 8-14 time series	2022-06-30 EP; 2022-07-13 IHC+FISH	Wee1::3×HA	15	St.24	Mesp>eGFP::hPCNA (25ug)_Cy3	Mesp>hCD4::mCherry (25ug)_Alexa647	FoxF>Wee1::3×HA (60ug)_Alexa405	Tbx1/10-cDNA-FLU_TSA-Flu	2022-09-06	#36	Brn10Re_EP28_WeeHA_15H_11		11	WT?, no membrane		10		2.5	-				-
AK	EP28	G2/M perturbation 8-14 time series	2022-06-30 EP; 2022-07-13 IHC+FISH	Wee1::3×HA	15	St.24	Mesp>eGFP::hPCNA (25ug)_Cy3	Mesp>hCD4::mCherry (25ug)_Alexa647	FoxF>Wee1::3×HA (60ug)_Alexa405	Tbx1/10-cDNA-FLU_TSA-Flu	2022-09-06	#36	Brn10Re_EP28_WeeHA_15H_12		12	BRT, Stuck	BRT	18		2.5	-				-
AK	EP28	G2/M perturbation 8-14 time series	2022-06-30 EP; 2022-07-13 IHC+FISH	Wee1::3×HA	15	St.24	Mesp>eGFP::hPCNA (25ug)_Cy3	Mesp>hCD4::mCherry (25ug)_Alexa647	FoxF>Wee1::3×HA (60ug)_Alexa405	Tbx1/10-cDNA-FLU_TSA-Flu	2022-09-06	#36	Brn10Re_EP28_WeeHA_15H_13		13		BRT	30		2.5	X				X
AK	EP28	G2/M perturbation 8-14 time series	2022-06-30 EP; 2022-07-13 IHC+FISH	Wee1::3×HA	15	St.24	Mesp>eGFP::hPCNA (25ug)_Cy3	Mesp>hCD4::mCherry (25ug)_Alexa647	FoxF>Wee1::3×HA (60ug)_Alexa405	Tbx1/10-cDNA-FLU_TSA-Flu	2022-09-06	#36	Brn10Re_EP28_WeeHA_15H_13		13		BRT	30		2.5	D				D
AK	EP28	G2/M perturbation 8-14 time series	2022-06-30 EP; 2022-07-13 IHC+FISH	Wee1::3×HA	15	St.24	Mesp>eGFP::hPCNA (25ug)_Cy3	Mesp>hCD4::mCherry (25ug)_Alexa647	FoxF>Wee1::3×HA (60ug)_Alexa405	Tbx1/10-cDNA-FLU_TSA-Flu	2022-09-06	#36	Brn10Re_EP28_WeeHA_15H_14		14	Stuck	medium BRT	30		2.5	-				-
