# Supplementary material for: Cell cycle-driven transcriptome maturation confers multilineage competence to cardiopharyngeal progenitors
Source: EMBO J. 2025 Nov 3;44(24):7649–76. doi: 10.1038/s44318-025-00613-y (PMC12705688; doi:10.1038/s44318-025-00613-y)
Supplement: Supplementary file 12 — Source data Fig. 3 [file 44318_2025_613_MOESM12_ESM.zip]

Archive with 24 entries (22 files):
- Figure 3/
- __MACOSX/._Figure 3
- Figure 3/.DS_Store
- __MACOSX/Figure 3/._.DS_Store
- Figure 3/3I/
- __MACOSX/Figure 3/._3I
- Figure 3/3I/BMPER_cDNA_Probe_12hpf_d_Series004_2024-03-07T14-28-33.341.tif
- __MACOSX/Figure 3/3I/._BMPER_cDNA_Probe_12hpf_d_Series004_2024-03-07T14-28-33.341.tif
- Figure 3/3I/Ptch_cDNA_Probe_12hpf_h_Series008_2024-03-06T16-38-09.334.tif
- __MACOSX/Figure 3/3I/._Ptch_cDNA_Probe_12hpf_h_Series008_2024-03-06T16-38-09.334.tif
- Figure 3/3I/BMPER_cDNA_Probe_10hpf_a_Series001_2024-03-06T16-58-54.401.tif
- __MACOSX/Figure 3/3I/._BMPER_cDNA_Probe_10hpf_a_Series001_2024-03-06T16-58-54.401.tif
- Figure 3/3I/BMPER_cDNA_Probe_10hpf_a_Series001_2024-03-06T16-59-36.056.tif
- __MACOSX/Figure 3/3I/._BMPER_cDNA_Probe_10hpf_a_Series001_2024-03-06T16-59-36.056.tif
- Figure 3/3I/Ptch_cDNA_Probe_10hpf_d_Series004_2024-03-06T16-23-02.143.tif
- __MACOSX/Figure 3/3I/._Ptch_cDNA_Probe_10hpf_d_Series004_2024-03-06T16-23-02.143.tif
- Figure 3/3I/BMPER_cDNA_Probe_12hpf_d_Series004_2024-03-07T14-28-05.064.tif
- __MACOSX/Figure 3/3I/._BMPER_cDNA_Probe_12hpf_d_Series004_2024-03-07T14-28-05.064.tif
- Figure 3/3I/BMPER_cDNA_Probe_8hpf_a_Series001_2024-03-06T16-50-28.203.tif
- __MACOSX/Figure 3/3I/._BMPER_cDNA_Probe_8hpf_a_Series001_2024-03-06T16-50-28.203.tif
- Figure 3/3I/BMPER_cDNA_Probe_8hpf_a_Series001_2024-03-06T16-51-16.109.tif
- __MACOSX/Figure 3/3I/._BMPER_cDNA_Probe_8hpf_a_Series001_2024-03-06T16-51-16.109.tif
- Figure 3/3I/Ptch_cDNA_Probe_8hpf_h_Series008_2024-03-06T16-14-26.183.tif
- __MACOSX/Figure 3/3I/._Ptch_cDNA_Probe_8hpf_h_Series008_2024-03-06T16-14-26.183.tif
