# Supplementary material for: Cell cycle-driven transcriptome maturation confers multilineage competence to cardiopharyngeal progenitors
Source: EMBO J. 2025 Nov 3;44(24):7649–76. doi: 10.1038/s44318-025-00613-y (PMC12705688; doi:10.1038/s44318-025-00613-y)
Supplement: Supplementary file 13 — Source data Fig. 5 [file 44318_2025_613_MOESM13_ESM.zip]

Archive with 10 entries (7 files):
- Figure 5/
- __MACOSX/._Figure 5
- Figure 5/5C,D,E,F,G/
- __MACOSX/Figure 5/._5C,D,E,F,G
- Figure 5/.DS_Store
- __MACOSX/Figure 5/._.DS_Store
- Figure 5/5B/
- __MACOSX/Figure 5/._5B
- Figure 5/5C,D,E,F,G/Final_CRISPR_Screen_Scores.xlsx
- __MACOSX/Figure 5/5C,D,E,F,G/._Final_CRISPR_Screen_Scores.xlsx
