# Supplementary material for: Cell cycle-driven transcriptome maturation confers multilineage competence to cardiopharyngeal progenitors
Source: EMBO J. 2025 Nov 3;44(24):7649–76. doi: 10.1038/s44318-025-00613-y (PMC12705688; doi:10.1038/s44318-025-00613-y)
Supplement: Supplementary file 13 — Source data Fig. 5 [file 44318_2025_613_MOESM13_ESM.zip › Figure 5/5C,D,E,F,G/Final_CRISPR_Screen_Scores.xlsx]

## Sheet: Sheet1
Scientist	FISH Date	Condition	Embryo No	Embryo Side	Migration Phenotype	Division Asymmetry	Division Orientation	No Tbx1+ Cells	Total No Cells	Division incomplete	% Tbx expression	Notes
YB	2023-01-01	sgTyr	1	left	normal	asymmetric	ML	2	4		50
YB	2023-01-01	sgTyr	3	left	normal	asymmetric	ML	2	4		50
YB	2023-01-01	sgTyr	4	right	normal	asymmetric	ML	2	4		50
YB	2023-01-01	sgTyr	5	right	normal	asymmetric	ML	2	4		50
YB	2023-01-01	sgTyr	6	left	normal	asymmetric	ML	2	4		50
YB	2023-01-01	sgTyr	7	right	enhanced	asymmetric	ML	2	6		33.3333
YB	2023-01-01	sgTyr	7	left	normal	asymmetric	ML	2	4		50
YB	2023-01-01	sgTyr	8	left	normal	asymmetric	ML	2	4		50
YB	2023-01-01	sgTyr	9	right	normal	asymmetric	ML	2	4		50
YB	2023-01-01	sgTyr	10	right	normal	asymmetric	ML	2	4		50
YB	2023-01-01	sgTyr	10	left	normal	asymmetric	ML	2	4		50
YB	2023-01-01	sgTyr	11	right	normal	asymmetric	ML	2	4		50
YB	2023-01-01	sgTyr	11	left	normal	asymmetric	ML	2	4		50
YB	2023-01-01	sgTyr	12	left	enhanced	symmetric	ML	3	6		50
YB	2023-01-01	sgTyr	13	left	normal	asymmetric	AP	0	4		0
YB	2023-01-01	sgTyr	14	right	normal	asymmetric	ML	2	4		50
YB	2023-01-01	sgTyr	14	left	enhanced	precocious	ML	2	6		33.3333
YB	2023-01-01	sgTyr	15	left	normal	asymmetric	ML	1	4		25
YB	2023-01-01	sgTyr	16	right	normal	asymmetric	ML	2	4		50
YB	2023-01-01	sgTyr	17	right	normal	asymmetric	ML	1	4		25
YB	2023-01-01	sgTyr	18	right	normal	asymmetric	ML	2	4		50
YB	2023-01-01	sgTyr	19	right	normal	asymmetric	ML	2	4		50
YB	2023-01-01	sgTyr	19	left	normal	asymmetric	ML	2	4		50
YB	2023-01-01	sgTyr	20	left	normal	asymmetric	ML	2	4		50
YB	2023-06-23	sgTyr	1	left	normal	asymmetric	ML	2	4		50
YB	2023-06-23	sgTyr	1	right	normal	asymmetric	ML	2	4		50
YB	2023-07-23	sgTyr	1	left	normal	asymmetric	ML	2	4		50
YB	2023-07-31	sgTyr	2	right	normal	asymmetric	ML	2	4		50
YB	2023-07-31	sgTyr	3	right	normal	asymmetric	ML	2	4		50
YB	2023-07-31	sgTyr	4	right	normal	asymmetric	ML	2	4		50
YB	2023-07-31	sgTyr	5	left	normal	asymmetric	ML	2	4		50
YB	2023-07-31	sgTyr	5	right	normal	asymmetric	ML	2	4		50
YB	2023-07-31	sgTyr	6	left	normal	asymmetric	ML	2	4		50
YB	2023-07-31	sgTyr	6	left	normal	asymmetric	ML	2	4		50
YB	2023-07-31	sgTyr	7	right	normal	asymmetric	ML	2	4		50
YB	2023-07-31	sgTyr	8	left	normal	asymmetric	ML	2	4		50
YB	2023-07-31	sgTyr	9	left	normal	asymmetric	ML	2	4		50
YB	2023-07-31	sgTyr	10	left	normal	asymmetric	ML	2	4		50
YB	2023-07-31	sgTyr	10	right	normal	asymmetric	ML	2	4		50
YB	2023-07-31	sgTyr	11	left	normal	asymmetric	ML	2	4		50
YB	2023-07-31	sgTyr	12	right	normal	asymmetric	ML	2	4		50
YB	2023-07-31	sgTyr	13	right	normal	asymmetric	ML	2	4		50
YB	2023-07-31	sgTyr	14	right	normal	asymmetric	ML	2	4		50
YB	2023-07-31	sgTyr	15	left	normal	asymmetric	ML	2	4		50
YB	2023-07-31	sgTyr	16	left	normal	asymmetric	ML	2	4		50
YB	2023-07-31	sgTyr	17	left	normal	asymmetric	ML	2	4		50
YB	2023-07-31	sgTyr	18	right	normal	asymmetric	ML	2	4		50
YB	2023-07-31	sgTyr	19	right	normal	asymmetric	ML	2	4		50
YB	2023-07-31	sgTyr	20	left	normal	asymmetric	AP	2	4		50
YB	2023-07-31	sgTyr	20	right	normal	asymmetric	ML	2	4		50
YB	2023-07-31	sgTyr	21	left	normal	asymmetric	ML	2	4		50
YB	2023-07-31	sgTyr	22	left	normal	asymmetric	ML	2	4		50
YB	2023-07-31	sgTyr	23	right	normal	asymmetric	ML	2	4		50
YB	2023-07-31	sgTyr	24	right	normal	asymmetric	ML	2	4		50
YB	2023-07-31	sgTyr	25	right	normal	asymmetric	ML	2	4		50
YB	2023-01-01	sgMib2	1	left	normal	asymmetric	ML	2	4		50
YB	2023-01-01	sgMib2	2	right	normal	asymmetric	ML	2	4		50
YB	2023-01-01	sgMib2	2	left	normal	asymmetric	ML	1	4		25
YB	2023-01-01	sgMib2	3	right	normal	asymmetric	ML	2	4		50
YB	2023-01-01	sgMib2	4	right	normal	asymmetric	ML	2	4		50
YB	2023-01-01	sgMib2	5	right	normal	asymmetric	AP	2	4		50
YB	2023-01-01	sgMib2	5	left	normal	asymmetric	ML	2	4		50
YB	2023-01-01	sgMib2	6	left	normal	asymmetric	ML	2	4		50
YB	2023-01-01	sgMib2	6	right	normal	asymmetric	AP	2	4		50
YB	2023-01-01	sgMib2	7	right	normal	asymmetric	ML	2	4		50
YB	2023-01-01	sgMib2	8	right	normal	asymmetric	ML	2	4		50
YB	2023-01-01	sgMib2	9	left	normal	asymmetric	ML	2	4		50
YB	2023-01-01	sgMib2	10	right	enhanced	asymmetric	ML	3	5		60
YB	2023-01-01	sgMib2	11	right	normal	asymmetric	ML	2	4		50
YB	2023-01-01	sgMib2	12	right	normal	asymmetric	ML	2	4		50
YB	2023-01-01	sgMib2	13	left	inhibited	asymmetric	ML	1	2		50
YB	2023-01-01	sgMib2	13	right	normal	no division	ND	0	2		0
YB	2023-01-01	sgMib2	14	left	normal	asymmetric	ML	2	4		50
YB	2023-01-01	sgMib2	15	left	normal	asymmetric	AP	1	4		25
YB	2023-01-01	sgMib2	16	left	normal	asymmetric	ML	2	4		50
YB	2023-01-01	sgMib2	17	right	enhanced	asymmetric	AP	2	6		33.3333	extra cell divided AP, no Tbx1 expr
YB	2023-01-01	sgMib2	18	right	normal	asymmetric	ML	2	4		50
YB	2023-01-01	sgMib2	19	right	enhanced	symmetric	AP	0	5		0	one cell divided ML, one AP, no Tbx1 expr
YB	2023-01-01	sgMib2	20	left	normal	asymmetric	ML	2	4		50
YB	2023-01-01	sgMib2	20	right	normal	symmetric	AP	1	4		25
YB	2023-01-01	sgMib2	21	left	normal	symmetric	ML	2	4		50
YB	2023-01-01	sgMib2	22	right	normal	asymmetric	ML	2	4		50
YB	2023-01-01	sgMib2	22	left	normal	asymmetric	ML	2	4		50
YB	2023-07-31	sgMib2	1	right	normal	asymmetric	ML	2	4		50
YB	2023-07-31	sgMib2	2	right	normal	asymmetric	ML	2	4		50
YB	2023-07-31	sgMib2	3	left	normal	asymmetric	ML	2	4		50
YB	2023-07-31	sgMib2	3	right	normal	asymmetric	ML	2	4		50
YB	2023-07-31	sgMib2	4	left	normal	asymmetric	ML	2	4		50
YB	2023-07-31	sgMib2	5	left	normal	asymmetric	ML	2	4		50
YB	2023-07-31	sgMib2	5	right	normal	asymmetric	ML	2	4		50
YB	2023-07-31	sgMib2	6	left	inhibited	asymmetric	ML	1	2		50
YB	2023-07-31	sgMib2	7	left	normal	asymmetric	ML	1	4		25
YB	2023-07-31	sgMib2	8	left	normal	asymmetric	ML	1	4		25
YB	2023-07-31	sgMib2	9	left	normal	asymmetric	ML	2	4		50
YB	2023-07-31	sgMib2	10	right	normal	asymmetric	ML	2	4		50
YB	2023-07-31	sgMib2	11	right	normal	asymmetric	ML	2	4		50
YB	2023-07-31	sgMib2	12	right	normal	asymmetric	ML	2	4		50
YB	2023-07-31	sgMib2	13	left	normal	asymmetric	ML	3	4		75
YB	2023-07-31	sgMib2	14	left	normal	asymmetric	ML	2	4		50
YB	2023-07-31	sgMib2	15	left	normal	asymmetric	ML	1	4		25
YB	2023-07-31	sgMib2	16	left	normal	asymmetric	ML	2	4		50
YB	2023-07-31	sgMib2	16	right	normal	asymmetric	ML	2	4		50
YB	2023-07-31	sgMib2	17	left	normal	asymmetric	ML	2	4		50
YB	2023-07-31	sgMib2	17	right	normal	asymmetric	ML	2	4		50
YB	2023-07-31	sgMib2	18	left	normal	asymmetric	ML	2	4		50
YB	2023-07-31	sgMib2	19	left	normal	asymmetric	ML	2	4		50
YB	2023-07-31	sgMib2	20	left	normal	asymmetric	AP	1	4		25
YB	2023-07-31	sgMib2	21	right	normal	asymmetric	AP	1	4		25
YB	2023-07-31	sgMib2	22	right	normal	asymmetric	ML	3	4		75
YB	2023-07-31	sgMib2	23	left	normal	asymmetric	ML	2	4		50
YB	2023-07-31	sgMib2	23	right	normal	asymmetric	ML	0	3		0	1st division incomplete
YB	2023-01-01	sgHes1	1	right	normal	asymmetric	ML	2	4		50
YB	2023-01-01	sgHes1	2	left	normal	precocious	AP	2	5		40
YB	2023-01-01	sgHes1	3	right	normal	asymmetric	ML	2	4		50
YB	2023-01-01	sgHes1	4	left	normal	asymmetric	ML	2	4		50
YB	2023-01-01	sgHes1	5	right	normal	asymmetric	ML	2	4		50
YB	2023-01-01	sgHes1	5	left	normal	asymmetric	ML	2	4		50
YB	2023-01-01	sgHes1	6	left	normal	asymmetric	ML	0	4		0
YB	2023-01-01	sgHes1	7	left	normal	asymmetric	ML	1	4		25
YB	2023-01-01	sgHes1	8	left	normal	asymmetric	ML	2	4		50
YB	2023-01-01	sgHes1	9	right	normal	asymmetric	ML	2	4		50
YB	2023-01-01	sgHes1	10	left	normal	precocious	ML	2	5		40
YB	2023-01-01	sgHes1	11	right	normal	asymmetric	ML	1	4		25
YB	2023-01-01	sgHes1	12	right	normal	asymmetric	ML	2	4		50
YB	2023-01-01	sgHes1	13	left	normal	asymmetric	ML	2	4		50
YB	2023-01-01	sgHes1	14	left	normal	asymmetric	ML	2	4		50
YB	2023-01-01	sgHes1	15	left	normal	asymmetric	ML	0	4		0	there seems to be something going on, like an extra cell?
YB	2023-01-01	sgHes1	16	left	normal	symmetric	ML	1	4		25
YB	2023-01-01	sgHes1	17	left	normal	no division	ML	0	2		0
YB	2023-01-01	sgHes1	17	right	normal	asymmetric	ML	2	4		50
YB	2023-01-01	sgHes1	18	left	normal	asymmetric	ML	2	4		50
YB	2023-01-01	sgHes1	18	right	normal	asymmetric	ML	1	4		25
YB	2023-01-01	sgHes1	19	left	normal	asymmetric	ML	2	4		50
YB	2023-01-01	sgHes1	20	left	normal	asymmetric	ML	0	4		0
YB	2023-01-01	sgHes1	20	right	normal	asymmetric	ML	0	4		0
YB	2023-01-01	sgHes1	21	left	normal	asymmetric	ML	2	4		50
YB	2023-01-01	sgHes1	22	left	normal	asymmetric	ML	1	4		25
YB	2023-01-01	sgHes1	23	left	normal	symmetric	AP	0	4		0
YB	2023-01-01	sgHes1	24	right	enhanced	asymmetric	ML	3	6		50
YB	2023-01-01	sgHes1	25	right	normal	asymmetric	ML	2	4		50
YB	2023-01-01	sgHes1	26	right	normal	asymmetric	ML	2	4		50
YB	2023-01-01	sgHes1	26	left	normal	asymmetric	ML	2	4		50
YB	2023-01-01	sgHes1	27	left	normal	asymmetric	ML	2	4		50
YB	2023-01-01	sgHes1	27	right	inhibited	asymmetric	ML	1	2		50
YB	2023-01-01	sgHes1	28	left	normal	precocious	ML	0	6		0
YB	2023-01-01	sgHes1	28	right	normal	asymmetric	ML	2	4		50
YB	2023-01-01	sgHes1	29	left	inhibited	asymmetric	ML	1	2		50
YB	2023-01-01	sgHes1	30	left	normal	asymmetric	ML	2	4		50
YB	2023-07-31	sgHes1	1	left	normal	asymmetric	ML	2	4		50
YB	2023-07-31	sgHes1	2	right	normal	asymmetric	ML	2	4		50
YB	2023-07-31	sgHes1	3	left	normal	asymmetric	ML	1	4		25
YB	2023-07-31	sgHes1	4	left	enhanced	asymmetric	ML	2	6		33.3333
YB	2023-07-31	sgHes1	5	right	enhanced	asymmetric	ML	2	6		33.3333
YB	2023-07-31	sgHes1	6	left	normal	asymmetric	ML	2	4		50
YB	2023-07-31	sgHes1	6	right	normal	asymmetric	AP	1	4		25
YB	2023-07-31	sgHes1	7	left	normal	asymmetric	ML	1	4		25
YB	2023-07-31	sgHes1	7	right	normal	symmetric	AP	2	4		50
YB	2023-07-31	sgHes1	8	right	normal	asymmetric	ML	2	4		50
YB	2023-07-31	sgHes1	9	left	normal	asymmetric	ML	2	4		50
YB	2023-07-31	sgHes1	9	right	normal	asymmetric	ML	2	4		50
YB	2023-07-31	sgHes1	10	right	normal	asymmetric	ML	1	4		25
YB	2023-07-31	sgHes1	11	left	normal	asymmetric	AP	3	4		75
YB	2023-07-31	sgHes1	12	left	normal	asymmetric	ML	2	4		50
YB	2023-07-31	sgHes1	12	right	normal	asymmetric	ML	1	4		25
YB	2023-07-31	sgHes1	13	left	enhanced	symmetric	ML	3	6		50
YB	2023-07-31	sgHes1	14	left	normal	asymmetric	ML	2	4		50
YB	2023-07-31	sgHes1	15	left	enhanced	symmetric	AP	4	5		80
YB	2023-07-31	sgHes1	16	right	normal	asymmetric	ML	2	4		50
YB	2023-07-31	sgHes1	17	left	normal	asymmetric	ML	1	4	incomplete	25
YB	2023-07-31	sgHes1	18	left	normal	symmetric	AP	0	4		0
YB	2023-07-31	sgHes1	18	right	normal	symmetric	AP	3	4		75
YB	2023-07-31	sgHes1	19	right	normal	asymmetric	ML	2	4		50
YB	2023-07-31	sgHes1	20	right	enhanced	asymmetric	ML	3	6		50
YB	2023-07-31	sgHes1	21	right	normal	asymmetric	ML	2	4		50
YB	2023-01-01	sgEphB2	1	right	inhibited	no division	ND	0	0		#DIV/0!
YB	2023-01-01	sgEphB2	1	left	normal	symmetric	AP	1	4		25
YB	2023-01-01	sgEphB2	2	right	enhanced	asymmetric	ML	2	6		33.3333
YB	2023-01-01	sgEphB2	3	left	normal	asymmetric	ML	1	4		25
YB	2023-01-01	sgEphB2	4	left	normal	symmetric	AP	0	4		0
YB	2023-01-01	sgEphB2	5	left	normal	asymmetric	ML	2	4		50	assymetry isnt clear, but defected
YB	2023-01-01	sgEphB2	5	right	enhanced	symmetric	AP	0	8		0
YB	2023-01-01	sgEphB2	6	left	normal	asymmetric	ML	2	4		50
YB	2023-01-01	sgEphB2	7	right	normal	asymmetric	ML	2	4		50
YB	2023-01-01	sgEphB2	7	left	normal	asymmetric	ML	2	4		50
YB	2023-01-01	sgEphB2	8	right	normal	asymmetric	ML	2	4		50
YB	2023-01-01	sgEphB2	10	left	normal	precocious	AP	0	5		0
YB	2023-06-23	sgEphB2	11	right	normal	asymmetric	ML	2	4		50
YB	2023-06-23	sgEphB2	12	right	normal	asymmetric	ML	1	4		25
YB	2023-06-23	sgEphB2	13	left	normal	asymmetric	ML	2	4		50
YB	2023-06-23	sgEphB2	14	right	normal	asymmetric	ML	1	4		25
YB	2023-06-23	sgEphB2	15	right	normal	asymmetric	ML	0	4		0
YB	2023-06-23	sgEphB2	16	left	normal	asymmetric	ML	2	4		50
YB	2023-06-23	sgEphB2	17	right	normal	asymmetric	ML	1	4		25
YB	2023-06-23	sgEphB2	18	left	enhanced	asymmetric	ML	2	5		40
YB	2023-07-31	sgEphB2	1	left	normal	asymmetric	ML	3	4		75
YB	2023-07-31	sgEphB2	2	left	normal	asymmetric	ML	2	4		50
YB	2023-07-31	sgEphB2	3	right	normal	asymmetric	ML	2	4		50
YB	2023-07-31	sgEphB2	4	right	normal	asymmetric	ML	2	4		50
YB	2023-07-31	sgEphB2	5	right	normal	asymmetric	ML	2	4		50
YB	2023-07-31	sgEphB2	6	left	normal	asymmetric	AP	2	4		50
YB	2023-07-31	sgEphB2	7	left	normal	asymmetric	ML	2	4		50
YB	2023-07-31	sgEphB2	8	left	normal	asymmetric	ML	2	4		50
YB	2023-07-31	sgEphB2	9	left	normal	asymmetric	ML	2	4		50
YB	2023-07-31	sgEphB2	10	left	normal	asymmetric	ML	2	4		50
YB	2023-07-31	sgEphB2	10	right	normal	asymmetric	ML	1	4		25
YB	2023-07-31	sgEphB2	11	left	normal	asymmetric	ML	1	4		25
YB	2023-07-31	sgEphB2	11	right	normal	asymmetric	ML	1	4		25
YB	2023-07-31	sgEphB2	12	left	enhanced	asymmetric	AP	0	6		0
YB	2023-07-31	sgEphB2	13	left	inhibited	symmetric	ML	2	2		100
YB	2023-07-31	sgEphB2	13	right	enhanced	asymmetric	ML	4	6		66.6667
YB	2023-07-31	sgEphB2	14	left	normal	asymmetric	ML	1	4		25
YB	2023-07-31	sgEphB2	14	right	normal	asymmetric	ML	1	3	incomplete	33.3333
YB	2023-07-31	sgEphB2	15	left	normal	asymmetric	ML	2	4		50
YB	2023-07-31	sgEphB2	15	right	normal	asymmetric	ML	2	4		50
YB	2023-07-31	sgEphB2	16	left	normal	asymmetric	AP	2	4		50
YB	2023-07-31	sgEphB2	17	left	normal	symmetric	AP	2	4		50
YB	2023-07-31	sgEphB2	17	right	normal	symmetric	AP	2	4		50
YB	2023-07-31	sgEphB2	18	left	normal	asymmetric	ML	2	4		50
YB	2023-07-31	sgEphB2	18	right	normal	asymmetric	ML	1	4		25
YB	2023-07-31	sgEphB2	19	left	normal	asymmetric	ML	2	4		50
YB	2023-07-31	sgEphB2	19	right	normal	asymmetric	ML	0	4		0
YB	2023-07-31	sgEphB2	20	left	normal	asymmetric	ML	2	4		50
YB	2023-01-01	sgDll	1	right	normal	asymmetric	ML	2	4		50
YB	2023-01-01	sgDll	2	right	normal	asymmetric	ML	2	4		50
YB	2023-01-01	sgDll	3	left	enhanced	symmetric	AP	0	6		0
YB	2023-01-01	sgDll	4	left	normal	asymmetric	ML	2	4		50
YB	2023-01-01	sgDll	4	right	normal	asymmetric	ML	0	4		0
YB	2023-01-01	sgDll	5	right	normal	precocious	ML	2	6		33.3333
YB	2023-01-01	sgDll	6	right	enhanced	asymmetric	ML	2	6		33.3333
YB	2023-01-01	sgDll	7	left	normal	asymmetric	ML	2	4		50
YB	2023-01-01	sgDll	7	right	normal	asymmetric	ML	1	4		25
YB	2023-01-01	sgDll	8	left	normal	asymmetric	ML	2	4		50
YB	2023-01-01	sgDll	9	right	normal	asymmetric	ML	0	4		0
YB	2023-01-01	sgDll	9	left	enhanced	asymmetric	ML	1	5		20
YB	2023-01-01	sgDll	10	right	inhibited	asymmetric	ML	0	3		0
YB	2023-01-01	sgDll	11	left	normal	asymmetric	ML	2	4		50
YB	2023-01-01	sgDll	12	left	enhanced	asymmetric	ML	1	4		25
YB	2023-01-01	sgDll	12	right	normal	symmetric	AP	0	4		0
YB	2023-01-01	sgDll	13	right	normal	asymmetric	ML	1	3		33.3333
YB	2023-01-01	sgDll	14	left	normal	asymmetric	ML	1	4		25
YB	2023-01-01	sgDll	15	left	normal	asymmetric	ML	2	4		50
YB	2023-01-01	sgDll	16	right	normal	asymmetric	ML	2	4		50
YB	2023-01-01	sgDll	17	right	enhanced	asymmetric	ML	2	6		33.3333
YB	2023-01-01	sgDll	17	left	normal	asymmetric	ML	1	4		25
YB	2023-01-01	sgDll	18	left	normal	precocious	ML	1	5		20
YB	2023-01-01	sgDll	19	left	enhanced	asymmetric	ML	3	6		50
YB	2023-01-01	sgDll	20	right	normal	asymmetric	ML	2	4		50
YB	2023-01-01	sgDll	20	left	normal	asymmetric	ML	2	4		50
YB	2023-01-01	sgDll	21	left	normal	asymmetric	ML	2	4		50
YB	2023-07-31	sgDll	1	left	normal	symmetric	ML	2	4		50
YB	2023-07-31	sgDll	1	right	normal	symmetric	AP	1	4		25
YB	2023-07-31	sgDll	2	left	normal	asymmetric	ML	2	4		50
YB	2023-07-31	sgDll	2	right	normal	symmetric	AP	0	4		0
YB	2023-07-31	sgDll	3	left	normal	asymmetric	ML	2	4		50
YB	2023-07-31	sgDll	4	right	normal	asymmetric	ML	2	4		50
YB	2023-07-31	sgDll	5	left	normal	asymmetric	ML	2	4		50
YB	2023-07-31	sgDll	6	left	enhanced	asymmetric	ML	3	6		50
YB	2023-07-31	sgDll	7	right	normal	asymmetric	AP	2	4		50
YB	2023-07-31	sgDll	8	left	normal	asymmetric	ML	1	4		25
YB	2023-07-31	sgDll	9	left	normal	asymmetric	ML	2	4		50
YB	2023-07-31	sgDll	10	right	enhanced	asymmetric	ML	2	6		33.3333
YB	2023-07-31	sgDll	11	right	enhanced	asymmetric	ML	2	4		50
YB	2023-07-31	sgDll	12	right	normal	asymmetric	ML	2	4		50
YB	2023-07-31	sgDll	13	left	normal	asymmetric	ML	2	4		50
YB	2023-07-31	sgDll	14	left	normal	asymmetric	ML	2	4		50
YB	2023-07-31	sgDll	15	left	normal	asymmetric	ML	2	4		50
YB	2023-07-31	sgDll	16	left	normal	symmetric	AP	1	4		25
YB	2023-07-31	sgDll	16	right	normal	asymmetric	ML	2	4		50
YB	2023-07-31	sgDll	17	right	normal	asymmetric	ML	2	4		50
YB	2023-07-31	sgDll	18	left	inhibited	asymmetric	ML	0	2		0
YB	2023-07-31	sgDll	18	right	normal	asymmetric	ML	1	4		25
YB	2023-07-31	sgDll	19	left	normal	asymmetric	ML	2	4		50
YB	2023-07-31	sgDll	19	right	enhanced	symmetric	AP	2	6		33.3333
YB	2023-07-31	sgDll	20	right	enhanced	symmetric	ML	4	6		66.6667
YB	2023-01-01	sgFzd2	1	left	normal	asymmetric	ML	2	4		50
YB	2023-01-01	sgFzd2	2	right	normal	asymmetric	ML	1	4		25
YB	2023-01-01	sgFzd2	3	right	normal	asymmetric	ML	1	4		25
YB	2023-01-01	sgFzd2	4	left	normal	precocious	ML	1	5		20
YB	2023-01-01	sgFzd2	5	right	normal	asymmetric	ML	2	4		50
YB	2023-01-01	sgFzd2	6	right	normal	precocious	ML	1	6		16.6667
YB	2023-01-01	sgFzd2	7	right	normal	asymmetric	ML	1	4		25
YB	2023-01-01	sgFzd2	8	right	normal	precocious	ML	1	6		16.6667
YB	2023-01-01	sgFzd2	9	left	enhanced	asymmetric	ML	0	6		0
YB	2023-01-01	sgFzd2	10	right	normal	asymmetric	ML	2	4		50
YB	2023-01-01	sgFzd2	11	right	normal	asymmetric	ML	2	4		50
YB	2023-01-01	sgFzd2	12	right	normal	asymmetric	ML	2	4		50
YB	2023-01-01	sgFzd2	13	right	normal	asymmetric	ML	2	4		50
YB	2023-01-01	sgFzd2	14	right	normal	precocious	ML	2	5		40
YB	2023-01-01	sgFzd2	14	left	normal	asymmetric	ML	1	2		50
YB	2023-01-01	sgFzd2	15	right	normal	asymmetric	ML	2	4		50
YB	2023-01-01	sgFzd2	17	right	normal	asymmetric	ML	1	4		25
YB	2023-01-01	sgFzd2	18	right	normal	asymmetric	ML	2	4		50
YB	2023-01-01	sgFzd2	19	right	normal	precocious	ML	2	5		40
YB	2023-01-01	sgFzd2	20	right	normal	asymmetric	ML	1	4		25
YB	2023-01-01	sgFzd2	20	left	normal	asymmetric	ML	2	4		50
YB	2023-01-01	sgFzd2	21	left	normal	asymmetric	ML	1	4		25
YB	2023-01-01	sgFzd2	21	right	normal	asymmetric	ML	1	4		25
YB	2023-01-01	sgFzd2	22	left	normal	asymmetric	AP	2	4		50
YB	2023-01-01	sgFzd2	23	right	inhibited	asymmetric	ML	1	2		50
YB	2023-07-31	sgFzd2	1	left	normal	asymmetric	ML	2	4		50
YB	2023-07-31	sgFzd2	1	right	normal	asymmetric	ML	2	4		50
YB	2023-01-01	sgFzd8	1	left	normal	precocious	ML	2	6		33.3333
YB	2023-01-01	sgFzd8	2	right	normal	precocious	ML	1	5		20
YB	2023-01-01	sgFzd8	2	left	enhanced	asymmetric	ML	1	6		16.6667
YB	2023-01-01	sgFzd8	3	right	normal	asymmetric	ML	2	4		50
YB	2023-01-01	sgFzd8	3	left	normal	asymmetric	ML	2	4		50
YB	2023-01-01	sgFzd8	4	left	normal	asymmetric	ML	2	4		50
YB	2023-01-01	sgFzd8	4	right	normal	asymmetric	ML	2	4		50
YB	2023-01-01	sgFzd8	5	right	normal	asymmetric	ML	2	4		50
YB	2023-01-01	sgFzd8	6	right	normal	asymmetric	ML	2	4		50
YB	2023-01-01	sgFzd8	7	right	normal	asymmetric	ML	2	4		50
YB	2023-01-01	sgFzd8	7	left	normal	asymmetric	ML	2	4		50
YB	2023-01-01	sgFzd8	8	right	normal	precocious	ML	2	6		33.3333
YB	2023-01-01	sgFzd8	9	left	enhanced	asymmetric	ML	1	6		16.6667
YB	2023-01-01	sgFzd8	9	right	enhanced	asymmetric	ML	2	6		33.3333
YB	2023-01-01	sgFzd8	10	right	enhanced	precocious	ML	0	6		0
YB	2023-01-01	sgFzd8	10	left	enhanced	precocious	ML	2	6		33.3333
YB	2023-01-01	sgFzd8	11	right	normal	asymmetric	ML	1	4		25
YB	2023-01-01	sgFzd8	12	left	normal	precocious	ML	1	6		16.6667
YB	2023-01-01	sgFzd8	13	right	normal	symmetric	AP	3	4		75
YB	2023-01-01	sgFzd8	13	left	normal	no division	ND	0	2		0
YB	2023-01-01	sgFzd8	14	right	normal	asymmetric	ML	1	4		25
YB	2023-01-01	sgFzd8	15	right	normal	asymmetric	ML	2	4		50
YB	2023-01-01	sgFzd8	15	left	normal	asymmetric	ML	2	4		50
YB	2023-01-01	sgFzd8	16	right	normal	asymmetric	ML	2	4		50
YB	2023-01-01	sgFzd8	16	left	normal	asymmetric	ML	2	4		50
YB	2023-01-01	sgFzd8	17	left	normal	asymmetric	ML	0	4		0
YB	2023-01-01	sgFzd8	18	right	normal	asymmetric	ML	2	4		50
YB	2023-01-01	sgFzd8	19	left	normal	precocious	ML	1	5		20
YB	2023-01-01	sgFzd8	20	left	inhibited	asymmetric	ML	0	3		0
YB	2023-01-01	sgFzd8	21	left	normal	asymmetric	AP	1	4		25
YB	2023-01-01	sgCreb313	1	right	normal	asymmetric	ML	2	4		50
YB	2023-01-01	sgCreb313	2	left	normal	precocious	ML	1	5		20
YB	2023-01-01	sgCreb313	3	right	normal	asymmetric	ML	2	4		50
YB	2023-01-01	sgCreb313	4	left	inhibited	asymmetric	ML	1	2		50
YB	2023-01-01	sgCreb313	5	right	normal	precocious	ML	3	6		50
YB	2023-01-01	sgCreb313	6	right	normal	asymmetric	ML	2	4		50
YB	2023-01-01	sgCreb313	6	left	normal	asymmetric	ML	2	4		50
YB	2023-01-01	sgCreb313	7	left	normal	asymmetric	ML	2	4		50
YB	2023-01-01	sgCreb313	7	right	normal	asymmetric	ML	2	4		50
YB	2023-06-23	sgCreb313	1	left	normal	asymmetric	ML	2	4		50
YB	2023-07-31	sgCreb313	1	right	normal	asymmetric	ML	1	4	incomplete	25
YB	2023-07-31	sgCreb313	2	left	normal	asymmetric	ML	2	4		50
YB	2023-07-31	sgCreb313	3	right	normal	asymmetric	ML	2	4		50
YB	2023-07-31	sgCreb313	4	left	normal	asymmetric	ML	2	4		50
YB	2023-07-31	sgCreb313	5	left	normal	asymmetric	ML	2	4		50
YB	2023-07-31	sgCreb313	6	left	normal	asymmetric	ML	1	3	incomplete	33.3333
YB	2023-07-31	sgCreb313	7	right	normal	asymmetric	ML	2	4		50
YB	2023-07-31	sgCreb313	8	left	normal	symmetric	AP	1	4		25
YB	2023-07-31	sgCreb313	9	right	normal	asymmetric	ML	2	4		50
YB	2023-07-31	sgCreb313	10	left	normal	asymmetric	ML	2	4		50
YB	2023-07-31	sgCreb313	10	right	normal	asymmetric	ML	2	4		50
YB	2023-07-31	sgCreb313	11	right	normal	asymmetric	ML	1	4		25
YB	2023-07-31	sgCreb313	12	left	normal	asymmetric	ML	2	4		50
YB	2023-07-31	sgCreb313	13	left	enhanced	asymmetric	ML	3	6		50
YB	2023-07-31	sgCreb313	14	right	normal	asymmetric	ML	1	4		25
YB	2023-07-31	sgCreb313	15	right	normal	asymmetric	ML	2	4		50
YB	2023-07-31	sgCreb313	16	left	normal	asymmetric	ML	2	4		50
YB	2023-07-31	sgCreb313	17	left	normal	asymmetric	ML	2	4		50
YB	2023-07-31	sgCreb313	18	left	normal	asymmetric	ML	0	4		0
YB	2023-07-31	sgCreb313	18	right	normal	asymmetric	AP	2	4		50
YB	2023-07-31	sgCreb313	19	right	normal	asymmetric	ML	2	4		50
YB	2023-07-31	sgCreb313	20	left	normal	asymmetric	ML	2	4		50
YB	2023-07-31	sgCreb313	21	right	normal	asymmetric	ML	2	4		50
YB	2023-01-01	sgNova1	1	left	normal	asymmetric	ML	2	4		50
YB	2023-01-01	sgNova1	2	right	normal	asymmetric	ML	2	4		50
YB	2023-02-01	sgNova1	2	left	normal	asymmetric	ML	2	4		50
YB	2023-01-01	sgNova1	3	right	normal	asymmetric	ML	2	4		50
YB	2023-01-01	sgNova1	4	right	enhanced	asymmetric	ML	1	5		20
YB	2023-01-01	sgNova1	5	left	normal	asymmetric	ML	2	4		50
YB	2023-01-01	sgNova1	6	left	normal	asymmetric	ML	2	4		50
YB	2023-01-01	sgNova1	7	right	normal	asymmetric	ML	2	4		50
YB	2023-01-01	sgNova1	8	right	normal	symmetric	ML	1	4		25
YB	2023-01-01	sgNova1	9	left	enhanced	asymmetric	ML	2	6		33.3333
YB	2023-01-01	sgNova1	11	left	normal	asymmetric	ML	2	4		50
YB	2023-01-01	sgNova1	12	left	normal	no division	ND	0	2		0
YB	2023-01-01	sgNova1	13	left	normal	asymmetric	ML	2	4		50
YB	2023-01-01	sgNova1	13	right	normal	asymmetric	ML	0	3		0
YB	2023-01-01	sgNova1	14	left	normal	asymmetric	ML	2	4		50
YB	2023-01-01	sgNova1	14	right	normal	asymmetric	ML	2	4		50
YB	2023-01-01	sgNova1	15	left	normal	asymmetric	ML	2	4		50
YB	2023-01-01	sgNova1	16	left	normal	asymmetric	ML	2	4		50
YB	2023-01-01	sgNova1	17	right	normal	asymmetric	ML	2	4		50
YB	2023-01-01	sgNova1	17	left	normal	asymmetric	ML	2	4		50
YB	2023-01-01	sgNova1	18	right	normal	asymmetric	AP	1	4		25
YB	2023-01-01	sgNova1	19	left	normal	asymmetric	ML	2	4		50
YB	2023-01-01	sgNova1	20	left	normal	asymmetric	ML	2	4		50
YB	2023-07-31	sgNova	1	left	normal	asymmetric	ML	2	4		50
YB	2023-07-31	sgNova	1	right	normal	asymmetric	ML	2	4		50
YB	2023-07-31	sgNova	2	left	normal	asymmetric	ML	2	4		50
YB	2023-07-31	sgNova	2	right	normal	asymmetric	ML	2	4		50
YB	2023-07-31	sgNova	3	left	normal	asymmetric	ML	2	4		50
YB	2023-07-31	sgNova	4	left	normal	asymmetric	ML	2	4		50
YB	2023-07-31	sgNova	4	right	normal	asymmetric	ML	2	4		50
YB	2023-07-31	sgNova	5	left	normal	asymmetric	ML	2	4		50
YB	2023-07-31	sgNova	6	left	normal	asymmetric	ML	2	4		50
YB	2023-07-31	sgNova	7	right	normal	asymmetric	ML	2	4		50
YB	2023-07-31	sgNova	8	right	normal	asymmetric	ML	2	4		50
YB	2023-07-31	sgNova	9	left	enhanced	asymmetric	ML	3	6		50
YB	2023-07-31	sgNova	10	left	normal	asymmetric	ML	2	4		50
YB	2023-07-31	sgNova	11	left	enhanced	asymmetric	ML	1	6		16.6667
YB	2023-07-31	sgNova	12	left	normal	asymmetric	ML	1	4		25
YB	2023-07-31	sgNova	12	right	normal	asymmetric	ML	2	4		50
YB	2023-07-31	sgNova	13	left	normal	asymmetric	ML	2	4		50
YB	2023-07-31	sgNova	14	left	normal	asymmetric	ML	2	4		50
YB	2023-07-31	sgNova	14	right	normal	asymmetric	ML	2	4		50
YB	2023-07-31	sgNova	15	right	normal	asymmetric	ML	1	4		25
YB	2023-07-31	sgNova	16	left	normal	asymmetric	ML	2	4		50
YB	2023-07-31	sgNova	16	right	normal	asymmetric	ML	2	4		50
YB	2023-07-31	sgNova	17	left	normal	asymmetric	ML	2	4		50
YB	2023-07-31	sgNova	17	right	normal	asymmetric	ML	2	4		50
YB	2023-07-31	sgNova	18	right	normal	asymmetric	ML	2	4		50
YB	2023-07-31	sgNova	19	left	normal	asymmetric	ML	2	4		50
YB	2023-01-01	sgLin28a	1	right	normal	asymmetric	ML	2	4		50
YB	2023-01-01	sgLin28a	2	right	normal	asymmetric	ML	2	4		50
YB	2023-01-01	sgLin28a	2	left	normal	asymmetric	ML	2	4		50
YB	2023-01-01	sgLin28a	3	right	normal	asymmetric	ML	2	4		50
YB	2023-01-01	sgLin28a	4	left	normal	asymmetric	AP	1	4		25
YB	2023-01-01	sgLin28a	5	right	enhanced	asymmetric	ML	2	6		33.3333
YB	2023-01-01	sgLin28a	6	left	enhanced	symmetric	AP	2	5		40
YB	2023-01-01	sgLin28a	7	left	inhibited	asymmetric	AP	1	4		25
YB	2023-01-23	sgLin28a	7	right	normal	symmetric	AP	2	4		50
YB	2023-01-01	sgLin28a	8	left	normal	asymmetric	ML	1	3	incomplete	33.3333
YB	2023-01-01	sgLin28a	9	left	enhanced	asymmetric	ML	2	6		33.3333
YB	2023-01-01	sgLin28a	10	left	normal	asymmetric	ML	2	4		50
YB	2023-01-01	sgLin28a	10	right	normal	asymmetric	ML	2	4		50
YB	2023-01-01	sgLin28a	11	left	inhibited	symmetric	AP	1	3	incomplete	33.3333
YB	2023-01-01	sgLin28a	11	right	normal	asymmetric	ML	1	4		25
YB	2023-01-01	sgLin28a	12	right	enhanced	asymmetric	ML	3	6		50
YB	2023-01-01	sgLin28a	12	left	normal	asymmetric	ML	2	4		50
YB	2023-01-01	sgLin28a	13	right	normal	asymmetric	ML	2	4		50
YB	2023-01-01	sgLin28a	14	right	enhanced	symmetric	AP	0	6		0
YB	2023-01-01	sgLin28a	15	right	normal	asymmetric	ML	2	4		50
YB	2023-01-01	sgLin28a	16	left	normal	asymmetric	ML	2	4		50
YB	2023-01-01	sgLin28a	16	right	normal	asymmetric	ML	2	4		50
YB	2023-01-01	sgLin28a	17	left	normal	asymmetric	ML	2	4		50
YB	2023-01-01	sgLin28a	17	right	normal	asymmetric	ML	2	4		50
YB	2023-07-31	sgLin28a	1	right	normal	asymmetric	ML	2	4		50
YB	2023-07-31	sgLin28a	2	right	normal	symmetric	ML	0	4		0
YB	2023-07-31	sgLin28a	3	right	normal	asymmetric	ML	2	4		50
YB	2023-07-31	sgLin28a	4	right	normal	asymmetric	ML	2	4		50
YB	2023-07-31	sgLin28a	5	right	normal	asymmetric	ML	2	4		50
YB	2023-07-31	sgLin28a	6	left	normal	asymmetric	ML	2	4		50
YB	2023-01-01	sgBmp1	1	right	normal	asymmetric	ML	2	4		50
YB	2023-01-01	sgBmp1	2	left	normal	asymmetric	AP	3	4		75
YB	2023-01-01	sgBmp1	3	left	normal	asymmetric	ML	2	4		50
YB	2023-01-01	sgBmp1	4	left	normal	asymmetric	ML	2	4		50
YB	2023-01-01	sgBmp1	4	right	normal	asymmetric	ML	2	4		50
YB	2023-01-01	sgBmp1	5	right	normal	asymmetric	ML	2	4		50
YB	2023-01-01	sgBmp1	6	right	normal	asymmetric	ML	1	4		25
YB	2023-01-01	sgBmp1	6	left	normal	asymmetric	ML	2	4		50
YB	2023-01-01	sgBmp1	7	left	normal	asymmetric	ML	1	4		25
YB	2023-01-01	sgBmp1	9	right	normal	asymmetric	ML	1	4		25
YB	2023-01-01	sgBmp1	9	left	enhanced	asymmetric	ML	3	6		50
YB	2023-01-01	sgBmp1	10	left	normal	asymmetric	ML	2	4		50
YB	2023-01-01	sgBmp1	11	left	normal	asymmetric	AP	1	4		25
YB	2023-01-01	sgBmp1	12	right	enhanced	asymmetric	ML	2	6		33.3333
YB	2023-01-01	sgBmp1	12	left	normal	asymmetric	ML	2	4		50
YB	2023-01-01	sgBmp1	13	left	enhanced	asymmetric	ML	2	5		40
YB	2023-01-01	sgBmp1	14	left	normal	no division	ND	1	2		50
YB	2023-01-01	sgBmp1	15	left	normal	asymmetric	ML	2	4		50
YB	2023-01-01	sgBmp1	16	left	normal	asymmetric	ML	2	4		50
YB	2023-01-01	sgBmp1	16	right	normal	asymmetric	ML	1	4		25
YB	2023-01-01	sgBmp1	18	left	normal	asymmetric	ML	2	4		50
YB	2023-01-01	sgBmp1	18	right	normal	no division	ML	1	3		33.3333
YB	2023-01-01	sgBmp1	19	left	normal	asymmetric	ML	2	4		50
YB	2023-01-01	sgBmp1	20	right	normal	asymmetric	ML	2	4		50
YB	2023-07-31	sgBmp1	1	left	normal	asymmetric	ML	2	4		50
YB	2023-07-31	sgBmp1	2	left	normal	asymmetric	ML	2	4		50
YB	2023-07-31	sgBmp1	3	left	normal	asymmetric	ML	2	4		50
YB	2023-07-31	sgBmp1	4	left	normal	asymmetric	ML	2	4		50
YB	2023-07-31	sgBmp1	5	right	normal	asymmetric	ML	2	4		50
YB	2023-07-31	sgBmp1	6	right	normal	asymmetric	ML	2	4		50
YB	2023-07-31	sgBmp1	7	right	normal	symmetric	AP	1	4		25
YB	2023-07-31	sgBmp1	8	left	normal	symmetric	AP	0	4		0
YB	2023-07-31	sgBmp1	8	right	inhibited	asymmetric	ML	1	2		50
YB	2023-07-31	sgBmp1	9	right	normal	asymmetric	ML	2	4		50
YB	2023-07-31	sgBmp1	10	right	normal	asymmetric	ML	2	4		50
YB	2023-01-01	sgSmad2	1	right	normal	precocious	ML	1	5		20
YB	2023-01-01	sgSmad2	2	left	normal	asymmetric	ML	1	4		25
YB	2023-01-01	sgSmad2	2	right	normal	asymmetric	AP	0	4		0
YB	2023-01-01	sgSmad2	3	right	normal	asymmetric	AP	0	5		0
YB	2023-01-01	sgSmad2	4	left	normal	asymmetric	AP	1	4		25
YB	2023-01-01	sgSmad2	5	right	normal	asymmetric	ML	2	4		50
YB	2023-01-01	sgSmad2	6	right	normal	asymmetric	ML	2	4		50
YB	2023-01-01	sgSmad2	7	left	inhibited	asymmetric	ML	1	2		50
YB	2023-01-01	sgSmad2	8	left	normal	asymmetric	ML	2	4		50
YB	2023-01-01	sgSmad2	8	right	normal	asymmetric	ML	2	4		50
YB	2023-01-01	sgSmad2	9	left	normal	asymmetric	ML	2	4		50
YB	2023-01-01	sgSmad2	10	left	normal	precocious	ML	2	5		40
YB	2023-01-01	sgSmad2	10	right	normal	asymmetric	ML	2	4		50
YB	2023-01-01	sgSmad2	11	left	normal	symmetric	AP	1	4		25
YB	2023-01-01	sgSmad2	11	right	normal	asymmetric	ML	1	3	incomplete	33.3333
YB	2023-01-01	sgSmad2	12	right	normal	asymmetric	ML	1	4		25
YB	2023-01-01	sgSmad2	12	left	normal	asymmetric	ML	2	4		50
YB	2023-01-01	sgSmad2	13	right	enhanced	asymmetric	ML	1	6		16.6667
YB	2023-01-01	sgSmad2	13	left	normal	precocious	ML	1	5		20
YB	2023-01-01	sgSmad2	14	left	normal	asymmetric	ML	1	4		25
YB	2023-01-01	sgSmad2	14	right	normal	asymmetric	ML	2	4		50
YB	2023-01-01	sgSmad2	15	left	normal	asymmetric	ML	0	3	incomplete	0
YB	2023-01-01	sgSmad2	16	right	normal	precocious	ML	1	4	incomplete	25
YB	2023-01-01	sgSmad2	16	left	normal	asymmetric	ML	1	3	incomplete	33.3333
YB	2023-01-01	sgSmad2	17	left	normal	asymmetric	ML	2	4		50
YB	2023-01-01	sgSmad2	17	right	normal	asymmetric	ML	1	4		25
YB	2023-01-01	sgSmad2	18	right	normal	asymmetric	ML	1	4		25
YB	2023-01-01	sgSmad2	19	right	normal	asymmetric	ML	0	3	incomplete	0
YB	2023-01-01	sgSmad2	20	right	normal	asymmetric	ML	2	4		50
YB	2023-01-01	sgSmad2	20	left	normal	precocious	ML	1	5		20
YB	2023-07-31	sgSmad2	1	left	normal	asymmetric	ML	2	4		50
YB	2023-07-31	sgSmad2	2	right	normal	symmetric	ML	1	4		25
YB	2023-07-31	sgSmad2	3	right	normal	symmetric	AP	1	4		25
YB	2023-07-31	sgSmad2	4	right	normal	asymmetric	ML	2	4		50
YB	2023-07-31	sgSmad2	5	left	normal	asymmetric	ML	2	4		50
YB	2023-07-31	sgSmad2	5	right	normal	asymmetric	ML	1	4		25
YB	2023-07-31	sgSmad2	6	left	enhanced	asymmetric	ML	2	5		40
YB	2023-07-31	sgSmad2	7	left	normal	asymmetric	ML	2	4		50
YB	2023-07-31	sgSmad2	8	right	normal	asymmetric	ML	2	4		50
YB	2023-07-31	sgSmad2	9	right	normal	asymmetric	ML	1	4		25
YB	2023-07-31	sgSmad2	10	right	normal	asymmetric	ML	2	4		50
YB	2023-07-31	sgSmad2	11	left	normal	symmetric	AP	2	4		50
YB	2023-07-31	sgSmad2	11	right	normal	symmetric	AP	0	3		0
YB	2023-07-31	sgSmad2	12	right	normal	asymmetric	ML	2	4		50
YB	2023-07-31	sgSmad2	13	right	normal	asymmetric	ML	2	4		50
YB	2023-07-31	sgFoxk1	1	left	normal	asymmetric	AP	0	4		0
YB	2023-07-31	sgFoxk1	2	left	normal	asymmetric	ML	2	4		50
YB	2023-07-31	sgFoxk1	2	right	normal	asymmetric	ML	2	4		50
YB	2023-07-31	sgFoxk1	3	right	normal	asymmetric	ML	2	4		50
YB	2023-07-31	sgFoxk1	4	right	normal	asymmetric	ML	2	4		50
YB	2023-07-31	sgFoxk1	5	left	normal	asymmetric	ML	2	4		50
YB	2023-07-31	sgFoxk1	6	left	normal	asymmetric	ML	2	4		50
YB	2023-01-01	sgBMPER	1	left	normal	asymmetric	ML	2	4		50
YB	2023-01-01	sgBMPER	2	left	normal	precocious	ML	4	5		80
YB	2023-01-01	sgBMPER	3	left	enhanced	symmetric	ML	1	4	incomplete	25
YB	2023-01-23	sgBMPER	3	right	normal	no division	ND	0	2		0
YB	2023-01-01	sgBMPER	4	left	normal	asymmetric	ML	2	4		50
YB	2023-01-23	sgBMPER	4	right	normal	precocious	AL	2	6		33.3333
YB	2023-01-01	sgBMPER	5	right	normal	asymmetric	AP	1	4		25
YB	2023-01-01	sgBMPER	5	left	normal	asymmetric	ML	2	4		50
YB	2023-01-01	sgBMPER	6	left	normal	asymmetric	ML	2	4		50
YB	2023-01-23	sgBMPER	6	right	normal	precocious	ML	2	5		40
YB	2023-01-01	sgBMPER	7	right	normal	asymmetric	ML	1	4		25
YB	2023-01-01	sgBMPER	8	right	normal	asymmetric	ML	2	6		33.3333
YB	2023-01-01	sgBMPER	9	left	normal	asymmetric	AP	2	4		50
YB	2023-01-01	sgBMPER	10	right	normal	asymmetric	ML	1	4		25
YB	2023-01-01	sgBMPER	11	right	normal	precocious	ML	1	5		20
YB	2023-01-01	sgBMPER	12	right	normal	asymmetric	ML	1	4		25
YB	2023-01-01	sgBMPER	13	left	enhanced	asymmetric	ML	2	6		33.3333
YB	2023-01-01	sgBMPER	13	right	enhanced	asymmetric	ML	2	6		33.3333
YB	2023-01-23	sgBMPER	14	left	normal	asymmetric	AP	2	4		50
YB	2023-01-01	sgBMPER	15	right	enhanced	symmetric	AP	0	7		0
YB	2023-01-01	sgBMPER	15	left	enhanced	asymmetric	ML	1	5		20
YB	2023-01-01	sgBMPER	16	left	normal	asymmetric	ML	0	4		0
YB	2023-01-01	sgBMPER	17	right	normal	asymmetric	ML	1	4		25
YB	2023-01-01	sgBMPER	18	right	normal	asymmetric	ML	2	4		50
YB	2023-01-01	sgBMPER	19	left	normal	asymmetric	ML	2	4		50
YB	2023-01-01	sgBMPER	20	right	normal	asymmetric	ML	2	4		50
YB	2023-01-01	sgLrrc4c	1	right	normal	precocious	AP	3	5		60
YB	2023-01-01	sgLrrc4c	2	left	normal	asymmetric	ML	2	4		50
YB	2023-01-01	sgLrrc4c	3	right	normal	asymmetric	ML	2	4		50
YB	2023-01-01	sgLrrc4c	4	left	inhibited	asymmetric	ML	0	2		0
YB	2023-01-01	sgLrrc4c	5	left	inhibited	asymmetric	ML	1	2		50
YB	2023-01-23	sgLrrc4c	4	right	inhibited	asymmetric	ML	1	2		50
YB	2023-01-01	sgLrrc4c	6	right	normal	asymmetric	ML	1	4		25
YB	2023-01-01	sgLrrc4c	7	left	blocked	no division	ND	0	0	migration failed	#DIV/0!
YB	2023-01-23	sgLrrc4c	8	right	enhanced	asymmetric	ML	2	5		40
YB	2023-01-01	sgLrrc4c	9	left	normal	asymmetric	ML	2	4		50
YB	2023-01-01	sgLrrc4c	9	right	normal	asymmetric	ML	2	4		50
YB	2023-01-01	sgLrrc4c	10	right	normal	asymmetric	AP	1	4		25
YB	2023-01-01	sgLrrc4c	11	left	normal	asymmetric	ML	2	4		50
YB	2023-01-01	sgLrrc4c	12	right	normal	asymmetric	ML	2	4		50
YB	2023-01-01	sgLrrc4c	13	left	normal	asymmetric	ML	1	4		25
YB	2023-01-01	sgLrrc4c	13	right	normal	asymmetric	ML	1	3	incomplete	33.3333
YB	2023-01-01	sgLrrc4c	14	right	inhibited	asymmetric	ML	1	2		50
YB	2023-01-01	sgLrrc4c	15	right	normal	asymmetric	ML	1	4		25
YB	2023-01-01	sgLrrc4c	16	right	normal	asymmetric	ML	2	4		50
YB	2023-01-01	sgLrrc4c	17	right	normal	asymmetric	ML	1	2		50
YB	2023-01-01	sgLrrc4c	18	left	enhanced	asymmetric	ML	3	6		50
YB	2023-01-01	sgLrrc4c	19	right	normal	asymmetric	ML	2	4		50
YB	2023-01-01	sgLrrc4c	20	left	inhibited	asymmetric	ML	1	2		50
YB	2023-01-23	sgLrrc4c	20	right	normal	asymmetric	ML	2	4		50
YB	2023-07-31	sgLrrc4c	1	left	normal	asymmetric	ML	2	4		50
YB	2023-07-31	sgLrrc4c	2	left	normal	asymmetric	AP	2	4		50
YB	2023-07-31	sgLrrc4c	3	right	normal	asymmetric	ML	3	4		75
YB	2023-07-31	sgLrrc4c	4	right	normal	asymmetric	ML	2	4		50
YB	2023-07-31	sgLrrc4c	5	left	normal	asymmetric	ML	2	4		50
YB	2023-07-31	sgLrrc4c	5	right	normal	asymmetric	ML	2	4		50
YB	2023-07-31	sgLrrc4c	6	left	normal	asymmetric	ML	3	4		75
YB	2023-07-31	sgLrrc4c	7	left	normal	asymmetric	ML	2	4		50
YB	2023-07-31	sgLrrc4c	7	right	normal	asymmetric	AP	0	4		0
YB	2023-07-31	sgLrrc4c	8	left	normal	asymmetric	ML	2	4		50
YB	2023-07-31	sgLrrc4c	8	right	inhibited	asymmetric	ML	1	2		50
YB	2023-07-31	sgLrrc4c	9	left	normal	asymmetric	ML	2	4		50
YB	2023-07-31	sgLrrc4c	9	right	normal	asymmetric	ML	2	4		50
YB	2023-07-31	sgLrrc4c	10	right	normal	symmetric	ML	3	4		75
YB	2023-01-01	sgNodal	1	right	normal	precocious	ML	0	5		0
YB	2023-01-01	sgNodal	2	right	enhanced	asymmetric	ML	3	6		50
YB	2023-01-01	sgNodal	3	right	enhanced	asymmetric	ML	2	6		33.3333
YB	2023-01-01	sgNodal	4	right	normal	asymmetric	ML	2	4		50
YB	2023-01-01	sgNodal	4	left	normal	asymmetric	ML	2	4		50
YB	2023-01-01	sgNodal	6	right	enhanced	asymmetric	ML	2	6		33.3333
YB	2023-01-01	sgNodal	7	right	normal	asymmetric	AP	2	4		50
YB	2023-01-23	sgNodal	7	left	enhanced	asymmetric	ML	3	6		50
YB	2023-01-23	sgNodal	8	right	normal	asymmetric	ML	2	4		50
YB	2023-01-01	sgNodal	8	left	normal	asymmetric	ML	2	4		50
YB	2023-01-01	sgNodal	9	right	normal	asymmetric	ML	2	4		50
YB	2023-01-01	sgNodal	10	right	normal	asymmetric	ML	2	4		50
YB	2023-01-01	sgNodal	10	left	normal	asymmetric	ML	2	4		50
YB	2023-01-01	sgNodal	11	left	enhanced	asymmetric	ML	2	6		33.3333
YB	2023-01-01	sgNodal	12	right	normal	asymmetric	ML	2	4		50
YB	2023-01-23	sgNodal	12	left	normal	symmetric	ML	1	4		25
YB	2023-01-01	sgNodal	13	right	normal	asymmetric	ML	2	4		50
YB	2023-01-01	sgNodal	14	left	normal	symmetric	ML	1	4		25
YB	2023-01-01	sgNodal	15	left	normal	asymmetric	ML	2	4		50
YB	2023-01-01	sgNodal	16	right	normal	asymmetric	ML	2	4		50
YB	2023-01-01	sgNodal	16	left	normal	asymmetric	ML	2	4		50
YB	2023-01-01	sgNodal	17	right	normal	asymmetric	ML	2	4		50
YB	2023-01-01	sgNodal	18	left	normal	asymmetric	ML	2	4		50
YB	2023-01-01	sgNodal	18	right	normal	asymmetric	ML	2	4		50
YB	2023-01-01	sgNodal	19	right	normal	asymmetric	ML	2	4		50
YB	2023-01-01	sgNodal	20	right	normal	asymmetric	ML	2	4		50
YB	2023-01-01	sgNodal	20	left	normal	asymmetric	ML	2	4		50
YB	2023-01-01	sgNodal	21	right	normal	asymmetric	ML	2	4		50
YB	2023-07-31	sgNodal	1	right	normal	asymmetric	ML	2	4		50
YB	2023-07-31	sgNodal	2	left	inhibited	asymmetric	ML	1	2		50
YB	2023-07-31	sgNodal	3	left	normal	asymmetric	ML	2	4		50
YB	2023-07-31	sgNodal	3	right	normal	asymmetric	ML	2	4		50
YB	2023-07-31	sgNodal	4	left	normal	asymmetric	ML	2	4		50
YB	2023-07-31	sgNodal	5	left	normal	asymmetric	ML	2	4		50
YB	2023-07-31	sgNodal	6	right	normal	asymmetric	ML	2	4		50
YB	2023-07-31	sgNodal	7	left	normal	asymmetric	ML	2	4		50
YB	2023-07-31	sgNodal	8	right	normal	asymmetric	ML	2	4		50
YB	2023-07-31	sgNodal	9	left	normal	symmetric	AP	4	4		100
YB	2023-07-31	sgNodal	10	right	normal	asymmetric	ML	2	4		50
YB	2023-07-31	sgNodal	11	right	normal	asymmetric	ML	2	4		50
YB	2023-07-31	sgNodal	12	left	normal	asymmetric	ML	2	4		50
YB	2023-07-31	sgNodal	13	left	normal	asymmetric	ML	2	4		50
YB	2023-07-31	sgNodal	14	left	normal	asymmetric	ML	2	4		50
YB	2023-07-31	sgNodal	15	right	normal	symmetric	ML	4	4		100
YB	2023-07-31	sgNodal	16	left	normal	symmetric	AP	4	4		100
YB	2023-07-31	sgNodal	17	left	normal	asymmetric	ML	2	4		50
YB	2023-07-31	sgNodal	18	right	normal	symmetric	ML	2	4		50
YB	2023-07-31	sgNodal	19	left	normal	asymmetric	ML	2	4		50
YB	2023-01-01	sgHand1	1	left	inhibited	asymmetric	ML	1	2		50
YB	2023-01-23	sgHand1	1	right	inhibited	precocious	ML	1	3		33.3333
YB	2023-01-01	sgHand1	2	left	normal	asymmetric	ML	2	4		50
YB	2023-01-01	sgHand1	3	left	normal	asymmetric	ML	2	4		50
YB	2023-01-01	sgHand1	4	left	enhanced	asymmetric	AP	2	6		33.3333
YB	2023-06-23	sgHand1	1	right	normal	asymmetric	ML	1	4		25
YB	2023-06-23	sgHand1	2	right	normal	precocious	ML	2	5		40
YB	2023-06-23	sgHand1	3	left	normal	asymmetric	ML	2	4		50
YB	2023-06-23	sgHand1	4	left	normal	asymmetric	ML	2	4		50
YB	2023-07-31	sgHand1	1	left	normal	asymmetric	ML	2	4		50
YB	2023-07-31	sgHand1	2	right	normal	asymmetric	ML	2	4		50
YB	2023-07-31	sgHand1	3	right	normal	asymmetric	ML	2	4		50
YB	2023-07-31	sgHand1	4	left	normal	asymmetric	ML	2	4		50
YB	2023-07-31	sgHand1	5	right	normal	asymmetric	AP	1	4		25
YB	2023-07-31	sgHand1	6	left	normal	asymmetric	ML	2	4		50
YB	2023-07-31	sgHand1	6	right	normal	asymmetric	ML	2	4		50
YB	2023-07-31	sgHand1	7	left	normal	asymmetric	ML	2	4		50
YB	2023-07-31	sgHand1	8	left	enhanced	asymmetric	ML	3	6		50
YB	2023-07-31	sgHand1	9	left	normal	asymmetric	ML	2	4		50
YB	2023-07-31	sgHand1	10	left	normal	symmetric	AP	4	4		100
YB	2023-07-31	sgHand1	11	left	normal	asymmetric	ML	2	4		50
YB	2023-07-31	sgHand1	12	left	normal	asymmetric	ML	1	4		25
YB	2023-07-31	sgHand1	13	right	normal	asymmetric	ML	2	4		50
YB	2023-07-31	sgHand1	14	right	normal	asymmetric	ML	2	4		50
YB	2023-07-31	sgHand1	15	right	normal	asymmetric	ML	2	4		50
YB	2023-07-31	sgHand1	16	left	normal	asymmetric	ML	2	4		50
YB	2023-07-31	sgHand1	17	left	normal	asymmetric	ML	2	4		50
YB	2023-07-31	sgHand1	17	right	normal	asymmetric	ML	2	4		50
YB	2023-07-31	sgHand1	18	left	normal	asymmetric	ML	2	4		50
YB	2023-07-31	sgHand1	19	left	normal	asymmetric	ML	0	4		0
YB	2023-07-31	sgHand1	19	right	normal	symmetric	ML	1	4		25
YB	2023-07-31	sgHand1	20	left	normal	asymmetric	ML	2	4		50
YB	2023-01-01	sgDepdc1b	2	right	normal	symmetric	ML	0	4		0
YB	2023-01-01	sgDepdc1b	3	right	normal	symmetric	AP	2	4		50
YB	2023-01-01	sgDepdc1b	3	left	normal	symmetric	AP	2	4		50
YB	2023-01-01	sgDepdc1b	4	right	normal	asymmetric	ML	2	4		50
YB	2023-01-01	sgDepdc1b	5	right	normal	asymmetric	AP	2	4		50
YB	2023-01-01	sgDepdc1b	7	right	normal	asymmetric	ML	1	4		25
YB	2023-01-01	sgDepdc1b	7	left	normal	symmetric	AP	2	4		50
YB	2023-01-01	sgDepdc1b	8	right	normal	asymmetric	AP	1	4		25
YB	2023-06-23	sgDepdc1b	1	left	normal	asymmetric	ML	2	4		50
YB	2023-06-23	sgDepdc1b	1	right	normal	symmetric	AP	2	4		50
YB	2023-06-23	sgDepdc1b	3	right	normal	symmetric	AP	3	4		75
YB	2023-06-23	sgDepdc1b	5	left	normal	symmetric	AP	1	4		25
YB	2023-07-31	sgDepdc1b	1	left	normal	asymmetric	AP	4	4		100
YB	2023-07-31	sgDepdc1b	2	left	normal	asymmetric	AP	3	4		75
YB	2023-07-31	sgDepdc1b	2	right	normal	asymmetric	AP	0	4		0
YB	2023-07-31	sgDepdc1b	3	left	normal	symmetric	AP	1	4		25
YB	2023-07-31	sgDepdc1b	3	right	normal	asymmetric	ML	2	4		50
YB	2023-07-31	sgDepdc1b	4	right	normal	asymmetric	ML	2	4		50
YB	2023-07-31	sgDepdc1b	5	right	normal	symmetric	AP	4	5		80
YB	2023-07-31	sgDepdc1b	6	left	normal	symmetric	AP	2	4		50
YB	2023-07-31	sgDepdc1b	7	left	normal	symmetric	AP	1	4		25
YB	2023-07-31	sgDepdc1b	8	left	normal	symmetric	AP	4	4		100
YB	2023-07-31	sgDepdc1b	9	left	normal	asymmetric	ML	2	4		50
YB	2023-07-31	sgDepdc1b	9	right	normal	asymmetric	ML	2	4		50
YB	2023-01-01	sgCcnd2	1	left	normal	asymmetric	ML	2	4		50
YB	2023-01-01	sgCcnd2	2	left	inhibited	asymmetric	ML	0	2		0
YB	2023-01-01	sgCcnd2	3	left	normal	asymmetric	ML	2	4		50
YB	2023-01-01	sgCcnd2	4	left	normal	asymmetric	ML	2	4		50
YB	2023-01-01	sgCcnd2	5	left	enhanced	asymmetric	ML	0	6		0
YB	2023-01-01	sgCcnd2	6	left	normal	asymmetric	ML	2	4		50
YB	2023-01-01	sgCcnd2	7	right	normal	asymmetric	ML	2	4		50
YB	2023-01-01	sgCcnd2	8	right	normal	asymmetric	ML	2	4		50
YB	2023-01-01	sgCcnd2	9	right	normal	asymmetric	ML	0	4		0
YB	2023-01-01	sgCcnd2	10	right	normal	asymmetric	ML	2	4		50
YB	2023-01-01	sgCcnd2	11	right	normal	asymmetric	ML	2	4		50
YB	2023-01-01	sgCcnd2	12	right	inhibited	asymmetric	ML	1	2		50
YB	2023-01-01	sgCcnd2	13	right	normal	asymmetric	ML	1	4		25
YB	2023-01-01	sgCcnd2	14	left	normal	asymmetric	ML	2	4		50
YB	2023-01-23	sgCcnd2	14	right	normal	asymmetric	ML	1	4		25
YB	2023-01-01	sgCcnd2	15	right	normal	asymmetric	ML	2	4		50
YB	2023-01-01	sgCcnd2	16	right	normal	asymmetric	ML	2	4		50
YB	2023-01-01	sgCcnd2	17	right	normal	asymmetric	ML	2	4		50
YB	2023-01-01	sgCcnd2	18	left	normal	asymmetric	ML	2	4		50
YB	2023-01-01	sgCcnd2	19	left	normal	asymmetric	ML	2	4		50
YB	2023-01-23	sgCcnd2	19	right	normal	asymmetric	ML	0	4		0
YB	2023-01-01	sgCcnd2	20	left	normal	asymmetric	ML	2	4		50
YB	2023-01-23	sgCcnd2	21	right	enhanced	asymmetric	ML	1	6		16.6667
YB	2023-01-01	sgCcnd2	21	left	inhibited	asymmetric	ML	1	2		50
YB	2023-07-31	sgCcnd2	1	left	normal	asymmetric	ML	1	4		25
YB	2023-07-31	sgCcnd2	1	right	normal	asymmetric	ML	1	4		25
YB	2023-07-31	sgCcnd2	2	left	normal	precocious	ML	2	5		40
YB	2023-07-31	sgCcnd2	3	left	normal	asymmetric	ML	2	4		50
YB	2023-07-31	sgCcnd2	3	right	inhibited	asymmetric	ML	1	2		50
YB	2023-07-31	sgCcnd2	4	right	inhibited	asymmetric	ML	1	2		50
YB	2023-07-31	sgCcnd2	5	left	normal	asymmetric	ML	2	4		50
YB	2023-07-31	sgCcnd2	5	right	enhanced	asymmetric	ML	1	5		20
YB	2023-07-31	sgCcnd2	6	left	inhibited	asymmetric	ML	1	2		50
YB	2023-07-31	sgCcnd2	7	left	normal	asymmetric	ML	2	4		50
YB	2023-07-31	sgCcnd2	8	left	normal	asymmetric	ML	2	4		50
YB	2023-07-31	sgCcnd2	8	right	normal	asymmetric	ML	2	4		50
YB	2023-01-01	sgNrp2	1	left	normal	asymmetric	ML	2	4		50
YB	2023-01-01	sgNrp2	1	right	normal	asymmetric	ML	2	4		50
YB	2023-01-01	sgNrp2	2	left	normal	precocious	ML	4	5		80
YB	2023-01-01	sgNrp2	3	right	normal	asymmetric	ML	2	4		50
YB	2023-01-01	sgNrp2	4	left	normal	asymmetric	ML	2	4		50
YB	2023-01-01	sgNrp2	5	right	normal	asymmetric	ML	1	4		25
YB	2023-01-01	sgNrp2	6	left	normal	asymmetric	ML	2	4		50
YB	2023-01-01	sgNrp2	7	left	normal	asymmetric	ML	2	4		50
YB	2023-01-01	sgNrp2	8	right	normal	asymmetric	AP	1	4		25
YB	2023-01-01	sgNrp2	9	right	normal	asymmetric	ML	2	4		50
YB	2023-01-01	sgNrp2	10	right	normal	asymmetric	ML	2	4		50
YB	2023-01-01	sgNrp2	11	left	normal	asymmetric	ML	2	4		50
YB	2023-01-01	sgNrp2	12	left	normal	asymmetric	ML	2	4		50
YB	2023-01-01	sgNrp2	13	left	normal	asymmetric	AP	0	4		0
YB	2023-01-01	sgNrp2	14	left	normal	asymmetric	ML	2	4		50
YB	2023-01-01	sgNrp2	15	right	normal	asymmetric	ML	2	4		50
YB	2023-01-01	sgNrp2	16	left	normal	asymmetric	ML	2	4		50
YB	2023-01-01	sgNrp2	17	left	normal	asymmetric	ML	2	4		50
YB	2023-01-01	sgNrp2	18	right	normal	asymmetric	ML	2	4		50
YB	2023-01-01	sgNrp2	19	right	normal	asymmetric	ML	2	4		50
YB	2023-01-01	sgNrp2	20	left	normal	asymmetric	ML	2	4		50
YB	2023-01-01	sgNrp2	21	right	normal	asymmetric	ML	2	4		50
YB	2023-07-31	sgNrp2	1	left	normal	asymmetric	ML	2	4		50
YB	2023-07-31	sgNrp2	2	right	normal	asymmetric	AP	2	4		50
YB	2023-01-01	sgCrim1	1	left	normal	asymmetric	ML	2	4		50
YB	2023-01-01	sgCrim1	2	right	normal	precocious	ML	2	5		40
YB	2023-01-01	sgCrim1	3	right	normal	symmetric	AP	2	4		50
YB	2023-01-01	sgCrim1	4	left	normal	asymmetric	ML	2	4		50
YB	2023-01-01	sgCrim1	5	left	normal	asymmetric	ML	2	4		50
YB	2023-01-01	sgCrim1	6	left	normal	asymmetric	ML	2	4		50
YB	2023-01-01	sgCrim1	7	right	normal	asymmetric	ML	1	4		25
YB	2023-01-01	sgCrim1	8	left	normal	symmetric	ML	1	4		25
YB	2023-01-01	sgCrim1	9	left	normal	asymmetric	ML	2	4		50
YB	2023-01-01	sgCrim1	10	right	normal	asymmetric	ML	2	4		50
YB	2023-01-01	sgCrim1	11	left	normal	asymmetric	ML	2	4		50
YB	2023-01-01	sgCrim1	12	right	normal	symmetric	AP	1	4		25
YB	2023-01-01	sgCrim1	13	left	normal	asymmetric	ML	2	4		50
YB	2023-01-01	sgCrim1	14	left	enhanced	symmetric	ML	3	6		50
YB	2023-01-01	sgCrim1	15	right	normal	asymmetric	ML	2	4		50
YB	2023-01-01	sgCrim1	16	right	normal	asymmetric	ML	2	4		50
YB	2023-01-01	sgCrim1	17	left	normal	asymmetric	ML	1	4		25
YB	2023-01-01	sgCrim1	18	left	normal	asymmetric	ML	2	4		50
YB	2023-01-01	sgCrim1	19	right	normal	asymmetric	ML	2	4		50
YB	2023-01-01	sgCrim1	20	left	normal	asymmetric	ML	2	4		50
YB	2023-01-01	sgCrim1	21	right	inhibited	asymmetric	AP	0	4		0
YB	2023-01-01	sgCrim1	22	left	normal	asymmetric	ML	3	4		75
YB	2023-07-31	sgCrim1	1	left	normal	asymmetric	ML	4	4		100
YB	2023-07-31	sgCrim1	2	right	normal	symmetric	ML	0	4		0
YB	2023-07-31	sgCrim1	3	left	normal	symmetric	AP	4	4		100
YB	2023-07-31	sgCrim1	3	right	normal	symmetric	AP	4	4		100
YB	2023-07-31	sgCrim1	4	right	normal	asymmetric	ML	1	4		25
YB	2023-07-31	sgCrim1	5	right	normal	asymmetric	ML	2	4		50
YB	2023-07-31	sgCrim1	6	left	normal	asymmetric	ML	2	4		50
YB	2023-07-31	sgCrim1	7	right	normal	asymmetric	ML	3	4		75
YB	2023-07-31	sgCrim1	8	left	normal	asymmetric	ML	2	4		50
YB	2023-07-31	sgCrim1	9	left	normal	asymmetric	ML	0	4		0
YB	2023-07-31	sgCrim1	10	right	enhanced	asymmetric	AP	3	7		42.8571
YB	2023-01-01	sgSmurf1	1	right	normal	asymmetric	ML	1	3	incomplete	33.3333
YB	2023-01-01	sgSmurf1	1	left	normal	asymmetric	ML	2	4		50
YB	2023-01-01	sgSmurf1	2	left	normal	asymmetric	ML	2	4		50
YB	2023-01-01	sgSmurf1	3	right	normal	asymmetric	ML	1	4		25
YB	2023-01-01	sgSmurf1	4	left	normal	precocious	ML	2	6		33.3333
YB	2023-01-23	sgSmurf1	4	right	enhanced	asymmetric	ML	2	6		33.3333
YB	2023-01-01	sgSmurf1	5	right	normal	asymmetric	ML	0	4		0
YB	2023-01-01	sgSmurf1	5	left	normal	asymmetric	ML	0	4		0
YB	2023-01-01	sgSmurf1	6	left	normal	asymmetric	ML	0	4		0
YB	2023-01-01	sgSmurf1	7	right	normal	asymmetric	ML	2	4		50
YB	2023-01-01	sgSmurf1	8	right	normal	asymmetric	ML	2	4		50
YB	2023-01-01	sgSmurf1	9	right	normal	asymmetric	ML	2	4		50
YB	2023-01-01	sgSmurf1	10	left	normal	asymmetric	ML	0	4		0
YB	2023-01-01	sgSmurf1	11	left	enhanced	symmetric	AP	2	6		33.3333
YB	2023-01-01	sgSmurf1	12	left	normal	asymmetric	ML	1	4		25
YB	2023-01-01	sgSmurf1	13	left	normal	asymmetric	ML	2	4		50
YB	2023-01-01	sgSmurf1	14	left	inhibited	asymmetric	ML	1	2		50
YB	2023-01-23	sgSmurf1	14	right	normal	asymmetric	ML	1	4		25
YB	2023-01-01	sgSmurf1	15	right	normal	asymmetric	AP	0	4		0
YB	2023-01-01	sgSmurf1	16	left	normal	symmetric	ML	0	4		0
YB	2023-01-01	sgSmurf1	17	right	normal	asymmetric	ML	0	4		0
YB	2023-01-01	sgSmurf1	18	left	normal	precocious	ML	2	5		40
YB	2023-01-01	sgSmurf1	19	right	normal	asymmetric	ML	2	4		50
YB	2023-01-01	sgSmurf1	19	left	normal	precocious	ML	2	4		50
YB	2023-01-01	sgSmurf1	20	left	normal	asymmetric	ML	2	4		50
YB	2023-01-01	sgSmurf1	20	right	normal	symmetric	AP	1	4		25
YB	2023-01-01	sgSmurf1	21	right	normal	asymmetric	ML	2	4		50
YB	2023-01-01	sgSmurf1	22	right	normal	asymmetric	ML	2	4		50
YB	2023-01-01	sgSmurf1	23	left	normal	asymmetric	ML	1	4		25
YB	2023-01-01	sgSmurf1	24	left	enhanced	asymmetric	ML	3	6		50
YB	2023-01-01	sgSmurf1	24	right	enhanced	symmetric	ML	3	7		42.8571
YB	2023-01-01	sgSmurf1	25	right	normal	asymmetric	ML	2	4		50
YB	2023-01-01	sgSmurf1	25	left	normal	asymmetric	ML	1	4		25
YB	2023-07-31	sgSmurf1	1	left	normal	symmetric	AP	4	4		100
YB	2023-07-31	sgSmurf1	2	right	normal	asymmetric	ML	1	4		25
YB	2023-07-31	sgSmurf1	3	left	normal	asymmetric	ML	2	4		50
YB	2023-07-31	sgSmurf1	4	right	normal	asymmetric	ML	2	4		50
YB	2023-07-31	sgSmurf1	5	left	normal	asymmetric	ML	2	4		50
YB	2023-07-31	sgSmurf1	6	right	normal	asymmetric	ML	1	4		25
YB	2023-07-31	sgSmurf1	7	right	enhanced	symmetric	AP	4	6		66.6667
YB	2023-07-31	sgSmurf1	8	left	normal	symmetric	AP	1	4		25
YB	2023-07-31	sgSmurf1	9	right	normal	asymmetric	ML	1	4		25
YB	2023-07-31	sgSmurf1	10	left	normal	asymmetric	ML	2	4		50
YB	2023-07-31	sgSmurf1	11	right	normal	asymmetric	ML	2	4		50
YB	2023-07-31	sgSmurf1	12	right	normal	asymmetric	ML	1	4		25
YB	2023-07-31	sgSmurf1	13	right	normal	asymmetric	ML	2	4		50
YB	2023-07-31	sgSmurf1	14	right	normal	asymmetric	ML	2	4		50
YB	2023-07-31	sgSmurf1	15	left	normal	precocious	ML	1	4		25
YB	2023-07-31	sgSmurf1	16	left	normal	precocious	ML	1	4		25
YB	2023-07-31	sgSmurf1	17	right	normal	asymmetric	ML	3	4		75
YB	2023-07-31	sgSmurf1	18	left	inhibited	asymmetric	ML	1	2		50
YB	2023-07-31	sgSmurf1	18	right	inhibited	asymmetric	ML	1	2		50
YB	2023-07-31	sgSmurf1	19	right	normal	asymmetric	ML	1	4		25
YB	2023-07-31	sgSmurf1	20	right	normal	asymmetric	ML	2	4		50
YB	2023-01-01	sgBmp2	1	left	normal	asymmetric	ML	2	4		50
YB	2023-01-01	sgBmp2	1	right	normal	asymmetric	ML	2	4		50
YB	2023-01-01	sgBmp2	2	left	enhanced	asymmetric	ML	1	6		16.6667
YB	2023-01-01	sgBmp2	2	right	enhanced	symmetric	ML	2	6		33.3333
YB	2023-01-01	sgBmp2	3	left	normal	asymmetric	ML	2	4		50
YB	2023-01-01	sgBmp2	4	right	normal	asymmetric	ML	2	4		50
YB	2023-01-01	sgBmp2	5	left	normal	symmetric	AL	1	4		25
YB	2023-01-01	sgBmp2	6	left	normal	asymmetric	ML	2	4		50
YB	2023-01-01	sgBmp2	7	left	normal	asymmetric	ML	2	4		50
YB	2023-01-01	sgBmp2	8	left	normal	asymmetric	ML	2	4		50
YB	2023-01-01	sgBmp2	9	left	normal	asymmetric	ML	2	4		50
YB	2023-01-01	sgBmp2	10	left	normal	asymmetric	ML	2	4		50
YB	2023-01-01	sgBmp2	10	right	normal	asymmetric	ML	2	4		50
YB	2023-01-01	sgBmp2	11	left	normal	asymmetric	ML	2	4		50
YB	2023-01-01	sgBmp2	12	right	normal	asymmetric	ML	1	4		25
YB	2023-01-01	sgBmp2	13	left	normal	symmetric	AP	0	4		0
YB	2023-01-01	sgBmp2	14	right	normal	asymmetric	ML	2	4		50
YB	2023-01-01	sgBmp2	14	left	normal	asymmetric	ML	2	4		50
YB	2023-01-01	sgBmp2	15	left	normal	asymmetric	ML	2	4		50
YB	2023-01-01	sgBmp2	16	right	normal	asymmetric	ML	2	4		50
YB	2023-01-01	sgBmp2	16	left	normal	asymmetric	ML	2	4		50
YB	2023-01-01	sgBmp2	17	right	inhibited	asymmetric	ML	1	2		50
YB	2023-01-01	sgBmp2	18	right	normal	asymmetric	ML	2	4		50
YB	2023-01-01	sgBmp2	18	left	normal	asymmetric	ML	2	4		50
YB	2023-01-01	sgBmp2	19	right	normal	asymmetric	ML	2	4		50
YB	2023-01-01	sgBmp2	19	left	normal	precocious	ML	1	5		20
YB	2023-01-01	sgBmp2	20	left	normal	asymmetric	ML	2	4		50
YB	2023-07-31	sgBmp2	1	left	normal	asymmetric	ML	2	4		50
YB	2023-07-31	sgBmp2	2	left	normal	precocious	AP	0	5		0
YB	2023-07-31	sgBmp2	3	right	normal	asymmetric	ML	0	4		0
YB	2023-07-31	sgBmp2	4	right	normal	asymmetric	ML	2	4		50
YB	2023-07-31	sgBmp2	5	left	enhanced	asymmetric	ML	3	8		37.5
YB	2023-07-31	sgBmp2	5	right	enhanced	asymmetric	ML	4	8		50
YB	2023-07-31	sgBmp2	6	right	normal	asymmetric	ML	2	4		50
YB	2023-07-31	sgBmp2	7	left	normal	asymmetric	ML	2	4		50
YB	2023-07-31	sgBmp2	7	right	normal	asymmetric	ML	1	4		25
YB	2023-07-31	sgBmp2	8	left	normal	no division	ML	1	3		33.3333
YB	2023-07-31	sgBmp2	9	left	normal	precocious	ML	1	5		20
YB	2023-07-31	sgBmp2	10	left	normal	asymmetric	ML	2	4		50
YB	2023-07-31	sgBmp2	11	right	normal	no division	ML	2	3		66.6667
YB	2023-07-31	sgBmp2	12	left	normal	asymmetric	ML	2	4		50
YB	2023-07-31	sgBmp2	13	left	normal	asymmetric	ML	1	4		25
YB	2023-07-31	sgBmp2	14	right	normal	asymmetric	ML	2	4		50
YB	2023-07-31	sgBmp2	15	right	normal	symmetric	AP	1	4		25
YB	2023-07-31	sgBmp2	15	left	inhibited	asymmetric	AP	0	2		0
YB	2023-07-31	sgBmp2	16	left	normal	asymmetric	AP	4	4		100
YB	2023-07-31	sgBmp2	17	right	normal	asymmetric	ML	2	4		50
YB	2023-07-31	sgBmp2	18	right	normal	asymmetric	ML	2	4		50
YB	2023-07-31	sgBmp2	19	right	normal	precocious	ML	1	5		20
YB	2023-07-31	sgBmp2	20	left	normal	asymmetric	ML	2	4		50
YB	2023-01-01	sGrp37	1	left	normal	asymmetric	ML	2	4		50
YB	2023-01-01	sGrp37	2	right	normal	symmetric	AP	2	4		50
YB	2023-01-01	sGrp37	3	left	normal	asymmetric	ML	2	4		50
YB	2023-01-01	sGrp37	4	right	normal	asymmetric	ML	2	4		50
YB	2023-01-01	sGrp37	5	left	normal	asymmetric	ML	1	4		25
YB	2023-01-01	sGrp37	5	right	normal	asymmetric	ML	2	4		50
YB	2023-01-01	sGrp37	6	right	normal	asymmetric	ML	1	4		25
YB	2023-01-01	sGrp37	7	right	normal	asymmetric	ML	2	4		50
YB	2023-01-01	sGrp37	8	right	normal	asymmetric	ML	2	4		50
YB	2023-01-01	sGrp37	9	right	normal	asymmetric	ML	2	4		50
YB	2023-01-01	sGrp37	9	left	normal	asymmetric	ML	2	4		50
YB	2023-01-01	sGrp37	10	left	normal	asymmetric	ML	2	4		50
YB	2023-01-01	sGrp37	10	right	enhanced	asymmetric	ML	1	6		16.6667
YB	2023-01-01	sGrp37	11	left	normal	asymmetric	ML	2	4		50
YB	2023-01-01	sGrp37	11	right	normal	asymmetric	ML	2	4		50
YB	2023-01-01	sGrp37	12	right	normal	asymmetric	ML	2	4		50
YB	2023-01-01	sGrp37	13	right	enhanced	asymmetric	ML	3	5		60
YB	2023-01-01	sGrp37	14	left	normal	asymmetric	ML	2	4		50
YB	2023-01-01	sGrp37	15	right	normal	asymmetric	AP	1	4		25
YB	2023-01-01	sGrp37	16	right	normal	precocious	ML	2	6		33.3333
YB	2023-01-01	sGrp37	16	left	normal	precocious	ML	2	6		33.3333
YB	2023-01-01	sGrp37	17	left	normal	precocious	ML	2	4		50
YB	2023-01-01	sGrp37	18	right	normal	symmetric	AP	0	4		0
YB	2023-01-23	sGrp37	18	left	normal	asymmetric	ML	2	4		50
YB	2023-01-01	sGrp37	19	right	normal	asymmetric	ML	2	4		50
YB	2023-01-01	sGrp37	19	left	normal	asymmetric	ML	2	4		50
YB	2023-01-01	sGrp37	20	left	normal	asymmetric	ML	1	4		25
YB	2023-01-01	sGrp37	21	right	normal	asymmetric	ML	2	4		50
YB	2023-01-01	sGrp37	21	left	normal	asymmetric	ML	2	4		50
YB	2023-07-31	sgGpr37	1	left	normal	asymmetric	ML	2	4		50
YB	2023-07-31	sgGpr37	2	left	normal	asymmetric	ML	2	4		50
YB	2023-07-31	sgGpr37	3	left	normal	asymmetric	ML	2	4		50
YB	2023-07-31	sgGpr37	4	right	normal	asymmetric	ML	2	4		50
YB	2023-07-31	sgGpr37	5	right	normal	asymmetric	ML	2	4		50
YB	2023-07-31	sgGpr37	6	right	inhibited	asymmetric	ML	1	2		50
YB	2023-07-31	sgGpr37	7	right	normal	asymmetric	ML	2	4		50
YB	2023-07-31	sgGpr37	8	left	normal	asymmetric	ML	2	4		50
YB	2023-07-31	sgGpr37	9	right	inhibited	asymmetric	ML	1	2		50
YB	2023-07-31	sgGpr37	10	left	normal	precocious	ML	1	5		20
YB	2023-01-01	sgRnf44	1	right	normal	asymmetric	ML	0	4		0
YB	2023-01-01	sgRnf44	2	right	normal	asymmetric	ML	2	4		50
YB	2023-01-01	sgRnf44	2	left	enhanced	asymmetric	ML	2	5		40
YB	2023-01-01	sgRnf44	3	left	normal	asymmetric	AP	2	4		50
YB	2023-01-01	sgRnf44	4	left	normal	asymmetric	ML	2	4		50
YB	2023-01-01	sgRnf44	5	left	normal	asymmetric	ML	2	4		50
YB	2023-01-01	sgRnf44	6	left	normal	asymmetric	ML	2	4		50
YB	2023-01-01	sgRnf44	6	right	normal	asymmetric	ML	2	4		50
YB	2023-01-01	sgRnf44	7	right	normal	asymmetric	ML	2	4		50
YB	2023-01-01	sgRnf44	7	left	normal	asymmetric	ML	2	4		50
YB	2023-01-01	sgRnf44	8	right	normal	asymmetric	ML	1	4		25
YB	2023-01-01	sgRnf44	8	left	normal	asymmetric	ML	2	4		50
YB	2023-01-01	sgRnf44	9	left	normal	asymmetric	ML	2	4		50
YB	2023-01-01	sgRnf44	10	right	normal	asymmetric	ML	2	4		50
YB	2023-01-01	sgRnf44	11	left	normal	asymmetric	AP	2	4		50
YB	2023-01-01	sgRnf44	12	left	normal	asymmetric	ML	2	4		50
YB	2023-01-01	sgRnf44	13	right	normal	asymmetric	ML	2	4		50
YB	2023-01-01	sgRnf44	14	left	normal	asymmetric	ML	1	4		25
YB	2023-01-01	sgRnf44	15	left	normal	symmetric	AP	0	4		0
YB	2023-01-01	sgRnf44	16	left	normal	asymmetric	ML	2	4		50
YB	2023-01-01	sgRnf44	17	left	normal	symmetric	AP	3	4		75
YB	2023-01-01	sgRnf44	18	left	normal	asymmetric	AP	0	4		0
YB	2023-01-01	sgRnf44	19	left	normal	asymmetric	ML	1	4		25
YB	2023-01-01	sgRnf44	20	right	normal	asymmetric	ML	2	4		50
YB	2023-01-01	sgRnf44	20	left	normal	asymmetric	ML	2	4		50
YB	2023-07-31	sgRnf44	1	left	enhanced	asymmetric	ML	2	6		33.3333
YB	2023-07-31	sgRnf44	2	left	normal	asymmetric	ML	2	4		50
YB	2023-07-31	sgRnf44	3	left	normal	asymmetric	ML	2	4		50
YB	2023-07-31	sgRnf44	4	right	normal	asymmetric	AP	2	4		50
YB	2023-07-31	sgRnf44	5	right	normal	asymmetric	ML	1	4		25
YB	2023-07-31	sgRnf44	6	right	normal	asymmetric	ML	2	4		50
YB	2023-07-31	sgRnf44	7	left	normal	asymmetric	ML	2	4		50
YB	2023-07-31	sgRnf44	8	left	normal	asymmetric	ML	2	4		50
YB	2023-07-31	sgRnf44	9	left	normal	asymmetric	ML	2	4		50
YB	2023-07-31	sgRnf44	10	left	inhibited	asymmetric	ML	0	2		0
YB	2023-07-31	sgRnf44	10	right	inhibited	asymmetric	ML	1	2		50
YB	2023-07-31	sgRnf44	11	left	normal	asymmetric	ML	1	4		25
YB	2023-07-31	sgRnf44	12	right	normal	asymmetric	ML	2	4		50
YB	2023-07-31	sgRnf44	13	left	normal	symmetric	AP	0	4		0
YB	2023-07-31	sgRnf44	14	left	normal	asymmetric	ML	1	4		25
YB	2023-07-31	sgRnf44	15	left	normal	asymmetric	AP	2	4		50
YB	2023-07-31	sgRnf44	16	left	normal	asymmetric	ML	1	4		25
YB	2023-07-31	sgRnf44	17	right	normal	symmetric	AP	2	4		50
YB	2023-07-31	sgRnf44	18	left	normal	asymmetric	ML	2	4		50
YB	2023-07-31	sgRnf44	19	left	normal	asymmetric	ML	2	4		50
YB	2023-07-31	sgRnf44	20	left	inhibited	asymmetric	ML	1	2		50
YB	2023-07-31	sgRnf44	20	right	inhibited	asymmetric	ML	1	2		50
YB	2023-01-01	sgJun	2	left	enhanced	asymmetric	ML	2	4		50
YB	2023-01-01	sgJun	2	right	normal	asymmetric	ML	2	4		50
YB	2023-01-01	sgJun	3	left	normal	asymmetric	ML	2	4		50
YB	2023-01-01	sgJun	4	left	normal	asymmetric	ML	2	4		50
YB	2023-01-01	sgJun	5	left	normal	asymmetric	ML	2	4		50
YB	2023-01-01	sgJun	6	right	enhanced	asymmetric	ML	2	6		33.3333
YB	2023-01-01	sgJun	7	right	normal	asymmetric	AP	2	4		50
YB	2023-01-01	sgJun	8	left	normal	asymmetric	AP	2	4		50
YB	2023-01-01	sgJun	9	right	normal	asymmetric	ML	2	4		50
YB	2023-01-01	sgJun	10	right	normal	asymmetric	ML	2	4		50
YB	2023-01-01	sgJun	10	left	normal	asymmetric	AP	2	4		50
YB	2023-01-01	sgJun	11	left	normal	asymmetric	ML	2	4		50
YB	2023-01-01	sgJun	11	right	normal	asymmetric	ML	2	4		50
YB	2023-07-31	sgJun	2	left	normal	asymmetric	ML	2	4		50
YB	2023-07-31	sgJun	3	right	normal	asymmetric	AP	2	4		50
YB	2023-07-31	sgJun	4	left	normal	asymmetric	ML	2	4		50
YB	2023-07-31	sgJun	5	left	normal	asymmetric	ML	3	4		75
YB	2023-07-31	sgJun	7	left	normal	asymmetric	ML	2	4		50
YB	2023-07-31	sgJun	8	right	normal	symmetric	AP	3	4		75
YB	2023-07-31	sgJun	9	left	normal	asymmetric	ML	2	4		50
YB	2023-07-31	sgJun	10	left	normal	asymmetric	ML	2	4		50
YB	2023-07-31	sgJun	10	right	normal	asymmetric	ML	2	4		50
YB	2023-07-31	sgJun	11	right	normal	asymmetric	ML	2	4		50
YB	2023-07-31	sgJun	12	left	normal	symmetric	ML	4	4		100
YB	2023-07-31	sgJun	13	right	normal	asymmetric	ML	2	4		50
YB	2023-07-31	sgJun	14	right	normal	asymmetric	ML	2	4		50
YB	2023-07-31	sgJun	15	left	normal	asymmetric	ML	2	4		50
YB	2023-07-31	sgJun	16	right	inhibited	asymmetric	ML	1	2		50
YB	2023-07-31	sgJun	17	left	normal	asymmetric	ML	2	4		50
YB	2023-07-31	sgJun	18	right	normal	asymmetric	ML	2	4		50
YB	2023-07-31	sgJun	19	left	normal	asymmetric	ML	2	4		50
YB	2023-07-31	sgJun	20	left	normal	asymmetric	ML	1	4		25
YB	2023-01-01	sgPtch1	1	right	normal	asymmetric	ML	2	4		50
YB	2023-01-01	sgPtch1	1	left	normal	asymmetric	AP	2	4		50
YB	2023-01-01	sgPtch1	2	right	normal	asymmetric	ML	2	4		50
YB	2023-01-01	sgPtch1	2	left	normal	asymmetric	ML	2	4		50
YB	2023-01-01	sgPtch1	3	right	normal	asymmetric	ML	2	4		50
YB	2023-01-01	sgPtch1	3	left	enhanced	asymmetric	ML	3	6		50
YB	2023-01-01	sgPtch1	4	right	enhanced	asymmetric	ML	3	6		50
YB	2023-01-01	sgPtch1	5	left	normal	asymmetric	ML	2	4		50
YB	2023-01-01	sgPtch1	5	right	normal	asymmetric	ML	1	4		25
YB	2023-01-01	sgPtch1	6	right	normal	asymmetric	ML	2	4		50
YB	2023-01-01	sgPtch1	7	left	normal	asymmetric	ML	2	4		50
YB	2023-01-01	sgPtch1	7	right	normal	asymmetric	ML	1	4		25
YB	2023-01-01	sgPtch1	8	left	normal	asymmetric	ML	2	4		50
YB	2023-01-01	sgPtch1	9	left	normal	asymmetric	ML	2	4		50
YB	2023-01-01	sgPtch1	9	right	normal	asymmetric	ML	2	4		50
YB	2023-01-01	sgPtch1	10	right	enhanced	symmetric	AP	0	10		0
YB	2023-01-01	sgPtch1	11	left	normal	asymmetric	ML	0	4		0
YB	2023-01-01	sgPtch1	11	right	normal	asymmetric	ML	2	4		50
YB	2023-01-01	sgPtch1	12	right	normal	asymmetric	ML	1	2		50
YB	2023-01-23	sgPtch1	12	left	normal	no division	ND	0	2		0
YB	2023-01-01	sgPtch1	13	right	normal	asymmetric	ML	2	4		50
YB	2023-01-01	sgPtch1	13	left	normal	asymmetric	ML	2	4		50
YB	2023-01-01	sgPtch1	14	left	normal	asymmetric	ML	1	4		25
YB	2023-01-01	sgPtch1	15	left	normal	asymmetric	ML	2	4		50
YB	2023-01-01	sgPtch1	15	right	normal	asymmetric	ML	2	4		50
YB	2023-01-01	sgPtch1	16	right	normal	precocious	ML	2	4		50
YB	2023-01-01	sgPtch1	16	left	enhanced	symmetric	AP	3	5		60
YB	2023-01-01	sgPtch1	17	left	normal	asymmetric	ML	2	4		50
YB	2023-01-01	sgPtch1	17	right	normal	asymmetric	ML	2	4		50
YB	2023-01-01	sgPtch1	18	right	normal	asymmetric	ML	2	4		50
YB	2023-01-01	sgPtch1	18	left	normal	asymmetric	ML	2	4		50
YB	2023-01-01	sgPtch1	19	left	normal	asymmetric	AP	1	4		25
YB	2023-01-01	sgPtch1	20	right	normal	asymmetric	ML	2	4		50
YB	2023-01-01	sgPtch1	21	right	normal	asymmetric	ML	2	4		50
YB	2023-01-01	sgPtch1	21	left	enhanced	symmetric	AP	3	5		60
YB	2023-01-01	sgPtch1	22	left	normal	asymmetric	ML	2	4		50
YB	2023-07-31	sgPtch1	1	left	inhibited	symmetric	ML	0	2		0
YB	2023-07-31	sgPtch1	1	right	normal	enhanced	ML	1	5		20
YB	2023-07-31	sgPtch1	2	left	normal	asymmetric	ML	2	4		50
YB	2023-07-31	sgPtch1	3	right	normal	asymmetric	AP	2	4		50
YB	2023-07-31	sgPtch1	4	left	normal	symmetric	AP	1	4		25
YB	2023-07-31	sgPtch1	5	left	normal	asymmetric	ML	2	4		50
YB	2023-07-31	sgPtch1	5	right	normal	no division	N/A	1	2		50
YB	2023-07-31	sgPtch1	6	left	enhanced	symmetric	ML	4	6		66.6667
YB	2023-07-31	sgPtch1	7	right	normal	symmetric	ML	1	4		25
YB	2023-07-31	sgPtch1	7	left	normal	symmetric	ML	0	3		0
YB	2023-07-31	sgPtch1	8	right	normal	asymmetric	ML	2	4		50
YB	2023-07-31	sgPtch1	9	left	normal	asymmetric	AP	3	4		75
YB	2023-07-31	sgPtch1	10	left	normal	asymmetric	ML	2	4		50
YB	2023-07-31	sgPtch1	10	right	inhibited	no division	N/A	0	1		0
YB	2023-07-31	sgPtch1	11	left	normal	asymmetric	ML	2	4		50
YB	2023-07-31	sgPtch1	11	right	normal	asymmetric	ML	2	4		50
YB	2023-07-31	sgPtch1	12	right	normal	asymmetric	AP	1	4		25
YB	2023-07-31	sgPtch1	13	left	normal	symmetric	ML	2	4		50
YB	2023-07-31	sgPtch1	14	left	normal	asymmetric	ML	2	4		50
YB	2023-07-31	sgPtch1	15	right	normal	asymmetric	AP	1	4		25
YB	2023-07-31	sgPtch1	16	left	normal	asymmetric	ML	1	4		25
YB	2023-07-31	sgPtch1	17	left	normal	symmetric	AP	0	4		0
YB	2023-07-31	sgPtch1	17	right	normal	symmetric	AP	0	3		0
YB	2023-07-31	sgPtch1	18	left	normal	symmetric	ML	0	4		0
YB	2023-07-31	sgPtch1	19	left	normal	asymmetric	ML	2	4		50
YB	2023-07-31	sgPtch1	20	left	normal	asymmetric	ML	1	4		25
YB	2023-07-31	sgPtch1	20	right	normal	asymmetric	ML	2	4		50
YB	2023-07-31	sgPtch1	21	left	inhibited	asymmetric	ML	1	2		50
YB	2023-07-31	sgPtch1	21	right	inhibited	asymmetric	ML	1	2		50
YB	2023-06-26	sgNotch	1	right	normal	asymmetric	ML	2	4		50
YB	2023-06-26	sgNotch	2	right	normal	asymmetric	ML	2	4		50
YB	2023-06-26	sgNotch	3	left	normal	asymmetric	ML	2	4		50
YB	2023-06-26	sgNotch	4	left	normal	asymmetric	ML	2	4		50
YB	2023-06-26	sgNotch	4	right	normal	asymmetric	ML	2	4		50
YB	2023-06-26	sgNotch	6	left	normal	asymmetric	ML	2	4		50
YB	2023-06-26	sgNotch	6	right	enhanced	asymmetric	ML	3	6		50
YB	2023-06-26	sgNotch	7	right	normal	asymmetric	ML	4	4		100
YB	2023-06-26	sgNotch	7	left	normal	asymmetric	AP	3	4		75
YB	2023-06-26	sgNotch	9	left	normal	asymmetric	ML	2	4		50
YB	2023-06-26	sgNotch	9	right	enhanced	asymmetric	ML	4	6		66.6667
YB	2023-06-26	sgNotch	10	right	enhanced	symmetric	AP	2	5		40
YB	2023-06-26	sgNotch	12	left	enhanced	asymmetric	ML	2	6		33.3333
YB	2023-06-26	sgNotch	13	left	normal	asymmetric	ML	2	4		50
YB	2023-07-31	sgNotch	1	left	normal	asymmetric	ML	2	4		50
YB	2023-07-31	sgNotch	2	left	normal	asymmetric	ML	2	4		50
YB	2023-07-31	sgNotch	2	right	normal	asymmetric	ML	2	4		50
YB	2023-07-31	sgNotch	3	left	enhanced	asymmetric	AP	3	6		50
YB	2023-07-31	sgNotch	4	right	normal	symmetric	AP	1	4		25
YB	2023-07-31	sgNotch	5	right	normal	symmetric	AP	1	4		25
YB	2023-07-31	sgNotch	5	left	normal	no division	N/A	1	2		50
YB	2023-07-31	sgNotch	6	left	normal	asymmetric	ML	2	4		50
YB	2023-07-31	sgNotch	7	left	normal	asymmetric	ML	2	4		50
YB	2023-07-31	sgNotch	7	right	normal	asymmetric	ML	2	4		50
YB	2023-07-31	sgNotch	8	right	normal	asymmetric	ML	2	4		50
YB	2023-07-31	sgNotch	9	left	normal	asymmetric	ML	2	4		50
YB	2023-07-31	sgNotch	10	right	normal	asymmetric	ML	1	4		25
YB	2023-07-31	sgNotch	11	left	normal	asymmetric	ML	2	4		50
YB	2023-07-31	sgNotch	12	left	normal	asymmetric	ML	2	4		50
YB	2023-07-31	sgNotch	13	left	normal	asymmetric	ML	2	4		50
YB	2023-07-31	sgNotch	14	right	normal	asymmetric	ML	2	4		50
YB	2023-07-31	sgNotch	15	left	normal	asymmetric	ML	1	4		25
YB	2023-07-31	sgNotch	16	left	normal	asymmetric	ML	2	4		50
YB	2023-07-31	sgNotch	17	right	normal	asymmetric	ML	2	4		50
YB	2023-07-31	sgNotch	18	right	normal	asymmetric	ML	2	4		50
YB	2023-07-31	sgNotch	19	left	normal	asymmetric	ML	2	4		50
YB	2023-07-31	sgNotch	19	right	normal	asymmetric	ML	2	4		50
YB	2023-07-31	sgNotch	20	left	normal	symmetric	AP	1	3		33.3333
YB	2023-07-31	sgNotch	20	right	normal	symmetric	AP	0	4		0
YB	2023-01-01	sgFzd4	1	right	normal	asymmetric	ML	2	4		50
YB	2023-01-01	sgFzd4	1	left	normal	precocious	ML	0	6		0
YB	2023-01-01	sgFzd4	2	left	normal	asymmetric	ML	2	4		50
YB	2023-01-01	sgFzd4	2	right	enhanced	symmetric	AP	1	7		14.2857
YB	2023-01-01	sgFzd4	3	right	normal	asymmetric	AP	2	4		50
YB	2023-01-01	sgFzd4	4	right	normal	asymmetric	ML	2	4		50
YB	2023-01-01	sgFzd4	5	right	normal	asymmetric	AP	2	4		50
YB	2023-01-01	sgFzd4	5	left	enhanced	asymmetric	ML	3	6		50
YB	2023-01-01	sgFzd4	6	left	enhanced	asymmetric	ML	2	6		33.3333
YB	2023-01-23	sgFzd4	6	right	enhanced	asymmetric	ML	3	6		50
YB	2023-01-01	sgFzd4	7	left	normal	asymmetric	ML	2	4		50
YB	2023-01-01	sgFzd4	7	right	normal	asymmetric	ML	1	4		25
YB	2023-01-01	sgFzd4	8	left	normal	asymmetric	ML	2	4		50
YB	2023-01-01	sgFzd4	8	right	normal	asymmetric	ML	2	4		50
YB	2023-01-01	sgFzd4	9	right	enhanced	symmetric	AP	1	6		16.6667
YB	2023-01-01	sgFzd4	10	left	normal	asymmetric	ML	2	4		50
YB	2023-01-01	sgFzd4	10	right	normal	asymmetric	AP	2	4		50
YB	2023-01-01	sgFzd4	11	left	normal	asymmetric	ML	1	4		25
YB	2023-01-01	sgFzd4	12	right	normal	asymmetric	ML	2	4		50
YB	2023-01-01	sgFzd4	12	left	normal	asymmetric	ML	2	4		50
YB	2023-01-01	sgFzd4	13	left	normal	asymmetric	ML	2	4		50
YB	2023-01-01	sgFzd4	14	right	normal	asymmetric	ML	2	4		50
YB	2023-01-01	sgFzd4	14	left	enhanced	asymmetric	ML	2	6		33.3333
YB	2023-01-01	sgFzd4	15	left	normal	asymmetric	ML	2	4		50
YB	2023-01-01	sgFzd4	16	left	enhanced	symmetric	ML	3	6		50
YB	2023-01-01	sgFzd4	17	left	normal	asymmetric	ML	2	4		50
YB	2023-01-01	sgFzd4	17	right	normal	asymmetric	ML	2	4		50
YB	2023-01-01	sgFzd4	18	left	normal	asymmetric	ML	2	4		50
YB	2023-01-01	sgFzd4	18	right	enhanced	asymmetric	ML	2	6		33.3333
YB	2023-01-01	sgFzd4	19	left	normal	asymmetric	AP	2	4		50
YB	2023-01-01	sgFzd4	19	right	normal	asymmetric	AP	1	4		25
YB	2023-07-31	sgFzd4	1	left	normal	asymmetric	ML	2	4		50
YB	2023-07-31	sgFzd4	2	left	normal	symmetric	ML	0	4		0
YB	2023-07-31	sgFzd4	2	right	normal	asymmetric	ML	1	4		25
YB	2023-07-31	sgFzd4	3	left	normal	symmetric	ML	1	4		25
YB	2023-07-31	sgFzd4	4	right	normal	symmetric	ML	1	4		25
YB	2023-07-31	sgFzd4	5	left	normal	symmetric	AP	1	4		25
YB	2023-07-31	sgFzd4	5	right	normal	symmetric	AP	1	4		25
YB	2023-07-31	sgFzd4	6	left	normal	asymmetric	ML	1	4		25
YB	2023-07-31	sgFzd4	7	left	normal	asymmetric	ML	2	4		50
YB	2023-07-31	sgFzd4	7	right	normal	asymmetric	ML	2	4		50
YB	2023-07-31	sgFzd4	8	right	normal	asymmetric	ML	2	4		50
YB	2023-07-31	sgFzd4	8	left	normal	no division	N/A	0	2		0
YB	2023-07-31	sgFzd4	9	left	inhibited	asymmetric	ML	1	2		50
YB	2023-07-31	sgFzd4	9	right	normal	asymmetric	ML	2	4		50
YB	2023-07-31	sgFzd4	10	right	normal	symmetric	ML	1	4		25
YB	2023-07-31	sgFzd4	11	right	normal	asymmetric	ML	2	4		50
YB	2023-07-31	sgFzd4	12	right	normal	asymmetric	ML	2	4		50
YB	2023-07-31	sgFzd4	13	left	normal	asymmetric	ML	2	4		50
YB	2023-07-31	sgFzd4	14	left	normal	asymmetric	ML	1	4		25
YB	2023-07-31	sgFzd4	15	left	normal	asymmetric	ML	2	4		50
YB	2023-07-31	sgFzd4	16	left	normal	asymmetric	AP	1	4		25
YB	2023-07-31	sgFzd4	17	left	normal	asymmetric	ML	2	4		50
YB	2023-07-31	sgFzd4	18	right	normal	asymmetric	ML	0	4		0
YB	2023-07-31	sgFzd4	19	right	normal	precocious	ML	2	5		40
YB	2023-07-31	sgFzd4	20	left	normal	asymmetric	ML	2	4		50
YB	2023-01-01	sgTcf712	1	right	enhanced	asymmetric	ML	0	6		0
YB	2023-01-01	sgTcf712	3	right	normal	asymmetric	ML	2	4		50
YB	2023-01-01	sgTcf712	4	right	normal	asymmetric	AP	2	4		50
YB	2023-01-01	sgTcf712	5	right	normal	asymmetric	ML	2	4		50
YB	2023-01-01	sgTcf712	6	left	normal	symmetric	AP	2	4		50
YB	2023-01-01	sgTcf712	6	right	enhanced	symmetric	AP	2	6		33.3333
YB	2023-01-01	sgTcf712	7	right	normal	asymmetric	ML	2	4		50
YB	2023-01-01	sgTcf712	8	left	normal	asymmetric	ML	1	3	incomplete	33.3333
YB	2023-01-23	sgTcf712	8	right	enhanced	asymmetric	ML	0	6		0
YB	2023-01-01	sgTcf712	9	left	normal	symmetric	ML	1	4		25
YB	2023-01-01	sgTcf712	10	left	enhanced	asymmetric	ML	2	6		33.3333
YB	2023-01-01	sgTcf712	11	right	normal	asymmetric	ML	2	4		50
YB	2023-01-01	sgTcf712	11	left	normal	asymmetric	ML	1	4		25
YB	2023-01-01	sgTcf712	12	right	normal	asymmetric	ML	2	4		50
YB	2023-01-01	sgTcf712	13	right	normal	asymmetric	ML	2	4		50
YB	2023-01-01	sgTcf712	14	left	enhanced	asymmetric	ML	1	6		16.6667
YB	2023-01-01	sgTcf712	14	right	normal	asymmetric	ML	1	4		25
YB	2023-01-01	sgTcf712	15	right	normal	asymmetric	AP	2	4		50
YB	2023-01-01	sgTcf712	15	left	normal	asymmetric	AP	2	4		50
YB	2023-07-31	sgTcf712	1	right	normal	asymmetric	ML	0	4		0
YB	2023-07-31	sgTcf712	2	right	normal	asymmetric	ML	2	4		50
YB	2023-07-31	sgTcf712	3	left	normal	asymmetric	ML	2	4		50
YB	2023-07-31	sgTcf712	4	left	normal	no division	N/A	0	2		0
YB	2023-07-31	sgTcf712	4	right	inhibited	no division	N/A	0	1		0
YB	2023-07-31	sgTcf712	5	left	normal	asymmetric	ML	2	4		50
YB	2023-07-31	sgTcf712	5	right	normal	asymmetric	ML	2	4		50
YB	2023-07-31	sgTcf712	6	right	normal	asymmetric	ML	2	4		50
YB	2023-07-31	sgTcf712	7	left	normal	symmetric	AP	2	4		50
YB	2023-07-31	sgTcf712	8	left	normal	asymmetric	ML	2	4		50
YB	2023-07-31	sgTcf712	9	left	normal	asymmetric	ML	2	4		50
YB	2023-07-31	sgTcf712	10	right	normal	asymmetric	ML	1	4		25
YB	2023-07-31	sgTcf712	11	right	normal	asymmetric	ML	1	4		25
YB	2023-07-31	sgTcf712	12	right	normal	asymmetric	ML	2	4		50
YB	2023-07-31	sgTcf712	13	left	normal	asymmetric	ML	0	4		0
YB	2023-07-31	sgTcf712	14	left	normal	no division	N/A	0	2		0
YB	2023-07-31	sgTcf712	14	right	inhibited	symmetric	ML	1	2		50
YB	2023-07-31	sgTcf712	15	left	normal	asymmetric	ML	2	4		50
YB	2023-07-31	sgTcf712	16	right	normal	asymmetric	AP	2	4		50
YB	2023-07-31	sgTcf712	17	left	normal	asymmetric	ML	1	4		25
YB	2023-07-31	sgTcf712	18	right	normal	asymmetric	ML	2	4		50
YB	2023-07-31	sgTcf712	19	left	normal	asymmetric	ML	2	4		50
YB	2023-07-31	sgTcf712	20	right	normal	asymmetric	ML	2	4		50
YB	2023-01-01	sgDkk	1	left	normal	asymmetric	AP	2	4		50
YB	2023-01-01	sgDkk	1	right	normal	asymmetric	ML	2	4		50
YB	2023-01-01	sgDkk	2	right	normal	asymmetric	AP	2	5		40
YB	2023-01-23	sgDkk	2	left	normal	asymmetric	AP	2	5		40
YB	2023-01-01	sgDkk	3	left	normal	asymmetric	ML	1	4		25
YB	2023-01-01	sgDkk	3	right	normal	asymmetric	ML	2	4		50
YB	2023-01-01	sgDkk	4	left	normal	asymmetric	ML	2	4		50
YB	2023-01-01	sgDkk	4	right	normal	asymmetric	ML	2	4		50
YB	2023-01-01	sgDkk	5	right	enhanced	asymmetric	ML	4	6		66.6667
YB	2023-01-01	sgDkk	6	right	enhanced	asymmetric	ML	3	6		50
YB	2023-01-01	sgDkk	7	left	normal	symmetric	ML	2	4		50
YB	2023-01-01	sgDkk	8	left	normal	asymmetric	ML	2	4		50
YB	2023-01-01	sgDkk	9	right	enhanced	asymmetric	ML	1	6		16.6667
YB	2023-01-01	sgDkk	10	left	enhanced	asymmetric	ML	3	6		50
YB	2023-01-01	sgDkk	11	left	normal	asymmetric	ML	2	4		50
YB	2023-01-01	sgDkk	11	right	normal	asymmetric	AP	2	4		50
YB	2023-07-31	sgDkk4	1	left	normal	precocious	ML	1	5		20
YB	2023-07-31	sgDkk4	2	left	normal	symmetric	ML	4	4		100
YB	2023-07-31	sgDkk4	3	left	normal	precocious	ML	1	5		20
YB	2023-07-31	sgDkk4	3	right	normal	asymmetric	ML	2	4		50
YB	2023-07-31	sgDkk4	4	left	normal	asymmetric	ML	2	4		50
YB	2023-07-31	sgDkk4	5	right	normal	asymmetric	ML	1	4		25
YB	2023-07-31	sgDkk4	6	left	normal	asymmetric	ML	2	4		50
YB	2023-07-31	sgDkk4	7	left	enhanced	precocious	ML	2	7		28.5714
YB	2023-07-31	sgDkk4	7	right	normal	asymmetric	ML	1	4		25
YB	2023-07-31	sgDkk4	8	left	normal	asymmetric	ML	2	4		50
YB	2023-07-31	sgDkk4	9	left	normal	precocious	AP	2	5		40
YB	2023-07-31	sgDkk4	10	left	normal	asymmetric	ML	2	4		50
YB	2023-07-31	sgDkk4	11	left	enhanced	asymmetric	ML	3	6		50
YB	2023-07-31	sgDkk4	11	right	inhibited	asymmetric	ML	1	2		50
YB	2023-07-31	sgDkk4	12	left	normal	asymmetric	ML	2	4		50
YB	2023-07-31	sgDkk4	13	left	normal	asymmetric	ML	2	4		50
YB	2023-07-31	sgDkk4	13	right	inhibited	asymmetric	AP	1	2		50
YB	2023-07-31	sgDkk4	14	left	normal	asymmetric	ML	2	4		50
YB	2023-07-31	sgDkk4	14	right	normal	asymmetric	ML	2	4		50
YB	2023-07-31	sgDkk4	15	left	normal	symmetric	AP	3	4		75
YB	2023-07-31	sgDkk4	16	right	normal	asymmetric	ML	2	4		50
YB	2023-07-31	sgDkk4	17	left	normal	asymmetric	ML	2	4		50
YB	2023-07-31	sgDkk4	17	right	inhibited	asymmetric	ML	1	2		50
YB	2023-07-31	sgDkk4	18	left	normal	symmetric	AP	3	4		75
YB	2023-07-31	sgDkk4	19	left	normal	asymmetric	ML	2	4		50
YB	2023-07-31	sgDkk4	20	left	normal	asymmetric	ML	2	4		50
YB	2023-07-31	sgDkk4	20	right	inhibited	asymmetric	ML	1	2		50
YB	2023-01-01	sgPax2	1	left	normal	asymmetric	ML	1	4		25
YB	2023-01-01	sgPax2	1	right	normal	asymmetric	ML	1	4		25
YB	2023-01-01	sgPax2	2	left	normal	asymmetric	ML	2	4		50
YB	2023-01-01	sgPax2	2	right	normal	asymmetric	ML	2	4		50
YB	2023-01-01	sgPax2	3	right	normal	asymmetric	ML	2	4		50
YB	2023-01-01	sgPax2	4	left	normal	asymmetric	ML	2	4		50
YB	2023-01-01	sgPax2	5	left	enhanced	asymmetric	ML	1	6		16.6667
YB	2023-01-01	sgPax2	5	right	normal	asymmetric	ML	2	4		50
YB	2023-01-01	sgPax2	6	right	normal	asymmetric	ML	2	4		50
YB	2023-01-01	sgPax2	6	left	normal	asymmetric	ML	2	4		50
YB	2023-01-01	sgPax2	7	right	normal	asymmetric	AP	2	4		50
YB	2023-01-01	sgPax2	7	left	normal	asymmetric	ML	1	3	incomplete	33.3333
YB	2023-01-01	sgPax2	8	right	normal	precocious	ML	3	6		50
YB	2023-01-01	sgPax2	8	left	normal	precocious	ML	1	6		16.6667
YB	2023-01-01	sgPax2	9	left	normal	asymmetric	ML	2	4		50
YB	2023-01-01	sgPax2	9	right	inhibited	asymmetric	ML	1	2		50
YB	2023-01-01	sgPax2	10	left	normal	asymmetric	ML	2	4		50
YB	2023-01-01	sgPax2	11	left	enhanced	asymmetric	ML	2	6		33.3333
YB	2023-01-01	sgPax2	11	right	normal	precocious	ML	2	6		33.3333
YB	2023-01-01	sgPax2	12	left	normal	asymmetric	ML	1	4		25
YB	2023-01-01	sgPax2	12	right	normal	asymmetric	ML	2	4		50
YB	2023-01-01	sgPax2	13	left	normal	precocious	ML	1	5		20
YB	2023-01-01	sgPax2	14	right	enhanced	asymmetric	ML	2	6		33.3333
YB	2023-01-01	sgPax2	15	left	enhanced	symmetric	AP	3	5		60
YB	2023-07-31	sgPax2	1	left	normal	asymmetric	ML	2	4		50
YB	2023-07-31	sgPax2	2	right	normal	asymmetric	ML	2	4		50
YB	2023-07-31	sgPax2	3	left	normal	asymmetric	ML	2	4		50
YB	2023-07-31	sgPax2	4	left	normal	asymmetric	ML	2	4		50
YB	2023-07-31	sgPax2	5	left	normal	asymmetric	ML	2	4		50
YB	2023-07-31	sgPax2	6	right	normal	asymmetric	ML	2	4		50
YB	2023-07-31	sgPax2	7	left	normal	asymmetric	ML	2	4		50
YB	2023-07-31	sgPax2	8	right	normal	asymmetric	ML	2	4		50
YB	2023-07-31	sgPax2	9	left	normal	asymmetric	ML	2	4		50
YB	2023-07-31	sgPax2	10	right	normal	asymmetric	ML	2	4		50
YB	2023-07-31	sgPax2	11	left	normal	asymmetric	ML	2	4		50
YB	2023-07-31	sgPax2	12	right	normal	asymmetric	ML	3	4		75
YB	2023-07-31	sgPax2	14	left	normal	asymmetric	ML	2	4		50
YB	2023-07-31	sgPax2	15	left	normal	asymmetric	ML	2	4		50
YB	2023-07-31	sgPax2	15	right	normal	asymmetric	ML	2	4		50
YB	2023-07-31	sgPax2	16	left	normal	asymmetric	ML	2	4		50
YB	2023-07-31	sgPax2	16	right	normal	asymmetric	ML	2	4		50
YB	2023-07-31	sgPax2	17	right	normal	asymmetric	ML	2	4		50
YB	2023-07-31	sgPax2	18	left	normal	asymmetric	ML	2	4		50
YB	2023-07-31	sgPax2	18	right	normal	asymmetric	ML	2	4		50
YB	2023-07-31	sgPax2	19	right	normal	asymmetric	ML	2	4		50
YB	2023-07-31	sgPax2	20	right	normal	asymmetric	ML	2	4		50
YB	2023-01-01	sgRgs12	1	left	normal	asymmetric	ML	2	4		50
YB	2023-01-01	sgRgs12	2	left	enhanced	asymmetric	ML	0	6		0
YB	2023-01-01	sgRgs12	3	left	normal	symmetric	AP	2	4		50
YB	2023-01-23	sgRgs12	3	right	normal	asymmetric	ML	1	4		25
YB	2023-01-01	sgRgs12	4	right	normal	precocious	ML	2	6		33.3333
YB	2023-01-23	sgRgs12	4	left	normal	precocious	ML	1	5		20
YB	2023-01-01	sgRgs12	5	left	inhibited	asymmetric	ML	0	2		0
YB	2023-01-01	sgRgs12	6	right	normal	symmetric	ML	2	4		50
YB	2023-01-01	sgRgs12	7	right	normal	asymmetric	ML	2	4		50
YB	2023-01-01	sgRgs12	7	left	normal	asymmetric	ML	2	4		50
YB	2023-01-01	sgRgs12	8	left	inhibited	asymmetric	ML	1	2		50
YB	2023-01-23	sgRgs12	8	right	inhibited	asymmetric	ML	1	2		50
YB	2023-01-01	sgRgs12	9	left	normal	asymmetric	ML	2	4		50
YB	2023-01-01	sgRgs12	9	right	normal	asymmetric	ML	2	4		50
YB	2023-01-01	sgRgs12	10	left	normal	asymmetric	ML	2	4		50
YB	2023-01-01	sgRgs12	10	right	enhanced	asymmetric	ML	1	6		16.6667
YB	2023-01-01	sgRgs12	11	right	normal	asymmetric	ML	2	4		50
YB	2023-01-23	sgRgs12	11	left	normal	asymmetric	ML	1	4		25
YB	2023-01-01	sgRgs12	12	right	normal	asymmetric	ML	2	4		50
YB	2023-01-01	sgRgs12	12	left	normal	asymmetric	ML	2	4		50
YB	2023-01-01	sgRgs12	13	right	normal	asymmetric	ML	2	4		50
YB	2023-01-01	sgRgs12	13	left	enhanced	asymmetric	ML	0	6		0
YB	2023-01-01	sgRgs12	15	right	normal	asymmetric	ML	2	4		50
YB	2023-01-01	sgRgs12	15	left	normal	asymmetric	ML	2	4		50
YB	2023-01-01	sgRgs12	16	left	normal	asymmetric	ML	2	4		50
YB	2023-01-01	sgRgs12	16	right	normal	asymmetric	ML	2	3	incomplete	66.6667
YB	2023-01-01	sgRgs12	17	left	normal	asymmetric	ML	2	4		50
YB	2023-01-01	sgRgs12	17	right	normal	asymmetric	AP	0	4		0
YB	2023-01-01	sgRgs12	18	left	normal	asymmetric	ML	3	4		75
YB	2023-01-01	sgRgs12	18	right	enhanced	asymmetric	ML	4	6		66.6667
YB	2023-01-01	sgRgs12	19	right	normal	asymmetric	ML	0	4		0
YB	2023-01-23	sgRgs12	19	left	normal	asymmetric	ML	2	4		50
YB	2023-01-01	sgRgs12	20	left	normal	asymmetric	ML	2	4		50
YB	2023-01-01	sgRgs12	20	right	normal	asymmetric	ML	2	4		50
YB	2023-07-31	sgRgs1	1	left	normal	asymmetric	ML	2	4		50
YB	2023-07-31	sgRgs1	1	right	normal	asymmetric	ML	0	4		0
YB	2023-07-31	sgRgs1	2	left	normal	asymmetric	ML	2	4		50
YB	2023-07-31	sgRgs1	2	right	normal	asymmetric	ML	2	4		50
YB	2023-07-31	sgRgs1	4	left	normal	asymmetric	ML	2	4		50
YB	2023-07-31	sgRgs1	5	left	normal	asymmetric	ML	2	4		50
YB	2023-07-31	sgRgs1	5	right	normal	asymmetric	ML	2	4		50
YB	2023-07-31	sgRgs1	6	right	normal	asymmetric	ML	2	4		50
YB	2023-07-31	sgRgs1	7	left	normal	asymmetric	ML	2	4		50
YB	2023-07-31	sgRgs1	8	right	normal	asymmetric	ML	2	4		50
YB	2023-07-31	sgRgs1	9	left	normal	asymmetric	ML	0	4		0
YB	2023-07-31	sgRgs1	9	right	normal	asymmetric	ML	2	4		50
YB	2023-07-31	sgRgs1	10	left	normal	asymmetric	ML	2	4		50
YB	2023-07-31	sgRgs1	11	right	normal	asymmetric	ML	2	4		50
YB	2023-07-31	sgRgs1	12	left	normal	asymmetric	ML	2	4		50
YB	2023-07-31	sgRgs1	12	right	normal	asymmetric	ML	2	4		50
YB	2023-07-31	sgRgs1	13	right	normal	asymmetric	ML	2	4		50
YB	2023-07-31	sgRgs1	14	left	normal	asymmetric	ML	2	4		50
YB	2023-07-31	sgRgs1	14	right	normal	asymmetric	ML	2	4		50
YB	2023-07-31	sgRgs1	15	left	normal	asymmetric	ML	0	4		0
YB	2023-07-31	sgRgs1	15	right	normal	asymmetric	ML	1	4		25
YB	2023-07-31	sgRgs1	16	left	normal	asymmetric	ML	2	4		50
YB	2023-07-31	sgRgs1	17	right	normal	asymmetric	ML	1	4		25
YB	2023-07-31	sgRgs1	18	left	normal	asymmetric	ML	2	4		50
YB	2023-07-31	sgRgs1	18	right	normal	asymmetric	ML	2	4		50
YB	2023-07-31	sgRgs1	19	right	normal	asymmetric	ML	2	4		50
YB	2023-07-31	sgRgs1	20	left	normal	asymmetric	ML	2	4		50
YB	2023-01-01	sgAsb2	1	left	normal	asymmetric	ML	1	4		25
YB	2023-01-01	sgAsb2	1	right	normal	asymmetric	ML	2	4		50
YB	2023-01-01	sgAsb2	2	right	normal	asymmetric	ML	2	4		50
YB	2023-01-01	sgAsb2	3	right	normal	asymmetric	ML	3	4		75
YB	2023-01-01	sgAsb2	4	right	normal	precocious	ML	1	5		20
YB	2023-01-01	sgAsb2	5	left	normal	asymmetric	ML	2	4		50
YB	2023-01-01	sgAsb2	6	left	normal	asymmetric	ML	2	4		50
YB	2023-01-01	sgAsb2	7	right	normal	asymmetric	AP	1	4		25
YB	2023-07-31	sgAsb2	1	left	normal	asymmetric	ML	2	4		50
YB	2023-07-31	sgAsb2	1	right	normal	asymmetric	ML	2	4		50
YB	2023-07-31	sgAsb2	2	left	normal	asymmetric	ML	2	4		50
YB	2023-07-31	sgAsb2	3	left	normal	asymmetric	ML	2	4		50
YB	2023-07-31	sgAsb2	3	right	normal	asymmetric	ML	2	4		50
YB	2023-07-31	sgAsb2	4	right	normal	asymmetric	ML	2	4		50
YB	2023-07-31	sgAsb2	5	left	normal	asymmetric	ML	2	4		50
YB	2023-07-31	sgAsb2	6	left	normal	asymmetric	ML	2	4		50
YB	2023-07-31	sgAsb2	7	left	normal	asymmetric	ML	2	4		50
YB	2023-07-31	sgAsb2	7	right	normal	asymmetric	ML	2	4		50
YB	2023-07-31	sgAsb2	8	left	normal	asymmetric	ML	2	4		50
YB	2023-07-31	sgAsb2	9	left	normal	asymmetric	ML	2	4		50
YB	2023-07-31	sgAsb2	10	left	normal	asymmetric	ML	2	4		50
YB	2023-07-31	sgAsb2	11	right	normal	asymmetric	ML	2	4		50
YB	2023-07-31	sgAsb2	12	left	normal	asymmetric	ML	2	4		50
YB	2023-07-31	sgAsb2	12	right	normal	asymmetric	ML	2	4		50
YB	2023-07-31	sgAsb2	13	right	normal	asymmetric	ML	2	4		50
YB	2023-07-31	sgAsb2	14	left	normal	asymmetric	ML	2	4		50
YB	2023-07-31	sgAsb2	15	left	normal	asymmetric	ML	2	4		50
YB	2023-07-31	sgAsb2	15	right	normal	asymmetric	ML	2	4		50
YB	2023-07-31	sgAsb2	16	left	normal	asymmetric	ML	2	4		50
YB	2023-07-31	sgAsb2	17	right	normal	asymmetric	ML	2	4		50
YB	2023-07-31	sgAsb2	18	left	normal	asymmetric	ML	2	4		50
YB	2023-07-31	sgAsb2	19	right	normal	asymmetric	ML	2	4		50
YB	2023-07-31	sgAsb2	20	left	normal	asymmetric	ML	2	4		50
YB	2023-07-31	sgAsb2	20	right	normal	asymmetric	ML	2	4		50
YB	2023-01-01	sgAdra2b	1	left	normal	asymmetric	ML	0	3	incomplete	0
YB	2023-01-01	sgAdra2b	2	right	normal	asymmetric	ML	0	4		0
YB	2023-01-01	sgAdra2b	2	left	normal	asymmetric	ML	0	4		0
YB	2023-01-01	sgAdra2b	3	right	enhanced	asymmetric	ML	1	6		16.6667
YB	2023-01-01	sgAdra2b	4	right	normal	asymmetric	ML	1	4		25
YB	2023-01-01	sgAdra2b	4	left	normal	asymmetric	ML	1	4		25
YB	2023-01-01	sgAdra2b	5	right	normal	asymmetric	ML	0	4		0
YB	2023-01-01	sgAdra2b	6	left	normal	asymmetric	ML	0	4		0
YB	2023-01-01	sgAdra2b	7	right	enhanced	asymmetric	ML	2	6		33.3333
YB	2023-01-01	sgAdra2b	7	left	normal	asymmetric	ML	1	4		25
YB	2023-01-01	sgAdra2b	8	left	normal	asymmetric	ML	0	4		0
YB	2023-01-01	sgAdra2b	8	right	normal	asymmetric	ML	1	4		25
YB	2023-01-01	sgAdra2b	9	right	normal	asymmetric	ML	1	4		25
YB	2023-01-01	sgAdra2b	10	left	normal	asymmetric	ML	2	4		50
YB	2023-01-01	sgAdra2b	10	right	normal	asymmetric	ML	2	4		50
YB	2023-01-01	sgAdra2b	11	right	normal	asymmetric	ML	2	4		50
YB	2023-01-01	sgAdra2b	11	left	enhanced	asymmetric	ML	2	4		50
YB	2023-01-01	sgAdra2b	12	left	normal	asymmetric	ML	1	4		25
YB	2023-01-01	sgAdra2b	13	left	normal	asymmetric	ML	2	4		50
YB	2023-01-01	sgAdra2b	14	right	normal	asymmetric	ML	1	4		25
YB	2023-01-01	sgAdra2b	14	left	normal	asymmetric	ML	2	4		50
YB	2023-01-01	sgAdra2b	14	right	normal	asymmetric	ML	2	4		50
YB	2023-01-01	sgAdra2b	15	left	normal	asymmetric	ML	1	4		25
YB	2023-01-23	sgAdra2b	15	right	normal	precocious	ML	1	6		16.6667
YB	2023-01-01	sgAdra2b	16	left	normal	asymmetric	ML	2	4		50
YB	2023-01-01	sgAdra2b	17	left	normal	asymmetric	ML	1	4		25
YB	2023-01-01	sgAdra2b	18	left	normal	asymmetric	ML	1	4		25
YB	2023-01-01	sgAdra2b	18	right	normal	precocious	ML	0	5		0
YB	2023-01-01	sgAdra2b	19	right	normal	asymmetric	ML	0	4	incomplete	0
YB	2023-01-01	sgAdra2b	20	right	normal	asymmetric	ML	2	4		50
YB	2023-07-31	sgAdra2b	1	left	normal	asymmetric	ML	2	4		50
YB	2023-07-31	sgAdra2b	1	right	normal	asymmetric	ML	2	4		50
YB	2023-07-31	sgAdra2b	2	right	normal	asymmetric	ML	2	4		50
YB	2023-07-31	sgAdra2b	3	left	normal	asymmetric	ML	2	4		50
YB	2023-07-31	sgAdra2b	3	right	normal	asymmetric	ML	2	4		50
YB	2023-07-31	sgAdra2b	4	left	normal	asymmetric	ML	2	4		50
YB	2023-07-31	sgAdra2b	4	right	normal	asymmetric	ML	2	4		50
YB	2023-07-31	sgAdra2b	5	left	inhibited	asymmetric	ML	1	2		50
YB	2023-07-31	sgAdra2b	5	right	normal	asymmetric	ML	2	4		50
YB	2023-07-31	sgAdra2b	6	left	normal	asymmetric	ML	2	4		50
YB	2023-07-31	sgAdra2b	6	right	normal	asymmetric	ML	2	4		50
YB	2023-07-31	sgAdra2b	7	right	normal	asymmetric	ML	2	4		50
YB	2023-07-31	sgAdra2b	8	left	normal	asymmetric	ML	2	4		50
YB	2023-07-31	sgAdra2b	8	right	normal	asymmetric	ML	2	4		50
YB	2023-07-31	sgAdra2b	9	right	normal	asymmetric	ML	2	4		50
YB	2023-07-31	sgAdra2b	10	left	normal	asymmetric	ML	2	4		50
YB	2023-07-31	sgAdra2b	11	left	normal	asymmetric	ML	2	4		50
YB	2023-07-31	sgAdra2b	12	right	normal	asymmetric	ML	2	4		50
YB	2023-07-31	sgAdra2b	13	left	normal	asymmetric	ML	2	4		50
YB	2023-07-31	sgAdra2b	13	right	normal	asymmetric	ML	2	4		50
YB	2023-07-31	sgAdra2b	14	left	normal	asymmetric	ML	2	4		50
YB	2023-07-31	sgAdra2b	15	right	normal	asymmetric	ML	2	4		50
YB	2023-07-31	sgAdra2b	16	right	normal	asymmetric	ML	2	4		50
YB	2023-07-31	sgAdra2b	17	left	normal	asymmetric	ML	2	4		50
YB	2023-07-31	sgAdra2b	18	left	inhibited	asymmetric	ML	1	2		50
YB	2023-07-31	sgAdra2b	18	right	normal	asymmetric	ML	2	4		50
YB	2023-07-31	sgAdra2b	19	left	normal	asymmetric	ML	1	4		25
YB	2023-07-31	sgAdra2b	20	left	normal	asymmetric	ML	2	4		50
YB	2023-01-01	sgMib1	1	left	normal	asymmetric	ML	2	4		50
YB	2023-01-01	sgMib1	1	right	normal	asymmetric	ML	2	4		50
YB	2023-01-01	sgMib1	2	left	normal	asymmetric	ML	2	4		50
YB	2023-01-01	sgMib1	2	right	normal	asymmetric	ML	2	4		50
YB	2023-01-01	sgMib1	3	left	normal	asymmetric	ML	2	4		50
YB	2023-01-01	sgMib1	3	right	normal	asymmetric	ML	2	4		50
YB	2023-01-01	sgMib1	4	left	normal	asymmetric	ML	2	4		50
YB	2023-01-01	sgMib1	4	right	normal	asymmetric	ML	1	4		25
YB	2023-01-01	sgMib1	5	left	normal	precocious	ML	2	5		40
YB	2023-01-01	sgMib1	5	right	normal	asymmetric	ML	1	4		25
YB	2023-01-01	sgMib1	6	right	enhanced	asymmetric	ML	2	5		40
YB	2023-01-01	sgMib1	7	right	normal	asymmetric	ML	2	4		50
YB	2023-01-01	sgMib1	8	left	normal	asymmetric	ML	2	4		50
YB	2023-01-01	sgMib1	8	right	normal	precocious	ML	2	5		40
YB	2023-01-01	sgMib1	9	left	enhanced	asymmetric	ML	2	6		33.3333
YB	2023-01-01	sgMib1	10	left	normal	asymmetric	ML	0	4		0
YB	2023-01-01	sgMib1	10	right	normal	asymmetric	ML	1	4		25
YB	2023-07-31	sgMib1	1	left	normal	asymmetric	ML	2	4		50
YB	2023-07-31	sgMib1	2	left	normal	asymmetric	ML	2	4		50
YB	2023-07-31	sgMib1	2	right	inhibited	asymmetric	ML	1	2		50
YB	2023-07-31	sgMib1	3	right	enhanced	asymmetric	ML	2	6		33.3333
YB	2023-07-31	sgMib1	4	left	normal	asymmetric	ML	2	4		50
YB	2023-07-31	sgMib1	4	right	normal	asymmetric	ML	2	4		50
YB	2023-07-31	sgMib1	5	left	normal	asymmetric	ML	2	4		50
YB	2023-07-31	sgMib1	6	left	normal	asymmetric	ML	2	4		50
YB	2023-07-31	sgMib1	7	right	normal	asymmetric	ML	2	4		50
YB	2023-07-31	sgMib1	8	right	normal	asymmetric	ML	2	4		50
YB	2023-07-31	sgMib1	9	right	normal	asymmetric	ML	2	4		50
YB	2023-07-31	sgMib1	10	left	normal	asymmetric	ML	2	4		50
YB	2023-07-31	sgMib1	11	right	normal	asymmetric	ML	2	4		50
YB	2023-07-31	sgMib1	12	right	normal	asymmetric	ML	2	4		50
YB	2023-07-31	sgMib1	13	right	normal	asymmetric	ML	2	4		50
YB	2023-07-31	sgMib1	14	right	normal	asymmetric	ML	2	4		50
YB	2023-07-31	sgMib1	15	left	normal	asymmetric	ML	2	4		50
YB	2023-07-31	sgMib1	16	left	normal	asymmetric	ML	2	4		50
YB	2023-07-31	sgMib1	16	right	normal	asymmetric	ML	2	4		50
YB	2023-07-31	sgMib1	17	right	normal	asymmetric	ML	2	4		50
YB	2023-07-31	sgMib1	18	left	normal	asymmetric	ML	2	4		50
YB	2023-07-31	sgMib1	18	right	normal	asymmetric	ML	2	4		50
YB	2023-07-31	sgMib1	19	left	normal	asymmetric	ML	2	4		50
YB	2023-07-31	sgMib1	19	right	normal	asymmetric	ML	2	4		50
YB	2023-07-31	sgMib1	20	left	normal	asymmetric	ML	2	4		50
YB	2023-06-23	sgRgr	1	left	normal	asymmetric	ML	4	4		100
YB	2023-01-01	sgRgr	1	right	normal	asymmetric	ML	2	4		50
YB	2023-01-01	sgRgr	2	left	normal	asymmetric	ML	2	4		50
YB	2023-01-01	sgRgr	4	right	normal	asymmetric	ML	1	4		25
YB	2023-01-01	sgRgr	4	left	normal	asymmetric	ML	1	4		25
YB	2023-01-01	sgRgr	5	right	normal	asymmetric	AP	2	5		40
YB	2023-01-01	sgRgr	5	left	normal	asymmetric	ML	2	3		66.6667
YB	2023-01-01	sgRgr	6	left	normal	asymmetric	ML	2	4		50
YB	2023-01-01	sgRgr	6	right	normal	asymmetric	ML	2	4		50
YB	2023-06-23	sgRgr	1	left	normal	precocious	ML	1	5		20
YB	2023-06-23	sgRgr	1	right	normal	asymmetric	ML	0	4		0
YB	2023-06-23	sgRgr	2	left	normal	asymmetric	ML	2	4		50
YB	2023-06-23	sgRgr	2	right	normal	asymmetric	ML	2	4		50
YB	2023-06-23	sgRgr	3	left	normal	no division	ML	0	3		0
YB	2023-06-23	sgRgr	4	left	normal	asymmetric	AP	0	4		0
YB	2023-06-23	sgRgr	4	right	normal	asymmetric	ML	0	4		0
YB	2023-06-23	sgRgr	5	right	normal	asymmetric	ML	2	4		50
YB	2023-06-23	sgRgr	7	left	normal	asymmetric	ML	2	4		50
YB	2023-06-23	sgRgr	8	right	normal	asymmetric	ML	1	4		25
YB	2023-06-23	sgRgr	8	left	normal	no division	ND	0	2		0
YB	2023-06-23	sgRgr	9	left	normal	asymmetric	ML	2	4		50
YB	2023-06-23	sgRgr	9	right	normal	precocious	ML	0	5		0
YB	2023-06-23	sgRgr	10	right	normal	asymmetric	ML	2	4		50
YB	2023-07-31	sgRgr	1	right	normal	asymmetric	ML	2	4		50
YB	2023-07-31	sgRgr	2	left	normal	asymmetric	ML	2	4		50
YB	2023-07-31	sgRgr	3	right	normal	asymmetric	ML	2	4		50
YB	2023-07-31	sgRgr	4	left	normal	asymmetric	ML	2	4		50
YB	2023-07-31	sgRgr	5	left	normal	symmetric	ML	1	4		25
YB	2023-07-31	sgRgr	6	right	normal	asymmetric	ML	2	4		50
YB	2023-07-31	sgRgr	7	right	normal	asymmetric	ML	2	4		50
YB	2023-07-31	sgRgr	8	left	normal	asymmetric	ML	2	4		50
YB	2023-07-31	sgRgr	8	right	normal	asymmetric	ML	2	4		50
YB	2023-07-31	sgRgr	9	right	normal	asymmetric	ML	2	4		50
YB	2023-07-31	sgRgr	10	left	normal	asymmetric	ML	2	4		50
YB	2023-07-31	sgRgr	10	right	normal	asymmetric	ML	2	4		50
YB	2023-07-31	sgRgr	11	right	normal	asymmetric	ML	2	4		50
YB	2023-07-31	sgRgr	12	right	normal	asymmetric	ML	2	4		50
YB	2023-07-31	sgRgr	13	left	normal	asymmetric	ML	2	4		50
YB	2023-07-31	sgRgr	14	right	normal	asymmetric	ML	2	4		50
YB	2023-07-31	sgRgr	15	right	normal	asymmetric	ML	2	4		50
YB	2023-07-31	sgRgr	16	left	normal	asymmetric	ML	2	4		50
YB	2023-07-31	sgRgr	16	right	normal	asymmetric	ML	2	4		50
YB	2023-07-31	sgRgr	17	left	normal	asymmetric	ML	2	4		50
YB	2023-07-31	sgRgr	18	right	normal	asymmetric	ML	2	4		50
YB	2023-07-31	sgRgr	19	right	normal	asymmetric	ML	2	4		50
YB	2023-07-31	sgRgr	20	right	normal	asymmetric	ML	2	4		50
YB	2023-01-01	sgFzd5	2	right	normal	asymmetric	ML	2	4		50
YB	2023-01-01	sgFzd5	3	left	normal	asymmetric	ML	2	4		50
YB	2023-01-01	sgFzd5	3	right	normal	asymmetric	ML	2	4		50
YB	2023-01-01	sgFzd5	4	left	normal	asymmetric	ML	2	4		50
YB	2023-01-01	sgFzd5	4	right	normal	asymmetric	ML	2	4		50
YB	2023-01-01	sgFzd5	6	left	inhibited	asymmetric	ML	1	2		50
YB	2023-01-01	sgFzd5	6	right	inhibited	asymmetric	ML	1	2		50
YB	2023-01-01	sgFzd5	7	right	normal	asymmetric	ML	2	4		50
YB	2023-01-01	sgFzd5	8	left	normal	asymmetric	ML	2	4		50
YB	2023-01-01	sgFzd5	9	left	normal	asymmetric	ML	2	4		50
YB	2023-01-01	sgFzd5	10	left	normal	asymmetric	ML	2	4		50
YB	2023-01-01	sgFzd5	10	right	enhanced	asymmetric	ML	3	6		50
YB	2023-01-01	sgFzd5	11	left	normal	asymmetric	ML	2	4		50
YB	2023-01-01	sgFzd5	12	left	normal	asymmetric	ML	2	4		50
YB	2023-01-01	sgFzd5	12	right	normal	asymmetric	ML	2	4		50
YB	2023-01-01	sgFzd5	13	left	normal	asymmetric	ML	2	4		50
YB	2023-01-01	sgFzd5	14	left	normal	asymmetric	ML	2	4		50
YB	2023-01-01	sgFzd5	14	right	normal	asymmetric	ML	1	4		25
YB	2023-01-01	sgFzd5	15	left	normal	asymmetric	ML	2	4		50
YB	2023-01-23	sgFzd5	15	right	normal	asymmetric	ML	2	4		50
YB	2023-01-01	sgFzd5	16	right	enhanced	asymmetric	ML	1	6		16.6667
YB	2023-01-01	sgFzd5	17	left	normal	asymmetric	ML	2	4		50
YB	2023-01-01	sgFzd5	17	right	normal	asymmetric	ML	2	4		50
YB	2023-07-31	sgFzd5	1	right	normal	asymmetric	ML	2	4		50
YB	2023-07-31	sgFzd5	2	right	normal	asymmetric	ML	2	4		50
YB	2023-07-31	sgFzd5	3	left	normal	asymmetric	ML	2	4		50
YB	2023-07-31	sgFzd5	4	left	normal	asymmetric	ML	0	4		0
YB	2023-07-31	sgFzd5	4	right	normal	asymmetric	ML	2	4		50
YB	2023-07-31	sgFzd5	5	left	normal	precocious	ML	1	5		20
YB	2023-07-31	sgFzd5	6	left	normal	asymmetric	ML	2	4		50
YB	2023-07-31	sgFzd5	7	right	normal	asymmetric	ML	2	4		50
YB	2023-07-31	sgFzd5	8	left	normal	asymmetric	ML	2	4		50
YB	2023-07-31	sgFzd5	9	left	normal	asymmetric	ML	2	4		50
YB	2023-07-31	sgFzd5	10	right	normal	asymmetric	ML	2	4		50
YB	2023-07-31	sgFzd5	11	right	normal	asymmetric	ML	2	4		50
YB	2023-07-31	sgFzd5	12	left	normal	asymmetric	ML	2	4		50
YB	2023-07-31	sgFzd5	13	left	normal	asymmetric	ML	2	4		50
YB	2023-07-31	sgFzd5	14	left	normal	asymmetric	ML	2	4		50
YB	2023-07-31	sgFzd5	15	left	normal	asymmetric	ML	2	4		50
YB	2023-07-31	sgFzd5	15	right	normal	asymmetric	ML	2	4		50
YB	2023-07-31	sgFzd5	16	left	normal	asymmetric	ML	2	4		50
YB	2023-07-31	sgFzd5	17	left	normal	asymmetric	ML	2	4		50
YB	2023-07-31	sgFzd5	17	right	normal	asymmetric	ML	2	4		50
YB	2023-07-31	sgFzd5	18	right	normal	asymmetric	ML	2	4		50
YB	2023-07-31	sgFzd5	19	left	normal	asymmetric	ML	2	4		50
YB	2023-07-31	sgFzd5	20	left	enhanced	asymmetric	ML	3	6		50
YB	2023-07-31	sgFzd5	20	right	normal	asymmetric	ML	2	4		50
