# Supplementary material for: Cell cycle-driven transcriptome maturation confers multilineage competence to cardiopharyngeal progenitors
Source: EMBO J. 2025 Nov 3;44(24):7649–76. doi: 10.1038/s44318-025-00613-y (PMC12705688; doi:10.1038/s44318-025-00613-y)
Supplement: Supplementary file 14 — Source data Fig. 6 [file 44318_2025_613_MOESM14_ESM.zip]

Archive with 34 entries (30 files):
- Figure 6/
- __MACOSX/._Figure 6
- Figure 6/6D,E,F,G/
- __MACOSX/Figure 6/._6D,E,F,G
- Figure 6/.DS_Store
- __MACOSX/Figure 6/._.DS_Store
- Figure 6/6B/
- __MACOSX/Figure 6/._6B
- Figure 6/6C/
- __MACOSX/Figure 6/._6C
- Figure 6/6D,E,F,G/Depdc1a-mesenchymecontact-tbx1-scoring-June2017.xlsx
- __MACOSX/Figure 6/6D,E,F,G/._Depdc1a-mesenchymecontact-tbx1-scoring-June2017.xlsx
- Figure 6/6B/Depdc slide1 02062020_[ii14_Series015_Image_15]_2024-05-08T09-14-43.230.jpg
- __MACOSX/Figure 6/6B/._Depdc slide1 02062020_[ii14_Series015_Image_15]_2024-05-08T09-14-43.230.jpg
- Figure 6/6B/Tyrosinase slide2 02062020_[ii10_Series011_Image_11]_2024-05-08T09-05-27.446.jpg
- __MACOSX/Figure 6/6B/._Tyrosinase slide2 02062020_[ii10_Series011_Image_11]_2024-05-08T09-05-27.446.jpg
- Figure 6/6B/Tyrosinase slide2 02062020_[ii10_Series011_Image_11]_2024-05-08T09-44-06.711.tif
- __MACOSX/Figure 6/6B/._Tyrosinase slide2 02062020_[ii10_Series011_Image_11]_2024-05-08T09-44-06.711.tif
- Figure 6/6B/Depdc slide1 02062020_[ii14_Series015_Image_15]_2024-05-08T09-14-12.935.jpg
- __MACOSX/Figure 6/6B/._Depdc slide1 02062020_[ii14_Series015_Image_15]_2024-05-08T09-14-12.935.jpg
- Figure 6/6B/Tyrosinase slide2 02062020_[ii10_Series011_Image_11]_2024-05-08T09-05-13.261.jpg
- __MACOSX/Figure 6/6B/._Tyrosinase slide2 02062020_[ii10_Series011_Image_11]_2024-05-08T09-05-13.261.jpg
- Figure 6/6B/Tyr_vs_Depdc (raw used for Maturation paper).csv
- __MACOSX/Figure 6/6B/._Tyr_vs_Depdc (raw used for Maturation paper).csv
- Figure 6/6B/Depdc slide1 02062020_[ii14_Series015_Image_15]_2024-05-08T09-49-26.745.tif
- __MACOSX/Figure 6/6B/._Depdc slide1 02062020_[ii14_Series015_Image_15]_2024-05-08T09-49-26.745.tif
- Figure 6/6B/Depdc slide1 02062020_[ii14_Series015_Image_15]_2024-05-08T09-49-38.698.tif
- __MACOSX/Figure 6/6B/._Depdc slide1 02062020_[ii14_Series015_Image_15]_2024-05-08T09-49-38.698.tif
- Figure 6/6B/Tyrosinase slide2 02062020_[ii10_Series011_Image_11]_2024-05-08T09-44-17.694.tif
- __MACOSX/Figure 6/6B/._Tyrosinase slide2 02062020_[ii10_Series011_Image_11]_2024-05-08T09-44-17.694.tif
- Figure 6/6C/niche-Fig3.ai
- __MACOSX/Figure 6/6C/._niche-Fig3.ai
- Figure 6/6C/niche-Fig3.pdf
- __MACOSX/Figure 6/6C/._niche-Fig3.pdf
