# Supplementary material for: Cell cycle-driven transcriptome maturation confers multilineage competence to cardiopharyngeal progenitors
Source: EMBO J. 2025 Nov 3;44(24):7649–76. doi: 10.1038/s44318-025-00613-y (PMC12705688; doi:10.1038/s44318-025-00613-y)
Supplement: Supplementary file 14 — Source data Fig. 6 [file 44318_2025_613_MOESM14_ESM.zip › Figure 6/6D,E,F,G/Depdc1a-mesenchymecontact-tbx1-scoring-June2017.xlsx]

## Sheet: Sheet1
Control sgRNA, 15hpf
			STVC	STVC	STVC		FHP	FHP	FHP
embryo#		orientation	cell	mesenchyme contact	Tbx1 expression		cell	mesenchyme contact	Tbx1 expression
1	anterior	wt/ml	anterior STVC	1	1		anterior FHP	0	0
	posterior	wt/ml	posterior STVC	1	1		posterior FHP	0	0
2	anterior	wt/ml	anterior STVC	1	1		anterior FHP	0	0
	posterior	wt/ml	posterior STVC	1	0		posterior FHP	0	0
3	anterior	wt/ml	anterior STVC	1	1		anterior FHP	0	0
	posterior	wt/ml	posterior STVC	1	1		posterior FHP	0	0
4	anterior	wt/ml	anterior STVC	1	1		anterior FHP	0	0
	posterior	wt/ml	posterior STVC	1	1		posterior FHP	0	0
5	anterior	wt/ml	anterior STVC	1	1		anterior FHP	0	0
	posterior	wt/ml	posterior STVC	1	1		posterior FHP	0	0
6	anterior	wt/ml	anterior STVC	1	1		anterior FHP	0	0
	posterior	wt/ml	posterior STVC	1	1		posterior FHP	0	0
7	anterior	wt/ml	anterior STVC	1	1		anterior FHP	0	0
	posterior	wt/ml	posterior STVC	1	1		posterior FHP	0	0
8	anterior	wt/ml	anterior STVC	1	1		anterior FHP	0	0
	posterior	wt/ml	posterior STVC	1	1		posterior FHP	0	0
9	anterior	wt/ml	anterior STVC	1	1		anterior FHP	0	0
	posterior	wt/ml	posterior STVC	1	1		posterior FHP	0	0
10	anterior	wt/ml	anterior STVC	1	1		anterior FHP	0	0
	posterior	wt/ml	posterior STVC	1	1		posterior FHP	0	0
11	anterior	wt/ml	anterior STVC	1	1		anterior FHP	0	0
	posterior	wt/ml	posterior STVC	1	1		posterior FHP	0	0
Depdc1.a CRISPR, 15hpf
			STVC	STVC	STVC		FHP	FHP	FHP
embryo#		orientation	cell	mesenchyme contact	Tbx1 expression		cell	mesenchyme contact	Tbx1 expression
7	anterior	wt/ml	anterior STVC	1	1		anterior FHP	0	0
	posterior	A/P	posterior STVC	1	1		posterior FHP	1	1
8	anterior	A/P	anterior STVC	1	1		anterior FHP	0	0	*A/P orientation but no direct mes contact
	posterior	A/P	posterior STVC	1	1		posterior FHP	1	1
9 right	anterior	wt/ml	anterior STVC	0	0		anterior FHP	0	0	*wt orientation but anterior STVC no contact
	posterior	wt/ml	posterior STVC	1	1		posterior FHP	0	0
9 left	anterior	A/P	anterior STVC	1	1		anterior FHP	1	0	*A/P, all cells contact mes, but no ectopic tbx1
	posterior	A/P	posterior STVC	1	1		posterior FHP	1	0
10	anterior	wt/ml	anterior STVC	1	1		anterior FHP	0	0
	posterior	wt/ml	posterior STVC	1	1		posterior FHP	0	0
11	anterior	wt/ml	anterior STVC	1	1		anterior FHP	0	0
	posterior	wt/ml	posterior STVC	1	1		posterior FHP	0	0
12	anterior	wt/ml	anterior STVC	1	1		anterior FHP	0	0
	posterior	wt/ml	posterior STVC	1	1		posterior FHP	0	0
13	anterior	wt/ml	anterior STVC	1	1		anterior FHP	0	0
	posterior	wt/ml	posterior STVC	1	1		posterior FHP	0	0
14	anterior	wt/ml	anterior STVC	1	1		anterior FHP	0	0
	posterior	wt/ml	posterior STVC	1	0		posterior FHP	0	0
15	anterior	abnormal		N/S	N/S			N/S	N/S
	posterior	abnormal		N/S	N/S			N/S	N/S
17	anterior	abnormal		N/S	N/S			N/S	N/S
	posterior	abnormal		N/S	N/S			N/S	N/S
18	anterior	wt/ml	anterior STVC	1	1		anterior FHP	0	0
	posterior	wt/ml	posterior STVC	1	1		posterior FHP	0	0
19	anterior	wt/ml	anterior STVC	1	1		anterior FHP	0	0
	posterior	wt/ml	posterior STVC	1	1		posterior FHP	0	0
20	anterior	abnormal		N/S	N/S			N/S	N/S
	posterior	abnormal		N/S	N/S			N/S	N/S
21	anterior	abnormal		N/S	N/S			N/S	N/S
	posterior	abnormal		N/S	N/S			N/S	N/S
22	anterior	wt/ml	anterior STVC	1	1		anterior FHP	0	0
	posterior	wt/ml	posterior STVC	1	1		posterior FHP	0	0
23	anterior	wt/ml	anterior STVC	1	1		anterior FHP	0	0
	posterior	wt/ml	posterior STVC	1	0		posterior FHP	0	0
24	anterior	abnormal		N/S	N/S			N/S	N/S
	posterior	abnormal		N/S	N/S			N/S	N/S
25	anterior	wt/ml	anterior STVC	1	1		anterior FHP	0	0
	posterior	wt/ml	posterior STVC	1	1		posterior FHP	0	0
26	anterior	wt/ml	anterior STVC	1	1		anterior FHP	0	0
	posterior	A/P	posterior STVC	1	1		posterior FHP	1	0
27	anterior	wt/ml	anterior STVC	1	1		anterior FHP	0	0
	posterior	A/P	posterior STVC	1	1		posterior FHP	1	1
001/(28)	anterior	A/P	anterior STVC	1	1		anterior FHP	1	0
	posterior	A/P	posterior STVC	1	1		posterior FHP	1	0
002/(29)	anterior	wt/ml	anterior STVC	1	1		anterior FHP	0	0
	posterior	A/P	posterior STVC	1	1		posterior FHP	1	1
003/(30)	anterior	wt/ml	anterior STVC	1	1		anterior FHP	0	0
	posterior	wt/ml	posterior STVC	1	1		posterior FHP	0	0
004/(31)	anterior	wt/ml	anterior STVC	1	1		anterior FHP	0	0
	posterior	wt/ml	posterior STVC	1	1		posterior FHP	0	0
005/(32)	anterior	A/P	anterior STVC	1	1		anterior FHP	0	0	*A/P orientation but no direct mes contact
	posterior	A/P	posterior STVC	1	1		posterior FHP	1	1
006/(33)	anterior	abnormal		N/S	N/S			N/S	N/S
	posterior	abnormal		N/S	N/S			N/S	N/S
007/(34)	anterior	A/P	anterior STVC	1	1		anterior FHP	1	0
	posterior	A/P	posterior STVC	1	1		posterior FHP	1	0
008/(35)	anterior	wt/ml	anterior STVC	1	1		anterior FHP	0	0
	posterior	wt/ml	posterior STVC	1	1		posterior FHP	0	0
009/(36)	anterior	A/P	anterior STVC	1	1		anterior FHP	1	0
	posterior	A/P	posterior STVC	1	1		posterior FHP	1	0
010/(37)	anterior	abnormal		N/S	N/S			N/S	N/S
	posterior	abnormal		N/S	N/S			N/S	N/S
011/(38)	anterior	A/P	anterior STVC	1	1		anterior FHP	1	0
	posterior	A/P	posterior STVC	1	1		posterior FHP	0	0	*A/P orientation but posterior FHP no direct mes contact
012/(39)	anterior	wt/ml	anterior STVC	1	1		anterior FHP	0	0
right	posterior	A/P	posterior STVC	1	1		posterior FHP	1	0
012/(39)	anterior	A/P	anterior STVC	1	0		anterior FHP	1	0	*direct mes contact but no tbx1 in stvc or fhp
left	posterior	wt/ml	posterior STVC	1	1		posterior FHP	0	0
013/(40)	anterior	wt/ml	anterior STVC	1	1		anterior FHP	0	0
	posterior	wt/ml	posterior STVC	1	1		posterior FHP	0	0

## Sheet: Depdc1 selection
Depdc1.a CRISPR, 15hpf
			STVC	STVC	STVC		FHP	FHP	FHP
embryo#		orientation	cell	mesenchyme contact	Tbx1 expression		cell	mesenchyme contact	Tbx1 expression
7	anterior	wt/ml	anterior STVC	1	1		anterior FHP	0	0
	posterior	A/P	posterior STVC	1	1		posterior FHP	1	1
8	anterior	A/P	anterior STVC	1	1		anterior FHP	0	0	*A/P orientation but no direct mes contact
	posterior	A/P	posterior STVC	1	1		posterior FHP	1	1
9 left	anterior	A/P	anterior STVC	1	1		anterior FHP	1	0	*wt orientation but anterior STVC no contact
	posterior	A/P	posterior STVC	1	1		posterior FHP	1	0
26	anterior	wt/ml	anterior STVC	1	1		anterior FHP	0	0	*A/P, all cells contact mes, but no ectopic tbx1
	posterior	A/P	posterior STVC	1	1		posterior FHP	1	0
27	anterior	wt/ml	anterior STVC	1	1		anterior FHP	0	0
	posterior	A/P	posterior STVC	1	1		posterior FHP	1	1
001/(28)	anterior	A/P	anterior STVC	1	1		anterior FHP	1	0
	posterior	A/P	posterior STVC	1	1		posterior FHP	1	0
002/(29)	anterior	wt/ml	anterior STVC	1	1		anterior FHP	0	0
	posterior	A/P	posterior STVC	1	1		posterior FHP	1	1
005/(32)	anterior	A/P	anterior STVC	1	1		anterior FHP	0	0	*A/P orientation but no direct mes contact
	posterior	A/P	posterior STVC	1	1		posterior FHP	1	1
007/(34)	anterior	A/P	anterior STVC	1	1		anterior FHP	1	0
	posterior	A/P	posterior STVC	1	1		posterior FHP	1	0
009/(36)	anterior	A/P	anterior STVC	1	1		anterior FHP	1	0
	posterior	A/P	posterior STVC	1	1		posterior FHP	1	0
011/(38)	anterior	A/P	anterior STVC	1	1		anterior FHP	1	0
	posterior	A/P	posterior STVC	1	1		posterior FHP	0	0	*A/P orientation but posterior FHP no direct mes contact
012/(39)	anterior	wt/ml	anterior STVC	1	1		anterior FHP	0	0
right	posterior	A/P	posterior STVC	1	1		posterior FHP	1	0
012/(39)	anterior	A/P	anterior STVC	1	0		anterior FHP	1	0	*direct mes contact but no tbx1 in stvc or fhp
left	posterior	wt/ml	posterior STVC	1	1		posterior FHP	0	0

## Sheet: Depdc1 proportions
Depdc1.a CRISPR, 15hpf
			STVC	STVC	STVC		FHP	FHP	FHP
embryo#		orientation	cell	mesenchyme contact	Tbx1 expression		cell	mesenchyme contact	Tbx1 expression
7	anterior	wt/ml	anterior STVC	1	1		anterior FHP	0	0
	posterior	A/P	posterior STVC	1	1		posterior FHP	1	1
8	anterior	A/P	anterior STVC	1	1		anterior FHP	0	0	*A/P orientation but no direct mes contact
	posterior	A/P	posterior STVC	1	1		posterior FHP	1	1
9 left	anterior	A/P	anterior STVC	1	1		anterior FHP	1	0	*wt orientation but anterior STVC no contact
	posterior	A/P	posterior STVC	1	1		posterior FHP	1	0
26	anterior	wt/ml	anterior STVC	1	1		anterior FHP	0	0	*A/P, all cells contact mes, but no ectopic tbx1
	posterior	A/P	posterior STVC	1	1		posterior FHP	1	0
27	anterior	wt/ml	anterior STVC	1	1		anterior FHP	0	0
	posterior	A/P	posterior STVC	1	1		posterior FHP	1	1
001/(28)	anterior	A/P	anterior STVC	1	1		anterior FHP	1	0
	posterior	A/P	posterior STVC	1	1		posterior FHP	1	0
002/(29)	anterior	wt/ml	anterior STVC	1	1		anterior FHP	0	0
	posterior	A/P	posterior STVC	1	1		posterior FHP	1	1
005/(32)	anterior	A/P	anterior STVC	1	1		anterior FHP	0	0	*A/P orientation but no direct mes contact
	posterior	A/P	posterior STVC	1	1		posterior FHP	1	1
007/(34)	anterior	A/P	anterior STVC	1	1		anterior FHP	1	0
	posterior	A/P	posterior STVC	1	1		posterior FHP	1	0
009/(36)	anterior	A/P	anterior STVC	1	1		anterior FHP	1	0
	posterior	A/P	posterior STVC	1	1		posterior FHP	1	0
011/(38)	anterior	A/P	anterior STVC	1	1		anterior FHP	1	0
	posterior	A/P	posterior STVC	1	1		posterior FHP	0	0	*A/P orientation but posterior FHP no direct mes contact
012/(39)	anterior	wt/ml	anterior STVC	1	1		anterior FHP	0	0
right	posterior	A/P	posterior STVC	1	1		posterior FHP	1	0
012/(39)	anterior	A/P	anterior STVC	1	0		anterior FHP	1	0	*direct mes contact but no tbx1 in stvc or fhp
left	posterior	wt/ml	posterior STVC	1	1		posterior FHP	0	0
CONTROL	mesenchyme contact	mesenchyme contact	No mesenchyme contact	No mesenchyme contact			Depdc1.a condition only
n=11	Tbx1 expression	No Tbx1 expression	Tbx1 expression	No Tbx1 expression			ECTOPIC mesenchyme contact (>2 cells contact mesenchyme per embryo half)
11x4 = 44 cells	21	1	0	22			n=17 'FHPs' which (improperly) contact mesenchyme
44	0.477273	0.0227273	0	0.5			17
	0.477273	0.0227273	0	0.5			Ectopic Tbx1 expression	5	0.294118	0.294118
							No Tbx1 expression	12	0.705882	0.705882
Depdc1.a CRISPR	mesenchyme contact	mesenchyme contact	No mesenchyme contact	No mesenchyme contact
n=13	Tbx1 expression	No Tbx1 expression	Tbx1 expression	No Tbx1 expression
13x4 = 52 cells	25 (stvc) + 5 (FHP)	1 (sTVC) + 12 (FHP)	0	9 (all FHP)
52	30	13	0	9
	0.576923	0.25	0	0.173077
	0.576923	0.25	0	0.173077
