# Supplementary material for: Cell cycle-driven transcriptome maturation confers multilineage competence to cardiopharyngeal progenitors
Source: EMBO J. 2025 Nov 3;44(24):7649–76. doi: 10.1038/s44318-025-00613-y (PMC12705688; doi:10.1038/s44318-025-00613-y)
Supplement: Supplementary file 14 — Source data Fig. 6 [file 44318_2025_613_MOESM14_ESM.zip › Figure 6/6B/Tyr_vs_Depdc (raw used for Maturation paper).csv]

Row.names	Condition	ATM.dist.mean_Nucleus	TVC.dist.min_Nucleus	TVC.dist.max_Nucleus	TVC.dist.mean_Nucleus	TVC.dist.sd_Nucleus	TVC.ATM.dist.min_Nucleus	TVC.ATM.dist.max_Nucleus	TVC.ATM.dist.mean_Nucleus	TVC.ATM.dist.sd_Nucleus	TVC.cosine.min_Nucleus	TVC.cosine.max_Nucleus	TVC.cosine.sd_Nucleus	max-min_cosine_Nucleus	ATM.Nucleus.Dist.to.Cell.Membrane.min	ATM.Nucleus.Dist.to.Cell.Membrane.max	ATM.Nucleus.Dist.to.Cell.Membrane.mean	ATM.Nucleus.Dist.to.Cell.Membrane.SD	TVC.Nucleus.Dist.to.Cell.Membrane.min	TVC.Nucleus.Dist.to.Cell.Membrane.max	TVC.Nucleus.Dist.to.Cell.Membrane.mean	TVC.Nucleus.Dist.to.Cell.Membrane.SD	ATM.dist.mean_Cell	TVC.dist.min_Cell	TVC.dist.max_Cell	TVC.dist.mean_Cell	TVC.dist.sd_Cell	TVC.ATM.dist.min_Cell	TVC.ATM.dist.max_Cell	TVC.ATM.dist.mean_Cell	TVC.ATM.dist.sd_Cell	TVC.cosine.min_Cell	TVC.cosine.max_Cell	TVC.cosine.sd_Cell	max-min_cosine_Cell	ATM.Cell.Ellipticity..oblate..min	ATM.Cell.Ellipticity..oblate..max	ATM.Cell.Ellipticity..oblate..mean	ATM.Cell.Ellipticity..oblate..SD	ATM.Cell.Ellipticity..prolate..min	ATM.Cell.Ellipticity..prolate..max	ATM.Cell.Ellipticity..prolate..mean	ATM.Cell.Ellipticity..prolate..SD	ATM.Cell.Nucleus.to.Cytoplasm.Volume.Ratio.min	ATM.Cell.Nucleus.to.Cytoplasm.Volume.Ratio.max	ATM.Cell.Nucleus.to.Cytoplasm.Volume.Ratio.mean	ATM.Cell.Nucleus.to.Cytoplasm.Volume.Ratio.SD	ATM.Cell.Sphericity.min	ATM.Cell.Sphericity.max
Depdc.image1_left.2020_06_17	Depdc	0	0.084451597065702	1	0.416710203600681	0.244306086466464	0	0	0	0	-0.996992043384207	0.99956398085127	0.87606884202407	1.99655602423548	0	0	0	0	0.0204127312495109	0.0780762801562705	0.0564274749607778	0.0217081952823371	0	0.116542413430365	1	0.421300621418426	0.243044666790105	0	0	0	0	-0.998489222917708	0.999667401003084	0.864887465092313	1.99815662392079	0	0	0	0	0	0	0	0	0	0	0	0	0	0
Depdc.image1_right.2020_06_17	Depdc	0.228638799550255	0.0788348014040979	0.322739899862612	0.181330857946417	0.0856503013707334	0.625568017773859	1	0.813302412298488	0.126885329207988	-0.933734459219013	0.989935938159461	0.877196993736435	1.92367039737847	0.0356722829407129	0.0385273000927936	0.0370997915167532	0.00201880198864016	0.0218231054844724	0.0384072630314291	0.0280749810423803	0.00757766910679872	0.254586738421948	0.10801068470385	0.344537322824588	0.200041641433781	0.0890781399374862	0.613938070030906	1	0.800132278487316	0.135303245052899	-0.96262233309539	0.992585248231784	0.83825297245011	1.95520758132717	0.321717	0.365733	0.343725	0.0311240120807071	0.445798	0.583949	0.5148735	0.0976875089277027	0.118723	0.161979	0.140351	0.0305866109270053	0.305878	0.330416
Depdc.image1.2020_01_10	Depdc	0.36288801991122	0.0548381574213717	0.132205424745796	0.0815803657348955	0.0278905191963921	0.561386468557662	1	0.786559045118022	0.178781047165594	-0.839690005743262	0.966707591004985	0.584100422677629	1.80639759674825	0.0343583741010223	0.0406499705367433	0.0375041723188828	0.00444883050418739	0.0254144789685687	0.0299322536228131	0.026936009195857	0.00203719886077571	0.388885772129043	0.0735095156159856	0.142999870364824	0.0941733655801101	0.0264139201620391	0.52825549821716	1	0.771479339429942	0.193212433914936	-0.78825941066029	0.948652892388114	0.501403501009633	1.7369123030484	0.0891477	0.102076	0.09561185	0.00914168859921404	0.793888	0.868629	0.8312585	0.0528498679326637	0.0730343	0.0790311	0.0760327	0.0042403779454195	0.443605	0.480748
Depdc.image1.2020_06_17	Depdc	0	0.082419321631596	0.340452589318432	0.179239132801684	0.0778456982741513	0.668573216435638	1	0.810387785016414	0.122046757043365	-0.983997759827607	0.998375465586598	0.644677628682484	1.98237322541421	0.093442719841856	0.093442719841856	0.093442719841856	0	0.0284134281322838	0.0478687454126946	0.0372447995937369	0.00759334966215156	0	0.132333258855334	0.402318114728863	0.220935993130479	0.0834831843038202	0.611519632069263	1	0.79184252634845	0.142493470044644	-0.955528678720803	0.991778347758015	0.60322041679838	1.94730702647882	0.296841	0.296841	0.296841	0	0.607326	0.607326	0.607326	0	0.0867918	0.0867918	0.0867918	0	0.461263	0.461263
Depdc.image10.2020_01_10	Depdc	0.336526146449145	0.0594937273544476	0.166736543329188	0.0975953959678436	0.0425386495389138	0.519172785672977	1	0.766923658499255	0.183531900977269	-0.974224545515173	0.994023905987613	0.814996193004592	1.96824845150279	0.0434674572161105	0.0548775666518029	0.0491725119339567	0.00806816575605871	0.0250150875135801	0.0341075346023081	0.0300283435609062	0.00425716378437666	0.387700212052289	0.0678253643717555	0.165816298540696	0.10234868718693	0.0403854817723359	0.47892816905175	1	0.750296211071808	0.205369011033089	-0.923732630741383	0.987649815555595	0.711283952146467	1.91138244629698	0.155858	0.187921	0.1718895	0.0226719647251843	0.642093	0.649878	0.6459855	0.00550482629153722	0.0615126	0.0653729	0.06344275	0.00272964430741443	0.433366	0.459357
Depdc.image11_left.2020_01_10	Depdc	0.269656680861726	0.0622460105504228	0.139845965648951	0.0938047935098451	0.0274991039485807	0.645714814595689	1	0.815778101716598	0.141299282658699	-0.885182384022374	0.978323571268243	0.521929162177586	1.86350595529062	0.0322671438451417	0.0371751649285847	0.0347211543868632	0.00347049499030908	0.0277857237560718	0.0332783434116342	0.0314038080108034	0.00246981320817269	0.312066464355381	0.0750371467019426	0.151058921503544	0.10711357903042	0.0296896196282506	0.59564960812599	1	0.793584550323457	0.159487761338646	-0.858488765219008	0.967008312565457	0.512070294489482	1.82549707778447	0.15945	0.21918	0.189315	0.0422354880402725	0.531026	0.589724	0.560375	0.041505753842088	0.0520062	0.0675531	0.05977965	0.0109933184164291	0.444259	0.45456
Depdc.image11_right.2020_01_10	Depdc	0.243941277242049	0.0522458092860878	0.109676746098134	0.0737292286613508	0.0210287560559774	0.680655372420472	1	0.845584247696434	0.120528170360372	-0.902116542185988	0.978647347359692	0.535470131194899	1.88076388954568	0.0398588958834531	0.0400763498527941	0.0399676228681236	0.000153763176316935	0.0241710350009052	0.0321246955856862	0.0270587434610464	0.00349597928986896	0.324298626248555	0.0648380201854488	0.136529832084829	0.0900891738228548	0.0268524266507431	0.588606876565875	1	0.802461622030231	0.156620792009439	-0.788338632351561	0.956363882928584	0.505118503388789	1.74470251528015	0.0931403	0.148485	0.12081265	0.0391346126727351	0.794178	0.899808	0.846993	0.074691689296735	0.0538601	0.0575044	0.05568225	0.00257690924267813	0.428797	0.465575
Depdc.image12.2020_01_10	Depdc	0.0764077552936797	0.0718115668614596	0.155427555368118	0.106186657670689	0.0291701885239109	0.815731720936674	1	0.902721269469753	0.0665948453561844	-0.445911045454327	0.895102248768881	0.441083220139168	1.34101329422321	0.0351301942365526	0.0374563111561653	0.036293252696359	0.00164481304769089	0.0211979029315434	0.0411242472564835	0.033017063383546	0.0088010827461759	0.1824637659105	0.0720698099280048	0.160464986960768	0.109225217198494	0.0303297335608126	0.725392557731872	1	0.858055218193237	0.101436934115168	-0.416975590051775	0.904236102011081	0.442338158092786	1.32121169206286	0.0718706	0.0923877	0.08212915	0.0145077805402825	0.751262	0.874985	0.8131235	0.0874853722887432	0.0579361	0.100155	0.07904555	0.0298532704842367	0.423156	0.431272
Depdc.image13.2020_01_10	Depdc	0.337540861577543	0.0597465588754937	0.14422996158076	0.105625167060719	0.029432117185556	0.571527369042305	1	0.781724520196073	0.17206754547117	-0.934509264441552	0.989070119665298	0.524007481300345	1.92357938410685	0.0434124277980603	0.0442997300816029	0.0438560789398316	0.000627417461655305	0.0244023517953912	0.0342882218395834	0.0289216892856142	0.0050270629668378	0.390481891559634	0.0720164614446645	0.141027050296412	0.102004851138196	0.0273993260657521	0.526394344696674	1	0.757851313579706	0.194211631785047	-0.853319397852033	0.963903802312586	0.505243362460332	1.81722320016462	0.125968	0.149198	0.137583	0.0164260905269635	0.571992	0.619623	0.5958075	0.0336802030946965	0.0882712	0.0904076	0.0893394	0.00151066292732695	0.455778	0.457484
Depdc.image14_left.2020_01_10	Depdc	0.313215789278816	0.0506184350079303	0.416110512137906	0.198578738193391	0.130177674109631	0.325777607325088	1	0.719924585380972	0.204897692102147	-0.864967799774052	0.995320915219696	0.690722051294912	1.86028871499375	0.0416869289730086	0.0527284481540448	0.0472076885635267	0.00780753308751206	0.0207515859848339	0.038433029688347	0.0290745684311178	0.00722124660947758	0.288464897740483	0.0739242603513855	0.440314216567518	0.211689306480734	0.129817021050447	0.321207006056535	1	0.713107147681368	0.201760499542977	-0.910153114490473	0.995950046664469	0.684886414212953	1.90610316115494	0.317096	0.428481	0.3727885	0.0787610888224636	0.387095	0.472506	0.4298005	0.0603946972879242	0.0417778	0.0828582	0.062318	0.0290482294138559	0.49688	0.510499
Depdc.image14_right.2020_01_10	Depdc	0.301200185397644	0.0632304587521094	0.157260637953437	0.0966824360231377	0.0377613983459456	0.5627923794779	1	0.790584275918946	0.165470081967448	-0.94684691600317	0.990617040467106	0.682083258210285	1.93746395647028	0.037763569545433	0.0482676828894671	0.04301562621745	0.00742752977591858	0.0192799277193091	0.0247229433501728	0.0213627509782025	0.0023611208367145	0.302943874271945	0.0728642554848343	0.185492748160481	0.11215816572919	0.0449100653984188	0.531989623609089	1	0.777162177992508	0.170678141982718	-0.974746869752533	0.994731203342518	0.687765136795022	1.96947807309505	0.175037	0.200325	0.187681	0.0178813162826454	0.75743	0.820442	0.788936	0.0445562124961267	0.0626209	0.0653253	0.0639731	0.00191229957904091	0.493044	0.495484
Depdc.image15_left.2020_01_10	Depdc	0.329283754370357	0.0800589825238739	0.219101038388481	0.138208222345995	0.0483421899152064	0.581778548382311	1	0.775965054096677	0.170294921611552	-0.994406039042976	0.999254931682286	0.644912937594827	1.99366097072526	0.0449023932421022	0.0511730094053138	0.048037701323708	0.00443399521122484	0.0243425551066413	0.0356432354297135	0.0293350304068109	0.00471479904417262	0.371930278795202	0.0889312352579056	0.208702477434793	0.139468326618424	0.0417936416475403	0.543174363688834	1	0.757663663009386	0.187419126358429	-0.977645764494658	0.995978334522549	0.575930312000545	1.97362409901721	0.185358	0.23063	0.207994	0.0320121381978774	0.633013	0.678853	0.655933	0.0324137748495913	0.0651456	0.0698393	0.06749245	0.0033189470988553	0.469555	0.47279
Depdc.image15_right.2020_01_10	Depdc	0.358496446737069	0	0	0	0	0.596441228885604	1	0.739766111400029	0.225755857540337	0	0	0	0	0.0572514493763512	0.0723889286933983	0.0653728139686539	0.00762902372330891	0.0532858814586448	0.0532858814586448	0.0532858814586448	0	0.391624844841849	0	0	0	0	0.611715823948843	1	0.74406568405975	0.221688945675935	0	0	0	0	0.22707	0.523889	0.32714	0.17039806768564	0.287409	0.738721	0.554434333333333	0.236759150947399	0.102382	0.165399	0.129548666666667	0.0323935197583303	0.452591	0.521562
Depdc.image16_left.2020_01_10	Depdc	0.486538474211988	0.0725901088468249	0.165662584857845	0.113025910970573	0.0346392084965751	0.542892991831324	1	0.782808523099842	0.183738961200949	-0.890507101009025	0.979926587547402	0.570779436288851	1.87043368855643	0.0444843351672799	0.0531181235834081	0.048801229375344	0.00610501033637411	0.0293225359293317	0.0463117005024852	0.0371415309044656	0.00789836605893716	0.470030721872242	0.0826149692304546	0.187235896771682	0.127880123869911	0.0399393376353659	0.531880687075301	1	0.780714830644083	0.18123517059064	-0.974932199737138	0.995169100900019	0.602436411876953	1.97010130063716	0.144986	0.191294	0.16814	0.0327447008231866	0.582783	0.627143	0.604963	0.0313672568134352	0.0732176	0.0752472	0.0742324	0.00143514392309622	0.462359	0.487706
Depdc.image16_right.2020_01_10	Depdc	0.45650847294565	0.0881977037493461	0.182668469287965	0.123953572542472	0.0331267596891443	0.59165838170944	1	0.803794760341227	0.164555867454113	-0.453541340034518	0.886581604055177	0.440181516910852	1.3401229440897	0.048419916250799	0.0687080738751346	0.0585639950629668	0.0143458938339493	0.0412760941257724	0.0499431212936587	0.0442793753132332	0.00395279150926327	0.474950434406957	0.111891231371121	0.201687124554353	0.13595029369719	0.0333248314254756	0.538780621543176	1	0.775697508952181	0.180945520482568	-0.410788085947678	0.858892249078546	0.42865134385187	1.26968033502622	0.120248	0.223387	0.1718175	0.0729302863047993	0.585116	0.769671	0.6773935	0.130500092001883	0.0786342	0.0868495	0.08274185	0.00580909433948184	0.377572	0.415061
Depdc.image17_left.2020_01_10	Depdc	0.260934824510337	0.0818187917159645	0.223322226015598	0.147969501673913	0.0530799850471697	0.527507792709646	1	0.777489027234894	0.162137865697037	-0.633637732098227	0.93849462430928	0.610782599882904	1.57213235640751	0.0319795918739897	0.0345246464670652	0.0332521191705274	0.00179962536125366	0.0226141418668199	0.0312380153163179	0.0287504242669931	0.00411034929774358	0.315485834452154	0.0954168499325179	0.2087866034566	0.143581858408621	0.0484307751622634	0.492202966896818	1	0.759670011823832	0.183265348550753	-0.592667839626684	0.904704709774636	0.569280982351045	1.49737254940132	0.207173	0.250581	0.228877	0.0306940911577457	0.503561	0.5698	0.5366805	0.0468380460790157	0.142012	0.155599	0.1488055	0.00960745983598161	0.238697	0.279906
Depdc.image17_right.2020_01_10	Depdc	0.312770564469427	0.0828014531787954	0.223712710901226	0.13107027633083	0.0506120878787278	0.517892022245276	1	0.768836427413417	0.173291383897245	-0.902396810854462	0.985122646194841	0.636145428606439	1.8875194570493	0.0474440305948953	0.0550001361109472	0.0512220833529212	0.00534297344976138	0.0265718596097044	0.0337901258378976	0.0309448293622082	0.00310833169887758	0.352688282186759	0.11070531414586	0.209468013933369	0.133845201469901	0.0384068703262064	0.489019071556763	1	0.748786536318301	0.188808667700306	-0.779839852378315	0.94368884974452	0.515735809451971	1.72352870212284	0.126141	0.193806	0.1599735	0.0478463803489877	0.607596	0.678853	0.6432245	0.0503863079070098	0.105768	0.117024	0.111396	0.00795919392903578	0.317355	0.422822
Depdc.image18_left.2020_01_10	Depdc	0.251346430559811	0.0598212924011741	0.24361400071123	0.138421819935188	0.0591509038358833	0.60971146414362	1	0.796648266247183	0.132490999981848	-0.823571540335665	0.955195981796905	0.625918868407841	1.77876752213257	0.044870602848739	0.0494681296013645	0.0471693662250517	0.00325094234346801	0.0177702955726541	0.047577515608406	0.034394830174362	0.0144894863885968	0.275882299661285	0.080606112820817	0.243502571865398	0.14321791368372	0.0535734112991002	0.6027804259822	1	0.796390882115673	0.139321230625744	-0.706888656300232	0.924706522518063	0.577676346934351	1.6315951788183	0.192892	0.440356	0.316624	0.174983472499548	0.420597	0.636941	0.528769	0.152978309469022	0.068563	0.0698331	0.06919805	0.000898096322785031	0.459126	0.459483
Depdc.image18_right.2020_01_10	Depdc	0.383719964868584	0.075340642085792	0.164169516874565	0.112239996884661	0.0305820301200606	0.505048988597626	1	0.74418800913031	0.197686336622507	-0.914336807302115	0.98257970342069	0.520827401158069	1.89691651072281	0.0270244300266054	0.0439873761344522	0.0355059030805288	0.0119946142217604	0.0245752471590325	0.0319896115372131	0.0274229557564294	0.00331960975835318	0.397713386963281	0.085213624632917	0.179676819782521	0.118858121130906	0.0323737299413882	0.478882107698937	1	0.734272393142389	0.205705914661132	-0.819308011012537	0.962320143366672	0.503999980879718	1.78162815437921	0.168158	0.272845	0.2205015	0.0740248876020761	0.434913	0.591455	0.513184	0.110691909740504	0.0892285	0.102735	0.09598175	0.00955053774009611	0.373173	0.471895
Depdc.image19_left.2020_01_10	Depdc	0	0.167295341270056	1	0.528724427999492	0.284611241139797	0	0	0	0	-0.998615038961353	0.999910673876012	0.977631187792541	1.99852571283737	0	0	0	0	0.0443239993872072	0.0598403650944539	0.0490375770600855	0.00726616728471878	0	0.285855661212402	1	0.548502358013051	0.276642737395818	0	0	0	0	-0.993971431500947	0.999284659946222	0.9780823348527	1.99325609144717	0	0	0	0	0	0	0	0	0	0	0	0	0	0
Depdc.image19_right.2020_01_10	Depdc	0.298107006234338	0.0598010007551501	0.225582756437467	0.123784134132571	0.0612122127130865	0.511800620152742	1	0.749866773483928	0.166571425070092	-0.995539236608112	0.999563643114472	0.931449670626528	1.99510287972258	0.0410936776829556	0.0501837312654748	0.0456387044742152	0.00642763852954837	0.0216153293364844	0.0287226991470193	0.0254214325061972	0.00314311040608655	0.332401271433731	0.0684031096410764	0.252567832678559	0.138931921141098	0.0688137164783153	0.462235920853935	1	0.723282228325653	0.182696005731676	-0.979765185348469	0.998167887288481	0.912391297755781	1.97793307263695	0.197348	0.259331	0.2283395	0.0438285996182858	0.567784	0.614675	0.5912295	0.0331569440766184	0.0604029	0.0748591	0.067631	0.010222077050189	0.421219	0.442625
Depdc.image2_left.2020_01_10	Depdc	0.106828057942154	0.0625406110131841	0.165281942561478	0.103449223784981	0.0347790357990886	0.659989852756932	1	0.84493971970728	0.10460782296829	-0.764486047481959	0.969794405144207	0.558970963618245	1.73428045262617	0.0236509816510725	0.0446695690200038	0.0338150789172931	0.0105262878284729	0.0308922116805285	0.042077012879567	0.0344667739653898	0.00513951248371232	0.109908438979694	0.0802536717204341	0.176253698873402	0.110177519299821	0.034452868895663	0.6333649167689	1	0.814577929640742	0.106306312882001	-0.648994468457137	0.938082377911114	0.523450985320157	1.58707684636825	0.314768	0.383952	0.354618333333333	0.035770891410941	0.287189	0.585205	0.461590333333333	0.155363599975455	0.0673323	0.107227	0.0932401	0.0224605802380526	0.464871	0.553432
Depdc.image2_left.2020_06_17	Depdc	0.219792990268693	0.144232534578623	0.24461350807086	0.191933987580178	0.039977687338564	0.701687204184825	1	0.841895067944491	0.0925123775727407	-0.184269726352968	0.814945705090878	0.358691215277899	0.999215431443846	0.0258471545182564	0.081928810498726	0.0568462009922382	0.0285051083872818	0.0437443632951134	0.0761870670204936	0.0604047543478229	0.0165081702942288	0.225329557434125	0.160237372604387	0.250777464600616	0.191442148910499	0.0370219936739268	0.684370480377472	1	0.822959149172418	0.0982301167219706	-0.121164913047786	0.773124097833395	0.355295841782466	0.894289010881181	0.301423	0.450152	0.352141	0.0848972893972475	0.337411	0.605781	0.511695666666667	0.151094553261636	0.0529053	0.0785219	0.0620765333333333	0.0142736579300239	0.433057	0.513804
Depdc.image2_right.2020_01_10	Depdc	0.113683188554144	0.0627285136445414	0.165421724651408	0.101741203006366	0.0374471699826571	0.805669582320329	1	0.90983357199863	0.0605352940340295	-0.772114163562347	0.942982887159596	0.588466790693419	1.71509705072194	0.0445242409468176	0.0452313193062588	0.0448777801265382	0.000499979902791146	0.0290454131838456	0.0410726110215547	0.0334351989606289	0.00535537896306133	0.152181469031026	0.084480378124067	0.169968139284843	0.107543105751897	0.0322992926556322	0.73064984416751	1	0.869683545903293	0.0853882712924932	-0.668050081086828	0.917833743352606	0.514704833849669	1.58588382443943	0.241145	0.439346	0.3402455	0.140149271137955	0.412595	0.691796	0.5521955	0.197424920414065	0.0822955	0.0887002	0.08549785	0.00452880680146549	0.473603	0.48364
Depdc.image2_right.2020_06_17	Depdc	0.241935562465534	0.140685071165181	0.323500562898044	0.221198956484287	0.0808126288901178	0.694142389901675	1	0.840529893073936	0.0882423795409985	-0.856516072229897	0.970212898808741	0.606001319094027	1.82672897103864	0.0329446836627138	0.0722548950867433	0.0529235744688012	0.0196631048136327	0.0441963452445527	0.0725259709794553	0.0604766749852386	0.0118211823212233	0.247949310029031	0.172900653245901	0.336232970223486	0.228936788525779	0.0779226836944185	0.68297366656389	1	0.831074774203703	0.0950007422908106	-0.735630185232868	0.937371974122609	0.559087682949	1.67300215935548	0.296614	0.491789	0.411975	0.102327963250521	0.243652	0.642237	0.434716666666667	0.199801382078136	0.129689	0.163952	0.148586	0.0174022775233588	0.383162	0.518458
Depdc.image2.2020_06_17	Depdc	0.342968270523974	0.0828569363019033	0.208903562619842	0.133278479400663	0.0418822026375993	0.64004314135965	1	0.820325490091163	0.137769467432005	-0.756820756574216	0.965811653213168	0.531236202174349	1.72263240978738	0.0298602452930984	0.0557522605058896	0.042806252899494	0.0183084195355499	0.0207052623825775	0.0445344118320783	0.0348655007919539	0.010250863686658	0.430558901714419	0.0992991434625097	0.225689392077349	0.150823035695693	0.0428479022680001	0.57588751992097	1	0.790073167769141	0.168061508393232	-0.719925645851187	0.952233889474685	0.494148290882319	1.67215953532587	0.161247	0.185888	0.1735675	0.0174238181952177	0.493245	0.493932	0.4935885	0.000485782358675153	0.0866581	0.109613	0.09813555	0.0162315654514591	0.228094	0.394199
Depdc.image20_left.2020_01_10	Depdc	0.330534617926688	0.101182075237825	0.209966303603347	0.131627618254502	0.0421257349411622	0.487874186025691	1	0.743525735975939	0.18546563890331	-0.898387893798091	0.977345429949575	0.571203446454921	1.87573332374767	0.0443701793662136	0.045385767611713	0.0448779734889633	0.000718129335285976	0.0356712657496812	0.0465170634322326	0.0393060344292107	0.00511290684501901	0.408598273991285	0.102341283984022	0.201044965018655	0.140513033134718	0.0378468483935267	0.423031530042135	1	0.713472848272997	0.219429328403523	-0.818291693829979	0.956234412671641	0.499155575178446	1.77452610650162	0.119504	0.154629	0.1370665	0.0248371256891775	0.567929	0.599242	0.5835855	0.0221416346392944	0.0679979	0.0902666	0.07913225	0.0157463487782089	0.434928	0.439296
Depdc.image20_right.2020_01_10	Depdc	0.318071440778429	0.0813063229758735	0.188772712259874	0.128845361694151	0.0363858138847009	0.534184056167248	1	0.78360740980148	0.175713267232456	-0.593911108832848	0.938042760157106	0.445849496979804	1.53195386898995	0.0520162855184859	0.0608891470973429	0.0564527163079144	0.0062740605909394	0.034479601119164	0.0411890742247382	0.0373263307865879	0.00283802392050277	0.386817766779807	0.102352696870489	0.181692445143486	0.134683588963478	0.0280928584592416	0.483845657267097	1	0.750122100383345	0.203328286300243	-0.325232194461233	0.846301916470185	0.371690574614679	1.17153411093142	0.148931	0.241837	0.195384	0.0656944626129174	0.595211	0.638324	0.6167675	0.0304854946572956	0.0784885	0.0922862	0.08538735	0.00975644723477762	0.456912	0.481532
Depdc.image21.2020_01_10	Depdc	0.324140989245635	0.0440230092457775	0.119339446560795	0.0785598184934822	0.0319594564301928	0.587246242555617	1	0.78142557176311	0.163546073369991	-0.540612834497157	0.939703245690313	0.52007613928866	1.48031608018747	0.0263134367336574	0.0284773153840456	0.0273953760588515	0.00153009326735429	0.0188830325469379	0.0305042765468148	0.0240530077621304	0.0051823968344985	0.378860029805759	0.0582727233533686	0.126690184079074	0.085831193807231	0.02851439641192	0.533774000932258	1	0.760883333952355	0.188579866164181	-0.544734100097061	0.908347450546199	0.519205256704345	1.45308155064326	0.0506623	0.136361	0.09351165	0.0605981319088716	0.722534	0.845648	0.784091	0.0870547442590006	0.0659345	0.122385	0.09415975	0.0399165313513712	0.427248	0.475622
Depdc.image22_left.2020_01_10	Depdc	0.285536040338548	0.0719121409584317	0.153451510895616	0.0971083911035903	0.030553054455052	0.594980122895918	1	0.802003962504566	0.148517669706629	-0.724872695629446	0.93674130071101	0.536304319287941	1.66161399634046	0.0387392122418054	0.0409188372428618	0.0398290247423336	0.00154122761869073	0.0284983087880789	0.0388326360522393	0.0329052603544175	0.0043239999264581	0.335121268825192	0.087350596965689	0.160095316786917	0.106550814819927	0.0274867536488389	0.550632977352576	1	0.778321804065762	0.167739872116419	-0.609732934655546	0.901653515361285	0.46198158909376	1.51138645001683	0.195899	0.243488	0.2196935	0.0336505046098866	0.517724	0.578965	0.5483445	0.0433039263866454	0.0837563	0.0931254	0.08844085	0.00662495414361488	0.400723	0.417688
Depdc.image22_right.2020_01_10	Depdc	0.267709511199424	0.0746951874685367	0.138897321622863	0.0975865268678351	0.022634567931957	0.655633042920395	1	0.82594992601016	0.142390825639547	-0.617272245147821	0.90608650906243	0.433892946115241	1.52335875421025	0.0306653246782104	0.032465258056655	0.0315652913674327	0.00127274509758216	0.0237646487653708	0.0263916470237406	0.0246537379235176	0.00118860518375495	0.312886991710915	0.0790713035268371	0.143923211436222	0.100765995372027	0.0235299447407212	0.617212680453941	1	0.807825208895786	0.162492350033936	-0.621827294867737	0.902702894381265	0.436371755321235	1.524530189249	0.146588	0.20024	0.173414	0.0379376930242206	0.556914	0.60681	0.581862	0.0352817999540839	0.0823169	0.111987	0.09715195	0.020979928908483	0.412996	0.431765
Depdc.image3_right.2020_06_17	Depdc	0.209569836054974	0.111401856385595	0.249062042334028	0.183025461213906	0.0486826278988945	0.805293577321559	1	0.915684499565867	0.0688020030459371	-0.549327465643901	0.927527456432854	0.426239639982164	1.47685492207675	0.0385704289720551	0.0728200349212667	0.0593418712572254	0.0182524741255297	0.0368320082109929	0.0598666223736948	0.0524747762202328	0.0106238395952669	0.263154644141239	0.174414999943679	0.277748370556986	0.212449481101148	0.041956694746171	0.700515075326483	1	0.85980632218909	0.1029199143338	-0.219655072010194	0.790374353644322	0.359122759306609	1.01002942565452	0.138547	0.57776	0.386337333333333	0.224966664700203	0.191927	0.5542	0.390043666666667	0.183508609640892	0.00951102	0.0797266	0.03468894	0.0390942946391772	0.206919	0.498089
Depdc.image3.2020_01_10	Depdc	0.318381323075923	0.0864999577401972	0.156554341216395	0.120319616292068	0.0260106297120818	0.627560488552969	1	0.820411976109878	0.14573264229817	-0.170679218189476	0.838815261790833	0.366431571734536	1.00949447998031	0.0260439389229453	0.0693983373894126	0.047721138156179	0.0306561891499027	0.0361469089311479	0.0498494588875667	0.0433202224480926	0.00567878246410172	0.331658390394443	0.105034898462511	0.176442424450369	0.134873617881873	0.0277276283101477	0.605032180716727	1	0.807287524441943	0.151737453805909	-0.1297690167556	0.804175563196767	0.361533305884216	0.933944579952367	0.295666	0.451392	0.373529	0.110114910607056	0.396714	0.492661	0.4446875	0.0678447743345057	0.0708174	0.113594	0.0922057	0.0302476239361045	0.473036	0.505113
Depdc.image3.2020_06_17	Depdc	0.213702400432135	0.0947637796748864	0.311645091464511	0.185272361098316	0.0987124961789784	0.635787014944484	1	0.853944499156438	0.122447427151737	-0.931302950091436	0.992397239635311	0.661870453169305	1.92370018972675	0.0262057539271037	0.0889130209198181	0.0575593874234609	0.0443407337202237	0.0162888950709328	0.0468299418284611	0.0347697142418349	0.0130416250537527	0.215743754495086	0.119441530933501	0.310506430638393	0.194094018254286	0.0857748111927264	0.612790813422388	1	0.841722718031999	0.130989963954519	-0.979521946260757	0.99643824240536	0.665491841419368	1.97596018866612	0.260638	0.305218	0.282928	0.0315228203052963	0.471264	0.574568	0.522916	0.0730469589236951	0.0516988	0.111606	0.0816524	0.0423607873618987	0.345852	0.372397
Depdc.image4_left.2020_06_17	Depdc	0.523077650783623	0.0926830777378892	0.173819900313349	0.131476812622464	0.0280860694618094	0.608760684280133	1	0.807263868449865	0.158301433723052	-0.419390156675778	0.875037986627151	0.374595136512088	1.29442814330293	0.0426342232062671	0.0659157307114939	0.0542749769588805	0.0164625118331914	0.0254970288232663	0.0528935857182863	0.0356880124688762	0.012011424413302	0.56439345926898	0.116558261520954	0.214208291794246	0.15541998450619	0.033437579835857	0.575409300811632	1	0.791684797346627	0.169783924514488	-0.441885465315597	0.872771982502276	0.387646724296904	1.31465744781787	0.150077	0.306458	0.2282675	0.110578065548734	0.546004	0.830408	0.688206	0.201103996996579	0.0674556	0.0723746	0.0699151	0.00347825825665662	0.299784	0.479316
Depdc.image4_right.2020_06_17	Depdc	0.286302743875883	0.171366652085902	0.171366652085902	0.171366652085902	0	0.399115438954814	1	0.659539853114982	0.22924266648673	0	0	0	0	0.0282314266533892	0.0802995841873224	0.0524214329817666	0.0273329988970246	0.025940948729101	0.0332824612525347	0.0296117049908178	0.00519123328948591	0.278193701013122	0.164758891099498	0.164758891099498	0.164758891099498	0	0.321091037955275	1	0.639851244677578	0.240134805898569	0	0	0	0	0.230539	0.558337	0.43171525	0.155352352254212	0.281721	0.728029	0.41143275	0.212203730241129	0.0606475	0.080534	0.070474525	0.00822582765455853	0.304716	0.487215
Depdc.image4.2020_01_10	Depdc	0.372923979340024	0.0546257994832027	0.179090958043898	0.10384476506962	0.0496065775917656	0.476326433616198	1	0.739382488201588	0.202872281458768	-0.935442411826648	0.993415620023479	0.911811911592429	1.92885803185013	0.0359858807403824	0.0401575363348851	0.0380717085376338	0.00294980595964766	0.024887182561623	0.0279925174044042	0.026773320643401	0.00145214977543701	0.374583466004714	0.0666324936546782	0.197958866141306	0.113155492699943	0.0508918038021766	0.464128108433926	1	0.73073604373473	0.203133965656202	-0.968603010700114	0.996492475686562	0.847157876835663	1.96509548638668	0.122527	0.143908	0.1332175	0.0151186500885496	0.61136	0.704549	0.6579545	0.0658945738319932	0.103067	0.103433	0.10325	0.00025880108191427	0.44513	0.44945
Depdc.image5_left.2020_01_10	Depdc	0.327705386318165	0.0561709097032059	0.159023379058475	0.0923708267126286	0.0348058652248501	0.591902192948464	1	0.799185773464973	0.154590565613831	-0.787684513289484	0.952151355408518	0.614730660856999	1.739835868698	0.032564109014245	0.0439425114675838	0.0382533102409144	0.00804574553382554	0.0205321321072671	0.0262807910945285	0.0233205973736347	0.00237637067833989	0.377113374129955	0.0718565893137224	0.162601471728011	0.0984542319184274	0.0322181361446316	0.551352766107576	1	0.781022078397951	0.174382550288118	-0.711052782545261	0.925868180943237	0.561756287858726	1.6369209634885	0.0829289	0.1357	0.10931445	0.0373148026606734	0.717933	0.864404	0.7911685	0.103570637347175	0.0620425	0.0650958	0.06356915	0.00215900913499688	0.370234	0.40252
Depdc.image5_right.2020_01_10	Depdc	0.377375677457399	0.0714696201538859	0.149707376429021	0.110116010873844	0.0294678055216534	0.612607811365894	1	0.809637822105843	0.146943033237561	-0.313740323251635	0.878692448995756	0.405669253979301	1.19243277224739	0.0381463724279914	0.0395819487192836	0.0388641605736375	0.00101510573048339	0.0204519158998091	0.0407764315624013	0.0320293537795563	0.00848122958210458	0.411507906513012	0.0788579109918339	0.14519668290507	0.106195745480507	0.0251412509437565	0.604541584512796	1	0.804373260360628	0.154804618042987	-0.340423263981913	0.83989894981922	0.391868109457681	1.18032221380113	0.137663	0.20124	0.1694515	0.0449557278274971	0.500252	0.591416	0.545834	0.0644626826000904	0.0773521	0.097313	0.08733255	0.0141144877485866	0.383462	0.387376
Depdc.image5.2020_06_17	Depdc	0	0.0879875815922103	0.399669360866667	0.205414654036595	0.0973749918393389	0.704187725407873	1	0.845818936838759	0.130104914543873	-0.937357095970767	0.994446099967542	0.69634549361973	1.93180319593831	0.0382685447560224	0.0382685447560224	0.0382685447560224	0	0.0245101248572383	0.0358658139310756	0.0326114160788341	0.00436333474058872	0	0.102618482148554	0.412387979229052	0.215080267346993	0.0988200659842949	0.670354105955545	1	0.830551641253736	0.142004792771226	-0.960128531015998	0.995628285495425	0.690617080963845	1.95575681651142	0.224247	0.224247	0.224247	0	0.527835	0.527835	0.527835	0	0.121136	0.121136	0.121136	0	0.232334	0.232334
Depdc.image6_left.2020_06_17	Depdc	0	0.0850598235175713	0.291304349534121	0.161139613149464	0.0613176815992733	0.788224447309236	1	0.889364470527841	0.0827962194419802	-0.985672249256195	0.997257720872976	0.590995847645492	1.98292997012917	0.0528042570715772	0.0528042570715772	0.0528042570715772	0	0.0182655500754797	0.0519166816576415	0.0362663374015853	0.0131394033791484	0	0.0895176786139771	0.325602869112963	0.18102248889798	0.0697508598821624	0.777366484644995	1	0.884343620666492	0.0912364571757571	-0.991806864476982	0.998704221098793	0.602101206033898	1.99051108557578	0.272382	0.272382	0.272382	0	0.639204	0.639204	0.639204	0	0.131818	0.131818	0.131818	0	0.31362	0.31362
Depdc.image6_right.2020_06_17	Depdc	0.462018444455648	0.0775897608950115	0.13197770756363	0.0999225633416833	0.0217792946618207	0.647755161832239	1	0.822781873000896	0.134304405264985	-0.334142287217041	0.832443764226571	0.379768022126505	1.16658605144361	0.0245038558355658	0.0285379432184616	0.0265208995270137	0.00285253054434475	0.0248222628950187	0.0325671172095172	0.0296996713656364	0.00344256307885118	0.582945379916591	0.0890913989308687	0.146676263137792	0.11653455280554	0.0246243979922181	0.573529663636204	1	0.782905742313299	0.169450956580442	-0.234551183456069	0.807068807099389	0.36722065456192	1.04161999055546	0.0615487	0.118825	0.09018685	0.0405004601312751	0.662019	0.770018	0.7160185	0.0763668252613659	0.103975	0.113995	0.108985	0.00708520994748921	0.188526	0.242128
Depdc.image6.2020_01_10	Depdc	0.211415155604846	0.102908521889132	0.276933743524937	0.176977410148207	0.0678298026461928	0.604723850569072	1	0.781634602763454	0.130605992743871	-0.979046943467374	0.996216302719569	0.667492511482001	1.97526324618694	0.0437278353426776	0.0441191477393508	0.0439234915410142	0.000276699649249911	0.0281610218741221	0.0441718159146366	0.0369126893969229	0.00659328894667063	0.273920635997908	0.104762207814519	0.28139472349549	0.174245934801682	0.0703954460660393	0.560588974539489	1	0.754819891239856	0.152957228356897	-0.95766526793878	0.991708222747991	0.70844343888188	1.94937349068677	0.312301	0.659778	0.4860395	0.245703343006358	0.214808	0.501161	0.3579845	0.202482148113111	0.0560795	0.088725	0.07240225	0.0230838544252254	0.437031	0.442258
Depdc.image6.2020_06_17	Depdc	0	0.226436377828123	1	0.50041806583178	0.220739404211343	0	0	0	0	-0.897256105246612	0.984983406311307	0.596828369073446	1.88223951155792	0	0	0	0	0.0660596138697253	0.104952539508033	0.0911148220747515	0.0153110394809079	0	0.270353689010292	1	0.517448980071467	0.213308587859718	0	0	0	0	-0.950462528538128	0.989234670135403	0.581343558425541	1.93969719867353	0	0	0	0	0	0	0	0	0	0	0	0	0	0
Depdc.image7_left.2020_01_10	Depdc	0.281424260307287	0.083034640423501	0.142653109466865	0.102296101388092	0.0232369613597491	0.665395021182191	1	0.836521337807117	0.136830839892396	-0.409092319783313	0.845927771502966	0.4003704252606	1.25502009128628	0.0399753657227223	0.0482669050105841	0.0441211353666532	0.00586300365692174	0.037732596039753	0.0412710815901672	0.0393231857030657	0.00177678778774544	0.331268225744585	0.0984778851064043	0.169660046708616	0.119340548559869	0.0267781239898565	0.628590200011421	1	0.821031473292868	0.14943625216797	-0.450547717269607	0.855264730043261	0.408043181206718	1.30581244731287	0.245486	0.272104	0.258795	0.0188217683016235	0.48077	0.602415	0.5415925	0.0860160043974376	0.0606555	0.0840098	0.07233265	0.016513983899865	0.47361	0.492861
Depdc.image7_right.2020_01_10	Depdc	0.451505540314968	0.0447435385872041	0.132698050755602	0.0999244356376622	0.0307408530047963	0.536565191010192	1	0.764873778796857	0.207198183171292	-0.23924532467257	0.943318480873086	0.396671335406705	1.18256380554566	0.0467038497364083	0.0486496773766142	0.0476767635565112	0.00137590791940981	0.0193427513569612	0.039308732028988	0.0296089733856662	0.00915741944862434	0.4530275360983	0.0685780489755223	0.146893428132148	0.109218882264815	0.026014601613669	0.528187287999355	1	0.764344251373143	0.209220700205679	-0.364843054154608	0.900587398611247	0.384505020007677	1.26543045276586	0.0784809	0.0821179	0.0802994	0.00257174736317546	0.868246	0.879669	0.8739575	0.00807728076149398	0.0718866	0.0726435	0.07226505	0.000535209122680101	0.456984	0.476607
Depdc.image7_right.2020_06_17	Depdc	0.392615616706043	0.0817383933363597	0.150807700367446	0.109786894139899	0.0363160133336371	0.625417238434602	1	0.813973331861936	0.148958050813194	-0.422616997247239	0.871033924311954	0.730797246918616	1.29365092155919	0.0288778854185721	0.0313460429481819	0.030111964183377	0.0017452509262237	0.0239694366540418	0.0450431008516368	0.0347250892004875	0.010543646325782	0.440785139007729	0.0967447959038335	0.144885317481124	0.119059237845563	0.024261618946454	0.600554337207853	1	0.799306274371768	0.161887998363813	0.0768899394835287	0.746168766641416	0.353048754155994	0.669278827157887	0.0891486	0.490421	0.2897848	0.283742435143001	0.235515	0.724554	0.4800345	0.345802793164688	0.0839625	0.0847359	0.0843492	0.000546876384569681	0.210013	0.227021
Depdc.image8_left.2020_01_10	Depdc	0.194109672474881	0.0701900065750668	0.156678371316674	0.105912803645373	0.0332229922568476	0.792235874707681	1	0.893041863863701	0.0698816533415847	-0.667292835213496	0.942693726381693	0.499795656796215	1.60998656159519	0.0350040088608968	0.0446856691047231	0.0398448389828099	0.0068459676115538	0.0283931051443592	0.036334217331342	0.0337829493120604	0.00369421267307739	0.259918154762949	0.0939618693224176	0.16678953224649	0.120840680905498	0.0260761716250713	0.680428618108855	1	0.839783466439032	0.117476498234897	-0.400107026808381	0.856409057373288	0.389290441263076	1.25651608418167	0.258224	0.303819	0.2810215	0.0322405336882006	0.528504	0.545267	0.5368855	0.0118532309730301	0.0530788	0.053843	0.0534609	0.000540371002182759	0.421167	0.438896
Depdc.image8_left.2020_06_17	Depdc	0.255423486868404	0.12130345171001	0.219486075645836	0.150632554638392	0.0348886783422237	0.69158986366113	1	0.840444378413766	0.089598191058532	-0.42253279629564	0.865498516346324	0.412140961279567	1.28803131264196	0.0330922742965728	0.0442723287111863	0.0393154849968843	0.00569659268211015	0.0218443440460968	0.044764399905744	0.029773683893267	0.0102279972996598	0.257341712752527	0.123019518873823	0.222872977782733	0.153092274712432	0.0362869269393982	0.69376217237371	1	0.854533803467909	0.0913177124439356	-0.453631365246956	0.870645427346829	0.422390226739098	1.32427679259379	0.165513	0.338944	0.276107333333333	0.0960737944724436	0.537949	0.726726	0.611780666666667	0.100880816423804	0.0549856	0.143891	0.0992528666666667	0.04445386028067	0.349856	0.495169
Depdc.image8_right.2020_01_10	Depdc	0.153585477114677	0.0608102742623701	0.220923107993603	0.124009366704544	0.055544638800084	0.654622786631257	1	0.835674399129262	0.109253108710922	-0.87888867140886	0.982502088231252	0.675848640923569	1.86139075964011	0.0402413498558236	0.059507286651938	0.0498743182538808	0.0136230745544439	0.0248763260870808	0.0433433373693804	0.0337511881672142	0.00939608727060505	0.221344123284377	0.0836304387946402	0.223064541316208	0.131231889388269	0.0482614945038697	0.598035626545323	1	0.803389085159355	0.13023021884451	-0.760149940135793	0.941813460041552	0.599235323772152	1.70196340017735	0.271124	0.385754	0.328439	0.081055650327414	0.486873	0.649673	0.568273	0.11511698397717	0.0536628	0.0577216	0.0556922	0.00287000500347996	0.508913	0.556955
Depdc.image8_right.2020_06_17	Depdc	0.144397585823618	0.0768119812687078	0.184993322033054	0.133687084355409	0.0543052466972671	0.92576123550643	1	0.962360458790395	0.0279516951572449	-0.417435982601279	0.926087670398757	0.725610070162347	1.34352365300004	0.0433068663713327	0.0491525485636065	0.0462297074674696	0.00413352151881828	0.024580747148813	0.0589678647280725	0.0415331971072515	0.0171986297203554	0.299575380264456	0.123262054053678	0.207025229339738	0.162474102401049	0.042136049929413	0.79061577742909	1	0.913138981366639	0.0776249373599631	-0.0767858124120412	0.804731873990203	0.471428298345491	0.881517686402244	0.203112	0.232988	0.21805	0.0211255221947293	0.683437	0.766923	0.72518	0.0590335167341402	0.111714	0.122506	0.11711	0.00763109638256523	0.367636	0.509986
Depdc.image9_left.2020_01_10	Depdc	0.419771306392585	0.0608271651981251	0.198092054645985	0.111742153049723	0.0537397098429804	0.390118154158449	1	0.691665329501668	0.23458508894578	-0.998312259879699	0.999619901685215	0.935290055317236	1.99793216156491	0.028282793296124	0.0375130675563493	0.0328979304262366	0.00652678952161695	0.0245367741994734	0.0344759729730385	0.0293591446495443	0.00423082604089802	0.410347909646733	0.066287976580334	0.205206469209504	0.114346576003351	0.0544396720414277	0.389895154541899	1	0.692044480990183	0.231305092640478	-0.989588198131575	0.998499785839806	0.921858389650267	1.98808798397138	0.240943	0.284756	0.2628495	0.0309804694041262	0.41045	0.500776	0.455613	0.0638701271174561	0.0661219	0.0712081	0.068665	0.00359648651047102	0.426719	0.432465
Depdc.image9_right.2020_01_10	Depdc	0.301971411726278	0.0705209922267753	0.161346462859215	0.109240815413341	0.0373943326193323	0.55211586791462	1	0.772052186400785	0.164829852650728	-0.935503178339192	0.986131678465768	0.632170724682745	1.92163485680496	0.0375175679459072	0.0556878738537264	0.0466027208998168	0.0128483465236529	0.0345594510924608	0.0467364680873926	0.0381344159023305	0.00575657084746337	0.333210815716636	0.0826215002553004	0.180570587748099	0.124478939144357	0.0420849653741579	0.499008157985002	1	0.746493595624473	0.185186595975409	-0.969691740545272	0.993174998468423	0.639736406841262	1.9628667390137	0.325373	0.386224	0.3557985	0.0430281547419826	0.432442	0.483916	0.458179	0.0363976144547964	0.0733239	0.090788	0.08205595	0.01234898353732	0.425045	0.442198
Depdc.slide1_image1.2020_02_06	Depdc	0.294999274652275	0.0920844088886086	0.183546021879078	0.136801457344897	0.0363370510836247	0.617183614090794	1	0.81260201525431	0.132164230389508	-0.913488559988967	0.97894535780969	0.51355210927459	1.89243391779866	0.0441407533074363	0.0447800483680792	0.0444604008377577	0.000452049872559624	0.0355127646929308	0.0473768184812197	0.0419656695485568	0.00601079855552728	0.348371091823706	0.0950299151725217	0.194003577994405	0.149031172449087	0.037357916418938	0.5754070415565	1	0.795764404836133	0.149539558407051	-0.661854272030477	0.930143228698135	0.441592536041023	1.59199750072861	0.296314	0.340932	0.318623	0.0315496903629814	0.347601	0.434672	0.3911365	0.0615684945446939	0.055172	0.0662858	0.0607289	0.00785864334475106	0.445605	0.466213
Depdc.slide1_image1.2020_10_06	Depdc	0.294205822657716	0.0562006168136763	0.126736582492204	0.0959342831092586	0.0280309343444296	0.691167465266882	1	0.836487943219059	0.125808957312327	-0.989019721810983	0.997850350477747	0.577198370500812	1.98687007228873	0.0507028794510771	0.0507460187909539	0.0507244491210155	3.05E-05	0.0274475173386125	0.0457098378864362	0.0345976382391218	0.00866171229859422	0.330100917091501	0.0735825778739333	0.164110335476126	0.124775506572294	0.0364498039558513	0.622328643388104	1	0.805922621169062	0.147185974935976	-0.994344629401559	0.998865627188841	0.574431217582018	1.9932102565904	0.254621	0.391078	0.3228495	0.0964896700403727	0.473688	0.492134	0.482911	0.0130432916857671	0.0871006	0.0985999	0.09285025	0.00813123300889847	0.479026	0.528658
Depdc.slide1_image10.2019_08_29	Depdc	0.355993253196962	0.0563174420799891	0.153577656545421	0.103615441852162	0.0343602718113559	0.527841354252427	1	0.773988954905563	0.194531388117779	-0.681154846588126	0.963285824860262	0.565648852801083	1.64444067144839	0.0476958250935588	0.0585419514402461	0.0531188882669024	0.00766936948934867	0.0226199320849007	0.0325970738462542	0.0284034319060893	0.0042438213658287	0.38514310889831	0.0679155651781079	0.166114267975663	0.110982053646523	0.0344006720801544	0.494095136261987	1	0.758980935046497	0.20822689474029	-0.823180206170908	0.972683322914752	0.554200629607714	1.79586352908566	0.194473	0.220563	0.207518	0.018448415921157	0.573958	0.607997	0.5909775	0.0240692077248089	0.0671036	0.0741018	0.0706027	0.00494847467609969	0.456064	0.461466
Depdc.slide1_image10.2020_02_06	Depdc	0.424694157662211	0.108047512801002	0.202196511821688	0.138449514735986	0.0335708103298899	0.455160591717961	1	0.723248559603707	0.204630381890799	-0.367386213533662	0.867750769081394	0.422326125765376	1.23513698261506	0.0532402900108051	0.0579168187384212	0.0555785543746131	0.00330680517571103	0.0378206060952463	0.0482031817564335	0.043318041264909	0.00476424565089373	0.442130639349464	0.104409483125085	0.223255797100967	0.144857554486647	0.0407642371162278	0.444037367587121	1	0.717138608298389	0.20591427927915	-0.576400407023071	0.924095076585041	0.48455504187585	1.50049548360811	0.171269	0.196106	0.1836875	0.0175624111243303	0.601332	0.637172	0.619252	0.0253427070377258	0.0777156	0.107776	0.0927458	0.0212559126851801	0.410754	0.457349
Depdc.slide1_image11.2019_08_29	Depdc	0.323247624650361	0.0828484051436985	0.194391112173436	0.122349707782783	0.0415139872395538	0.623104723404902	1	0.816186914579747	0.162346556336401	-0.998222135800003	0.999677300769493	0.629621088321659	1.9978994365695	0.056519970604024	0.0663920655433724	0.0614560180736982	0.00698062527613068	0.0287618332543001	0.0361541140551131	0.0331235520207458	0.00317521850132819	0.392041046617843	0.0786180471870662	0.184323127225261	0.124109944637095	0.0357736666069027	0.560549855802396	1	0.792128186373833	0.193974647790644	-0.932224213585112	0.988016131756741	0.545018936412478	1.92024034534185	0.36567	0.397079	0.3813745	0.0222095168902883	0.384191	0.44462	0.4144055	0.0427297556803219	0.0371025	0.051172	0.04413725	0.00994863885790413	0.203911	0.267111
Depdc.slide1_image11.2020_02_06	Depdc	0.425468996859459	0.132424829165201	0.32959801794072	0.216530013862406	0.0688307060994444	0.464279577283054	1	0.732065526325867	0.203558758866892	-0.240078653400557	0.851560049404143	0.390552628116051	1.0916387028047	0.0986383009072208	0.101477461704964	0.100057881306092	0.00200758985296343	0.0560128232263449	0.0685536446138421	0.0625827027908417	0.00537631138852099	0.437662894589054	0.186715930261879	0.339674618526234	0.234950762572066	0.0555964131583113	0.401639693516249	1	0.711643855755967	0.213375468818631	-0.260531744829737	0.816171110720763	0.357561934339918	1.0767028555505	0.391591	0.467271	0.429431	0.0535138412001979	0.386908	0.435025	0.4109665	0.0340238569903531	0.070841	0.0795021	0.07517155	0.00612432254253481	0.521157	0.56054
Depdc.slide1_image12.2019_08_29	Depdc	0.289106219351169	0.0667903551098369	0.160785694425894	0.114808017838995	0.0318463629869754	0.683504795031684	1	0.846073947437674	0.129124147960253	-0.311998192565274	0.918825420758632	0.403362184894254	1.23082361332391	0.049067304976161	0.052860496060954	0.0509639005185575	0.00268219113839347	0.0257141785465884	0.0406928385486958	0.034767029307395	0.0071431605101994	0.368031324496628	0.098023006620346	0.172224690693756	0.126776298761764	0.0263697719556833	0.617523144637953	1	0.816619573179468	0.155172559593347	-0.277492462166199	0.83725958521819	0.374880898659491	1.11475204738439	0.216818	0.257764	0.237291	0.0289531942624644	0.473336	0.570147	0.5217415	0.0684557145934508	0.064349	0.0854755	0.07491225	0.0149386914127376	0.465875	0.470281
Depdc.slide1_image12.2020_02_06	Depdc	0.2606335204854	0.0910610322730031	0.19311141713478	0.135894466707094	0.0419110706154731	0.585245317462305	1	0.813725607172877	0.147275859437179	-0.764801550188551	0.946146881783769	0.548585103402927	1.71094843197232	0.0626182218898249	0.0676571488168884	0.0651376853533567	0.0035630594000301	0.0425644891286913	0.0556816106421555	0.0480233164801878	0.00569366263865535	0.315725620674411	0.0978241719311002	0.193264984210768	0.147488627383017	0.0399332103210483	0.544926674345182	1	0.788849072362646	0.163351062326141	-0.754027707095503	0.943113329291719	0.503062876012063	1.69714103638722	0.244859	0.422441	0.33365	0.12556943641667	0.416795	0.616866	0.5168305	0.141471560818774	0.0756741	0.124295	0.09998455	0.034380168097393	0.42934	0.454566
Depdc.slide1_image13.2019_08_29	Depdc	0.102193637674967	0.10217732980776	0.263355030954643	0.162956479416251	0.0580050193177022	0.749243978593705	1	0.849705018535405	0.0907238944533115	-0.981952699480792	0.995851224059118	0.6179415665818	1.97780392353991	0.041437408344193	0.0479208352815035	0.0446791218128483	0.00458447515269975	0.0443076740161498	0.0649257631258237	0.0529178395567331	0.0087854468054675	0.108691541026825	0.125296283892107	0.270036204662483	0.171745832074102	0.0543283868799227	0.730511720117459	1	0.845895352205152	0.0937409342198156	-0.996413056162897	0.999228839350104	0.587027997614656	1.995641895513	0.178451	0.19299	0.1857205	0.0102806254916712	0.441552	0.648919	0.5452355	0.146630611894311	0.0652077	0.12379	0.09449885	0.0414239415875047	0.319982	0.390257
Depdc.slide1_image13.2020_02_06	Depdc	0.330989680558703	0.0696946666536153	0.222257349137685	0.136998960271852	0.064746524495701	0.557033824566645	1	0.808906476839666	0.149118058692082	-0.770258584604319	0.969225889739798	0.612486948738917	1.73948447434412	0.0493227866818699	0.0623519240095837	0.0558373553457268	0.00921299135743725	0.027639520892015	0.0640791014226012	0.0407843984208214	0.0165088714127633	0.374355602825285	0.0993922196369333	0.236034968049675	0.153922458085558	0.0595931225634702	0.541826539781015	1	0.800509311684962	0.154677075127717	-0.722610184109339	0.949324949709519	0.599950586721833	1.67193513381886	0.210485	0.214878	0.2126815	0.00310632008975251	0.703091	0.739025	0.721058	0.0254091750751574	0.0519135	0.0620618	0.05698765	0.00717593174751544	0.41433	0.516532
Depdc.slide1_image14_left.2019_08_29	Depdc	0.28415745184574	0.0670332583138173	0.171680271108393	0.113996943756392	0.0419310353819431	0.602584682234778	1	0.799189263838933	0.146344872350119	-0.977849485022731	0.996654862724332	0.642583808907475	1.97450434774706	0.0608650343304969	0.0667779965212752	0.0638215154258861	0.004181095661999	0.0250770166809929	0.0338307582211331	0.0296661495283987	0.00410923233218657	0.342826604011512	0.0807559846754223	0.175901991729963	0.123359659000454	0.0328378440595631	0.545717228163886	1	0.768890672218449	0.169662407609711	-0.687103622787173	0.942728562027536	0.464577664787804	1.62983218481471	0.408428	0.495648	0.452038	0.0616738534550907	0.313288	0.363776	0.338532	0.0357004071685464	0.0576341	0.0696926	0.06366335	0.00852664712093798	0.386391	0.426291
Depdc.slide1_image14_right.2019_08_29	Depdc	0.30124320607034	0.0694339468481141	0.153945957847692	0.10744219959296	0.0313550210358447	0.622408898729999	1	0.818164015694266	0.152400984946071	-0.501508410034006	0.893365031045507	0.450592412258768	1.39487344107951	0.0539054490371478	0.0555255067882779	0.0547154779127128	0.00114555382173788	0.0248189673872804	0.0330866309541972	0.0271999555912549	0.00393902632540464	0.377196299106878	0.0797857234644034	0.178566993892999	0.123405435867355	0.0380584152745737	0.556901735777924	1	0.783064519296549	0.18556881008867	-0.557919224807456	0.917400564138684	0.467933635201432	1.47531978894614	0.314601	0.433635	0.374118	0.0841697485917595	0.31092	0.411581	0.3612505	0.0711780757010191	0.0491696	0.0701688	0.0596692	0.0148486767194926	0.371226	0.417379
Depdc.slide1_image14.2020_02_06	Depdc	0.534469211907616	0.0671188994091227	0.21052282538587	0.122848203325	0.0503239479054232	0.467749036976395	1	0.74153153736453	0.191113300065434	-0.905805430192973	0.9772151458581	0.651138307131374	1.88302057605107	0.057138750214419	0.0633768084944539	0.0602577793544364	0.00441097331124955	0.0283382310703948	0.047743192927569	0.0383856878611944	0.00794560619133928	0.491551850912902	0.0996043562686634	0.235060439181845	0.143275913160551	0.0511061943019622	0.456170001584404	1	0.735445861583928	0.188499713372965	-0.871370574162701	0.9705029290414	0.604255134110866	1.8418735032041	0.180057	0.23073	0.2053935	0.0358312219230659	0.690359	0.757654	0.7240065	0.0475847508399488	0.0518835	0.0546425	0.053263	0.00195090760929368	0.503599	0.514632
Depdc.slide1_image15_left.2020_02_06	Depdc	0.214180089636986	0.0936752198132259	0.203254029653733	0.127553320657302	0.0393530231475504	0.609329172860091	1	0.80948439037736	0.132089641726538	-0.651918409112115	0.936944408427488	0.532932895701278	1.5888628175396	0.044925107220919	0.0650031091194034	0.0549641081701612	0.0141972912950946	0.035358479742831	0.0492308761509002	0.041444318785546	0.00649683363542414	0.292715977236546	0.101321783984387	0.208089344867938	0.135918159489491	0.0371832651392378	0.534521159702175	1	0.772039479197986	0.167478548628323	-0.553832310856019	0.914130964418569	0.477866397392688	1.46796327527459	0.267283	0.270676	0.2689795	0.00239921330856598	0.490565	0.611129	0.550847	0.085251621966975	0.0476041	0.0601664	0.05388525	0.00888288751729976	0.449606	0.452706
Depdc.slide1_image15_right.2020_02_06	Depdc	0.456695814230863	0.0604301877115871	0.190937018405541	0.124193040170744	0.0466744567981914	0.418625880275705	1	0.712305501391488	0.234062109863101	-0.94585555005064	0.991769281023341	0.686627865303125	1.93762483107398	0.0389248089477211	0.0604147497012217	0.0496697793244714	0.0151956828340974	0.0244541508065081	0.0492675016290028	0.037159788350565	0.0107944858548568	0.448713670989445	0.0891295025243532	0.21433489079846	0.142786919162674	0.0486786445518483	0.419907664820181	1	0.719731905453518	0.22867924444366	-0.920608098323481	0.98027481196039	0.631672487757002	1.90088291028387	0.173034	0.214978	0.194006	0.0296588868300886	0.615572	0.666861	0.6412165	0.0362667997002769	0.060423	0.080405	0.070414	0.0141294077016696	0.423657	0.472895
Depdc.slide1_image15.2019_08_29	Depdc	0.266029842837806	0.0863154897095788	0.14788352225104	0.113984641166203	0.0200369953277763	0.676892623812069	1	0.841638050951575	0.128113900712003	-0.00504682164816836	0.811994782856614	0.246041323646657	0.817041604504782	0.0496622323428856	0.0591958875802115	0.0544290599615485	0.00674131226780782	0.0277748518806421	0.0436384716920016	0.0389162452832319	0.00747050672804751	0.335082306939137	0.103398395600883	0.144177797936301	0.123171272438498	0.0154928594390759	0.605183756049905	1	0.799702121656399	0.156584216960957	0.115646202640365	0.701827303191258	0.198289451900204	0.586181100550893	0.293399	0.354207	0.323803	0.0429977491503916	0.426834	0.471283	0.4490585	0.0314301893169609	0.0644268	0.0823604	0.0733936	0.0126809701710871	0.382211	0.385755
Depdc.slide1_image16_left.2019_08_29	Depdc	0.300982821869037	0.042024625845909	0.159353666447599	0.0905469793736802	0.0400246688705344	0.555123250370711	1	0.776159403287285	0.164931694555089	-0.739675012526851	0.953856635793786	0.749626244043366	1.69353164832064	0.0494385530560479	0.0511596284181754	0.0502990907371116	0.00121698405949343	0.0181027919180678	0.0320850404513637	0.0230674039527333	0.00619918865870084	0.341254658960043	0.0767923203021593	0.171669350798163	0.105593592220845	0.0374845905245464	0.512804264784901	1	0.756736101044777	0.182568623922103	-0.611621137807123	0.934310856546482	0.593593514993066	1.54593199435361	0.257417	0.330034	0.2937255	0.0513479731294235	0.474221	0.530752	0.5024865	0.0399734534472567	0.0426496	0.0518962	0.0472729	0.00653833356291953	0.487688	0.5026
Depdc.slide1_image16_left.2020_02_06	Depdc	0.37443341969166	0.0846134795790232	0.210258624375403	0.130071466162267	0.0501987992049998	0.517933559080018	1	0.768628601973683	0.193181002237273	-0.939791143469	0.990497779004256	0.699107357300264	1.93028892247326	0.0265644748838019	0.0270000123925872	0.0267822436381945	0.000307971525923153	0.0152550775246207	0.0238019686636584	0.0200165267329497	0.00358133313013132	0.409208272084255	0.0801901262830657	0.202876480783329	0.129932879336741	0.0468426581649947	0.48836836095965	1	0.75095778415093	0.205750322703706	-0.934622314736243	0.990070309736671	0.673848386502599	1.92469262447291	0.123523	0.226906	0.1752145	0.0731028203594088	0.362252	0.785188	0.57372	0.299060913607914	0.0522656	0.0837275	0.06799655	0.022246922839013	0.181744	0.207015
Depdc.slide1_image16_right.2019_08_29	Depdc	0.267477440361699	0.0553313083211013	0.148197301762903	0.0930846516296925	0.0356312713403009	0.635556673610543	1	0.817117452411329	0.143480887894157	-0.781640771118936	0.969251416829223	0.624442152169458	1.75089218794816	0.0495658794826421	0.0497246866403816	0.0496452830615119	0.000112293618138547	0.0179477353020705	0.0315546213174758	0.0244128107861805	0.00650528107843235	0.319785369997698	0.0740404442787441	0.166089860093639	0.107124556768592	0.0336747480779196	0.564764308859759	1	0.780403782704628	0.170316950745936	-0.741457088981304	0.954214822472132	0.536331391918982	1.69567191145344	0.266989	0.350705	0.308847	0.059196151293813	0.49402	0.558899	0.5264595	0.045876380856602	0.054607	0.0634391	0.05902305	0.0062452378021177	0.340366	0.361276
Depdc.slide1_image16_right.2020_02_06	Depdc	0.212349532861361	0.0770816750129383	0.214908713525723	0.126104843302036	0.0506034224778591	0.651005158062426	1	0.830983825705639	0.123420734214757	-0.783882906646579	0.974886481513814	0.654551101872602	1.75876938816039	0.0450640329712193	0.0672647760379375	0.0561644045045784	0.0156982959698566	0.0286450702794449	0.0409147745543097	0.0339288403749075	0.00528866691114001	0.296793815854022	0.114640018653471	0.215650083410623	0.144832046107724	0.0362469674915684	0.562817654990366	1	0.784941842158034	0.162508264980328	-0.40689896384254	0.87417880501676	0.438803173837076	1.2810777688593	0.303912	0.346892	0.325402	0.0303914494553978	0.51305	0.571512	0.542281	0.041338876641728	0.0672355	0.0745411	0.0708883	0.00516583930063644	0.45756	0.480848
Depdc.slide1_image17_left.2020_02_06	Depdc	0.325638415181284	0.0673848726949281	0.11320822601077	0.090357585365432	0.017897114533551	0.612575648060512	1	0.807332149279052	0.164871284476608	-0.121305720228574	0.80476348990106	0.350368328250819	0.926069210129634	0.0476418363319553	0.0480434538803787	0.047842645106167	0.000283986491933691	0.0301332884705955	0.0401738178807167	0.0343869380167443	0.00431861585199529	0.378286668952871	0.0843534350879244	0.143503934923152	0.113105369061885	0.0225353614415769	0.549522380517292	1	0.775776073003007	0.191055307640645	-0.117830140930769	0.811956565741558	0.352706853306985	0.929786706672327	0.20641	0.21579	0.2111	0.00663266160752982	0.465613	0.626505	0.546059	0.113767824238666	0.0482171	0.0638298	0.05602345	0.0110398460426312	0.432591	0.470103
Depdc.slide1_image17_right.2020_02_06	Depdc	0.0919765050389695	0.0956937148266826	0.231426168823354	0.139066858673707	0.0525385470462594	0.766585008826562	1	0.871992249113771	0.0777812009859188	-0.652347002761425	0.946228158762558	0.558084817424151	1.59857516152398	0.0410539455780643	0.0441452460818225	0.0425995958299434	0.00218587954889285	0.0283525558218753	0.0381330163457112	0.0349469325884786	0.00446713328354172	0.154258179859699	0.11329975351564	0.220861204034924	0.139124924697208	0.0414426179598933	0.759198548880357	1	0.875703638132968	0.0795894905121354	-0.688612538530705	0.928238854900579	0.514920672813709	1.61685139343128	0.0701482	0.162225	0.1161866	0.0651081296699575	0.589009	0.885556	0.7372825	0.209690394640527	0.0622113	0.0794689	0.0708401	0.012202965987005	0.400544	0.410851
Depdc.slide1_image17.2019_08_29	Depdc	0.320168225106076	0.0636172230734446	0.199214846021251	0.112084939343545	0.0517509265290364	0.585445469783145	1	0.792599050907187	0.140587071750907	-0.903465059923183	0.985662437716472	0.872945199864426	1.88912749763966	0.0306573429482865	0.0379812690500165	0.0343193059991515	0.00517879781144244	0.0281179478560728	0.0341246262405938	0.030210455322567	0.00269462725361139	0.350000739256745	0.0737561865629713	0.210356775821463	0.120730800876787	0.0530580628140605	0.550135446261323	1	0.777172418084805	0.153699754555974	-0.879275834811426	0.984198040584307	0.81097927042444	1.86347387539573	0.135304	0.177695	0.1564995	0.0299749635612789	0.615156	0.838546	0.726851	0.157960583849263	0.0556412	0.0644474	0.0600443	0.00622692373648498	0.398138	0.405893
Depdc.slide1_image18_left.2020_02_06	Depdc	0.386871388480964	0.0971435020177347	0.187174683592745	0.131771431336088	0.0339878176560842	0.568108557333324	1	0.774432042787596	0.173370276702478	-0.582821975190869	0.906717440949179	0.437196070918679	1.48953941614005	0.0620055060252453	0.0684980116048205	0.0652517588150329	0.00459089472220917	0.0381663578880132	0.0520482602773044	0.0454819786846804	0.00694601374273998	0.415719370564201	0.111803692221599	0.207417113403516	0.153102939461292	0.036044099872355	0.529833354163178	1	0.753651335898233	0.184810902042507	-0.477645488952592	0.880759010631757	0.398282242102051	1.35840449958435	0.306581	0.463789	0.385185	0.111162842856775	0.372457	0.405614	0.3890355	0.0234455395438024	0.0578332	0.0654767	0.06165495	0.00540477068199937	0.352955	0.373112
Depdc.slide1_image18_right.2020_02_06	Depdc	0.376346647243619	0.100331803341198	0.249270614436456	0.152316670089865	0.0528307449835018	0.485061456436374	1	0.739024637593485	0.183489902690387	-0.971707556503031	0.993029164694611	0.602272312854542	1.96473672119764	0.0572559277238385	0.0707705636069758	0.0640132456654072	0.00955629067823341	0.0285039365368895	0.037357962357442	0.0317578532514365	0.00387489843011777	0.40859566606011	0.123829829656192	0.24155561392286	0.155188616194223	0.0455388476867487	0.479426132801513	1	0.736565425371284	0.188231745803267	-0.849189421805416	0.962659114688367	0.532050680089935	1.81184853649378	0.241125	0.282144	0.2616345	0.029004813057491	0.659065	0.669291	0.664178	0.00723087394441361	0.0595978	0.0748431	0.06722045	0.0107800550112233	0.417158	0.425543
Depdc.slide1_image18.2019_08_29	Depdc	0.236383906372021	0.074329422212864	0.18865921129402	0.112772829302421	0.0424403644269511	0.639180896540556	1	0.825498889717707	0.12321841858738	-0.72330331129	0.939883522911328	0.613774539202009	1.66318683420133	0.0483950992214081	0.0507123073863054	0.0495537033038568	0.00163851360681975	0.0280318126040064	0.0406002633834515	0.0342665356067857	0.0051456942758261	0.307256552923823	0.0869933623380244	0.221675942499259	0.133100811902547	0.0504167891401761	0.571462622890667	1	0.796971153197864	0.145509570308089	-0.85442393068089	0.965036015478561	0.62368034296111	1.81945994615945	0.194576	0.279439	0.2370075	0.060007202771834	0.596087	0.722012	0.6590495	0.089042421420916	0.0620527	0.0855756	0.07381415	0.016633202103173	0.377141	0.43223
Depdc.slide1_image19_left.2020_02_06	Depdc	0.285177590066047	0.105151103694685	0.231294956213066	0.158143507052125	0.0503564761488431	0.641607028583774	1	0.803386480900247	0.118839207764967	-0.858843122388516	0.972507035738857	0.619448116057373	1.83135015812737	0.0684970354298597	0.0729440720423658	0.0707205537361127	0.00314452974488797	0.0455387205799603	0.0523692935931535	0.0493309647172014	0.00321992041998939	0.345754590715535	0.105194775056287	0.229686346955215	0.160391367543773	0.0468970211410379	0.578148226481614	1	0.768558396475116	0.146038622816526	-0.933430003370876	0.98640884624809	0.578615163386732	1.91983884961897	0.320863	0.35003	0.3354465	0.020624183486868	0.50148	0.520223	0.5108515	0.0132533023997794	0.0552686	0.0613072	0.0582879	0.00426993500887308	0.424542	0.460287
Depdc.slide1_image19_right.2020_02_06	Depdc	0.511016719985763	0.128183614582336	0.198517879270852	0.160130755966987	0.0320755550156184	0.486773472864316	1	0.736931703058882	0.191386454267746	-0.185413798670334	0.769876147499148	0.356749350519572	0.955289946169482	0.0532251320734881	0.079442512387467	0.0663338222304775	0.0185384874049612	0.0393956681990455	0.0544840004458853	0.0455872605752173	0.00697894442966358	0.46883384812235	0.144263026439199	0.227165943314271	0.1759834178898	0.0337415007303298	0.492820250142298	1	0.74815121249263	0.183870175968982	-0.154268198673872	0.778654073973183	0.351426936330212	0.932922272647055	0.223105	0.381994	0.3025495	0.112351489355949	0.481519	0.658829	0.570174	0.125377103372187	0.0759311	0.0767745	0.0763528	0.00059637385925273	0.45114	0.48239
Depdc.slide1_image19.2019_08_29	Depdc	0.197621998377994	0.0425221306643464	0.153951332890009	0.08686802712596	0.0410186426676095	0.671495808698929	1	0.827746483074157	0.111654725367946	-0.928992791500376	0.993214856602437	0.807108844960194	1.92220764810281	0.0348142117915776	0.0399523887061789	0.0373833002488783	0.00363323973925075	0.0120329464197422	0.0343057879872362	0.0216933524679731	0.00945027721815257	0.243962707483587	0.0559296190857418	0.168847262198024	0.097625038756832	0.039447350821055	0.620807114468611	1	0.809711821067892	0.130417952970813	-0.888845574081287	0.980733569946212	0.685926227653237	1.8695791440275	0.26991	0.303462	0.286686	0.0237248467223711	0.44301	0.502991	0.4730005	0.0424129718423503	0.085059	0.105222	0.0951405	0.0142573940290644	0.473654	0.482138
Depdc.slide1_image2.2020_02_06	Depdc	0.175953825932622	0.0890647959358135	0.191254024587748	0.130990158258484	0.0403539945338585	0.659527654253477	1	0.836078139444372	0.107773470252744	-0.769047439979719	0.950607896037642	0.581222803413126	1.71965533601736	0.049277973003875	0.0508690488206867	0.0500735109122808	0.00112506049944946	0.026458114725589	0.0375118857311243	0.0313478569576153	0.00488459640540687	0.214235358005288	0.0963835459881699	0.189602998676591	0.132998257778356	0.0393542054214724	0.617637841528993	1	0.81726216640177	0.125653370783293	-0.773102260182006	0.946592240130937	0.569248642998215	1.71969450031294	0.452369	0.541693	0.497031	0.0631616061227071	0.318764	0.409801	0.3642825	0.0643728800388798	0.0824856	0.088856	0.0856708	0.00450455303887078	0.428182	0.447819
Depdc.slide1_image2.2020_10_06	Depdc	0.230987093758876	0.0614771130658549	0.134887308998405	0.10110410056826	0.025512260655871	0.67814786640296	1	0.832924399369151	0.12344018523328	-0.129056437533375	0.891618127054756	0.377650827935857	1.02067456458813	0.0519053835514762	0.0624295220949025	0.0571674528231893	0.00744168973020344	0.0179488921183081	0.0451154680614576	0.0343398333836709	0.0121567214802755	0.29331045159896	0.0991409395257247	0.158403327973815	0.122807344093939	0.0235847733862764	0.630322485667904	1	0.809897716286271	0.146892674563183	-0.151115833458303	0.785635925644867	0.351303247639209	0.93675175910317	0.288261	0.355027	0.321644	0.047210691352701	0.47821	0.53223	0.50522	0.0381979083196973	0.0711501	0.0845497	0.0778499	0.00947494802518727	0.495372	0.514647
Depdc.slide1_image20_left.2019_08_29	Depdc	0.272004724229096	0.0719493855183505	0.171634854686768	0.121136645733208	0.0391406564182123	0.572492838608011	1	0.804359171782731	0.152780738161749	-0.658040861599587	0.943276325791398	0.543753281961076	1.60131718739098	0.0422277108425522	0.048567324788562	0.0453975178155571	0.00448278401132834	0.0159789986926155	0.0425555647101125	0.0315003455660562	0.0112252515283165	0.275761110460763	0.0898734646551639	0.183888006225807	0.126252066155377	0.044182911417649	0.557803050639172	1	0.79883355806507	0.156576026473132	-0.697433087971345	0.934949725668785	0.583366989387305	1.63238281364013	0.186045	0.221189	0.203617	0.02485056071802	0.689225	0.73712	0.7131725	0.0338668792849297	0.0689321	0.0704072	0.06966965	0.00104305321292828	0.475764	0.503046
Depdc.slide1_image20_left.2020_02_06	Depdc	0.29409075684606	0.0723133314487918	0.16015299915619	0.0985929698804753	0.0314268592142119	0.602008159127793	1	0.803263280584064	0.153960736065538	-0.773681771116744	0.948031891540906	0.545811137100276	1.72171366265765	0.0424288419663352	0.0447945617043369	0.043611701835336	0.00167281646912785	0.0280251221735799	0.035957519774215	0.0333930716316212	0.00371063412925582	0.341145635226142	0.0843826686998284	0.159377437363673	0.106862077329152	0.0267267924342211	0.564712055118577	1	0.783603831895063	0.17237186741004	-0.615278422408201	0.908735689691455	0.448703614478257	1.52401411209966	0.217194	0.260556	0.238875	0.0306615642458111	0.472046	0.514131	0.4930885	0.0297585888862358	0.0560034	0.0631732	0.0595883	0.00506981419975131	0.306357	0.399658
Depdc.slide1_image20_right.2019_08_29	Depdc	0.310268279803814	0.0386340200841601	0.160557954763091	0.0877578832684017	0.0411249126950685	0.572170153247591	1	0.785568848847003	0.159249257252739	-0.934974549853577	0.989364631685137	0.7955390589127	1.92433918153871	0.0403506511351606	0.0467375306931067	0.0435440909141337	0.00451620584604543	0.0168743831907342	0.0354804729443966	0.0241058420968417	0.00843269093838418	0.317007233912257	0.0682979319321059	0.177814052568256	0.104523996547086	0.03805307119389	0.552453229927691	1	0.780397750949273	0.162251686013295	-0.827398216566006	0.964548843442048	0.612711808965157	1.79194706000805	0.168352	0.205104	0.186728	0.025987588422168	0.773215	0.82301	0.7981125	0.0352103821691842	0.0567725	0.0607483	0.0587604	0.00281131514064148	0.523224	0.523709
Depdc.slide1_image20_right.2020_02_06	Depdc	0.207229691040848	0.0747903030398976	0.220505776187303	0.13035691542242	0.0490772931543539	0.616123255102675	1	0.81619157723759	0.128393989601519	-0.976308620161682	0.994510854987363	0.626963126248905	1.97081947514905	0.0617867563145762	0.0641612102366967	0.0629739832756364	0.00167899246994637	0.0347552505393684	0.0390016589463228	0.0361097486129497	0.00195746452658645	0.285017200291874	0.10283921993091	0.200737555302502	0.128523601487716	0.0368566651090267	0.571108350359069	1	0.789784317284438	0.153985852762367	-0.812010803775358	0.954251861704031	0.520060384514579	1.76626266547939	0.32765	0.387229	0.3574395	0.0421287149163133	0.478706	0.509526	0.494116	0.0217930309961694	0.0462518	0.0737292	0.0599905	0.0194294558693752	0.396654	0.423745
Depdc.slide1_image21_left.2019_08_29	Depdc	0.368241142614818	0.0646100214298164	0.117667971319929	0.0818532613471911	0.0188245303763482	0.565504791471798	1	0.780971686036606	0.193075305837768	-0.489479061830357	0.877917116310131	0.415165408700398	1.36739617814049	0.0300380100453263	0.0341612238168672	0.0320996169310967	0.00291555241813831	0.0225300713377868	0.034103526459046	0.0268882524641761	0.00508309026281682	0.418935486340227	0.0751016837829023	0.133091273098422	0.0963600641740786	0.0211728431352841	0.523273003790107	1	0.759343770782036	0.215788640474825	-0.301475840754921	0.842923813291712	0.380951472206804	1.14439965404663	0.187345	0.209716	0.1985305	0.0158186858019243	0.325124	0.383588	0.354356	0.0413402908552903	0.062579	0.0882332	0.0754061	0.0181402587859159	0.251168	0.310882
Depdc.slide1_image21_right.2019_08_29	Depdc	0.340058228375361	0.0524536506676271	0.171706501414511	0.098772224410694	0.041123671140602	0.524872415008332	1	0.762576818033614	0.18417831732149	-0.980250215394852	0.99682826507209	0.65441394226574	1.97707848046694	0.0330254030557126	0.0347949573388501	0.0339101801972814	0.00125126383328426	0.0256374962422156	0.0416048592611024	0.0321389682831082	0.00713910988931612	0.359763583255221	0.0782169596575273	0.176543087089915	0.108214849627065	0.0354917174536761	0.502300418084669	1	0.747733257400414	0.191590146268019	-0.902412722801352	0.978456191241533	0.575872456726923	1.88086891404289	0.282256	0.3223	0.302278	0.0283153839458341	0.288663	0.296012	0.2923375	0.00519652773493993	0.0631429	0.063162	0.06315245	1.35E-05	0.316739	0.333951
Depdc.slide1_image22.2019_08_29	Depdc	0.263645955260032	0.039124952901378	0.169154543396182	0.105535131233987	0.0468408453343001	0.58117628855303	1	0.784595056641089	0.153274834791894	-0.788739103982985	0.988210748646557	0.670448167392176	1.77694985262954	0.0509896393644546	0.0591901890192866	0.0550899141918706	0.0057986642703887	0.0170650250050627	0.04293167226828	0.0289369843216754	0.011656220656824	0.312143756779661	0.0638406060545745	0.178456895857915	0.113211789086881	0.0432214884140009	0.532012274111877	1	0.767054718574158	0.173386930182119	-0.77739449744393	0.974353856504791	0.627782663981853	1.75174835394872	0.19821	0.254204	0.226207	0.0395937371057595	0.628636	0.672549	0.6505925	0.0310511800822448	0.0665647	0.0718424	0.06920355	0.00373189745906824	0.473698	0.497461
Depdc.slide1_image23_right.2019_08_29	Depdc	0.233428427638452	0.101539233347664	0.20716692708732	0.144084209630116	0.0471206677828783	0.711497714288334	1	0.866422444691824	0.0941786400437817	-0.749198241286312	0.937531574820174	0.60545946186388	1.68672981610649	0.0585459964775943	0.0720608240687039	0.0653034102731491	0.00955642623624063	0.030372913059354	0.0406654143790832	0.0346572343373415	0.00443503219921842	0.327968601555403	0.109904755096868	0.220304472233346	0.15525907188705	0.0477741260605391	0.62608055494541	1	0.826245168898174	0.127529807317185	-0.814950206554584	0.957294533054207	0.599123456774745	1.77224473960879	0.490953	0.491998	0.4914755	0.000738926586339955	0.336742	0.366747	0.3517445	0.0212167389695024	0.0703516	0.0747495	0.07255055	0.00310978491298031	0.424296	0.428613
Depdc.slide1_image24_left.2019_08_29	Depdc	0.504948472115368	0.0997443328907204	0.235942734988588	0.144430938065254	0.0486411592961974	0.435511863955075	1	0.695550128702085	0.22572644583098	-0.980003919808109	0.995170704935907	0.596664080447446	1.97517462474402	0.0481625810695652	0.060539241413068	0.0543509112413166	0.00875162045733348	0.0239702712699874	0.0326970642032849	0.0273889616652688	0.00381862394234503	0.465683417482317	0.114986264164832	0.239532004507262	0.155165095926675	0.0466420695713598	0.437577159189169	1	0.69843152702781	0.216451757318627	-0.984107293236918	0.996360104022797	0.569398349210187	1.98046739725971	0.185475	0.236839	0.211157	0.0363198327088658	0.60425	0.673619	0.6389345	0.0490512903041296	0.0659137	0.0767711	0.0713424	0.00767734116605481	0.394828	0.420728
Depdc.slide1_image24_right.2019_08_29	Depdc	0.373876359262067	0.104725787870693	0.195745781996942	0.130009444591225	0.0330393902504853	0.551895974257321	1	0.77439052964066	0.192609214264974	-0.632374246940124	0.910071253302292	0.464664266215723	1.54244550024242	0.0559407471125089	0.0599851311267717	0.0579629391196403	0.0028598113622077	0.0231424588294673	0.028343075851487	0.0250965441606497	0.00240970417640926	0.384989361271153	0.110090089933989	0.204677909341192	0.134685743731559	0.0349578828213165	0.542048592323238	1	0.769263152783642	0.19629636003916	-0.644704887107844	0.911561055410792	0.47328393144281	1.55626594251864	0.238242	0.262867	0.2505545	0.0174125044867187	0.590869	0.591527	0.591198	0.000465276262020782	0.0717815	0.0767711	0.0742763	0.0035281799954084	0.374055	0.380566
Depdc.slide1_image25_left.2019_08_29	Depdc	0.155388733910654	0.0902220536717626	0.246216329142458	0.144330515517429	0.0589198672291746	0.738006690676534	1	0.870774943147621	0.0939159254581646	-0.963822789457162	0.994382440884551	0.735467757315827	1.95820523034171	0.0494594032422369	0.053052324072842	0.0512558636575395	0.00254057868358723	0.0248506094275035	0.0458522579638219	0.0356591309614474	0.00862693582505916	0.227133673806676	0.108151859802583	0.250520032037399	0.152560926791948	0.052826145437008	0.645884841772003	1	0.823740987421944	0.110077806391659	-0.907765227599896	0.982565635788835	0.606574461878831	1.89033086338873	0.501876	0.520609	0.5112425	0.0132462313319676	0.333942	0.357463	0.3457025	0.0166318586002888	0.075515	0.112597	0.094056	0.0262209336599596	0.320549	0.391162
Depdc.slide1_image25_right.2019_08_29	Depdc	0.257621474263788	0.0810719488015424	0.192382654490981	0.142987583848651	0.0443278213118861	0.630050412248189	1	0.829390590873898	0.12998184554087	-0.552090100896386	0.933072579040119	0.497730450107782	1.48516267993651	0.0444039229734365	0.0481565392829183	0.0462802311281774	0.00265350043962582	0.0338428287234929	0.0409373406149092	0.0368081008546186	0.00298419749994047	0.318464907019106	0.0903368302897639	0.190348273718765	0.142276704962309	0.0416042434195652	0.599172545121697	1	0.812342274797454	0.146080628423441	-0.610140548085378	0.919510361334893	0.494437084783872	1.52965090942027	0.233534	0.284751	0.2591425	0.0362158880120314	0.523527	0.607654	0.5655905	0.0594867721808807	0.105164	0.127849	0.1165065	0.0160407173312168	0.461246	0.463378
Depdc.slide1_image3_left.2019_08_29	Depdc	0.280137168428832	0.0508043146673976	0.138547820691915	0.0862984966696228	0.0346526124419729	0.642550138154409	1	0.822278254852144	0.13253764206952	-0.955756343996356	0.991142481449682	0.734269221685319	1.94689882544604	0.0444801427610229	0.0452078886700072	0.0448440157155151	0.000514594067223561	0.0215643005102372	0.031378522957305	0.0252795144240495	0.00424377662182312	0.32832595999976	0.0566438922933477	0.165289525319129	0.101948811138957	0.0398754918948286	0.590531949734107	1	0.795218497571222	0.147851129417624	-0.892643419766444	0.978936650329032	0.693392667237784	1.87158007009548	0.164492	0.178713	0.1716025	0.0100557655352539	0.709971	0.733132	0.7215515	0.0163773001590616	0.0440417	0.0528594	0.04845055	0.00623505546446862	0.471369	0.505659
Depdc.slide1_image3_left.2020_10_06	Depdc	0.335078255291442	0.0989992743030449	0.18422962205749	0.121056524508191	0.0327185710721674	0.66785023787066	1	0.826637734677717	0.139398307550893	-0.487756659559613	0.866020539175588	0.44335036370145	1.3537771987352	0.0546456397465393	0.0681970619919036	0.0614213508692214	0.0095823025644193	0.0249255519566002	0.0428468687075633	0.031103328978123	0.00824273052565539	0.370189298723801	0.106474753959046	0.19453842649506	0.137643134882665	0.0299666640782068	0.599478492394058	1	0.791654845082212	0.158287756137247	-0.370186215395631	0.861099207257682	0.366475323466819	1.23128542265331	0.368846	0.416105	0.3924755	0.033417159372095	0.402318	0.460226	0.431272	0.0409471394849506	0.0819823	0.0949621	0.0884722	0.00917810459844515	0.449925	0.470327
Depdc.slide1_image3_right.2019_08_29	Depdc	0.261404676243578	0.052291778695149	0.213428329384011	0.119535067221341	0.0619498115848372	0.577184276041058	1	0.80548434233068	0.141131176678728	-0.786227068007918	0.975935091604895	0.65556289007329	1.76216215961281	0.0444040754245493	0.050472960615125	0.0474385180198371	0.0042913498724987	0.0217240958237221	0.0414986285448941	0.0293514583617855	0.00888621216295448	0.341799258553881	0.0818840415902553	0.228664983948416	0.133608040175626	0.0537545781791741	0.512868209670122	1	0.763782636788766	0.166279642719415	-0.798456086699183	0.953682705663196	0.663987121237707	1.75213879236238	0.119233	0.168801	0.144017	0.0350498689298548	0.731073	0.787182	0.7591275	0.039675054385596	0.0545722	0.0673884	0.0609803	0.00906242192904303	0.478031	0.50829
Depdc.slide1_image3_right.2020_10_06	Depdc	0.200411700190342	0.0886733750719815	0.219271234113356	0.133515818831259	0.0521591764407722	0.684007292758231	1	0.840175542797358	0.0989548747350087	-0.988713241910106	0.998162896401674	0.699052026831502	1.98687613831178	0.0581598771769303	0.0694572177890429	0.0638085474829866	0.00798842615619899	0.0338295381556435	0.0417789628441079	0.0381707262453811	0.00340086693553354	0.257728121830205	0.0900608136144462	0.216292052958736	0.141609316107338	0.0471235003385419	0.605071061499311	1	0.80219624827547	0.128817514972467	-0.868090552811389	0.978405200001621	0.575208969644421	1.84649575281301	0.404961	0.429377	0.417169	0.0172647191694507	0.438319	0.460358	0.4493385	0.0155839263505703	0.105663	0.106495	0.106079	0.000588312841947207	0.462693	0.47631
Depdc.slide1_image3.2020_02_06	Depdc	0.391609290293252	0.0826426292180185	0.201251238632597	0.133170570611355	0.0428453247911124	0.500882047085085	1	0.749843068235739	0.180218429696726	-0.81416574989913	0.971158873414781	0.538240467094822	1.78532462331391	0.049199543897911	0.0536898238574666	0.0514446838776888	0.00317510740882782	0.0233053574582225	0.0345012583413401	0.0281593591500334	0.0047882764791153	0.411590026896964	0.0993480736487685	0.213175455935789	0.139760579992676	0.0424220532081632	0.474871122527611	1	0.742664509385138	0.188514064741932	-0.858189571171803	0.97096215359323	0.547454563467013	1.82915172476503	0.376855	0.402046	0.3894505	0.0178127269248703	0.433032	0.454607	0.4438195	0.0152558288040998	0.0825629	0.0870056	0.08478425	0.00314146329677748	0.34005	0.398195
Depdc.slide1_image4_left.2020_02_06	Depdc	0.414143406944244	0.0675785341502052	0.153691303909027	0.0932565064204934	0.0312810682544991	0.513332514577155	1	0.751155383911947	0.203098408224853	-0.733960198499883	0.948263123206292	0.559147929091378	1.68222332170618	0.0470014300975429	0.0554899930535578	0.0512457115755504	0.00600232042872701	0.0225959723999492	0.0335287994230577	0.0275211670772938	0.00574709411756285	0.41872334008245	0.0937656320052374	0.168324169695356	0.11601311666885	0.026930696754964	0.502867579381276	1	0.749216590646621	0.202547539755553	-0.359017249068018	0.847574211696246	0.409552523078299	1.20659146076426	0.193897	0.198985	0.196441	0.00359775930267714	0.713968	0.722377	0.7181725	0.00594606092299768	0.0591069	0.069935	0.06452095	0.00765662293736606	0.318503	0.329947
Depdc.slide1_image4_right.2020_02_06	Depdc	0.415095863087331	0.0763213457744736	0.171809942739071	0.110692520242439	0.0339405741626674	0.487672934689689	1	0.747196625048618	0.202699919825592	-0.849486398909628	0.972146279263993	0.549171085993783	1.82163267817362	0.0545817512742986	0.0591576084451267	0.0568696798597127	0.00323561963523364	0.0221086295781564	0.0339283090528307	0.0259523541633678	0.00541382174064698	0.400977590853457	0.104196788205003	0.196131415612148	0.130262856009111	0.0337250607045174	0.481626709955262	1	0.743374916364066	0.196412876771678	-0.533379068282948	0.893340547497891	0.458960522512676	1.42671961578084	0.182589	0.202786	0.1926875	0.0142814356596247	0.748676	0.834213	0.7914445	0.0604837927423537	0.0469508	0.0577454	0.0523481	0.00763293486019631	0.366354	0.407983
Depdc.slide1_image4.2019_08_29	Depdc	0.43299481681445	0.056475451080641	0.154400138995689	0.0928467974419095	0.039567843168095	0.488474502831717	1	0.747159406047688	0.199057843711813	-0.859554342799129	0.964366083610184	0.783771855922771	1.82392042640931	0.00224729511281371	0.0321766933009477	0.0172119942068807	0.0211632804156619	0.0223466688482665	0.0270277269509795	0.0253604333894776	0.00221524588868959	0.3892391795868	0.0552045938809013	0.174387230652571	0.102772605512575	0.044455213372138	0.512777015849897	1	0.755685056133951	0.178866492909372	-0.968825773301058	0.99413252994648	0.799168946765253	1.96295830324754	0.256741	0.411176	0.3339585	0.109202035752544	0.272332	0.389129	0.3307305	0.0825879507222452	0.0787728	0.0847383	0.08175555	0.00421824550316835	0.219924	0.232337
Depdc.slide1_image4.2020_10_06	Depdc	0.220544601447628	0.0591966954327668	0.160807049872904	0.11060727369463	0.0392721981034498	0.644443685445733	1	0.841859665283002	0.128368112772752	-0.917308957926431	0.989199171889548	0.557242402409858	1.90650812981598	0.037342014641637	0.0423302132531526	0.0398361139473948	0.00352718906410796	0.0231650291141718	0.0332038172273715	0.0288510711124748	0.0041776209074511	0.266425142131943	0.0752477964930951	0.166737673463807	0.117519021677605	0.034222703497086	0.59305551608603	1	0.811699602831165	0.150108105146254	-0.858616949295892	0.972872591874413	0.515829745417777	1.83148954117031	0.222946	0.25741	0.240178	0.0243697281068132	0.590143	0.678278	0.6342105	0.0623208561598764	0.0812194	0.0860627	0.08364105	0.00342473027332081	0.34893	0.387898
Depdc.slide1_image5_right.2020_10_06	Depdc	0.298309392527857	0.0932173640919132	0.26219265847863	0.156100011221544	0.0666226872109734	0.529034415550142	1	0.764365469401649	0.15182671677099	-0.824505134384577	0.979554648016505	0.781698164360374	1.80405978240108	0.0564192778839566	0.0598118204673038	0.0581155491756302	0.00239888986614893	0.0236054246407773	0.035598544162384	0.0291078817460304	0.00503308629484056	0.326360635615476	0.0924476455176784	0.259396946199096	0.153623511798098	0.0666894844018681	0.52586721417334	1	0.763377021248819	0.153001821779931	-0.921322791670938	0.981736128069716	0.808706228506018	1.90305891974065	0.385638	0.529763	0.4577005	0.101911764838511	0.310124	0.356347	0.3332355	0.0326845967467858	0.0644705	0.0863888	0.07542965	0.0154985785620811	0.375684	0.422494
Depdc.slide1_image5.2019_08_29	Depdc	0.365532542388318	0.0671234910683994	0.182839501730106	0.124936986023156	0.0419821908228853	0.57549401418415	1	0.788669759589184	0.179493107778556	-0.661570322394576	0.936912925142503	0.586830033162505	1.59848324753708	0.0521676443001272	0.0656538785016235	0.0589107614008753	0.00953620765654796	0.0249932231119396	0.060259687210222	0.0399203958356094	0.0147691008925672	0.422172082342906	0.0813419002746547	0.203240008043887	0.143080168881268	0.0463943362153564	0.513508804480064	1	0.756775535677216	0.203759268500842	-0.673101792254012	0.930335076724373	0.56028709892193	1.60343686897839	0.119311	0.269541	0.194426	0.106228651737655	0.576774	0.647318	0.612046	0.0498821407720238	0.0500674	0.0552797	0.05267355	0.00368565267557864	0.442601	0.511733
Depdc.slide1_image5.2020_02_06	Depdc	0.264432898026385	0.062706471644149	0.15758720464425	0.0977822095805225	0.033529959117079	0.6053983824528	1	0.797503961235958	0.146062272386064	-0.602814264253647	0.94826167310076	0.561891457333597	1.55107593735441	0.0423692231919578	0.0538037545651532	0.0480864888785555	0.00808543467367682	0.0252069183001984	0.0383162153439065	0.0325712409612761	0.00556834472605131	0.305453540563479	0.0642304568173839	0.183864393022417	0.119470655773677	0.041839996123942	0.541304126304744	1	0.760496903957728	0.167493766189089	-0.544896224287723	0.946553327800943	0.516326630640628	1.49144955208867	0.224886	0.286639	0.2557625	0.0436659650586129	0.543314	0.632698	0.588006	0.0632040325295784	0.0704866	0.0878732	0.0791799	0.012294182761778	0.4816	0.487026
Depdc.slide1_image6.2019_08_29	Depdc	0.254729000452001	0.0695622345593781	0.163238831088589	0.115711952313761	0.0378428699579798	0.59798704714361	1	0.806347209931784	0.143889139577528	-0.964914776489506	0.993720808604106	0.640187831374747	1.95863558509361	0.0530011531654022	0.0587185145942076	0.0558598338798049	0.00404278503680265	0.0236215804757963	0.0293339793659752	0.0268667705788464	0.00275078870540716	0.333395793703276	0.0832742631590348	0.175380166015082	0.122094621307591	0.0404268209333772	0.514840577017292	1	0.77064958446544	0.180411690235907	-0.973913843429403	0.994178499980011	0.63427529798562	1.96809234340941	0.260798	0.337841	0.2993195	0.0544776277429552	0.456234	0.635921	0.5460775	0.127057896191067	0.0635262	0.0712387	0.06738245	0.00545356104990125	0.361945	0.391629
Depdc.slide1_image6.2020_02_06	Depdc	0.229952282473435	0.0828808463331173	0.166976673685657	0.132950224489488	0.0306434558784039	0.691077094772387	1	0.831714473752338	0.108341374583221	-0.236140740594423	0.875198068077143	0.382948787873595	1.11133880867157	0.046237082628696	0.0598345343945886	0.0530358085116423	0.00961485035051962	0.0388614495043598	0.0407088496580679	0.0396986758498737	0.000796684965695347	0.288211420957321	0.104905662745	0.174808272154319	0.140857470154452	0.0301039878745686	0.624667047386595	1	0.798714148128547	0.13612008341816	-0.255664550644277	0.811153222381095	0.3763201853797	1.06681777302537	0.271956	0.440392	0.356174	0.119102237795937	0.341023	0.615704	0.4783635	0.194228797763102	0.0639972	0.0801956	0.0720964	0.0114539984843722	0.445214	0.456999
Depdc.slide1_image6.2020_10_06	Depdc	0.260441715113857	0.0811310255208241	0.246728565097736	0.142368215881872	0.0637619554285039	0.581222279752467	1	0.791516484045563	0.143509772915841	-0.761732713199605	0.977042558559938	0.801929374024702	1.73877527175954	0.0507418311678824	0.05389379130656	0.0523178112372212	0.00222877238808856	0.0360345902423376	0.0488466866845754	0.0407810010184689	0.00570423562904543	0.358834271845715	0.0838394351689366	0.251693906008455	0.146660334560053	0.0614266156103648	0.508728489604826	1	0.755104142630371	0.177166468273552	-0.727139294532295	0.955241218016289	0.718532707506702	1.68238051254858	0.261028	0.379887	0.3204575	0.0840460049050518	0.362669	0.452463	0.407566	0.0634939463098648	0.0830393	0.0967796	0.08990945	0.00971585930553752	0.454569	0.46857
Depdc.slide1_image7_left.2020_02_06	Depdc	0.337180225914801	0.0809302651430862	0.172634207403012	0.134748613143242	0.0405589722861709	0.703958141176586	1	0.844675992596142	0.10600875022538	-0.217321710528555	0.886234551669701	0.404935705106896	1.10355626219826	0.0542424170723036	0.0671598574981625	0.060701137285233	0.00913400972069812	0.0362762882299807	0.0457740788056118	0.0421013117521243	0.00408602115342937	0.3962672254996	0.105879445723966	0.180475232114294	0.144725083284611	0.032734722542097	0.630164117799231	1	0.812462066313815	0.133267705727979	-0.175926189590099	0.81637643431274	0.368066272775436	0.992302623902839	0.182543	0.230027	0.206285	0.033576258397862	0.555477	0.592515	0.573996	0.0261898209615874	0.0704049	0.0814179	0.0759114	0.00778736698120744	0.364126	0.392643
Depdc.slide1_image7_left.2020_10_06	Depdc	0.446600918774383	0.0778850959548296	0.150292616011043	0.10936973520683	0.0281923602380974	0.470179935518226	1	0.736199379200465	0.216826052645562	-0.601922012108273	0.910354390884979	0.443881918113535	1.51227640299325	0.0487779498981741	0.0538049827237667	0.0512914663109704	0.00355464900022389	0.0275073788894542	0.0390933629417274	0.032748829574754	0.00594546560808954	0.446719476565188	0.080356859396515	0.162568434336635	0.117914083037927	0.0280111413429626	0.45637057305701	1	0.725435296805345	0.216539658219349	-0.560738255432362	0.912411820120466	0.418351886906051	1.47315007555283	0.121706	0.162077	0.1418915	0.0285466078632821	0.715445	0.759123	0.737284	0.030885009988666	0.0767214	0.0832146	0.079968	0.00459138575160049	0.422876	0.425679
Depdc.slide1_image7_right.2019_08_29	Depdc	0.321875078574169	0.0642078566405275	0.13368822589314	0.0951040424438061	0.0233901086410608	0.619062341250028	1	0.815607643720986	0.155800840056505	-0.571469488228647	0.919054945730592	0.428364743141439	1.49052443395924	0.0458093427842063	0.0494258619917343	0.0476176023879703	0.0025572652559345	0.0286245341342232	0.0420029988497666	0.035501875036234	0.00578669305032584	0.370543110649833	0.087973173318967	0.174073753646529	0.120301769898005	0.0302941575419343	0.565825810173261	1	0.793388145031967	0.175628836983228	-0.576618191369892	0.910775744149456	0.439150832920567	1.48739393551935	0.172808	0.220929	0.1968685	0.0340266854174779	0.526286	0.576168	0.551227	0.0352719004591473	0.0667685	0.0707863	0.0687774	0.00284101362545131	0.459155	0.464531
Depdc.slide1_image7_right.2020_02_06	Depdc	0.500605294749057	0.0617121306990527	0.258875530663617	0.143509505966429	0.067174621738372	0.506926586234071	1	0.751530579519655	0.16311831483819	-0.933936069164897	0.98903677324074	0.671250165636362	1.92297284240564	0.0517166662458404	0.0644594988824485	0.0580880825641445	0.00901054336887088	0.0234019720629877	0.0559587932436685	0.0406061144328841	0.0162971208582261	0.49925411399744	0.100046728223155	0.278014315753666	0.163010191964946	0.0603035745198894	0.4780003146637	1	0.746977015859213	0.170408711670714	-0.82646634637517	0.956292140352985	0.605085956465447	1.78275848672816	0.174153	0.309757	0.241955	0.0958865079560206	0.567625	0.723015	0.64532	0.109877322728578	0.0605848	0.0695438	0.0650643	0.00633496965265028	0.478473	0.543036
Depdc.slide1_image8_left.2019_08_29	Depdc	0.283993587370129	0.0772236585512638	0.230154184304026	0.139810303980479	0.0574749247881179	0.535270188665872	1	0.791614501898642	0.160297822518211	-0.755807460513586	0.958371477955762	0.654811707543952	1.71417893846935	0.0559195248653421	0.0562386040379927	0.0560790644516674	0.000225623046716663	0.0270224276633782	0.033606214573512	0.0306808016512664	0.00282680709068977	0.339809364889889	0.105426010917974	0.238480432535642	0.151940702269736	0.0540983535781723	0.500409140920047	1	0.772051417685723	0.177027262420519	-0.747485987936617	0.955909972460374	0.624524893929428	1.70339596039699	0.264282	0.378272	0.321277	0.0806031019874545	0.479475	0.515895	0.497685	0.0257528289708141	0.0665395	0.0780988	0.07231915	0.00817365941576965	0.35698	0.389446
Depdc.slide1_image8_left.2020_02_06	Depdc	0	0.115015632910806	0.490162247583589	0.254205962903849	0.120688007153794	0.538077188480068	1	0.759287003070999	0.179955127135519	-0.906095293501972	0.979895942471297	0.763159792135847	1.88599123597327	0.082747743880808	0.082747743880808	0.082747743880808	0	0.0473827184467214	0.0880449395313336	0.0648833703125835	0.015751521823476	0	0.148672611314531	0.505743509113897	0.267045088574741	0.118552280769698	0.522077255306498	1	0.758182300191135	0.184999360297769	-0.872639377126767	0.977287118943351	0.711175322575005	1.84992649607012	0.143991	0.143991	0.143991	0	0.731234	0.731234	0.731234	0	0.0493071	0.0493071	0.0493071	0	0.491308	0.491308
Depdc.slide1_image8_left.2020_10_06	Depdc	0.313045624991481	0.10904820241426	0.193681934098063	0.136057985564831	0.0306027746070098	0.631387515051058	1	0.814481855274983	0.146505953517243	-0.349137615049852	0.84949495103555	0.402490704260114	1.1986325660854	0.0423888197978382	0.0570723595600587	0.0497305896789484	0.0103828305376884	0.0290885832530644	0.0401282162421635	0.0365686510079517	0.00504824916679763	0.321159821242678	0.117108594166176	0.196304129951583	0.138588380346536	0.0300446712378568	0.613998604518125	1	0.804109432792904	0.152033340553136	-0.325353759694501	0.825700098516014	0.396427942466056	1.15105385821052	0.203174	0.275154	0.239164	0.0508975461098077	0.565775	0.654379	0.610077	0.0626524892402529	0.0809451	0.126926	0.10393555	0.0325134061950605	0.459513	0.474955
Depdc.slide1_image8_right.2019_08_29	Depdc	0.251914241964995	0.0715751141490602	0.126885020645144	0.0834774617981788	0.0213614326946506	0.650695791368607	1	0.824356125814659	0.132801441040766	-0.512926444760188	0.874936928254939	0.452094694558051	1.38786337301513	0.0389616210899895	0.0639139038054989	0.0514377624477442	0.0176439283142205	0.019163724639747	0.0363570969930759	0.0282857259657567	0.00798951336277208	0.285522362810033	0.0859751071398596	0.163620869911599	0.109424686208016	0.0273486960056636	0.593491534345062	1	0.794418819972672	0.150159389033507	-0.531519683307051	0.895489326894001	0.439064460307763	1.42700901020105	0.291182	0.321843	0.3065125	0.0216806010179607	0.466435	0.535046	0.5007405	0.0485153033639902	0.0530501	0.0545399	0.053795	0.00105344768261172	0.467182	0.520048
Depdc.slide1_image8_right.2020_02_06	Depdc	0.47978558139972	0.0709765516865768	0.145898032894342	0.117019524267545	0.0317687594120555	0.609259499013623	1	0.80391231413089	0.159797145768023	-0.569977713970501	0.909700998309181	0.438959231837634	1.47967871227968	0.055488957685265	0.0634994061646158	0.0594941819249404	0.00566424244009446	0.0314309453397099	0.0456923452146765	0.0402180804703569	0.00615404569797407	0.472276696495673	0.104535273384028	0.185548728327214	0.142823091951976	0.0342840374669428	0.583800481574863	1	0.793227131490566	0.166395826907692	-0.492531931737623	0.871547915843605	0.41440294683201	1.36407984758123	0.121394	0.310821	0.2161075	0.133945116239824	0.558255	0.847398	0.7028265	0.204454976032622	0.0599431	0.0694667	0.0647049	0.00673420214130821	0.481349	0.484292
Depdc.slide1_image8_right.2020_10_06	Depdc	0.341718623602064	0.0913642925070434	0.169644622838985	0.119542848591888	0.0293173927624685	0.594933111195444	1	0.805746025513154	0.152175521157082	-0.638734697802224	0.91010175978994	0.444036469361613	1.54883645759216	0.0515725936942122	0.0566903013990606	0.0541314475466364	0.00361876582222898	0.0271087996049805	0.0468247547979964	0.036240562550962	0.00832993964838538	0.354955218248327	0.105055934182943	0.199087746975421	0.131696372815154	0.0345679385292678	0.560408682546411	1	0.786186845838722	0.160035409040621	-0.628213160383725	0.911832708336217	0.468089907863171	1.54004586871994	0.171963	0.187142	0.1795525	0.0107331738316306	0.764764	0.798632	0.781698	0.023948292465226	0.0723303	0.0751974	0.07376385	0.00202734585233995	0.446035	0.455067
Depdc.slide1_image9_left.2019_08_29	Depdc	0.303319705613182	0.0665648205423486	0.184581178047789	0.108098054383198	0.0437371742256851	0.649415169801152	1	0.833795977169988	0.148315682812089	-0.972568453769609	0.99387155292579	0.689312224064654	1.9664400066954	0.0404211676635258	0.0487493533856795	0.0445852605246026	0.00588891659911586	0.0281312619103477	0.0400817889453997	0.0333332851406274	0.00564020581064521	0.386717383570711	0.0856646176686613	0.210643531276264	0.129667019901425	0.0471503837952633	0.594884803695795	1	0.809002303196454	0.180845732823941	-0.915734382722964	0.986560266290473	0.640039973291429	1.90229464901344	0.155119	0.220422	0.1877705	0.0461761941318251	0.592475	0.614466	0.6034705	0.0155499852250734	0.0966981	0.103492	0.10009505	0.00480401276070329	0.469325	0.494191
Depdc.slide1_image9.2020_02_06	Depdc	0.234147868902625	0.121446669700793	0.404376835604187	0.24648760238572	0.108313512343489	0.891375102030404	1	0.959900297526873	0.0342229753030271	-0.960438602675593	0.995018368926483	0.798303228526957	1.95545697160208	0.0599397798070947	0.0666945424019921	0.0633171611045434	0.00477633843615722	0.0337333841311653	0.0426061753795165	0.0375851052798365	0.00434060508136512	0.224146682543154	0.147727954655354	0.424076629356259	0.253269249298866	0.111553881376805	0.893720830226493	1	0.955938365680417	0.0325906119701946	-0.967140962533744	0.993146582347801	0.808460451200241	1.96028754488154	0.142888	0.14878	0.145834	0.00416627315475114	0.708468	0.78062	0.744544	0.0510191684761718	0.074081	0.0818546	0.0779678	0.00549676527423175	0.418925	0.435954
Depdc.slide1_image9.2020_10_06	Depdc	0.427599268047504	0.0954485495687391	0.240834283925515	0.155834321744471	0.0656864450786283	0.48995740603174	1	0.770810064098803	0.183099325680038	-0.849203224249269	0.977854556079197	0.609220385464998	1.82705778032847	0.0542608825047494	0.0636319815765195	0.0589464320406344	0.00662636770081962	0.038783032537572	0.054683479615284	0.0472437992188967	0.00681475859501559	0.430651846129982	0.116198247823452	0.248186891867333	0.169013950587164	0.0569165238943983	0.488668979256729	1	0.763102694799354	0.182454409418022	-0.934540167781172	0.986023133578898	0.598017562886357	1.92056330136007	0.205215	0.261526	0.2333705	0.0398178899553957	0.511292	0.591987	0.5516395	0.0570599817078485	0.0823911	0.0824024	0.08239675	7.99E-06	0.48772	0.51228
Depdc.slide2_image1.2019_08_29	Depdc	0.319641604358014	0.0485743265827343	0.275332181300282	0.154849562969444	0.0744647411588949	0.62745109573782	1	0.822223602752981	0.112511839074262	-0.795864632027648	0.985864892922162	0.727764153065854	1.78172952494981	0.035832230890604	0.0497597267626778	0.0427959788266409	0.00984822677609098	0.0221242951205242	0.0529356736483587	0.0362097875097622	0.015691762468745	0.385772429743266	0.0947985644444192	0.272222616024772	0.165067799620575	0.0676312389746117	0.596440537459812	1	0.811458997903102	0.123958776351678	-0.907377581822792	0.983115829406864	0.71537325735436	1.89049341122966	0.145447	0.264435	0.204941	0.0841372216798249	0.604793	0.703915	0.654354	0.0700898383647729	0.0569761	0.0647286	0.06085235	0.00548184532114871	0.468548	0.487425
Depdc.slide2_image1.2020_02_06	Depdc	0.271466991530693	0.0800478815799534	0.242432140705882	0.147773011712432	0.0548930146601105	0.62946140505734	1	0.813290034963927	0.117187854245326	-0.916926077007314	0.979333232683057	0.621924909838386	1.89625930969037	0.0823637989931697	0.084331967793626	0.0833478833933978	0.00139170550532246	0.0321590230833818	0.0418842161411921	0.0370468233408422	0.0044073256942041	0.328078289259817	0.0979052469194626	0.243686345141859	0.152378046515116	0.0516022027568122	0.564657135851888	1	0.776704393628446	0.142487602904537	-0.963963856142511	0.991018325520785	0.602039440544496	1.9549821816633	0.325181	0.336517	0.330849	0.00801576247153071	0.551592	0.565294	0.558443	0.00968877711581807	0.0766215	0.0851717	0.0808966	0.00604590440050122	0.470601	0.510806
Depdc.slide2_image1.2020_10_06	Depdc	0.224602593450768	0.0897900565517076	0.187424434155323	0.135555210332813	0.0384641167538659	0.667402730341487	1	0.814616682851632	0.115247901218709	-0.847036903969361	0.967034911689525	0.528850392469717	1.81407181565889	0.057962015020182	0.0595674882119006	0.0587647516160413	0.00113524098087747	0.0252574006849413	0.0396701082596186	0.0319049051523268	0.00638537436051147	0.273919072240211	0.0858226586976348	0.177249803689643	0.135037662094042	0.0366678919118715	0.668581454005714	1	0.819684421361635	0.118574964507621	-0.876278428965682	0.972408310692667	0.510207175141564	1.84868673965835	0.286343	0.548806	0.4175745	0.185589367110565	0.310629	0.524341	0.417485	0.151117204420939	0.0914628	0.0994185	0.09544065	0.00562552941908582	0.400667	0.436297
Depdc.slide2_image10_left.2020_02_06	Depdc	0.324179087189713	0.0610589294972327	0.115471807702922	0.0812774997388429	0.0190279439246247	0.626077076760932	1	0.817273659988613	0.154231948826123	-0.617325852319772	0.909367585715282	0.43351804083056	1.52669343803505	0.0278072322594481	0.0363830447230591	0.0320951384912536	0.0060640151472034	0.0265357719924039	0.0382373663552906	0.0314728331496909	0.00490053042674634	0.308525081004277	0.072968042503322	0.142206787184442	0.0998351803676203	0.0242550847026703	0.613280008288273	1	0.813671202623214	0.149594543965534	-0.661710733841373	0.923037229508309	0.446522369093555	1.58474796334968	0.156749	0.177106	0.1669275	0.0143945727446146	0.59871	0.606619	0.6026645	0.00559250753240444	0.0668921	0.0828513	0.0748717	0.0112848585423124	0.3331	0.472035
Depdc.slide2_image10_right.2019_08_29	Depdc	0.350646298243239	0.055083227200279	0.183074689114784	0.1122057129721	0.0455914522650568	0.553004626176822	1	0.785741521163179	0.171829672220836	-0.937631478524128	0.994514938779996	0.688407163223949	1.93214641730412	0.0306351513195125	0.0331610828916398	0.0318981171055762	0.00178610334346441	0.0210371381299069	0.0248414274720651	0.0232013992338405	0.00189732695062832	0.364586676876814	0.074958326388665	0.201956570153327	0.122137982879615	0.0457371111749247	0.53265252948902	1	0.784553452975448	0.177129186533177	-0.983317129268607	0.99713609107458	0.668129406988269	1.98045322034319	0.112514	0.228501	0.1705075	0.0820151942294841	0.407496	0.608595	0.5080455	0.142198466589834	0.0972578	0.128074	0.1126659	0.0217903439904009	0.295854	0.399938
Depdc.slide2_image10_right.2020_02_06	Depdc	0.228124402412634	0.0730623843064658	0.158205246955518	0.110629856089656	0.0289413823391637	0.654627055648916	1	0.816030154826071	0.123202584999816	-0.76475483340561	0.954702916139739	0.473964604477975	1.71945774954535	0.0345674588519147	0.0459145357147202	0.0402409972833174	0.00802359499633474	0.0308485368683329	0.0439792292328876	0.0371087264327377	0.00544827791974981	0.293784063069661	0.0882721089042031	0.169548663146285	0.116104797714743	0.0327381433489472	0.600379851833884	1	0.790025376455069	0.144583662757449	-0.787272191231798	0.947071281539957	0.502098537723631	1.73434347277176	0.205012	0.313894	0.259453	0.0769912005491537	0.550044	0.676151	0.6130975	0.0891711148550919	0.0683501	0.0897487	0.0790494	0.0151310951678985	0.505465	0.523816
Depdc.slide2_image11_left.2020_02_06	Depdc	0.339310078223594	0.114833097141484	0.22846224032631	0.152526760810745	0.0537991326638626	0.559671986943258	1	0.749841708556243	0.152520771512618	-0.837348481321421	0.961508507116367	0.598188399064308	1.79885698843779	0.0597878322761743	0.0705262586897225	0.0651570454829484	0.00759321413629266	0.0409946698596588	0.0556201250942514	0.0489192795372919	0.00605793049678867	0.365496223562182	0.105581505212317	0.228246069009022	0.160207145648057	0.0527788772396702	0.529421063333388	1	0.742000156988975	0.164102765347023	-0.801966002863386	0.959557283920136	0.593216267173044	1.76152328678352	0.330647	0.346481	0.338564	0.0111963287733078	0.428984	0.508953	0.4689685	0.056546622184707	0.0742212	0.0882843	0.08125275	0.00994411337450453	0.495566	0.503469
Depdc.slide2_image11_right.2020_02_06	Depdc	0.444745451207613	0.0729968665869879	0.145467446991736	0.100122816133835	0.0241634013953937	0.53866998974046	1	0.774967813001274	0.194155363769322	-0.576852165586119	0.912129604992521	0.436591974896595	1.48898177057864	0.0348968959127887	0.0420287737423312	0.0384628348275599	0.00504299917586354	0.0264832858081934	0.0320659128456225	0.0291940819265854	0.00284229518494411	0.440270362042349	0.0909060896280394	0.168255245857427	0.113790539669452	0.0286986439020101	0.518697969605835	1	0.763015252549387	0.193745119625244	-0.514423075039478	0.886193312011562	0.442790644121303	1.40061638705104	0.149854	0.189358	0.169606	0.0279335462839934	0.541816	0.588447	0.5651315	0.03297309631351	0.0573347	0.0627706	0.06005265	0.00384376175185195	0.313578	0.324786
Depdc.slide2_image11.2019_08_29	Depdc	0.372657421569533	0.0763276157372373	0.262944279570599	0.148248398092132	0.0643599266770878	0.600666467355289	1	0.810174853695805	0.134210652354808	-0.921887139888065	0.986769717834975	0.657169855751317	1.90865685772304	0.0343272740733512	0.0539757038784949	0.0441514889759231	0.0138935379548849	0.0237761558620309	0.0353047256539469	0.0286883443444526	0.00481865407069289	0.37462602657943	0.0991169658213927	0.266962808587704	0.1566732230323	0.0572619649623885	0.574949525320398	1	0.807309600522732	0.144367276817951	-0.898029410785012	0.975761304717386	0.613352154025301	1.8737907155024	0.175565	0.237362	0.2064635	0.0436970777569851	0.52419	0.768661	0.6464255	0.172867101903456	0.0851816	0.0937103	0.08944595	0.00603070160470571	0.393051	0.45982
Depdc.slide2_image12_left.2019_08_29	Depdc	0.290166738481145	0.0844718377904143	0.155746389757512	0.108472333213483	0.0262600791631136	0.596930718538117	1	0.802638747910225	0.153046655855265	-0.644325817904225	0.909923358297094	0.44639752029946	1.55424917620132	0.0281483487380394	0.0309578791313408	0.0295531139346901	0.00198663799305315	0.0255641709435692	0.028867703039297	0.0272019732099778	0.00163613227450714	0.333613082472632	0.0813838428494118	0.161011943672823	0.114658989811162	0.0274975076880206	0.553991306837863	1	0.77929925271126	0.17323867387021	-0.58373066727461	0.911905345577569	0.429357772021325	1.49563601285218	0.114649	0.2148	0.1647245	0.0708174512426139	0.489702	0.521731	0.5057165	0.0226479230946239	0.11604	0.118045	0.1170425	0.00141774909627902	0.403134	0.41387
Depdc.slide2_image12_left.2020_02_06	Depdc	0.332709750928305	0.0895347455491937	0.178611420464112	0.119482802220536	0.0319939614302219	0.525654534736253	1	0.758799152367101	0.182742566225521	-0.455061691345524	0.878784796122934	0.441218120161213	1.33384648746846	0.0324897025604244	0.0490998205407385	0.0407947615505815	0.0117451270601887	0.0257511210833841	0.0397279652577282	0.031332314687732	0.00605766219124492	0.363648826956321	0.0888856556895288	0.16918864143471	0.122504059993633	0.030289255275569	0.4991446595486	1	0.748564505074527	0.195942920269314	-0.259525612960184	0.86173229077098	0.371592884954871	1.12125790373116	0.139251	0.331741	0.235496	0.136110984310599	0.462483	0.540777	0.50163	0.0553622183262195	0.0582201	0.0697289	0.0639745	0.00813795052331974	0.369509	0.459431
Depdc.slide2_image12_right.2019_08_29	Depdc	0.333031434022072	0.0540073288950259	0.191009283669279	0.112088108287449	0.0466254347988871	0.544839658100092	1	0.774122585152101	0.165724539153191	-0.947536042126513	0.990149310712785	0.637087203908624	1.9376853528393	0.032841863055014	0.0459430734717179	0.039392468263366	0.00926395472740315	0.0267632747620229	0.0297484045692136	0.0283689006956725	0.00123647014879033	0.354989507208065	0.0866138174741829	0.19555928900237	0.121242198519729	0.0394874986240983	0.512885482244259	1	0.753522101358139	0.179810306045774	-0.956406865944385	0.989754937034631	0.582046067399095	1.94616180297902	0.17281	0.202509	0.1876595	0.0210003642944593	0.568916	0.665755	0.6173355	0.0684755135833241	0.0672243	0.0728536	0.07003895	0.00398051620333343	0.422991	0.428394
Depdc.slide2_image12_right.2020_02_06	Depdc	0.460804854468371	0.0749515748438366	0.15995771566336	0.113665466692219	0.0352767062316327	0.426855410953495	1	0.726861783586359	0.240851204865228	-0.632125300171899	0.931757985347294	0.489697386873918	1.56388328551919	0.0404773227401828	0.0481084262724986	0.0442928745063407	0.0053960050556371	0.0367719432598304	0.0423651711954822	0.0393150072028735	0.0024547489498898	0.433683889864193	0.0893827156416297	0.176321433674944	0.124492472271852	0.0366967310841103	0.44004655691179	1	0.731581216770895	0.226526895166506	-0.669299836141159	0.916793522376762	0.486651843150169	1.58609335851792	0.139617	0.172379	0.155998	0.0231662323652337	0.696005	0.717621	0.706813	0.0152848201821284	0.0599425	0.0745894	0.06726595	0.0103569223133612	0.444091	0.469545
Depdc.slide2_image13.2019_08_29	Depdc	0.260189162578274	0.0623271219454248	0.183657812001457	0.109874519498084	0.0413680572962135	0.584445270723895	1	0.804930801177124	0.151943479469171	-0.945444377696814	0.988957967083036	0.613096265936593	1.93440234477985	0.0357595250174664	0.0445167510357353	0.0401381380266009	0.0061922939019012	0.0215185962483858	0.0239123868124471	0.0229511627988974	0.00112547055751193	0.347912649616238	0.081510621965623	0.187006258594861	0.116265780801313	0.0374274103365076	0.493827262384454	1	0.755950826251398	0.195701463825635	-0.859492329278799	0.967226563512817	0.553491480953952	1.82671889279162	0.120223	0.224817	0.17252	0.0739591266714257	0.591949	0.626149	0.609049	0.0241830519165799	0.0827595	0.0863716	0.08456555	0.00255414040432393	0.368977	0.385881
Depdc.slide2_image14.2019_08_29	Depdc	0.257685928466357	0.0452143312892764	0.182229558549383	0.102965659886871	0.0445496558835827	0.608573701307226	1	0.80791329356532	0.133128468760818	-0.988046231542326	0.997261814271872	0.671094851247954	1.9853080458142	0.0342014197087399	0.0414152840732243	0.0378083518909821	0.00510097241068693	0.0210391451590846	0.0277932118875464	0.0232010520952981	0.00312057954368534	0.305562511090819	0.0675120209078328	0.179578429614603	0.107928349124675	0.0386326574937013	0.591275730077337	1	0.801817754049135	0.142174848273056	-0.927407632070297	0.983059063772178	0.604707492326128	1.91046669584248	0.282527	0.299535	0.291031	0.0120264721344208	0.384581	0.443303	0.413942	0.0415227244048364	0.070233	0.0858091	0.07802105	0.0110139659344398	0.415427	0.432367
Depdc.slide2_image15.2019_08_29	Depdc	0.319158397494934	0.0681364999965842	0.23837587486937	0.142034472628702	0.0572447235747119	0.608061841097416	1	0.814749682835526	0.120782772307691	-0.905558410298256	0.982014151015361	0.632392027997146	1.88757256131362	0.0560181406824767	0.0596126061868512	0.057815373434664	0.00254167093288438	0.026429965256844	0.038792894316197	0.0329702229310102	0.00506520348813358	0.372271655267891	0.08855696827789	0.24330514375831	0.146561598482265	0.0535179415747217	0.581932643814692	1	0.791286762346796	0.130290363268137	-0.995315424100513	0.999035096201303	0.619703939396399	1.99435052030182	0.202669	0.240226	0.2214475	0.0265568093810232	0.623556	0.769853	0.6967045	0.103447600767248	0.0686745	0.0776622	0.07316835	0.00635526361727033	0.517296	0.547957
Depdc.slide2_image16.2019_08_29	Depdc	0.170548628223217	0.0763559425949864	0.224754843780846	0.129119647530246	0.0574986613468892	0.627094657133482	1	0.826424530316683	0.11862125824285	-0.954645517244306	0.988955014204983	0.721559398846617	1.94360053144929	0.0391265541347041	0.040992870554915	0.0400597123448096	0.00131968499657097	0.0244529779873661	0.0368918807261948	0.0305632402260104	0.00528769986901325	0.179115614132811	0.0862052706684122	0.226529125315516	0.133238998023149	0.0502736733476017	0.628383425678087	1	0.819849831974322	0.11654275728696	-0.915925052118796	0.980424515544176	0.638309994454489	1.89634956766297	0.47206	0.56207	0.517065	0.0636466813746011	0.29761	0.375356	0.336483	0.0549747238101293	0.0754708	0.0900928	0.0827818	0.0103393153545097	0.491101	0.510559
Depdc.slide2_image17.2019_08_29	Depdc	0.220169168773585	0.0681834995741722	0.143057664978525	0.089636360674414	0.0299510817244188	0.675510692240409	1	0.831213977498572	0.113727664508269	-0.846656187922512	0.965153636573793	0.554861803628099	1.81180982449631	0.0415360181529922	0.0474194547486144	0.0444777364508033	0.00416021791344558	0.0292075132772298	0.0404689179524082	0.0341639588531398	0.00495109129265564	0.306689037190569	0.0830264713573893	0.153058256839447	0.104227179942539	0.0267418907062035	0.583836739312784	1	0.785864222973555	0.157464563964803	-0.650050895557357	0.911092123049036	0.45889177457429	1.56114301860639	0.1735	0.304343	0.2389215	0.0925199725707914	0.483641	0.61024	0.5469405	0.0895190113914357	0.0776738	0.0954108	0.0865423	0.0125419529779058	0.40231	0.41993
Depdc.slide2_image19_left.2019_08_29	Depdc	0.256373386815591	0.0721845042059255	0.346116493691224	0.189140354700021	0.097633343773799	0.605821484344937	1	0.839191393182741	0.129606979888856	-0.998200804214569	0.99967409611859	0.754673004303307	1.99787490033316	0.0699595311857253	0.0745698046717946	0.07226466792876	0.0032599556451241	0.0270651990294877	0.04706088503028	0.0362030115116254	0.00828530913192694	0.281673554441822	0.0994715066549209	0.365821632017678	0.204134463332688	0.0966450261214992	0.559297895599475	1	0.811667775372666	0.143632464484741	-0.990143145164366	0.997633358146644	0.775092843572905	1.98777650331101	0.340578	0.424171	0.3823745	0.0591091771597271	0.418506	0.566166	0.492336	0.104411387310006	0.0793565	0.088418	0.08388725	0.0064074480977219	0.493077	0.52243
Depdc.slide2_image2_left.2019_08_29	Depdc	0.278203276086848	0.0539817891357086	0.111503945500262	0.0870999726197308	0.0205222096850423	0.61821736212202	1	0.801024467985133	0.152302655388257	-0.360930506080912	0.892275694190036	0.393684993793221	1.25320620027095	0.0356181943497092	0.0359519766304191	0.0357850854900642	0.000236019714129826	0.0190355548217223	0.0256132784128051	0.0233349828806399	0.00305426284945568	0.322938511311797	0.0770923271437904	0.130748095847398	0.0971711391549282	0.021569613133022	0.555595802812706	1	0.772206973143979	0.176221057563335	-0.341031084266587	0.832331579587935	0.386903480250513	1.17336266385452	0.158666	0.215201	0.1869335	0.0399762818743815	0.435874	0.510052	0.472963	0.0524517668148557	0.0630393	0.068286	0.06566265	0.00370997714885145	0.328407	0.357099
Depdc.slide2_image2_left.2020_02_06	Depdc	0.322293400115437	0.078914560620416	0.192496032520736	0.122182234733078	0.0441750682816298	0.538190973408748	1	0.777336146624399	0.176311821600985	-0.991192096796418	0.998525153593597	0.657924021470122	1.98971725039002	0.0515787254256307	0.0553335019209267	0.0534561136732787	0.00265502792166362	0.0250322027107814	0.0316541793121678	0.0288163118658752	0.00276291993941459	0.382826750309643	0.0969396811406501	0.192996109940181	0.122199119581088	0.0387019528124065	0.495401186166094	1	0.754850509212002	0.201156899019362	-0.866600179961476	0.96807947856365	0.557058633494562	1.83467965852513	0.179045	0.206335	0.19269	0.0192969440585809	0.526926	0.595405	0.5611655	0.0484219652688736	0.0629846	0.0863427	0.07466365	0.0165166709056335	0.345514	0.38175
Depdc.slide2_image2_left.2020_10_06	Depdc	0.343859990574185	0.0672825994160393	0.156107538860586	0.10111273949694	0.0315642981996864	0.669887126908352	1	0.826694348113236	0.119009144637081	-0.934038137257289	0.988079845278975	0.577495088013656	1.92211798253626	0.051952138936317	0.0559348520737031	0.0539434955050101	0.00281620346696649	0.029248314582321	0.0428170233986879	0.0351240883622449	0.00582969784991864	0.403137600443056	0.0893396303517567	0.177903122283695	0.114625286731833	0.0334880662543453	0.632858680325803	1	0.810725960588673	0.128802984029154	-0.893739215377699	0.974295917557634	0.537906556138262	1.86803513293533	0.121321	0.20324	0.1622805	0.0579254804080208	0.730551	0.751704	0.7411275	0.0149574297424391	0.0587051	0.0685874	0.06364625	0.00698784134371982	0.363707	0.492454
Depdc.slide2_image2_right.2019_08_29	Depdc	0.366522022993157	0.0778456555951868	0.162181326653106	0.103055834933942	0.0334760484888573	0.480101319644815	1	0.731770553960017	0.203217173746961	-0.839687000364213	0.961063575556862	0.555914658806971	1.80075057592108	0.0480612068796391	0.0504745660739042	0.0492678864767716	0.00170650265170373	0.0355509134215693	0.0416640200696707	0.0384336470854085	0.00279921320689823	0.343146734597725	0.0906813156477868	0.185081635944233	0.120961796933894	0.0347699216537878	0.483511830391984	1	0.736030036194963	0.193815405766081	-0.704536274516062	0.93760435458807	0.500827776910181	1.64214062910413	0.247671	0.282824	0.2652475	0.0248569246790507	0.518419	0.627802	0.5731105	0.0773454610465281	0.0772385	0.0830714	0.08015495	0.00412448314398301	0.462154	0.46377
Depdc.slide2_image2_right.2020_02_06	Depdc	0.214287628355329	0.0851360988412135	0.196326562612841	0.134841002748694	0.0477168883116424	0.618997263902479	1	0.827846812215345	0.133861631365057	-0.883232131687518	0.979105711779015	0.660425272301613	1.86233784346653	0.0502045609910167	0.0673248435971042	0.0587647022940604	0.0121058679265945	0.0336188240985084	0.0376445173921337	0.0353484580179622	0.001811257466709	0.313746824320367	0.0862482820302929	0.195442648376453	0.134618018971697	0.0467171119150082	0.542490821525771	1	0.78552499373712	0.167568529504185	-0.95614446494746	0.991199604262485	0.657482369606896	1.94734406920995	0.310601	0.323323	0.316962	0.00899581247025527	0.435705	0.491693	0.463699	0.0395894944650724	0.0803412	0.142077	0.1112091	0.0436538028219765	0.316493	0.392123
Depdc.slide2_image2_right.2020_10_06	Depdc	0.318853266394632	0.110028358799231	0.238464010943938	0.145742474334033	0.0470826532800234	0.697460223615637	1	0.86062495458405	0.0947574980855704	-0.759474423314963	0.9470141819636	0.561078187144035	1.70648860527856	0.0659003223971438	0.0682677737382629	0.0670840480677034	0.00167404089743449	0.039331023146147	0.0550735324920725	0.0471809210581966	0.00856766367338802	0.352815380898727	0.125491670024001	0.26242420206936	0.162366945611706	0.0506005222533328	0.657467923201422	1	0.847316769750092	0.108626041208354	-0.803386307877132	0.955841817089075	0.547811095268233	1.75922812496621	0.247692	0.368112	0.307902	0.085149798590484	0.521033	0.618361	0.569697	0.0688212887993244	0.0907825	0.0946056	0.09269405	0.00270333993515429	0.558417	0.574775
Depdc.slide2_image20.2019_08_29	Depdc	0.496626846217486	0.0738030824233721	0.164923903661393	0.113165165417599	0.034988911835329	0.431318561842227	1	0.729996501057793	0.238011004703358	-0.851070516895066	0.972005199297336	0.592629648122368	1.8230757161924	0.0542722089356287	0.0579116130867691	0.0560919110111989	0.00257344735474981	0.0202007487258918	0.0318227258917675	0.0248417703768678	0.00567073985602328	0.469877471125518	0.0813722105087376	0.171350713870734	0.123898555149188	0.0367714561993184	0.422014758763067	1	0.723120508240631	0.232570245327361	-0.763997348693553	0.947985139105219	0.550653248314944	1.71198248779877	0.233972	0.350961	0.2924665	0.082723715224233	0.361257	0.698882	0.5300695	0.238736926998108	0.0663255	0.100111	0.08321825	0.0238899561557781	0.393262	0.439517
Depdc.slide2_image21.2019_08_29	Depdc	0.364733351987297	0.0723044541355935	0.171205705328854	0.109750743927542	0.0358414373282599	0.549201995770795	1	0.759839740996469	0.176207345987938	-0.868033028198633	0.971336097669352	0.568091518147695	1.83936912586799	0.0573770826208108	0.0620150258750338	0.0596960542479223	0.00327952112581949	0.0204430376394115	0.0436975861102867	0.0315513613602032	0.0110647067442258	0.413965387312869	0.0893055564307237	0.17705347783546	0.124656726458855	0.0328741277019546	0.520699633695404	1	0.747606072785876	0.192201840696246	-0.851785462834602	0.964454257581502	0.501496779450428	1.8162397204161	0.261062	0.268378	0.26472	0.00517319321116077	0.562798	0.571783	0.5672905	0.00635335442896114	0.0469181	0.0561515	0.0515348	0.00652899975340787	0.346915	0.361787
Depdc.slide2_image3_left.2020_10_06	Depdc	0.314954748255021	0.0663313183313331	0.173109693569062	0.1031449126472	0.0401181271478212	0.58516905165995	1	0.783621593957771	0.157553444951805	-0.956361867590523	0.991874460760454	0.610746527613084	1.94823632835098	0.0349016254146768	0.0399644568601724	0.0374330411374246	0.00357996244711439	0.0275959901425231	0.0319203974929016	0.0303076123174634	0.00197169294317944	0.348364024678905	0.073810224409419	0.183241347100062	0.10991899093962	0.0394980521014314	0.556388941782236	1	0.773250577120797	0.169879409528352	-0.948001215721597	0.987139924518752	0.611265802690279	1.93514114024035	0.124393	0.155241	0.139817	0.0218128299860426	0.609103	0.656868	0.6329855	0.0337749554033755	0.0744021	0.0955867	0.0849944	0.0149797743167245	0.456282	0.465418
Depdc.slide2_image3_right.2019_08_29	Depdc	0.332355257398516	0.0565153432630943	0.185290223139069	0.104999211271123	0.0438052170727928	0.527122145598116	1	0.771055144558106	0.17654805120775	-0.859455677116144	0.970412867119144	0.650668263696348	1.82986854423529	0.0274817141607738	0.0279757981776324	0.0277287561692031	0.00034937015879658	0.0168064350542768	0.0245280011576898	0.0195936274104652	0.00361634554327334	0.356259276810885	0.0803815850981298	0.193635221906522	0.115626271676271	0.0396509289956589	0.497360134586844	1	0.755034295713134	0.187094175610155	-0.727994409172135	0.936304417066961	0.579970830017727	1.6642988262391	0.215565	0.223562	0.2195635	0.00565473292914882	0.323994	0.365234	0.344614	0.0291610836561332	0.0790329	0.0813482	0.08019055	0.00163716433048121	0.397265	0.4006
Depdc.slide2_image3_right.2020_10_06	Depdc	0.267770294072761	0.072704321779729	0.165760279622271	0.117527047215035	0.0322688877291982	0.646463452832786	1	0.807893649193015	0.126529177869815	-0.92219907230899	0.985509926453206	0.519770246731056	1.9077089987622	0.0554254015846065	0.0571759600646148	0.0563006808246107	0.00123783177207753	0.0250704217928019	0.0395418608846217	0.03438880880011	0.00661921496363778	0.30266958347491	0.102853827086668	0.196850023896073	0.136403950913196	0.0344137107944531	0.60157424251869	1	0.791613769637874	0.139226964902971	-0.777970371929502	0.944578281462546	0.477558740309986	1.72254865339205	0.374587	0.439633	0.40711	0.0459944676890602	0.3686	0.374272	0.371436	0.00401070966289011	0.0748981	0.0949973	0.0849477	0.0142122806164247	0.502527	0.505555
Depdc.slide2_image3.2020_02_06	Depdc	0.470136096993129	0.0732771975553938	0.155009443326781	0.103728764008171	0.0278144876745381	0.475084174444688	1	0.735879163427836	0.230955524180323	-0.667072010428989	0.935932794477748	0.466997743410866	1.60300480490674	0.0290414972098933	0.0332850958152964	0.0311632965125949	0.00300067735051427	0.0255355991435826	0.033745921194974	0.0294996116192422	0.00343362072905655	0.464059795687422	0.0768011002102583	0.15720703438535	0.10642994153908	0.0269162457550435	0.46867838567738	1	0.72931426984698	0.231106929204722	-0.637001858389022	0.926378813246161	0.456170384289405	1.56338067163518	0.0630962	0.162119	0.1126076	0.0700196933720793	0.532033	0.765629	0.648831	0.165177315658053	0.0645174	0.0806416	0.0725795	0.0114015311612081	0.388567	0.403987
Depdc.slide2_image4.2020_02_06	Depdc	0.341193625131454	0.0817992395753682	0.199640329199196	0.124227031891232	0.0441947220896206	0.570475190450586	1	0.792302402560586	0.166682522003983	-0.952280102322061	0.992149057809329	0.635801667120633	1.94442916013139	0.0504850628305822	0.0513164666568334	0.0509007647437078	0.000587891283446661	0.0337768320614396	0.0480485402195681	0.0413370090262524	0.00586959570921403	0.344475725075443	0.0930824838262582	0.20314061385896	0.135110668410588	0.0382423751453663	0.536290936186996	1	0.778571708194401	0.176290120284132	-0.882805903601469	0.976560760151495	0.529600658099499	1.85936666375296	0.192646	0.268468	0.230557	0.0536142503631264	0.557227	0.636902	0.5970645	0.0563387327910381	0.0706944	0.0747444	0.0727194	0.00286378246380552	0.468115	0.485639
Depdc.slide2_image4.2020_10_06	Depdc	0.288306604018184	0.082892903143184	0.191476589616644	0.127249240715586	0.0452713994191879	0.582531446237654	1	0.773691181429835	0.153954025089082	-0.913868171114734	0.984431639520579	0.602897039598515	1.89829981063531	0.0460131633764311	0.0533967963487621	0.0497049798625966	0.00522101694452779	0.0271882402409805	0.0352811512206703	0.0306077918037694	0.00379045752924713	0.332539765327905	0.0967026609015578	0.200265995309487	0.132867694354853	0.0466106125819994	0.53298204168123	1	0.743897329119969	0.172897562400975	-0.974418309379685	0.99409411232261	0.610593937238275	1.9685124217023	0.285364	0.411351	0.3483575	0.0890862620413496	0.346498	0.399561	0.3730295	0.0375212071301018	0.0761032	0.0791498	0.0776265	0.00215427151956294	0.418395	0.439006
Depdc.slide2_image5_left.2020_02_06	Depdc	0.336648823690413	0.0989761415862535	0.191609048302334	0.138920136180508	0.0347374445827815	0.664008099235955	1	0.827700101303955	0.129921014557627	-0.275814509003465	0.860176854621428	0.39046031984313	1.13599136362489	0.0575024582076303	0.0722129993995443	0.0648577288035873	0.0104019234317264	0.0424046622704423	0.0498681757603645	0.0469541293048781	0.00350868827286651	0.357914876392397	0.117353805046824	0.19832758460705	0.144951324039607	0.0297576464389863	0.621405031385603	1	0.802246666461605	0.144142550247911	-0.275126202600017	0.822419477816126	0.374801161430442	1.09754568041614	0.318075	0.441812	0.3799435	0.0874952717836798	0.41117	0.422375	0.4167725	0.00792313148319528	0.0671847	0.0703444	0.06876455	0.00223424529651514	0.467415	0.480514
Depdc.slide2_image5_left.2020_10_06	Depdc	0.224155019387248	0.0485694003337399	0.166735437003686	0.128541014939203	0.0481662093592955	0.685554727628577	1	0.850635391748264	0.125446189131507	-0.346303867197032	0.961936946808388	0.41187399700232	1.30824081400542	0.0628115913475897	0.0698908418056398	0.0663512165766147	0.0050057860046052	0.0243847808080767	0.0488766931303492	0.0347567870289784	0.012011732286079	0.308913094626123	0.0915995623191128	0.18511487771204	0.147277602609878	0.0358216189009743	0.571607522250615	1	0.790866669762656	0.166466581601433	-0.318168489194259	0.876358297218222	0.383787520127589	1.19452678641248	0.325409	0.403522	0.3644655	0.0552342319988248	0.357037	0.518346	0.4376915	0.114062687766421	0.0820122	0.121381	0.1016966	0.027837945447177	0.473786	0.502374
Depdc.slide2_image5_right.2020_02_06	Depdc	0.394500802158838	0.0502994038672789	0.148290395735771	0.106319250736693	0.0356476804787651	0.535702352994983	1	0.749382363745739	0.184505614826569	-0.669440730995817	0.967371216454336	0.576406978395142	1.63681194745015	0.038958871501099	0.0418542541670808	0.0404065628340899	0.00204734471724572	0.0195998904101005	0.0358279101290716	0.0282229953108898	0.0068673102633793	0.401271841531529	0.0748805825743473	0.16005539482132	0.108749521962958	0.0335505882718443	0.530643120895821	1	0.753889629728485	0.182954692942098	-0.794940433026343	0.95887352617649	0.569296390049933	1.75381395920283	0.14073	0.150778	0.145754	0.00710500893736243	0.631962	0.650687	0.6413245	0.0132405744777181	0.0767498	0.0896022	0.083176	0.00908801919452198	0.446543	0.48189
Depdc.slide2_image5_right.2020_10_06	Depdc	0.191450219316686	0.0724310473947575	0.146944999782322	0.111776345336166	0.0305569235511967	0.697204474645918	1	0.851040193518047	0.10485141230993	-0.520364396436834	0.907097789595282	0.435610947501476	1.42746218603212	0.0373720710099227	0.0601529925434571	0.0487625317766899	0.0161085440980408	0.021685846942635	0.0346837992056039	0.0297357764220316	0.00615318677001174	0.212317701430741	0.0888406703549336	0.156132600570359	0.117785031458934	0.025979427985802	0.665439055685292	1	0.834673341084198	0.11634275460224	-0.37171014727795	0.849096509619984	0.384524723929173	1.22080665689793	0.292343	0.453295	0.372819	0.113810250645537	0.376382	0.640583	0.5084825	0.186818318696267	0.110197	0.143268	0.1267325	0.0233847283606203	0.393237	0.509307
Depdc.slide2_image5.2019_08_29	Depdc	0.25556339550325	0.0725845514191824	0.183646149561653	0.126750353589869	0.0481068156194555	0.611205599838412	1	0.789201143307841	0.139160445541293	-0.846599478709552	0.969465969365787	0.605259282085675	1.81606544807534	0.0327020816403688	0.0403185389821431	0.036510310311256	0.00538564863498663	0.0170880467267433	0.0244543887549776	0.0208386613186363	0.0030668668057429	0.305956656516003	0.0669068561274996	0.175471625026265	0.120600634491594	0.0458173513532704	0.591716449493379	1	0.779162123579292	0.149130984625699	-0.802535295800219	0.956150267350903	0.595706674572502	1.75868556315112	0.251531	0.302871	0.277201	0.0363028621461173	0.391526	0.670218	0.530872	0.197065003062441	0.0607812	0.06675	0.0637656	0.00422057895554627	0.26735	0.28361
Depdc.slide2_image6.2019_08_29	Depdc	0.268410958303873	0.0459060027415034	0.276804460045995	0.151181973271885	0.0749777253154451	0.539901266249081	1	0.752895757523803	0.161091394150019	-0.899703165748528	0.989826370926357	0.814071263384366	1.88952953667489	0.0505277297656932	0.0564705841595444	0.0534991569626188	0.00420223264149649	0.0184560621233829	0.0255301796256651	0.0207872124187791	0.00326299728415304	0.333906199113249	0.0763875296540288	0.249135541798718	0.142024818571892	0.06214849963147	0.490882668957874	1	0.735170769501465	0.18863137038268	-0.968039343525092	0.994651178145917	0.788972590453866	1.96269052167101	0.234795	0.320265	0.27753	0.0604364165880142	0.468336	0.563554	0.515945	0.0673292934910207	0.0589513	0.0666643	0.0628078	0.00545391460329184	0.471302	0.48194
Depdc.slide2_image6.2020_02_06	Depdc	0.432438745532754	0.0660446624351349	0.147967487819407	0.095778867913003	0.033365328195795	0.499363683671876	1	0.731916869326436	0.205046254817302	-0.913574931490604	0.981077448535495	0.602915952654256	1.8946523800261	0.0542129861028808	0.054646633943221	0.0544298100230509	0.0003066353285514	0.0289671480054973	0.0428927393433518	0.0349006669681955	0.00606399650921793	0.422293559066465	0.0823429066738505	0.179130526216939	0.123679691805801	0.0366185693057953	0.490570740836295	1	0.727305565314996	0.200697416758552	-0.966207051645729	0.99295516234837	0.585851428621975	1.9591622139941	0.165233	0.21711	0.1911715	0.0366825784876145	0.54797	0.680476	0.614223	0.0936958911479047	0.0540906	0.075495	0.0647928	0.0151351963872293	0.483249	0.490644
Depdc.slide2_image6.2020_10_06	Depdc	0.31134208683568	0.098776207030767	0.242454430950282	0.152490547367445	0.0585554135307785	0.556443986913946	1	0.80707856144157	0.150622811814465	-0.870183106376745	0.971812399446763	0.616894146414869	1.84199550582351	0.0398014244707195	0.0408687160824013	0.0403350702765604	0.00075468913612373	0.0280053533119121	0.0342238533835657	0.0318278431567999	0.00284710987375929	0.30579764478085	0.108917359583077	0.238060705841821	0.151375952109574	0.0560201872256127	0.569826680127898	1	0.812304177912325	0.146572565077852	-0.90267340571268	0.977293736521673	0.61268849554044	1.87996714223435	0.29136	0.375385	0.3333725	0.0594146472891997	0.460243	0.545012	0.5026275	0.0599407347344025	0.101733	0.190617	0.146175	0.0628504791389851	0.240366	0.289054
Depdc.slide2_image7_left.2020_02_06	Depdc	0.452930980346347	0.0981212453186379	0.19092616772554	0.127806583819383	0.034452923289443	0.491043377177302	1	0.729715269674957	0.2009673488434	-0.80229045769185	0.951781191177291	0.496586200802844	1.75407164886914	0.0727607081006595	0.095158157866949	0.0839594329838042	0.0158373886110283	0.0260881440652627	0.0317193509232883	0.0286314672238918	0.00232529006012261	0.459267289043241	0.111892000433975	0.216691281158469	0.146324245135272	0.0378805695045235	0.483032145477012	1	0.724457005520691	0.199946181968	-0.799125264239699	0.950599211783769	0.488969449241941	1.74972447602347	0.211714	0.277424	0.244569	0.046463986591768	0.657361	0.686924	0.6721425	0.0209041977722179	0.0539799	0.0540867	0.0540333	7.55E-05	0.413301	0.422431
Depdc.slide2_image7_left.2020_10_06	Depdc	0.375870544449371	0.0896344996042535	0.156877647420619	0.121094694913104	0.0239247328254422	0.565336239432363	1	0.789430884407102	0.176044662093009	-0.196719266034206	0.828356651455647	0.344876410902584	1.02507591748985	0.0515406686474488	0.0581052390409832	0.054822953844216	0.0046418522408446	0.0396592198306954	0.0464064585491555	0.0434664443544767	0.00303768417373159	0.402812827726529	0.0907343950718406	0.156851604312526	0.122929483481735	0.0237426107717466	0.547758267125698	1	0.779754489188365	0.183983813180704	-0.179586526376834	0.822290365171702	0.329985498341043	1.00187689154854	0.207422	0.220181	0.2138015	0.00902197542115915	0.486122	0.675443	0.5807825	0.133870162921018	0.1176	0.128351	0.1229755	0.00760210500453657	0.484559	0.519311
Depdc.slide2_image7_right.2020_02_06	Depdc	0.184698398481727	0.0505307802273386	0.16643983112173	0.109006883839561	0.0521402454523359	0.692314498574126	1	0.822838346576053	0.10068796338727	-0.598978703109864	0.969410113589769	0.599394846600916	1.56838881669963	0.0495741541121549	0.0564225764822037	0.0529983652971793	0.00484256589829114	0.0223897119122825	0.0386255978858537	0.0272735746282049	0.00760961097987603	0.220354269081467	0.0711612124888521	0.173781743803207	0.113226452470803	0.045389296816091	0.665898647382729	1	0.815977140949058	0.109022755797301	-0.854192389358936	0.975494917203128	0.62954771928369	1.82968730656206	0.514787	0.663402	0.5890945	0.105086674286039	0.211345	0.344789	0.278067	0.0943591573086577	0.0680097	0.0700047	0.0690072	0.00141067802846716	0.444383	0.474553
Depdc.slide2_image7_right.2020_10_06	Depdc	0.345812636166259	0.0920940767198175	0.235827812641542	0.15918391281602	0.0484794286193469	0.629379911166653	1	0.807618843363965	0.144625656193107	-0.733137144687506	0.964088515916992	0.504552337693524	1.6972256606045	0.0855324861933598	0.0924682318034379	0.0890003589983989	0.00490431275347106	0.0389279689376068	0.0656952284856297	0.0533827758780285	0.0118205841725092	0.386220834687871	0.122429641741417	0.259743855989503	0.176502981248893	0.0480130133722398	0.5794292780338	1	0.787075275521881	0.167029234732621	-0.625085003227754	0.929860013511656	0.465673285731152	1.55494501673941	0.272061	0.321744	0.2969025	0.0351311862096912	0.583807	0.676411	0.630109	0.0654809163649991	0.116664	0.122472	0.119568	0.00410687618513146	0.524505	0.531449
Depdc.slide2_image7.2019_08_29	Depdc	0.270870870321094	0.0862093307787	0.170333384771602	0.120370799334443	0.0361464489978817	0.609488961639544	1	0.820371389212331	0.142286569210959	-0.786868112741802	0.949562313989526	0.587246874879741	1.73643042673133	0.0420915812821124	0.0486345997317264	0.0453630905069194	0.00462661271515075	0.0151965783600955	0.0196248293049122	0.0170122843539674	0.00186732917442224	0.343396133872112	0.0825089680334821	0.180714267277049	0.121202571981647	0.0380977426098578	0.526998340825319	1	0.779622398898698	0.178560014410799	-0.903178773434824	0.980605904754104	0.598551384759771	1.88378467818893	0.300175	0.346053	0.323114	0.0324406449072764	0.460801	0.540335	0.500568	0.0562390307348909	0.0512833	0.0664552	0.05886925	0.0107281533734842	0.282742	0.376048
Depdc.slide2_image8.2019_08_29	Depdc	0.313534420503541	0.0497908176112477	0.18037742996914	0.113072935778562	0.0456084584150105	0.530178492426359	1	0.76052250137999	0.174834523726993	-0.809130442178401	0.986756707011369	0.613280879538773	1.79588714918977	0.0372547751640914	0.0477189856829957	0.0424868804235435	0.00739931421768081	0.0217234846585929	0.0308253686032788	0.0265808107615519	0.00429300898491016	0.366645546038622	0.0783051101688027	0.212577354625038	0.126556754469721	0.0471704084270774	0.462953062286483	1	0.735423366993811	0.199731137850162	-0.949014857354483	0.991018158540829	0.612291836331733	1.94003301589531	0.154968	0.217833	0.1864005	0.0444522677992923	0.611542	0.64766	0.629601	0.0255392827228957	0.072911	0.0867194	0.0798152	0.00976401327733632	0.444971	0.479501
Depdc.slide2_image8.2020_02_06	Depdc	0.319402498530583	0.0644661199633027	0.163426306366037	0.10076326700821	0.0358026853080379	0.574150103899324	1	0.795881429411774	0.156528683074803	-0.955863165702983	0.990093317696543	0.603693308286415	1.94595648339953	0.0434514013488961	0.0511466788854122	0.0472990401171542	0.0054413829291831	0.0189406802532587	0.0282398838847601	0.0253658537515045	0.00437247856490792	0.354071895149597	0.0673654470939769	0.189654364793087	0.112538231807426	0.0413485628896291	0.527652508648021	1	0.768781405426334	0.17030861701871	-0.949483290570647	0.987615571937014	0.611377161493726	1.93709886250766	0.178039	0.18265	0.1803445	0.00326046936805117	0.720388	0.781189	0.7507885	0.0429927994029233	0.0496221	0.0634577	0.0565399	0.0097832465817846	0.419628	0.443201
Depdc.slide2_image9.2019_08_29	Depdc	0.369661768926372	0.0802230731185299	0.197244443454963	0.134308680679994	0.0490004972150033	0.538629921717565	1	0.786727269345494	0.165125367153143	-0.837594311123069	0.962677664316172	0.582715409927753	1.80027197543924	0.0550939791595535	0.0571713451287754	0.0561326621441645	0.00146891956384294	0.0253320577288117	0.0289454475465447	0.0274005573621807	0.00171746730152502	0.409661859562738	0.094735409758758	0.215597955378984	0.147695550608111	0.0521444009611293	0.499954621322851	1	0.76610332019033	0.178730259940143	-0.858662022995233	0.973115284786117	0.580383972575168	1.83177730778135	0.221238	0.242076	0.231657	0.0147346911063653	0.570244	0.654633	0.6124385	0.0596720341575516	0.0668534	0.0759567	0.07140505	0.0064370051611755	0.330159	0.35544
Depdc.slide2_image9.2020_02_06	Depdc	0.352484713337357	0.119576572705441	0.357781009506142	0.22869465791836	0.0920351648884741	0.410214800999233	1	0.729635176904272	0.210004812464184	-0.680277111494125	0.950176493819521	0.676252140553067	1.63045360531365	0.0411464530069152	0.0492242664419197	0.0451853597244174	0.0057118766570515	0.0297498597209715	0.0416442467340317	0.0352361987710042	0.00563629350887132	0.402375997896475	0.142473947252936	0.360541035565683	0.228737751054059	0.0890427377797421	0.368967384278241	1	0.716849393985828	0.230813480609648	-0.691380442503258	0.929689560071835	0.679544047662486	1.62107000257509	0.235849	0.309674	0.2727615	0.0522021581210969	0.409574	0.444316	0.426945	0.024566303791983	0.0817863	0.102104	0.09194515	0.0143667834481139	0.420332	0.422485
Tyrosinase.image1_left.2020_06_17	Tyrosinase	0.682473416106449	0.166457090897623	0.279398269017717	0.221189818977215	0.047802234433803	0.560698578944054	1	0.809501016343593	0.16400229926643	-0.0281662711093955	0.803160403584646	0.345381538543467	0.831326674694042	0.0715129220653188	0.082627762794701	0.0770703424300099	0.00785937925155458	0.0438864236813079	0.0803342013167901	0.0562861821528982	0.0169593143378658	0.669312713383417	0.173465294681852	0.300943117311518	0.233857825316626	0.0500226294559703	0.566977726106177	1	0.809978581893883	0.161390965939593	-0.0859168747995632	0.817349417153372	0.353281350678522	0.903266291952935	0.238176	0.278567	0.2583715	0.0285607499989058	0.443192	0.450171	0.4466815	0.00493489822590092	0.0826154	0.0827157	0.08266555	7.09E-05	0.454072	0.51284
Tyrosinase.image1_right.2020_06_17	Tyrosinase	0.389256354890779	0.143596681820892	0.143596681820892	0.143596681820892	0	0.419748712693078	1	0.633865535399373	0.236724109938877	0	0	0	0	0.0278630470820454	0.0452880016920374	0.0381280546911885	0.00816381556713568	0.0195760026643895	0.0206086123028183	0.0200923074836039	0.000730165277651586	0.416529519254833	0.129069744062198	0.129069744062198	0.129069744062198	0	0.359682082429549	1	0.63914027297496	0.24575290059433	0	0	0	0	0.157917	0.341934	0.2609675	0.093431990747281	0.466535	0.781473	0.63875675	0.147963311169526	0.0382064	0.120023	0.084403525	0.0351656244617169	0.46181	0.497467
Tyrosinase.image1.2020_01_10	Tyrosinase	0.357006372443986	0.0885034396474198	0.18913328217214	0.131438228629359	0.0425425487862303	0.597610199162242	1	0.800251333833784	0.151605263522292	-0.758315341361886	0.9470848213657	0.528331934511988	1.70540016272759	0.0569133761018542	0.0618109226619972	0.0593621493819257	0.00346308838385397	0.0292498012645429	0.0515374197269419	0.0376155737120031	0.0103887899089325	0.333136221255395	0.0873608426677137	0.196601503104317	0.131404861942934	0.0419761613078111	0.612205263699336	1	0.808553886310226	0.142970524786537	-0.68848560238036	0.939755192595418	0.511562991303959	1.62824079497578	0.202635	0.219761	0.211198	0.0121099107346008	0.769241	0.792467	0.780854	0.0164232620998388	0.0688744	0.0757241	0.07229925	0.0048434693190935	0.474149	0.507257
Tyrosinase.image1.2020_07_23	Tyrosinase	0.276400681988331	0.0916377731137772	0.171877538161151	0.138241650810318	0.0299014986458757	0.665055284392365	1	0.832685165694263	0.123176549245837	-0.190605666478073	0.852097666945879	0.365152564747131	1.04270333342395	0.0501369541350472	0.0628668756227866	0.0565019148789169	0.00900141380795288	0.0225112969911748	0.0488193345030945	0.0338957309874786	0.0110095154578309	0.375872270805642	0.106214233170846	0.177756438003037	0.139360449449539	0.0285841301802967	0.622551811471998	1	0.816253514764425	0.148076730738367	-0.0577814180025307	0.802041261652237	0.351330563411668	0.859822679654768	0.264127	0.267898	0.2660125	0.00266649967185449	0.461342	0.561086	0.511214	0.070529658782671	0.0560573	0.0821453	0.0691013	0.0184470017075947	0.253453	0.291156
Tyrosinase.image10_right.2020_07_14	Tyrosinase	0.281003828580097	0.0828170090432147	0.227170936604819	0.167692391827659	0.0532270217025682	0.840084580930297	1	0.922270537910449	0.061164287506263	-0.3958668085426	0.942297521508481	0.408900154781802	1.33816433005108	0.0616577827067158	0.0802770509084412	0.0709674168075785	0.0131658108061711	0.0339848932664667	0.0595633177880347	0.0438110871187536	0.0113819105721087	0.329650048100257	0.121861160736745	0.246067952151266	0.183465684023608	0.0421735746332137	0.795484249972028	1	0.902286627395696	0.08123259976041	-0.423250903960606	0.89368847036411	0.38996557824647	1.31693937432472	0.284891	0.328378	0.3066345	0.0307499525934594	0.560887	0.646909	0.603898	0.0608267395312291	0.0729128	0.0814992	0.077206	0.00607150166598017	0.447248	0.527166
Tyrosinase.image10.2020_01_10	Tyrosinase	0.378945490885166	0.131748061622811	0.222352112707307	0.154319074705849	0.0346346132404454	0.628712507966458	1	0.810179499776774	0.137373906138403	-0.347741793088088	0.828512954319975	0.408486529940532	1.17625474740806	0.0549123441359681	0.063077837724727	0.0589950909303475	0.0057738758883467	0.0354259784465548	0.0623418647206119	0.045535530543648	0.0117211008558101	0.398695116514002	0.131458106941911	0.221541922432922	0.160668965421709	0.033865395072212	0.612168393403716	1	0.795873950189246	0.141426460495432	-0.34982471738957	0.831258850680703	0.384780944701721	1.18108356807027	0.333284	0.456135	0.3947095	0.0868687751755485	0.332428	0.491862	0.412145	0.112736862551696	0.0760287	0.0842597	0.0801442	0.00582019591594647	0.387988	0.417529
Tyrosinase.image10.2020_06_17	Tyrosinase	0.526996033251483	0.117138633694375	0.173982591912525	0.141037774448164	0.0263171021854129	0.668305783459945	1	0.832054858655701	0.127461502909124	-0.0591629764602829	0.740238276633632	0.33767072702665	0.799401253093915	0.0468855820099953	0.0533960929439685	0.0501408374769819	0.00460362643040162	0.0293428591114447	0.0498165228646951	0.0350735162947268	0.0098628669586254	0.596276663304891	0.136387783889949	0.22457342406594	0.174448200602554	0.0343700194851178	0.59694201580763	1	0.793884254237206	0.154078091839506	-0.0985422401194601	0.796708751478527	0.350385783737903	0.895250991597987	0.13411	0.146648	0.140379	0.00886570482251693	0.656042	0.769403	0.7127225	0.0801583318220882	0.0679623	0.0705332	0.06924775	0.0018179008237525	0.371803	0.41699
Tyrosinase.image10.2020_07_23	Tyrosinase	0.282992679602117	0.09181273379258	0.18686594388901	0.137542094188667	0.0331211935509037	0.694782895362361	1	0.844269014282	0.116893200213351	-0.186266065236902	0.87379768396239	0.384094148764411	1.06006374919929	0.0475662274428731	0.0497567270492571	0.0486614772460651	0.00154891712586059	0.0251268895808313	0.0449931313492732	0.0361067351785629	0.00873523240612395	0.325727793627937	0.113714487286154	0.187855189848987	0.14468401604548	0.0289857406417576	0.660541740573216	1	0.831432981377731	0.131599475339122	-0.0959326284336464	0.797240443263964	0.354875424780864	0.89317307169761	0.41362	0.440119	0.4268695	0.0187376225946623	0.345733	0.347156	0.3464445	0.00100621294962846	0.0996857	0.120756	0.11022085	0.0148989520116349	0.500888	0.504179
Tyrosinase.image11.2020_01_10	Tyrosinase	0.244050423917414	0.0918173175584869	0.143818058968321	0.115363233257681	0.0248061613104769	0.647953796797734	1	0.818445229604197	0.136300556837163	-0.194015159081386	0.779585471133983	0.371616397507228	0.973600630215369	0.059165813855034	0.0645113680671389	0.0618385909610864	0.0037798776325797	0.0253815887274895	0.0335983093036473	0.0296907096488737	0.00337563050809454	0.317205771675526	0.0932131442397422	0.167394348861709	0.131461393719462	0.0283478866050994	0.572997001816004	1	0.783141367831144	0.167586315991719	-0.231025004583902	0.840517967507525	0.362532209147041	1.07154297209143	0.209318	0.404397	0.3068575	0.137941683767091	0.456022	0.683396	0.569709	0.16077769726551	0.0588026	0.0892469	0.07402475	0.0215273709784776	0.394215	0.445166
Tyrosinase.image11.2020_07_14	Tyrosinase	0	0.0709020498303084	0.45627574676391	0.240140426058319	0.124012657493268	0.640454225985591	1	0.829893659242533	0.14572154738062	-0.933460612314521	0.997500783687418	0.686839285053044	1.93096139600194	0.0543251986589193	0.0543251986589193	0.0543251986589193	0	0.0261098041921437	0.0426818915778463	0.0368430204140978	0.00620720440386057	0	0.10694347487793	0.522821442476696	0.263986787828902	0.128843803440618	0.583789939397311	1	0.816679192414892	0.162445798318632	-0.985640302295407	0.99855146952263	0.694541151388568	1.98419177181804	0.187971	0.187971	0.187971	0	0.704579	0.704579	0.704579	0	0.0748089	0.0748089	0.0748089	0	0.414176	0.414176
Tyrosinase.image12.2020_01_10	Tyrosinase	0.234466867545937	0.105116807425792	0.241514333085425	0.155575419216934	0.0486169626382713	0.728099188053131	1	0.842421021321274	0.0874931510073694	-0.876930776259569	0.977876334297691	0.564679261732601	1.85480711055726	0.0655193967943818	0.0825073257902612	0.0740133612923215	0.0120122797913018	0.0443857803250198	0.0699333598507245	0.0550724828536903	0.0108197939548409	0.251500202250267	0.127663096877563	0.251203707166029	0.179998139204401	0.0465225118315604	0.749407215672666	1	0.854784335234988	0.0853380785724053	-0.718838139913036	0.93551272569785	0.466712565249224	1.65435086561089	0.291101	0.477051	0.384076	0.131486505961639	0.357142	0.641907	0.4995245	0.201359262544587	0.0465886	0.0816992	0.0641439	0.0248269433515284	0.407789	0.466824
Tyrosinase.image12.2020_07_14	Tyrosinase	0.37138635524008	0.106250400158076	0.204033799583044	0.15576464713615	0.0365714356478304	0.686742413320625	1	0.846961099739084	0.104608556039058	-0.120441538559923	0.856010653130508	0.364566414838717	0.976452191690431	0.0408343584587427	0.0617217167088842	0.0512780375838134	0.0147695926597478	0.0365239748123247	0.056627386523215	0.0450181772421972	0.00870818685317481	0.420488586681772	0.121809971256456	0.211643063568114	0.165239513385084	0.0348381035660135	0.671573121241427	1	0.841121070064674	0.108741746480759	-0.207662813238214	0.826458420693198	0.359733600832659	1.03412123393141	0.224109	0.361622	0.2928655	0.0972363748013057	0.461086	0.569629	0.5153575	0.0767514913503315	0.0813086	0.0984779	0.08989325	0.0121405284582262	0.424106	0.48637
Tyrosinase.image13.2020_01_10	Tyrosinase	0	0.143906671729749	0.488097296268362	0.274110792926254	0.111617462265877	0.624218064505221	1	0.812024154197328	0.159035424316034	-0.976903204322045	0.996445972268479	0.588311348286281	1.97334917659052	0.0808052689806323	0.0808052689806323	0.0808052689806323	0	0.0575786063918461	0.0903697587724302	0.0747495188274229	0.0144834349259097	0	0.187331897111611	0.498055665905308	0.282089890557924	0.10016775626689	0.635731862715163	1	0.819663422501658	0.157069414678603	-0.952172597244387	0.989212625372962	0.550847364450631	1.94138522261735	0.165753	0.165753	0.165753	0	0.788435	0.788435	0.788435	0	0.0926147	0.0926147	0.0926147	0	0.491234	0.491234
Tyrosinase.image13.2020_07_14	Tyrosinase	0.239270578137426	0.0726522575015578	0.202168812138316	0.131867214516451	0.0440944723481831	0.680756654972895	1	0.838363146158286	0.116786142606711	-0.656417959983448	0.962550198589185	0.527087326283146	1.61896815857263	0.0561564055305796	0.0604905477022596	0.0583234766164196	0.00306470132022157	0.0298113965742778	0.0434694384252794	0.0344113157104331	0.00618165110362532	0.294224134079198	0.0954692422318074	0.206809703481743	0.137799747694244	0.0368212594769077	0.619456384656053	1	0.805811970119851	0.142662378412778	-0.667824545176047	0.939116570359397	0.471658566006383	1.60694111553544	0.312124	0.322916	0.31752	0.0076310963825652	0.477598	0.55415	0.515874	0.0541304383133926	0.0906521	0.107832	0.09924205	0.0121480237901068	0.412472	0.448705
Tyrosinase.image14_left.2020_01_10	Tyrosinase	0.335843777524197	0.0772806306073516	0.158039966737333	0.119505022618076	0.0288711062334766	0.593211054313897	1	0.796407444175528	0.175682760598833	-0.23347949958314	0.879726928323053	0.368228874811108	1.11320642790619	0.045199604265826	0.0491933063028109	0.0471964552843184	0.00282397379239056	0.022790460722306	0.0274593289398219	0.0250166190595816	0.00191516129900823	0.395452335516029	0.0790255913076558	0.148179198462533	0.116564167714735	0.0266243748803451	0.542276217899828	1	0.771774426311488	0.203298078498617	-0.105082736592872	0.847773610908541	0.354434508427948	0.952856347501413	0.173924	0.21812	0.196022	0.0312512913013207	0.546006	0.611535	0.5787705	0.0463360002643733	0.053938	0.0564075	0.05517275	0.00174620019614018	0.355534	0.381431
Tyrosinase.image14_left.2020_07_14	Tyrosinase	0.191091822544405	0.109023785850736	0.213750248391464	0.150391723119281	0.0362213533268906	0.752041332929635	1	0.864630077180674	0.0895967085001022	-0.380337489453142	0.881748055403538	0.387884100552943	1.26208554485668	0.065622200166224	0.0706596508934285	0.0681409255298263	0.00356201556909937	0.0280433888493406	0.0514437484766695	0.0385601306336929	0.0120594828361088	0.240467263203088	0.129480902804505	0.232644556737066	0.164894529558031	0.0359019194695134	0.76581966335887	1	0.885621081827019	0.0829677431492919	-0.405816023661685	0.860960597250823	0.386515690416773	1.26677662091251	0.366061	0.382613	0.374337	0.0117040314421997	0.45174	0.50192	0.47683	0.035482618279941	0.0789668	0.0854919	0.08222935	0.00461394245792034	0.477208	0.492507
Tyrosinase.image14_right.2020_01_10	Tyrosinase	0.31603659901779	0.0548709103944102	0.116151952468551	0.0937955355822977	0.0231550791819785	0.588746480967658	1	0.797571751835428	0.171115804042518	-0.327440333698209	0.894851789782945	0.364094997373001	1.22229212348115	0.045118682297717	0.0502039685678176	0.0476613254327673	0.00359584040586296	0.0218721483972846	0.0303454288708297	0.0276671572765905	0.00390272460758573	0.385303833167028	0.0703876270615811	0.118946052447513	0.0939883556098176	0.0193361682113303	0.537966158655383	1	0.772923899742349	0.201769586973236	-0.340662025324251	0.83093785459169	0.364951254760468	1.17159987991594	0.266496	0.300434	0.283465	0.023997789939909	0.370903	0.410493	0.390698	0.0279943574671754	0.050792	0.056174	0.053483	0.003805648696346	0.414444	0.45559
Tyrosinase.image15_left.2020_01_10	Tyrosinase	0.322593357066413	0.0873176576093131	0.166268312913872	0.115113685984658	0.0283392873583142	0.608029429811588	1	0.811554212199882	0.154691701737859	-0.425542011362153	0.859321550071217	0.420717308227304	1.28486356143337	0.0622617072704007	0.0626883927458631	0.0624750500081319	0.000301712193133266	0.031274133694992	0.050758338421337	0.0370053831717915	0.00922678874796842	0.424857317915482	0.107658009153667	0.18706863936572	0.12614640124809	0.0303789310258695	0.526398105422537	1	0.771624519555264	0.192555892837346	-0.429550596207515	0.851902888592183	0.434383211692861	1.2814534847997	0.257677	0.324932	0.2913045	0.0475564665687013	0.482968	0.490121	0.4865445	0.00505793480582735	0.064252	0.0690443	0.06664815	0.00338866782748029	0.294728	0.318954
Tyrosinase.image15_left.2020_07_14	Tyrosinase	0.353044307017789	0.0910947585336368	0.174497027508524	0.122235025384266	0.0303740142712536	0.502738165361811	1	0.743006382421203	0.185687487203167	-0.389952444241398	0.87687719931128	0.405060365836746	1.26682964355268	0.0331129134491417	0.0392392597693334	0.0361760866092375	0.00433198102690479	0.0177016080266123	0.0341821186512429	0.0268854367228443	0.00708394328222728	0.405906966193289	0.0806447828096452	0.173516865705179	0.121320387773031	0.0304307147453529	0.468063012311731	1	0.726164937650199	0.204316287110906	-0.401153171870209	0.904849779142603	0.401856230184799	1.30600295101281	0.199291	0.241173	0.220232	0.029615046209655	0.486094	0.599333	0.5427135	0.0800720647947834	0.0473376	0.053106	0.0502218	0.00407887475659648	0.300312	0.308169
Tyrosinase.image15_right.2020_01_10	Tyrosinase	0.281598395908105	0.111529735664553	0.192111210295042	0.13591558253776	0.0300421374313226	0.60310240640515	1	0.800588564316021	0.140030544697092	-0.472163033468189	0.85912881843197	0.408005621495619	1.33129185190016	0.0467511666909537	0.0642918437970782	0.0555215052440159	0.0124031317283443	0.0203309115926782	0.0383750061317485	0.0277071561086281	0.00838316947407001	0.374339745767236	0.106046646399486	0.193254621300086	0.13526749508719	0.030459887868153	0.550238966073355	1	0.772555802735436	0.165062885515034	-0.45105276112025	0.871863221986835	0.410114508116102	1.32291598310709	0.327121	0.454443	0.390782	0.0900302495942336	0.310749	0.322199	0.316474	0.00809637264458598	0.0637001	0.0648138	0.06425695	0.000787504822207465	0.301663	0.328896
Tyrosinase.image15_right.2020_07_14	Tyrosinase	0.32236356682771	0.0694828244376956	0.137192375935063	0.100807163543982	0.0285051125596598	0.555815166350083	1	0.785849753429021	0.172718150692281	-0.947213051135881	0.986729223811102	0.541485401148572	1.93394227494698	0.0357329931720097	0.0480058911418656	0.0418694421569376	0.0086782493792957	0.0250056508807659	0.0284821737826356	0.0271235003502595	0.00151894501758053	0.369973212967552	0.0789022498967813	0.164836681264882	0.116199063822536	0.0303184829433982	0.505888099319616	1	0.757999791080013	0.188364981753509	-0.889126951748357	0.975709577031251	0.507231913748519	1.86483652877961	0.265807	0.366195	0.316001	0.0709850355497551	0.340701	0.360872	0.3507865	0.0142630508833139	0.0686288	0.0780862	0.0733575	0.00668739167239365	0.275452	0.281149
Tyrosinase.image16_left.2020_01_10	Tyrosinase	0.414860174724118	0.0663374366088011	0.183127723960592	0.121000163127302	0.0393238331448264	0.602768347766423	1	0.812632211709715	0.160764705863911	-0.428464878395372	0.944916607298379	0.46368976494997	1.37338148569375	0.0488347003158118	0.0701248220562238	0.0594797611860178	0.0150543894549325	0.0334383671529303	0.055635452248176	0.0441858447128862	0.0120145780306427	0.483999333659326	0.104650828024278	0.211259821688774	0.142615785368146	0.0372695003146566	0.543400710037795	1	0.78409407928896	0.18175468492082	-0.368368354196625	0.884976248576703	0.422007701705406	1.25334460277333	0.142263	0.151755	0.147009	0.00671185756702271	0.596621	0.658268	0.6274445	0.0435910117398071	0.0664259	0.0771148	0.07177035	0.00755819367342489	0.456355	0.466354
Tyrosinase.image16_left.2020_07_14	Tyrosinase	0.33141654369218	0.0924542161124004	0.169562614908136	0.121204706718106	0.0421279528277261	0.70213364805552	1	0.835647493753509	0.112743960150913	-0.52600800217545	0.885979180759581	0.807934186475463	1.41198718293503	0.0398014187452569	0.0420011173449645	0.0409012680451107	0.00155542179641982	0.0246746337798958	0.0542615282952804	0.0414812394839265	0.0151988322760769	0.324422771573	0.115744667731149	0.184889241125155	0.139269679566329	0.039514172812774	0.688487661608097	1	0.823702803829497	0.119809501526204	-0.260174974887543	0.796633676284596	0.608503135509804	1.05680865117214	0.256666	0.377153	0.3169095	0.0851971747448236	0.458332	0.635445	0.5468885	0.125237803336293	0.0800204	0.0863153	0.08316785	0.00445116647689119	0.342756	0.352903
Tyrosinase.image16_right.2020_01_10	Tyrosinase	0.42587442648695	0.083769180790756	0.221288690158419	0.14404786877705	0.0473334994112032	0.614355117780817	1	0.805404547057434	0.125688846806577	-0.774349064126332	0.970888522973724	0.555424605125328	1.74523758710006	0.0513311272470644	0.0802110743888231	0.0657711008179438	0.0204212064642466	0.037361579857762	0.0621750155848741	0.0476999252430773	0.0122676706247764	0.431978149882449	0.111927831580962	0.239879451896363	0.15688301587783	0.0444875512805	0.589954057031701	1	0.798499306211992	0.132514547532516	-0.663702070955095	0.937116890837297	0.492693803399451	1.60081896179239	0.169485	0.293203	0.231344	0.0874818367548373	0.589289	0.697913	0.643601	0.0768087669996076	0.0722558	0.0722661	0.07226095	7.28E-06	0.415536	0.448226
Tyrosinase.image16_right.2020_07_14	Tyrosinase	0.218080959507646	0.183458040752493	0.183458040752493	0.183458040752493	0	0.735439791207548	1	0.868856209286171	0.112017142479997	0	0	0	0	0.0318162975342186	0.0467913203968366	0.0393038089655276	0.0105889402145808	0.0211215005368157	0.0344059794042549	0.0277637399705353	0.00939354509169566	0.29923087388502	0.163881693900994	0.163881693900994	0.163881693900994	0	0.733530249335389	1	0.86697339582268	0.109566781798426	0	0	0	0	0.234192	0.250114	0.242153	0.0112585541700522	0.693358	0.734087	0.7137225	0.0287997520909469	0.0778014	0.0888931	0.08334725	0.00784301628488683	0.314811	0.333211
Tyrosinase.image17.2020_01_10	Tyrosinase	0.384956102942466	0.0652986636848041	0.122446919309039	0.0869546266899852	0.0202057155473474	0.591165005787445	1	0.795610509092601	0.180441488282083	-0.292492084355807	0.856074235892674	0.39696609170193	1.14856632024848	0.0354061346056651	0.0419683864014617	0.0386872605035634	0.00464021274466138	0.0259624199607972	0.0398225733326004	0.0299250006988525	0.00661983100498436	0.400649485658266	0.0827135278834223	0.136024868740413	0.0999015156754717	0.020726879645111	0.575462344765442	1	0.788055614638931	0.183738705536297	-0.262124426100308	0.799556572868051	0.374057099242323	1.06168099896836	0.205242	0.25111	0.228176	0.0324335738394646	0.399962	0.454208	0.427085	0.0383577144522455	0.0527957	0.059656	0.05622585	0.00485096465097407	0.326549	0.328409
Tyrosinase.image17.2020_07_14	Tyrosinase	0.33114665251102	0.102107035594609	0.235407875025931	0.160817904816542	0.0583460077782565	0.559730913430189	1	0.803632916776164	0.15175589324585	-0.842929819757302	0.961465624913975	0.60087287358191	1.80439544467128	0.0343707193738408	0.0422491763920598	0.0383099478829503	0.00557091038286943	0.0198700844359887	0.039272057513368	0.0258214527508408	0.00917323020541218	0.36550959961572	0.111255136111992	0.2412788903856	0.16824849370608	0.05791445593547	0.552397201561414	1	0.802296849414448	0.154116556851424	-0.823343912946576	0.956763442109326	0.567398152987416	1.7801073550559	0.213209	0.231132	0.2221705	0.0126734748392065	0.545035	0.585662	0.5653485	0.0287276271992658	0.085296	0.0869956	0.0861458	0.00120179868530466	0.232938	0.254753
Tyrosinase.image2.2020_01_10	Tyrosinase	0.269986099309872	0.082266351772571	0.149506665716869	0.111729172049727	0.0244067742537825	0.662811707945631	1	0.823495141263896	0.132412971932214	-0.515298757657945	0.88182763632431	0.40079137168903	1.39712639398226	0.035699100395284	0.0395965559259341	0.037647828160609	0.00275591723509568	0.0259771623232838	0.0469117707102509	0.0347844245478173	0.0104530119749426	0.315613354314965	0.0835230233221014	0.148682111664649	0.113920419142575	0.0248600074539621	0.636651389663152	1	0.812359988412374	0.14464880747782	-0.438088162159322	0.863130939398794	0.390556946387587	1.30121910155812	0.141805	0.263037	0.202421	0.0857239692968075	0.599743	0.659578	0.6296605	0.0423097342522971	0.0756972	0.100671	0.0881841	0.0176591433319966	0.31738	0.489335
Tyrosinase.image2.2020_06_17	Tyrosinase	0.362675331771141	0.0735264355633407	0.134855580671227	0.105001339610707	0.0250699231876505	0.662556055118102	1	0.819023739169985	0.121875205169426	-0.333007132527259	0.842021220861253	0.397230093847784	1.17502835338851	0.0262209994270648	0.0279986307432896	0.0271098150851772	0.00125697515815213	0.0303351268021718	0.0469323167870915	0.038644704086833	0.00694502078296963	0.425169961727334	0.105172861610525	0.183805686617059	0.138609615639866	0.028698004864254	0.580527320495976	1	0.781463464655689	0.147022859241556	-0.169653314467989	0.825842228390072	0.366608284549269	0.995495542858061	0.109524	0.32698	0.218252	0.153764612209702	0.266595	0.31703	0.2918125	0.0356629305091435	0.0721498	0.0805799	0.07636485	0.00596098087608071	0.374497	0.444891
Tyrosinase.image2.2020_07_14	Tyrosinase	0.331324480092305	0.0926854571694782	0.183603682979679	0.13925060620215	0.0380858075158733	0.615403447224555	1	0.814878558073377	0.140337481217257	-0.422706004009817	0.889212216037878	0.418780975802683	1.3119182200477	0.0354280793446022	0.0357125537633923	0.0355703165539972	0.000201153790600645	0.0143825781503353	0.0328398595493312	0.0210400730465311	0.00869374831747543	0.321405573948334	0.0815102081289227	0.185731915455017	0.139303819605208	0.0409842146183283	0.633347070031007	1	0.819209263724467	0.135212341850487	-0.272873256559493	0.906500500686442	0.388705116988909	1.17937375724593	0.213771	0.435642	0.3247065	0.15688648864864	0.37166	0.528529	0.4500945	0.110923133657953	0.0737319	0.0840095	0.0788707	0.00726736065432286	0.346692	0.374096
Tyrosinase.image3_left.2020_06_17	Tyrosinase	0.436245450488108	0.119450077943567	0.168508857733708	0.149304926245536	0.0262063444676133	0.529090382043399	1	0.777148404097402	0.192671181295172	0.299866930771392	0.736677682559354	0.225054662790858	0.436810751787962	0.0600635283739581	0.081760648763442	0.0709120885687001	0.0153421809596249	0.0293865619335817	0.0399818992796286	0.0348560663899476	0.00530602261382709	0.524762432857928	0.159455839099995	0.178079501876106	0.165846951785947	0.0105972636567199	0.466633996127225	1	0.749189008019206	0.227923575839845	0.378532598126366	0.559560647188491	0.10331016203815	0.181028049062125	0.125424	0.151749	0.1385865	0.0186145860147359	0.675389	0.699041	0.687215	0.0167244895886242	0.0727839	0.0748305	0.0738072	0.00144716473837639	0.378754	0.392202
Tyrosinase.image3_left.2020_07_23	Tyrosinase	0.290333646473698	0.109392940706835	0.179797242806114	0.141002388584202	0.0290911146353752	0.675268528021928	1	0.839377613437622	0.127650249360186	-0.119623530006485	0.793937433156529	0.35644565483831	0.913560963163014	0.0448998473598855	0.0459158451334623	0.0454078462466739	0.000718418915366578	0.0279177505491482	0.0404380892872115	0.0324003037497666	0.00571728950815606	0.357981293226622	0.118586715808621	0.187401301552965	0.147920245648945	0.0287289555281894	0.640778976345305	1	0.828403280663527	0.144229874330705	-0.0579118472541566	0.775185594771925	0.347057890958784	0.833097442026082	0.295948	0.319873	0.3079105	0.0169175297398882	0.397915	0.464896	0.4314055	0.0473627193106561	0.0847006	0.103589	0.0941448	0.013356115725764	0.361769	0.364029
Tyrosinase.image3_right.2020_06_17	Tyrosinase	0.68273375716813	0.142364254917269	0.32634155017346	0.204705323662341	0.0707567973811004	0.347540178378076	1	0.658422479282482	0.230241607493797	-0.867877670801631	0.970439249385875	0.569591861147443	1.83831692018751	0.0401288999452488	0.0745399038553906	0.0573344019003197	0.0243322542122981	0.0321276489388801	0.059840403320819	0.0481556549694182	0.0130940175894687	0.778960369445729	0.164082765952536	0.324876372071317	0.207638834805626	0.0606541098265101	0.379650592939468	1	0.677649139103766	0.22399549804886	-0.817416742124452	0.956741474761512	0.52361696270556	1.77415821688596	0.144743	0.162052	0.1533975	0.0122393112755579	0.518829	0.559817	0.539323	0.0289828927472742	0.0949777	0.0982933	0.0966355	0.00234448324370212	0.326954	0.406607
Tyrosinase.image3_right.2020_07_23	Tyrosinase	0.278105014080611	0.091236261794263	0.182702802710813	0.124002998166981	0.0337432100264797	0.665188147746506	1	0.828636493304088	0.127933171468782	-0.381529071655172	0.884532034503899	0.419943208106636	1.26606110615907	0.0366137335120702	0.0462060222146867	0.0414098778633784	0.00678277238871928	0.0189896918149943	0.0319573372736321	0.0248065823190856	0.0053499172593737	0.328150262272064	0.111124810116184	0.206335377388439	0.132372255159851	0.0369120133080228	0.636363333539948	1	0.824513467644108	0.140200033159183	-0.560793977996449	0.890432304215468	0.486801831380786	1.45122628221192	0.218719	0.302338	0.2605285	0.0591275619360379	0.470514	0.582295	0.5264045	0.0790411031078135	0.063914	0.0794541	0.07168405	0.0109885100903171	0.296556	0.302816
Tyrosinase.image3.2020_01_10	Tyrosinase	0.120415464995553	0.0866977635022889	0.199683876983703	0.125907205311524	0.0395853691431182	0.747582272926188	1	0.869900864555917	0.0783950853848423	-0.758157635887557	0.959086525609215	0.547009861785722	1.71724416149677	0.0517638611124517	0.0550287067024126	0.0533962839074321	0.00230859445618835	0.0390093594147421	0.0470393083735468	0.0424607552317514	0.00379055616140374	0.136630115995907	0.115046562117067	0.219873334033178	0.146699920077388	0.0400801610341933	0.720478235371517	1	0.862513740578088	0.0871055405190605	-0.64405074807697	0.909364221877747	0.473986344725522	1.55341496995472	0.0966747	0.152319	0.12449685	0.0393464618643786	0.711604	0.868964	0.790284	0.111270323087515	0.0363444	0.046512	0.0414282	0.00718957890839234	0.455183	0.461685
Tyrosinase.image3.2020_07_14	Tyrosinase	0.350546259878781	0.131740900044345	0.248131632781368	0.176997596512501	0.0395010018683496	0.671699877036223	1	0.836676589372043	0.115972220028555	-0.37991748410283	0.871090541011431	0.389712176017581	1.25100802511426	0.0549811054889379	0.0570458155575518	0.0560134605232448	0.00145997049070103	0.024558597735888	0.0339139267176586	0.0303163005711536	0.00429685875971972	0.372511198169677	0.136932377809371	0.226084254972643	0.168710639744473	0.0333357607805173	0.652002634958273	1	0.829626744035245	0.128123075554622	-0.289820675533159	0.814847830480026	0.3599552066931	1.10466850601319	0.236342	0.3137	0.275021	0.0547003663790289	0.513967	0.646226	0.5800965	0.0935212357729516	0.0829298	0.0863804	0.0846551	0.0024399426591623	0.304353	0.358737
Tyrosinase.image4.2020_06_17	Tyrosinase	0.400257385297846	0.0753744692235025	0.184324449476413	0.133045552386558	0.0386330532666863	0.569325226954665	1	0.789660646795649	0.160348416472024	-0.714766798598202	0.958233969098517	0.479827579716699	1.67300076769672	0.0511320909144471	0.0548384327997896	0.0529852618571183	0.00262077948052139	0.0226569837467602	0.0336591254825363	0.0286057652872944	0.00587771165674126	0.458597849886911	0.0918321096870942	0.192183045129964	0.137790848789811	0.0370813536169093	0.535307417277565	1	0.771254853153094	0.175230131718283	-0.576275958003574	0.920596774396181	0.440258364283276	1.49687273239976	0.108037	0.150022	0.1290295	0.0296878782081172	0.711412	0.920901	0.8161565	0.148131092483989	0.059764	0.0674002	0.0635821	0.00539960880249671	0.461512	0.474451
Tyrosinase.image5_left.2020_06_17	Tyrosinase	0.311689447474922	0.0946036711917514	0.169773002684332	0.114690353240409	0.0278996405615433	0.628109258954379	1	0.810164587014423	0.141048942552526	-0.484449443961204	0.873133593551273	0.438562399823143	1.35758303751248	0.0315817770296513	0.0342949336905108	0.0329383553600811	0.0019184914733152	0.0235316215398597	0.0304885633284346	0.0277140231545892	0.00300473137847349	0.328649754591798	0.0866934009421698	0.167561830508711	0.121387351472111	0.0282614713100544	0.624621094090274	1	0.806561129122453	0.142818058062021	-0.623058584340311	0.914457031179794	0.428243617462492	1.53751561552011	0.130763	0.212888	0.1718255	0.0580711444049452	0.511487	0.664434	0.5879605	0.108149860862139	0.179107	0.300749	0.239928	0.086013883077094	0.153927	0.157361
Tyrosinase.image5_left.2020_07_14	Tyrosinase	0.228400168570861	0.100988711890205	0.198385253741317	0.148243803752615	0.0356424246795805	0.687589900161314	1	0.835577292348565	0.114566567209404	-0.166231848722535	0.861419599747282	0.385897134651464	1.02765144846982	0.0551388620592088	0.0611862573709685	0.0581625597150887	0.00427615423346101	0.0244194827352196	0.0331045815822873	0.0286039363632618	0.00396956927685832	0.288584120635827	0.120322085752806	0.19840546070191	0.151422059959073	0.030989523657646	0.653881787524275	1	0.826442498444484	0.130621111959411	-0.173757142254198	0.795378111186529	0.361658702173917	0.969135253440727	0.328621	0.415103	0.371862	0.061152008650575	0.456928	0.55587	0.506399	0.0699625591441594	0.0476878	0.0633277	0.05550775	0.0110590793470795	0.270806	0.295832
Tyrosinase.image5_right.2020_07_14	Tyrosinase	0.351662170410947	0.0936718485218832	0.17759713582009	0.143003773837409	0.0314382719147907	0.631286842348442	1	0.806453469625584	0.136699628985866	-0.142191604782381	0.850500506078484	0.351304608761896	0.992692110860865	0.0545808448705554	0.0552524569245977	0.0549166508975765	0.000474901437739951	0.0299138694881918	0.0469674218004426	0.0392779769627105	0.00801331003401493	0.389576093154131	0.107517178623438	0.191369663994587	0.148715944441926	0.0300742784833452	0.61385445155462	1	0.800070402497275	0.145440223404467	-0.126768779090358	0.830313149003002	0.342492778139437	0.95708192809336	0.320116	0.32567	0.322893	0.00392727106271009	0.483521	0.487561	0.485541	0.00285671139599368	0.0598091	0.064609	0.06220905	0.00339404183901731	0.291277	0.321549
Tyrosinase.image5.2020_07_23	Tyrosinase	0	0.126697289133976	0.413429775394585	0.228255502186583	0.0795598794642404	0.708995237269254	1	0.850885378223544	0.10195227859739	-0.944975540097868	0.990174803532172	0.539823104929972	1.93515034363004	0.0479832460616407	0.0479832460616407	0.0479832460616407	0	0.0222500528034218	0.0573485584007516	0.0435362416270947	0.0120318127106847	0	0.12474686053069	0.400285039044912	0.226879706423096	0.075527829689618	0.698949616408543	1	0.84697650253399	0.108739831927336	-0.899079826777771	0.990649238104737	0.5364416914894	1.88972906488251	0.0988297	0.0988297	0.0988297	0	0.818014	0.818014	0.818014	0	0.113499	0.113499	0.113499	0	0.423414	0.423414
Tyrosinase.image6_left.2020_01_10	Tyrosinase	0.14397315013917	0.0924405635652826	0.150254914083578	0.119884112788767	0.0237840329443118	0.758363934893976	1	0.876694206006251	0.0876689584904042	-0.208457174565577	0.798715149826422	0.356257866816211	1.007172324392	0.0591635778739083	0.0651619542976536	0.062162766085781	0.00424149264533981	0.0249477017718401	0.0402823814610287	0.0310022332505081	0.00733286959942748	0.285488427897839	0.0982497540235052	0.164989938722838	0.125629749999186	0.0254923253700317	0.646096429162707	1	0.825987788177443	0.133900986979025	-0.255642661711634	0.817659553130478	0.367258585396339	1.07330221484211	0.31368	0.34996	0.33182	0.0256538340214479	0.499168	0.533853	0.5165105	0.0245259987054554	0.0488894	0.0721395	0.06051445	0.0164403033732653	0.296277	0.474867
Tyrosinase.image6_left.2020_06_17	Tyrosinase	0.295192953809939	0.100759097848149	0.197116011169912	0.144813748038798	0.0368699350718353	0.604867223914961	1	0.804729942404192	0.154108865767452	-0.317588100562576	0.87467893033838	0.390326885866264	1.19226703090096	0.0571220148470985	0.0580241337936139	0.0575730743203562	0.00063789442451789	0.0252137944927917	0.0330583840644393	0.0303645496275439	0.00356502655724101	0.345954172321309	0.113694941223276	0.20430959177152	0.152252688609162	0.034782540918572	0.562203700484377	1	0.783420237005948	0.173111569130772	-0.157218043611177	0.835341850334304	0.370065498556237	0.992559893945481	0.350828	0.388887	0.3698575	0.0269117769851788	0.443972	0.454272	0.449122	0.00728319984622146	0.092807	0.115195	0.104001	0.0158307066172044	0.400386	0.427313
Tyrosinase.image6_right.2020_01_10	Tyrosinase	0.317386775385241	0.0663156149947092	0.130536718083277	0.10066689583413	0.0271318330881265	0.632767945510192	1	0.81251487992477	0.157331025449218	-0.231296472836565	0.863727435236087	0.389757537220803	1.09502390807265	0.0491654206944455	0.0500240964497488	0.0495947585720971	0.000607175449415475	0.0186360274235439	0.0267113962601629	0.0235672468262417	0.00389716899218554	0.393987692094782	0.0767866691906391	0.160797491150924	0.12384623690164	0.0371294076579852	0.560957754356978	1	0.774415148081334	0.188588105640676	-0.176415834338685	0.879331792975822	0.385037280353746	1.05574762731451	0.124732	0.228609	0.1766705	0.073452131109315	0.676259	0.82919	0.7527245	0.10813854715364	0.0473004	0.0651923	0.05624635	0.0126514838183116	0.314523	0.398557
Tyrosinase.image6.2020_07_23	Tyrosinase	0.306533611477628	0.10407572662339	0.219604207906739	0.142122058204129	0.0402273460953835	0.563828345863938	1	0.778083712554317	0.147427159085908	-0.530248262017707	0.915721762236133	0.483576748501739	1.44597002425384	0.0540322198301017	0.0641854496308501	0.0591088347304759	0.00717941764305454	0.0252994550853332	0.0528677453084268	0.0391186371308078	0.0146610353835743	0.36755873106726	0.131889979635185	0.241586627579486	0.157673303951808	0.0416777479684403	0.517273350203072	1	0.763976745539229	0.161882422490325	-0.504755326161613	0.876795606785363	0.471588396561493	1.38155093294698	0.216574	0.234296	0.225435	0.012531346376188	0.708616	0.709349	0.7089825	0.000518309270609728	0.072475	0.0877824	0.0801287	0.010823966342335	0.35512	0.355653
Tyrosinase.image7_left.2020_07_14	Tyrosinase	0.438419601829762	0.154389480601632	0.314865829349873	0.195329646181745	0.0609488972230608	0.706959282695069	1	0.861136414224906	0.106336659906524	-0.744777966494675	0.93543742782415	0.542587122142152	1.68021539431883	0.050937445978843	0.0723568485898983	0.0616471472843706	0.015145804835242	0.0239741567737434	0.0341154881269211	0.0296986822908291	0.00421108982904515	0.445416891381148	0.143280178966138	0.316769650999895	0.193405345421331	0.065322134320454	0.67299160006419	1	0.843219650837405	0.113007927442728	-0.728839410694708	0.933435946765096	0.570480362494505	1.6622753574598	0.141234	0.226104	0.183669	0.0600121525193023	0.737868	0.739907	0.7388875	0.00144179072683938	0.0795251	0.0817793	0.0806522	0.00159396010615071	0.504432	0.50574
Tyrosinase.image7_right.2020_07_14	Tyrosinase	0.294966199896347	0.121773288813958	0.189018723487472	0.150036186697446	0.0288002261761937	0.799631852576679	1	0.900730336449007	0.0774010899502105	-0.129696218781141	0.769374575917095	0.352147945227767	0.899070794698236	0.0493628355872794	0.0542575261598508	0.0518101808735651	0.00346106889567511	0.0241048581163895	0.0269551510596778	0.0250569280606147	0.00128846771164427	0.357439615934621	0.111621941569581	0.176623675982137	0.140469135443781	0.0288727769530208	0.795790679067155	1	0.897803029041388	0.0786674979168275	-0.0738713692329602	0.775948234294292	0.352914932293053	0.849819603527252	0.199026	0.240003	0.2195145	0.0289751145726811	0.610018	0.632402	0.62121	0.0158278781900797	0.0767637	0.0772005	0.0769821	0.000308864242022285	0.38075	0.40639
Tyrosinase.image7.2020_01_10	Tyrosinase	0.308637887335658	0.0991158413114256	0.172174529432915	0.129049103548607	0.0271327843432994	0.611908993936108	1	0.805435543467316	0.157996502805152	-0.267728167271926	0.83208002400175	0.367778891797817	1.09980819127368	0.0465173576269856	0.0583460445507905	0.052431701088888	0.00836414473635511	0.0239885339641105	0.0406049356998661	0.0329308413103713	0.00694099864629331	0.361514881899969	0.0970008180139695	0.161366327860278	0.124331374619859	0.0251640682737324	0.580774940745502	1	0.788898057869974	0.171900156509865	-0.279193647320792	0.816590032510936	0.365916409921833	1.09578367983173	0.300647	0.421147	0.360897	0.085206367132979	0.404424	0.479213	0.4418185	0.0528838090581607	0.0486141	0.0509225	0.0497683	0.00163228529369103	0.317866	0.318201
Tyrosinase.image7.2020_06_17	Tyrosinase	0.318966851974902	0.0986465614823531	0.184954433363001	0.125384541888148	0.0303150257802558	0.673487598560092	1	0.839397620859822	0.106140258179867	-0.422240044967377	0.875356107107778	0.422928252520105	1.29759615207516	0.0535605925786549	0.0566029044739698	0.0550817485263124	0.00215123937166165	0.0418961366478028	0.0528489448475234	0.0460094177063974	0.00478347622246428	0.383919896536578	0.11707412261244	0.213119744608698	0.153225608464649	0.032909347402805	0.658305461381552	1	0.826720931111952	0.109952817984056	-0.296450680183681	0.851323368214776	0.376667449625813	1.14777404839846	0.193123	0.268562	0.2308425	0.053343428465932	0.553186	0.662496	0.607841	0.0772938422515015	0.102254	0.125297	0.1137755	0.0162938615588816	0.446795	0.470377
Tyrosinase.image7.2020_07_23	Tyrosinase	0.363218682555062	0.0909017758872663	0.172382135671746	0.124047148458601	0.0290392478365504	0.589393596100981	1	0.80423667038939	0.159211032328899	-0.25587672644677	0.860309483911735	0.391686380022816	1.11618621035851	0.0397321584017405	0.0522103216172871	0.0459712400095138	0.00882339382646552	0.0241891710555122	0.0509137781132537	0.0369176155838256	0.0109729766022965	0.413496195334789	0.0940337568198047	0.18136832319025	0.126629222143829	0.0307478453255653	0.565414026856488	1	0.792833804170768	0.167695775970527	-0.366090568085858	0.864138073972758	0.412070200983534	1.23022864205862	0.131896	0.149317	0.1406065	0.0123185072350508	0.72363	0.872657	0.7981435	0.105378002279888	0.0681076	0.0705996	0.0693536	0.00176211009871687	0.336175	0.339812
Tyrosinase.image8_left.2020_07_14	Tyrosinase	0.275256352595109	0.107462509957892	0.206256626638293	0.149272431431282	0.034816740519307	0.698392668660535	1	0.859461865232803	0.100759379387283	-0.238551722902953	0.862549996333266	0.377736648759088	1.10110171923622	0.0478884436678673	0.0728237321960774	0.0603560879319724	0.0176319116091405	0.0143280216373765	0.0453234368125454	0.025795382918201	0.0138888925006712	0.303854165688856	0.130391274071349	0.240306808773631	0.162264502392473	0.0392848737450265	0.681373016836742	1	0.851171725119933	0.104932511557992	-0.50273061584956	0.883171761571446	0.437766041650374	1.38590237742101	0.215264	0.33494	0.275102	0.0846237111452813	0.572343	0.734139	0.653241	0.114407048768859	0.0633658	0.0894378	0.0764018	0.0184356879990957	0.431253	0.449677
Tyrosinase.image8.2020_01_10	Tyrosinase	0.395199947425785	0.0648735280490849	0.13665090239024	0.093527225316042	0.025532498438634	0.594436027873885	1	0.786380059060623	0.17820686412079	-0.804089697541636	0.959344947488574	0.500639862943425	1.76343464503021	0.0498590631710124	0.0600078336767235	0.054933448423868	0.00717626444529432	0.0217799180473482	0.0357643213904159	0.0292954229431828	0.00653773313480102	0.414739876054441	0.0710878641344944	0.147818565907297	0.105812634253237	0.0262980042425372	0.568494886124015	1	0.773478091012481	0.18843036842647	-0.604571903246766	0.923718696737927	0.435288516828273	1.52829059998469	0.403024	0.407751	0.4053875	0.0033424937546688	0.265393	0.298743	0.282068	0.0235820111525714	0.0440162	0.0600044	0.0520103	0.0113053646389668	0.309228	0.311983
Tyrosinase.image8.2020_06_17	Tyrosinase	0.524295343240448	0.114048916153169	0.182677638248105	0.139291878316367	0.0291916449849181	0.589033675810335	1	0.799314619903117	0.170082305303606	-0.254839235234979	0.794343205495579	0.369649437092075	1.04918244073056	0.0371847926273594	0.0600838891286819	0.0486343408780206	0.0161921064191303	0.0289056560522087	0.0551855987481779	0.0430737462014574	0.0108134672649261	0.573487444982029	0.118907053994116	0.199744692805396	0.145266244974345	0.0303870566172474	0.569399810667286	1	0.793092266100604	0.175474055783058	-0.282572901529299	0.820926116373417	0.37839768247092	1.10349901790272	0.120055	0.136121	0.128088	0.0113603775465431	0.601627	0.633126	0.6173765	0.022273156500595	0.055106	0.064392	0.059749	0.00656619357009828	0.211001	0.376647
Tyrosinase.image8.2020_07_23	Tyrosinase	0	0.123582922251947	0.337395368765704	0.200794610300843	0.0704621899396984	0.814707962052718	1	0.909488794276201	0.0747757241548274	-0.74629470212333	0.964875999321649	0.530887127766994	1.71117070144498	0.0546289311963227	0.0546289311963227	0.0546289311963227	0	0.0470754488819857	0.0738751386863308	0.0608477362708808	0.0107069075060993	0	0.157709701005623	0.394355452052548	0.239703753619088	0.077205565677138	0.774646990713799	1	0.887821159911284	0.0940967401663043	-0.66087334566682	0.94746297600135	0.498445421067421	1.60833632166817	0.21309	0.21309	0.21309	0	0.402367	0.402367	0.402367	0	0.0738174	0.0738174	0.0738174	0	0.349363	0.349363
Tyrosinase.image9_left.2020_07_14	Tyrosinase	0.404626977491506	0.0892292404648202	0.147097125311805	0.116828738892729	0.0238782922196421	0.668827473538352	1	0.832938183129144	0.122896899642524	-0.0601845457303246	0.795844362309658	0.336470453985201	0.856028908039983	0.0370737646772842	0.0390447581433274	0.0380592614103058	0.00139370284551356	0.0225357168717492	0.0258016184661501	0.0244241360852151	0.00143247625673931	0.479033201357774	0.110782751846175	0.179106441906077	0.142381724728516	0.0276145638636432	0.620087568283917	1	0.807092069641399	0.142480141689239	-0.0618405633691712	0.786691435826679	0.342860704746948	0.84853199919585	0.141137	0.162957	0.152047	0.0154290699654905	0.642992	0.645328	0.64416	0.00165180144085178	0.0637967	0.0643204	0.06405855	0.000370311821307396	0.288323	0.317236
Tyrosinase.image9_right.2020_07_14	Tyrosinase	0	0.13767339253212	0.32781099081234	0.219278778576705	0.0978870116332341	0.729745480869085	1	0.856429139852944	0.135916369323254	-0.972496477399045	0.995204098698071	1.13473046078928	1.96770057609712	0.0703004553297924	0.0703004553297924	0.0703004553297924	0	0.0260442972681381	0.0590465053372333	0.0420732907692242	0.0165213528328154	0	0.158992090000457	0.327693079431002	0.218968624497393	0.0943253718194966	0.7337099657101	1	0.862864493069071	0.133324294923037	-0.981556332130816	0.995689006694702	1.14138073426004	1.97724533882552	0.145669	0.145669	0.145669	0	0.739183	0.739183	0.739183	0	0.0715408	0.0715408	0.0715408	0	0.447964	0.447964
Tyrosinase.image9.2020_01_10	Tyrosinase	0.262646548768298	0.111692781531745	0.2249570069833	0.142894914155404	0.0416424495821204	0.611904409534699	1	0.814385239187998	0.135426549867748	-0.630268698740537	0.922717512908129	0.499588393689004	1.55298621164867	0.0642725443249696	0.070704462823067	0.0674885035740183	0.0045480531860438	0.0225388102883755	0.0433196119158299	0.0310360114413517	0.00878431460959126	0.32241788042929	0.110177860654869	0.221592406120325	0.13922373700622	0.0415055724977067	0.578553590610357	1	0.79794687276978	0.151498100909734	-0.627110228410671	0.921957234554672	0.513796076465605	1.54906746296534	0.351342	0.38103	0.366186	0.0209925861198662	0.455291	0.462147	0.458719	0.00484792409181495	0.0635632	0.0706758	0.0671195	0.00502936769186744	0.339389	0.348074
Tyrosinase.image9.2020_06_17	Tyrosinase	0.442262076178411	0.0927917938670034	0.212335414449014	0.137729820310963	0.042510831782667	0.57359901165206	1	0.781926484295277	0.185654674743338	-0.565011634419128	0.919486692158843	0.506961472829175	1.48449832657797	0.0568638306886982	0.0576291196635473	0.0572464751761228	0.000541141023683115	0.0234529368495946	0.0303352169582898	0.028270078452217	0.00322799845365102	0.481248425245359	0.100577949376076	0.205743052959263	0.134778166534986	0.0372490535680146	0.522709910699917	1	0.75182149287973	0.204779053686555	-0.611167976602212	0.922110355455005	0.483812048532617	1.53327833205722	0.190349	0.224992	0.2076705	0.0244963002206456	0.622465	0.660826	0.6416455	0.0271253232330971	0.0992221	0.105466	0.10234405	0.00441510403105069	0.370963	0.394062
Tyrosinase.image9.2020_07_23	Tyrosinase	0.270248026017945	0.108658552066478	0.209162877223521	0.131579668852273	0.0384855266006156	0.625614555980704	1	0.819787672663568	0.131692778955273	-0.644469746230482	0.917549975454961	0.51586745957316	1.56201972168544	0.0396603148840817	0.0511782296369567	0.0454192722605192	0.00814439562688649	0.0219206392380993	0.050331015670969	0.0321292031160323	0.0129947832699958	0.286251392228749	0.103580063351508	0.214033141296029	0.133180690679821	0.0412875495826525	0.619671811461238	1	0.817721231126073	0.135101823382126	-0.623437873297745	0.918565836219542	0.532050541001381	1.54200370951729	0.162616	0.323547	0.2430815	0.113795401403132	0.556921	0.731857	0.644389	0.12369843187365	0.0982554	0.111491	0.1048732	0.00935898251307267	0.373897	0.41207
Tyrosinase.slide1_image1_left.2020_10_06	Tyrosinase	0.302525279510756	0.0682238400001722	0.174649621045581	0.124577610648707	0.0362763967863684	0.647344340291084	1	0.828734480386782	0.142016716171224	-0.224583732414267	0.92471760986932	0.411972201322359	1.14930134228359	0.0554294040257823	0.0608540932261762	0.0581417486259792	0.00383583451942798	0.0292500785788454	0.0550625768462333	0.0413165419241499	0.0125334484401204	0.335239342128337	0.0822250376715021	0.180253394500755	0.131646412360002	0.0327012987121315	0.614954206177633	1	0.810392526832292	0.15699650414357	-0.257422043389374	0.897610030533708	0.389488066039829	1.15503207392308	0.29168	0.29266	0.29217	0.000692964645562803	0.477994	0.543843	0.5109185	0.046562274434353	0.111226	0.142738	0.126982	0.0222823488887505	0.349867	0.42832
Tyrosinase.slide1_image1_right.2020_10_06	Tyrosinase	0.327786413866251	0.0843538993295011	0.174406928493684	0.114587414175083	0.0313330946699266	0.601888204204906	1	0.809095031214186	0.160718583592019	-0.4535387084314	0.902324827102369	0.45855092610968	1.35586353553377	0.0480891414609047	0.04850202844886	0.0482955849548823	0.000291955189046878	0.0178000476035568	0.0368682217077038	0.0266057632141267	0.00806439868095157	0.325917272947337	0.083516470688953	0.170952207704825	0.116003213275778	0.029126439474009	0.600466316638773	1	0.809594761300748	0.163141461559751	-0.486494941124555	0.904333474873532	0.434272103844811	1.39082841599809	0.200591	0.257504	0.2290475	0.04024356823767	0.546008	0.634276	0.590142	0.0624149013617741	0.099892	0.121969	0.1109305	0.0156107964082554	0.283071	0.392669
Tyrosinase.slide1_image1.2020_02_06	Tyrosinase	0.4222689889761	0.0989584950119544	0.16925867495104	0.119392946566682	0.0265353944192809	0.533057613179843	1	0.761410636565078	0.188441983129762	-0.358908909964517	0.836601651800813	0.39871527532056	1.19551056176533	0.0493663961139293	0.057126006382382	0.0532462012481557	0.00548687304018771	0.0336932971500472	0.0505139260880768	0.0442497251412452	0.00731823720886541	0.412401519336784	0.117680265986956	0.201734357366466	0.141787620606112	0.0309979888281186	0.510764361701776	1	0.748171297305657	0.187660209976256	-0.365326020959707	0.839718568356813	0.399454270959852	1.20504458931652	0.275149	0.34873	0.3119395	0.0520296240664874	0.438174	0.440963	0.4395685	0.00197212081272927	0.0667705	0.0722138	0.06949215	0.00384899434203273	0.474827	0.482879
Tyrosinase.slide1_image10_left.2019_08_29	Tyrosinase	0.303476424111076	0.0656768827858013	0.179625862606147	0.136525091167128	0.0464093681529477	0.646821288996649	1	0.836969353358758	0.129695836805869	-0.164499400571567	0.930759809581483	0.39871936323069	1.09525921015305	0.0712841073894464	0.0780761553929882	0.0746801313912173	0.00480270320144895	0.0307295970947388	0.0430571952703955	0.0346436159596893	0.00571949490141996	0.341872445433761	0.107228572028217	0.197210766704518	0.14870633501334	0.0337343562176444	0.585020933631852	1	0.802631986837108	0.151410586390733	-0.175607415765027	0.840140529468778	0.368230527216156	1.01574794523381	0.354273	0.433555	0.393914	0.0560608398260319	0.397799	0.510777	0.454288	0.0798875099248938	0.0576745	0.0663817	0.0620281	0.00615692016514751	0.283057	0.346323
Tyrosinase.slide1_image10_right.2019_08_29	Tyrosinase	0.0952398073755995	0.057932147009017	0.135966922335135	0.109829385856571	0.0287386156689045	0.829234219207089	1	0.906144661719123	0.0580378378808625	-0.189363224505642	0.907716595191178	0.36295210336128	1.09707981969682	0.0409087236435181	0.0415842011008605	0.0412464623721893	0.000477634690625493	0.0241077773011265	0.0363975822959346	0.0292007933626937	0.00519028727298498	0.221769278339483	0.0874610939151524	0.150060171512186	0.120368487334649	0.0241562357369601	0.674037158463317	1	0.832226306457736	0.12380420676623	-0.152654279355218	0.814475883920341	0.348166809225709	0.967130163275559	0.175269	0.263517	0.219393	0.0624007592261504	0.616403	0.660278	0.6383405	0.0310243100245598	0.0765578	0.0912301	0.08389395	0.0103748828256034	0.426346	0.435307
Tyrosinase.slide1_image11_left.2019_08_29	Tyrosinase	0.244054301131979	0.0582096318129966	0.139340152577314	0.0922167355412496	0.028800464162653	0.640017920683774	1	0.80986068796415	0.136721876034336	-0.416580895376525	0.92507773524575	0.458061283092026	1.34165863062228	0.036060489683214	0.037614696454801	0.0368375930690075	0.00109899014755523	0.0262077378736874	0.0358490230826638	0.031510299253711	0.00494812273544853	0.28941956753848	0.0700122205580035	0.155868827549934	0.105219439339866	0.0278869927004294	0.588894675175315	1	0.787434291670593	0.158898623223661	-0.570681205123661	0.929489348009303	0.451476589350187	1.50017055313296	0.179742	0.191858	0.1858	0.0085673057608562	0.565234	0.619778	0.592506	0.0385684322730391	0.0601194	0.0762193	0.06816935	0.0113843484664253	0.389354	0.411236
Tyrosinase.slide1_image11_right.2019_08_29	Tyrosinase	0.233397256733812	0.0448811285878165	0.123696059940598	0.0847384099905293	0.0252684870145477	0.679578133108194	1	0.850560057372356	0.129562405446873	-0.7833895719185	0.974240265418422	0.485685045354756	1.75762983733692	0.0352637173725441	0.0453173893392994	0.0402905533559217	0.00710901962351783	0.0194961379446611	0.0340781474214032	0.0267857085909895	0.00680592069239591	0.292443154630655	0.0683367988778532	0.134359606177535	0.0934757893717208	0.0221118660066896	0.610960843827601	1	0.811701856481544	0.159537684276908	-0.580902486547553	0.910278766391505	0.425399819532651	1.49118125293906	0.17742	0.242085	0.2097525	0.0457250600054281	0.559106	0.559624	0.559365	0.000366281312654645	0.0526997	0.0563554	0.05452755	0.00258497025998366	0.392634	0.414519
Tyrosinase.slide1_image12.2019_08_29	Tyrosinase	0.58180966458654	0.111801260997895	0.202122520101271	0.152682804168982	0.0323153275946352	0.314139853805779	1	0.651561924825633	0.300426399081267	-0.341750768202976	0.8542684443545	0.378765434515802	1.19601921255748	0.0599206217684476	0.0608106361051082	0.0603656289367779	0.000629335172805911	0.026931767800731	0.0634076830223591	0.0442937417308993	0.0186018827163081	0.554592897539995	0.131674434927522	0.209205154896672	0.159045900173039	0.0315487905570909	0.334079865192391	1	0.664217750780376	0.291391611109241	-0.169421412128734	0.784361054046541	0.36085871278681	0.953782466175275	0.204812	0.302958	0.253885	0.0693997021463349	0.481954	0.508195	0.4950745	0.0185551890451162	0.0557215	0.0749531	0.0653373	0.0135987947730672	0.433485	0.451856
Tyrosinase.slide1_image13.2019_08_29	Tyrosinase	0.405976762914255	0.060212075460037	0.142888114307747	0.103358411771397	0.0278331283244728	0.542609225751279	1	0.78127950258853	0.198821726977105	-0.629343143944971	0.944859415403064	0.442579213041749	1.57420255934804	0.0582786379365683	0.0588510418253181	0.0585648398809432	0.00040475067131254	0.0282650984918634	0.0512217171334683	0.0376418165087298	0.0111816175744423	0.399273322079117	0.0809440250110901	0.171145124582788	0.124041305826967	0.030085033906638	0.531487289335979	1	0.776188949016732	0.196448927200335	-0.526615498081555	0.915612815474816	0.413269612551145	1.44222831355637	0.184385	0.270063	0.227224	0.060583494798501	0.561339	0.598856	0.5800975	0.0265285251097757	0.0749133	0.107468	0.09119065	0.0230196491294937	0.445047	0.464035
Tyrosinase.slide1_image14.2019_08_29	Tyrosinase	0.24897273892172	0.0776669698233279	0.152135942488062	0.123152724048726	0.0286499009631136	0.738707751985183	1	0.862133545795768	0.088990228750018	-0.201145401168959	0.860999151136429	0.343417308616616	1.06214455230539	0.053020572935903	0.0619057172343566	0.0574631450851298	0.00628274578525757	0.0313454050237607	0.0467799467584768	0.0368555837201092	0.00691048168531284	0.262417659506536	0.107271113845554	0.17246254637745	0.137364558536034	0.0262982821295683	0.689993920023631	1	0.84433561038566	0.103718744432226	-0.0581920301285777	0.783132761217713	0.33934450314258	0.841324791346291	0.216567	0.349685	0.283126	0.0941286404979908	0.346774	0.720227	0.5335005	0.26407114875446	0.0483862	0.0620975	0.05524185	0.00969535320888311	0.512819	0.599972
Tyrosinase.slide1_image15.2019_08_29	Tyrosinase	0.38193248759779	0.0963077439491052	0.165077962353515	0.114674185468784	0.0259558499925395	0.538656780217115	1	0.771665748501623	0.193177899414727	-0.385253648682555	0.838995094651682	0.402668405578263	1.22424874333424	0.0312412207000101	0.0512622432675416	0.0412517319837758	0.0141570008237905	0.0217465767116389	0.0257859324969762	0.0235436031377908	0.001950354907055	0.380091294781453	0.0984004662470775	0.163373202412082	0.114644375989511	0.0249518527572965	0.539477424737944	1	0.771661250060577	0.193741193419834	-0.325448260719701	0.821980766752046	0.398266541704117	1.14742902747175	0.138662	0.153224	0.145943	0.0102968889476385	0.656567	0.71935	0.6879585	0.044394285043235	0.0933564	0.130462	0.1119092	0.0262376213799956	0.206167	0.334843
Tyrosinase.slide1_image16.2019_08_29	Tyrosinase	0.391559973962042	0.105701789581222	0.211555175780986	0.163332119127285	0.0415328060356764	0.545113756336639	1	0.772823935179347	0.190798149261296	-0.0830993990038558	0.866463632642458	0.368785207295637	0.949563031646314	0.0658956055324078	0.0658965933059172	0.0658960994191625	6.98E-07	0.0344994714778638	0.0629916748863085	0.0504722938803742	0.0132877649642756	0.426105350976368	0.135588288433749	0.219994714356884	0.173525812298127	0.0338155403738242	0.496447199866107	1	0.742395570487105	0.201560064730153	-0.138358372898144	0.79209522723572	0.354725129437845	0.930453600133864	0.19769	0.328162	0.262926	0.0922576359549712	0.529843	0.742042	0.6359425	0.150047351861004	0.077012	0.104003	0.0905075	0.0190855191310061	0.446901	0.45065
Tyrosinase.slide1_image17.2019_08_29	Tyrosinase	0.280843124680757	0.106018488853831	0.212619753415365	0.153169689128486	0.0349075188453706	0.672670708018156	1	0.842987698376963	0.115047597033535	-0.406064258575136	0.890148846123673	0.382022069368261	1.29621310469881	0.0671414575628401	0.0734719532968491	0.0703067054298446	0.00447633646179025	0.0415092291013915	0.0671506500228523	0.050097082092962	0.0115704230241123	0.327998395733411	0.114759376898673	0.219451147718016	0.163833628490582	0.0364409760923362	0.618976070992247	1	0.821299383644021	0.138387094259117	-0.397818237773485	0.877390435510961	0.386032214532633	1.27520867328445	0.374491	0.411417	0.392954	0.0261106250020944	0.463225	0.473809	0.468517	0.00748401817207841	0.104168	0.112797	0.1084825	0.00610162441485872	0.449494	0.48756
Tyrosinase.slide1_image18_left.2019_08_29	Tyrosinase	0.448063438007669	0.0529651835818766	0.132170859609075	0.0981026539872798	0.0264571674428491	0.516632432289155	1	0.755051387876053	0.210140870467294	-0.599887652538743	0.94720793568125	0.42791239034278	1.54709558821999	0.0427956756930145	0.045387692286639	0.0440916839898267	0.00183283251029995	0.0197308429076019	0.0360699397479002	0.0265915355079566	0.00759343102852035	0.445240402270609	0.0700157332211675	0.145218340972263	0.108373326802248	0.0266164683893587	0.519806199808229	1	0.754144100730456	0.209747018004964	-0.420232698548884	0.899217074783508	0.394346236193054	1.31944977333239	0.202358	0.220164	0.211261	0.0125907433458077	0.445249	0.467463	0.456356	0.015707670037278	0.0610641	0.0857057	0.0733849	0.0174242424592864	0.422598	0.425771
Tyrosinase.slide1_image18_right.2019_08_29	Tyrosinase	0.33448474941915	0.0774972475770207	0.203614082895907	0.133274748249064	0.0429180852067146	0.631447228179765	1	0.816294419798736	0.156577285090719	-0.51855035232374	0.945563319849699	0.500590271371696	1.46411367217344	0.0515689628973806	0.0626430245905615	0.0571059937439711	0.00783054411852644	0.0360415442310059	0.0462438200889785	0.0417300094790573	0.00463889152485619	0.417503593121543	0.087926800126222	0.206774925081324	0.139092704871077	0.0395780830807694	0.571745926913298	1	0.789577552702003	0.185504482020908	-0.519167255784693	0.931620713530213	0.459764020875628	1.45078796931491	0.244565	0.385541	0.315053	0.0996850855845547	0.405981	0.413958	0.4099695	0.0056405907935251	0.0867465	0.0912372	0.08899185	0.00317540442227443	0.395963	0.430374
Tyrosinase.slide1_image19_left.2019_08_29	Tyrosinase	0.313853729909945	0.0766267981496197	0.154536067456273	0.104010839482957	0.0268612228772218	0.635866121484899	1	0.819730704794707	0.15520143453895	-0.410996712776904	0.89199987389825	0.435613023961761	1.30299658667515	0.0376320730350439	0.0383114079705431	0.0379717405027935	0.000480362339588407	0.0287249685960492	0.0421216872217579	0.0357070137054782	0.00669443455542681	0.345957970187318	0.0919160735965624	0.17750329136973	0.120476578166511	0.0297130480327635	0.600986617432194	1	0.803998337857566	0.167110839542523	-0.399801458291318	0.880179192238037	0.428486929099554	1.27998065052936	0.188899	0.206054	0.1974765	0.0121304168312552	0.478844	0.550573	0.5147085	0.0507200623077299	0.0979417	0.113637	0.10578935	0.0110982530627572	0.313701	0.417974
Tyrosinase.slide1_image19_right.2019_08_29	Tyrosinase	0.40881501128417	0.0681424233144647	0.148620971781905	0.120901085442563	0.0317588007908786	0.557474899259046	1	0.780835126913881	0.188233082751841	-0.452562390474646	0.912598144924509	0.427601342296792	1.36516053539916	0.0518802634113877	0.0609455119248661	0.0564128876681269	0.00641009869702182	0.0301664428614269	0.0430205730288342	0.0378084711976347	0.00544923636967941	0.404480001712564	0.096718117094103	0.181412547893495	0.140270467825675	0.0381395219472092	0.535695256078898	1	0.771225770676888	0.192527449492204	-0.339050746244798	0.854233004568561	0.426166397397255	1.19328375081336	0.189549	0.214096	0.2018225	0.0173573501577862	0.58772	0.653797	0.6207585	0.0467234947804635	0.0807802	0.0838142	0.0822972	0.00214536197411999	0.430785	0.445819
Tyrosinase.slide1_image2_left.2019_08_29	Tyrosinase	0.253957384027148	0.0982785013264343	0.172716228382857	0.127171991959122	0.0263206802680884	0.669527122958505	1	0.830030065343203	0.11890464857813	-0.300359618980879	0.839898566643129	0.374453360206115	1.14025818562401	0.0590071885754274	0.0644599933620795	0.0617335909687534	0.00385571524112823	0.027181193381762	0.0437066032839811	0.0360081278490948	0.00754129399049329	0.286240217150212	0.102236489377698	0.16437975593392	0.127038447636455	0.0246705311229696	0.648464242609949	1	0.820492302227444	0.126450175837361	-0.207354727619704	0.793603401555359	0.354295448765004	1.00095812917506	0.259241	0.270036	0.2646385	0.00763321770290878	0.638268	0.657912	0.64809	0.0138904056096286	0.0712911	0.0739509	0.072621	0.00188076261659998	0.411569	0.433342
Tyrosinase.slide1_image2_left.2020_10_06	Tyrosinase	0.36847969878221	0.0643943007493412	0.154614079302382	0.113191611463319	0.0340675740172335	0.57564644287989	1	0.792483920035739	0.186319839755843	-0.286967770966541	0.909236226004051	0.415240522424988	1.19620399697059	0.0393358962355606	0.0415619028443408	0.0404488995399507	0.00157402436803453	0.0312335331843885	0.0401765187834867	0.0345920941205572	0.00406349110852323	0.408437337383168	0.0915124882109211	0.17232834186716	0.125282766446763	0.0304239740735379	0.523502198966821	1	0.763268178126586	0.206728649909332	-0.274573241016348	0.85239285265797	0.381861178459486	1.12696609367432	0.184273	0.313192	0.2487325	0.0911594991237885	0.355592	0.537801	0.4466965	0.12884121949322	0.0774324	0.0831507	0.08029155	0.00404344870685903	0.457493	0.469848
Tyrosinase.slide1_image2_right.2019_08_29	Tyrosinase	0.402724989203558	0.0792366631570843	0.142921440783206	0.0935449160459132	0.0243738998397673	0.617063618661096	1	0.817172238160854	0.161619779360408	-0.583698389792216	0.892946776871493	0.470250226642874	1.47664516666371	0.05094346773553	0.0522067305800305	0.0515750991577802	0.000893261723767334	0.0285216698476901	0.0431871232784602	0.0376264477384151	0.00683278970695149	0.414335257807996	0.0906031343566019	0.157313890945711	0.109281984481553	0.0257092282392528	0.580719919964771	1	0.796834277070691	0.169192406189376	-0.4933695505809	0.865468842550833	0.421928438136822	1.35883839313173	0.1349	0.154229	0.1445645	0.0136676669735548	0.854671	0.875841	0.865256	0.0149694505577192	0.0702018	0.079963	0.0750824	0.00690221071251814	0.386492	0.40294
Tyrosinase.slide1_image2_right.2020_10_06	Tyrosinase	0.371665197693026	0.0651660350424182	0.151129754342364	0.104901813136193	0.0304128441677096	0.571985820062741	1	0.782221410275917	0.189400002442322	-0.494324986989684	0.927095216991957	0.443161041094331	1.42142020398164	0.0328619948339746	0.0360494946105907	0.0344557447222827	0.00225390270707581	0.0261901005724347	0.0401192546395744	0.0325693120619447	0.00572676046678608	0.407597737932805	0.0794121119606405	0.163490984913477	0.113158742346715	0.0292756534950742	0.527048325962567	1	0.761397192937057	0.205789314217832	-0.419002978398244	0.897490659750786	0.426054986362145	1.31649363814903	0.124358	0.126302	0.12533	0.00137461558262665	0.592119	0.677189	0.634654	0.0601535738755397	0.0730551	0.0830574	0.07805625	0.00707269415746221	0.385787	0.442918
Tyrosinase.slide1_image20.2019_08_29	Tyrosinase	0.328538492996862	0.0616964725166936	0.116865307395575	0.0900527646027016	0.0215587504471041	0.595670208685101	1	0.7963892627452	0.170615954665518	-0.185847762915719	0.854937653339164	0.365594351008239	1.04078541625488	0.0372763585550198	0.0400430555403111	0.0386597070476654	0.0019563501997879	0.029207207071583	0.0351153399245115	0.0315684556251815	0.00276380204174513	0.372263637308666	0.0789500146372475	0.13307149813096	0.102944033722716	0.020923952046187	0.540899709844019	1	0.768402973368937	0.190950114643187	-0.117978605662797	0.80802606726551	0.354228896649339	0.926004672928307	0.201263	0.210662	0.2059625	0.00664609663637235	0.423708	0.483785	0.4537465	0.0424808540933442	0.0729082	0.0871513	0.08002975	0.0100713925951181	0.254509	0.319886
Tyrosinase.slide1_image3_left.2019_08_29	Tyrosinase	0.373640573431584	0.0679789513203616	0.127731892418799	0.0966994406273637	0.0217836004634915	0.582706748632915	1	0.794847010763414	0.179155666718399	-0.334272716071941	0.865107661451151	0.389295126202202	1.19938037752309	0.0351037996353548	0.0472545059883922	0.0411791528118735	0.00859184685843918	0.0268115032497543	0.0422236825885559	0.0344040016252358	0.00659917990735933	0.391545131190248	0.0899534022978444	0.155050058509044	0.116127604122177	0.0237540480677634	0.553535312905353	1	0.77683417535136	0.185495540565456	-0.333537176632402	0.837174686547751	0.374515011136399	1.17071186318015	0.145892	0.153476	0.149684	0.00536269782851878	0.622387	0.624686	0.6235365	0.00162563848994783	0.0668347	0.0728353	0.069835	0.004243064951188	0.418251	0.425054
Tyrosinase.slide1_image3_right.2019_08_29	Tyrosinase	0.408313148741498	0.0816891848151111	0.193830613599333	0.116107716307814	0.0394367100359362	0.525419077163445	1	0.766277328576723	0.189131248321956	-0.730351600155728	0.935319806775223	0.576021627547274	1.66567140693095	0.0245941692337033	0.0467358957037856	0.0356650324687445	0.0156565649341729	0.0158871359089974	0.0339234070066347	0.0250024310755005	0.00752780596609233	0.431332886021091	0.0969230728641738	0.201946607386176	0.124563940943382	0.0387101780857482	0.506648708480414	1	0.761613016393012	0.200112644192697	-0.640271383418713	0.91153057538213	0.537327635644947	1.55180195880084	0.0959943	0.109393	0.10269365	0.00947431162908419	0.716557	0.793856	0.7552065	0.0546586470789389	0.050962	0.0576328	0.0542974	0.00471696791593922	0.399583	0.408558
Tyrosinase.slide1_image3.2020_02_06	Tyrosinase	0.278789291496092	0.096920965303656	0.285233760255185	0.188151291179643	0.0621962711654016	0.310311194728619	1	0.676224457719328	0.214233242480052	-0.648011021656024	0.965931389028876	0.507352591494086	1.6139424106849	0.0678931725414827	0.100143546015799	0.0822480326488994	0.0164141346538931	0.043145106971799	0.0643006670821767	0.0512634231328559	0.00914694765462192	0.273311068308403	0.117719281821461	0.297627994892019	0.195009464833849	0.0599120476160603	0.257322550556272	1	0.623012261335361	0.224962707215214	-0.653809772871196	0.954166130211207	0.504405841861331	1.6079759030824	0.419615	0.553612	0.491881666666667	0.0676170077889678	0.300026	0.449737	0.368262666666667	0.0757282823278947	0.0416171	0.0933258	0.070375	0.0263389297757141	0.486586	0.513807
Tyrosinase.slide1_image3.2020_10_06	Tyrosinase	0	0.126530706540681	0.493033078326122	0.305415627726922	0.108639872909518	0.544838901498775	1	0.806846448957874	0.170578417169598	-0.94317353182752	0.99238287955696	0.493818800210848	1.93555641138448	0.0709034162945542	0.0709034162945542	0.0709034162945542	0	0.0518655535814473	0.0950036801683916	0.0749673894308774	0.0159415434329564	0	0.170946659931906	0.491734003365382	0.311033511489192	0.10246507865889	0.518239589001017	1	0.784937030847137	0.182753357871097	-0.906424555604586	0.981739564960445	0.503825605799777	1.88816412056503	0.36229	0.36229	0.36229	0	0.464264	0.464264	0.464264	0	0.0924671	0.0924671	0.0924671	0	0.494645	0.494645
Tyrosinase.slide1_image4_left.2019_08_29	Tyrosinase	0.114570294504158	0.0911992159480945	0.184732731136212	0.135840374235427	0.0312855351350178	0.775321604417267	1	0.878992145500929	0.0746216454834193	-0.471913007949512	0.900308529288696	0.399598129165457	1.37222153723821	0.0479093540205724	0.0558307759705784	0.0518700649955754	0.00560129117748923	0.0364084405196663	0.0438975490533111	0.0400552742170984	0.00351839511555274	0.194422039783692	0.127939594749665	0.212302917929376	0.161809800135599	0.0324462298763704	0.674637082851023	1	0.832082465347182	0.116495480391182	-0.230759050977624	0.810048251282142	0.359671255903527	1.04080730225977	0.256124	0.27839	0.267257	0.0157444395898997	0.417073	0.479544	0.4483085	0.0441736677275048	0.053554	0.159576	0.106565	0.0749688751549601	0.376567	0.377176
Tyrosinase.slide1_image4_right.2019_08_29	Tyrosinase	0.308965729266966	0.0990432291013354	0.219071664413454	0.143083721831452	0.0417609336891329	0.696044333431274	1	0.847094442959484	0.117714432258834	-0.827492816479298	0.967244695056348	0.52809876366724	1.79473751153565	0.0581909744190381	0.0682968984744695	0.0632439364467538	0.00714596742975181	0.0239018397345304	0.0447153599902341	0.0334125023324449	0.00858016605847225	0.376044767171924	0.107649427523929	0.207527723619333	0.14247676865081	0.0341779508228264	0.605228045551403	1	0.807957576453019	0.161667384583388	-0.57800572153902	0.905991896599466	0.438212319808856	1.48399761813849	0.146766	0.451646	0.299206	0.215582715448155	0.405106	0.60452	0.504813	0.141006991663534	0.0668101	0.0766719	0.071741	0.0069733456547055	0.343977	0.44155
Tyrosinase.slide1_image4.2020_02_06	Tyrosinase	0.279252127383349	0.0837493786658714	0.175161555460959	0.126024338292212	0.0302603273616147	0.609801231029368	1	0.792512324882108	0.153973800534915	-0.60490243194327	0.924685460106295	0.427287458940407	1.52958789204957	0.0814379249445632	0.0830231214006766	0.0822305231726199	0.00112090316363064	0.0272749555271317	0.0535832040217769	0.0379600994614347	0.0121421881052374	0.366862643094607	0.0962852127683423	0.19470612887405	0.141341265247347	0.0329081159465806	0.524685095084002	1	0.74959597778553	0.192606345222062	-0.477934271602633	0.900729566497731	0.403325603281932	1.37866383810036	0.261436	0.350537	0.3059865	0.0630039213105026	0.466864	0.68573	0.576297	0.154761632771175	0.0712634	0.103828	0.0875457	0.0230266494866274	0.390193	0.455898
Tyrosinase.slide1_image5_left.2020_02_06	Tyrosinase	0.484332251036561	0.105267419936312	0.194815720637169	0.131079118013092	0.0341823609626258	0.510403818544001	1	0.756420252914825	0.217542471786141	-0.626719695268362	0.907032834697671	0.461046935787679	1.53375252996603	0.0694099016368116	0.0758039334205721	0.0726069175286919	0.00452126323341941	0.0248630476870698	0.033268018715668	0.0283205570481604	0.00415231594527052	0.451376868083571	0.112769375069343	0.213203712525012	0.140950477552949	0.0390575519621342	0.530140582993989	1	0.765089335222601	0.209081130148787	-0.709537378452137	0.927944497981083	0.48763856801954	1.63748187643322	0.295782	0.388277	0.3420295	0.0654038417258497	0.424794	0.469284	0.447039	0.0314591806949895	0.0539896	0.0679206	0.0609551	0.00985070456870979	0.307615	0.4012
Tyrosinase.slide1_image5_left.2020_10_06	Tyrosinase	0.372812467607346	0.107059550372005	0.170983968366027	0.135867723452732	0.0267664786866141	0.566978534641412	1	0.77839526770338	0.177688622941104	-0.0434717610445503	0.780187263860454	0.349239417259091	0.823659024905004	0.0454461421944485	0.0610144393925188	0.0532302907934837	0.011008448520283	0.0305978708084944	0.0428463486862669	0.0359549866100338	0.00624335676385357	0.391254560883898	0.109849799921415	0.187830855684456	0.146361574030648	0.030586564123812	0.539201814295412	1	0.76430641358842	0.187909925262091	-0.14604070748631	0.815637430696885	0.354082498926693	0.961678138183195	0.254916	0.302721	0.2788185	0.0338032396746229	0.402387	0.543172	0.4727795	0.0995500281893481	0.0642697	0.0989923	0.081631	0.024552585920428	0.274138	0.305876
Tyrosinase.slide1_image5_right.2020_02_06	Tyrosinase	0.265474228214231	0.073304351577714	0.133429567755972	0.101946193844683	0.0221578696362695	0.700759801080963	1	0.849758435815093	0.121448821561372	-0.35277314161318	0.857750953113642	0.376364638148867	1.21052409472682	0.0566046323798549	0.0723989071959715	0.0645017697879132	0.0111682388263999	0.0237636371349948	0.034678626782653	0.0305993328139012	0.00473419331609612	0.346853955447315	0.0893764866968687	0.158187690070654	0.121394454443061	0.0268619295850978	0.595784900023379	1	0.799982919578506	0.172174265972446	-0.211717803348317	0.833715217300821	0.361886293820448	1.04543302064914	0.356366	0.525501	0.4409335	0.119596505435987	0.310978	0.397849	0.3544135	0.0614270731884566	0.0672029	0.0710615	0.0691322	0.00272844222588641	0.408385	0.42966
Tyrosinase.slide1_image5_right.2020_10_06	Tyrosinase	0.366937452460491	0.083963269243645	0.134318042986329	0.105821415504713	0.0209833348737265	0.591439548363831	1	0.797264004836437	0.172985384033241	-0.219181486209236	0.792472351449223	0.359637718994798	1.01165383765846	0.0437000028743947	0.0466591919761556	0.0451795974252752	0.0020924626806685	0.03211051999923	0.0444021187866308	0.0402228199983535	0.0056205605247364	0.395482114816356	0.098497143662151	0.15809861462564	0.123259704175192	0.0240705425927174	0.554223386495998	1	0.777575199875286	0.185341351144802	-0.0625411444092177	0.782926260968821	0.352520026449458	0.845467405378039	0.223408	0.259106	0.241257	0.0252422978747974	0.340335	0.492475	0.416405	0.107579225689721	0.0637299	0.0890906	0.07641025	0.0179327229456377	0.267636	0.354202
Tyrosinase.slide1_image5.2019_08_29	Tyrosinase	0.369332874031689	0.0815366757287241	0.170941078304346	0.10669790941754	0.032941857748795	0.575531302790574	1	0.79376166465049	0.168759863389784	-0.676868724590384	0.917769673158244	0.521221118938475	1.59463839774863	0.0484597840581604	0.0488700173497039	0.0486649007039321	0.000290078742318907	0.0189857994212392	0.0391403308987518	0.0312793647691019	0.00865737997599354	0.463705303929697	0.0875133289108145	0.179177094913603	0.118404698391819	0.031371175412629	0.502567764968222	1	0.75360317439393	0.203143953106631	-0.62487629835858	0.924443275678905	0.468171819718937	1.54931957403749	0.128756	0.194348	0.161552	0.046380547991588	0.551838	0.55595	0.553894	0.00290762308423909	0.0662665	0.0690197	0.0676431	0.0019468063899628	0.305402	0.325888
Tyrosinase.slide1_image6_left.2020_02_06	Tyrosinase	0.259814651268911	0.100642147441712	0.193514414941017	0.14794013768372	0.0325982189170671	0.660169124916979	1	0.825313509258027	0.11951216281341	-0.500393842222946	0.892887174843968	0.383661718216969	1.39328101706691	0.0781985030064399	0.0782905741648454	0.0782445385856426	6.51E-05	0.0460601222675829	0.0665397152505729	0.0518459418058644	0.009821362086215	0.335728956526827	0.121726767472128	0.231157346625532	0.174014595239606	0.0375985155664146	0.633363746991819	1	0.810185564627725	0.129807989553397	-0.452116562301397	0.882824565682695	0.377095391866048	1.33494112798409	0.343683	0.371048	0.3573655	0.0193499770671699	0.490431	0.518382	0.5044065	0.0197643416409452	0.0980884	0.105644	0.1018662	0.00534261599593307	0.480352	0.507539
Tyrosinase.slide1_image6_right.2020_02_06	Tyrosinase	0.341814646724709	0.115458865868403	0.211392905645448	0.143805842130695	0.0347159654899081	0.679902955472231	1	0.838870004255139	0.126885628614677	-0.569293714873167	0.893514475873503	0.440415270568244	1.46280819074667	0.0398349458572961	0.0467264307595927	0.0432806883084444	0.00487301570685865	0.0263863170667153	0.0407531079584841	0.0351700900206147	0.00635825150776936	0.381889083628507	0.124422303816017	0.220028117720886	0.150762318685706	0.0354366999862311	0.643569336916112	1	0.820019468158914	0.141278686044545	-0.554381254367606	0.882330117185992	0.433404723506631	1.4367113715536	0.187262	0.307401	0.2473315	0.0849511015849706	0.433774	0.451646	0.44271	0.012637412393366	0.0773552	0.0980767	0.08771595	0.014652313166357	0.373872	0.467734
Tyrosinase.slide1_image6.2019_08_29	Tyrosinase	0.173123153100575	0.0557098597566701	0.16254304565879	0.0994692828420348	0.037529988496293	0.726566068443361	1	0.869041213889001	0.0978832581270007	-0.948239856585263	0.994059443396839	0.667900245036479	1.9422992999821	0.0471041365931936	0.0516842935749098	0.0493942150840517	0.0032386600606704	0.0155110412518515	0.026638316366351	0.0203754131223227	0.00483986674665401	0.216081233157227	0.0635081628296128	0.168634831120547	0.104003540198636	0.0362253332309636	0.669473166342498	1	0.839826555285928	0.121252581225101	-0.854128748791275	0.98063265017663	0.598912026345106	1.83476139896791	0.295438	0.429991	0.3627145	0.0951433387289936	0.439163	0.462936	0.4510495	0.0168100495091478	0.0838225	0.115597	0.09970975	0.022467964418812	0.361729	0.376606
Tyrosinase.slide1_image6.2020_10_06	Tyrosinase	0.361056735221335	0.11225263206845	0.199402993842824	0.148269899184882	0.0353252783908427	0.703009848853425	1	0.853634107255814	0.10631360454017	-0.340793528054122	0.847954463638089	0.3897366837893	1.18874799169221	0.0685221964401418	0.0823729874316301	0.075447591935886	0.00979398823487887	0.0541389184540427	0.0560598779938377	0.0552232889024309	0.000799915085670771	0.419589625212441	0.120727182552671	0.225208833216575	0.168323123921013	0.0385600753598329	0.650032153968112	1	0.832594948047015	0.128552032513661	-0.17390596337861	0.846405762647628	0.369756671644149	1.02031172602624	0.331791	0.339129	0.33546	0.00518874956034689	0.48131	0.540871	0.5110905	0.0421159869942519	0.104541	0.119988	0.1122645	0.0109226784489886	0.468674	0.475404
Tyrosinase.slide1_image7_left.2019_08_29	Tyrosinase	0.286516517413283	0.0554008800058669	0.130983826645928	0.0899541467530682	0.0243274558509887	0.639850007912108	1	0.816180952979197	0.15051159098263	-0.785330330920275	0.965110047978295	0.482501882193956	1.75044037889857	0.0483397888103893	0.0499499105092245	0.0491448496598069	0.00113852797178197	0.0133250173652172	0.0220942269138503	0.0181183863425626	0.0040610436810363	0.323652651970383	0.0875181216289042	0.163753023406965	0.110269698472346	0.0272021082213017	0.596912550398638	1	0.793892655317542	0.169433200399281	-0.582546023515125	0.900719430809985	0.448572924196664	1.48326545432511	0.141857	0.252292	0.1970745	0.0780893373803364	0.608207	0.776539	0.692373	0.119028698690694	0.0619138	0.062404	0.0621589	0.000346623744137648	0.275584	0.277017
Tyrosinase.slide1_image7_left.2020_02_06	Tyrosinase	0.509689555502393	0.109446678139331	0.193187729930503	0.148961935029163	0.0326968744115067	0.578345984726865	1	0.777903900616315	0.165259356024739	-0.14290771964454	0.824055690187544	0.366008071273283	0.966963409832084	0.0830820909768484	0.0923087619907421	0.0876954264837953	0.00652424164170154	0.0387909780622322	0.0522382944963553	0.0467413135328567	0.00662394258848214	0.4936476670159	0.132712499277547	0.238138429870649	0.177083938607331	0.0420874227601625	0.537792192903659	1	0.751292538837194	0.173579261306139	-0.443467323619439	0.866316762947895	0.404887391145745	1.30978408656733	0.360211	0.360227	0.360219	1.13E-05	0.441538	0.449019	0.4452785	0.00528986583005657	0.0488928	0.0735348	0.0612138	0.0174245253019989	0.369624	0.380576
Tyrosinase.slide1_image7_right.2019_08_29	Tyrosinase	0.333253293146737	0.0788425587103745	0.127272848060167	0.0993452510262338	0.0193843462752889	0.58046515787925	1	0.793681562776948	0.176980595848596	-0.0676301310873086	0.785322751734806	0.347903803037191	0.852952882822115	0.0379023301750969	0.0550997202111745	0.0465010251931357	0.0121603911132204	0.0215734395194363	0.0253631407236981	0.024125442082618	0.00172516437586165	0.399833880324641	0.0886442160010618	0.140500993462729	0.102271426407483	0.0206503999059631	0.539434790016893	1	0.772084314370807	0.201563324595588	-0.232003179680954	0.787854024801667	0.369082192024941	1.01985720448262	0.216269	0.235667	0.225968	0.0137164573414566	0.426276	0.482798	0.454537	0.039967089486226	0.0735999	0.0865133	0.0800566	0.00913115270817437	0.237796	0.250684
Tyrosinase.slide1_image7_right.2020_02_06	Tyrosinase	0.40676693144965	0.163928831367935	0.29843031610978	0.214027199019517	0.0466330563188394	0.328152652328301	1	0.670688490985645	0.237945485255415	-0.396584876044079	0.863552120839768	0.378975362355926	1.26013699688385	0.101342284155861	0.122409450781032	0.111875867468446	0.0148967363810454	0.0644998319768093	0.0937053550295114	0.0784763508748486	0.0121087045444926	0.399286026804266	0.177419708301622	0.349501422256105	0.251454189387953	0.0568460255168806	0.29686780056986	1	0.656464492134035	0.240255864014425	-0.522242644994357	0.901436703528844	0.39644716837836	1.4236793485232	0.184183	0.454293	0.319238	0.190996612666298	0.354933	0.746507	0.55072	0.276884630736341	0.0662712	0.0981547	0.08221295	0.0225450390579613	0.372463	0.434714
Tyrosinase.slide1_image7.2020_10_06	Tyrosinase	0.224501738658552	0.114443625084564	0.184775361278425	0.138206944607409	0.0273807836043978	0.688260200117841	1	0.843892500775966	0.11753214977017	-0.153566726919851	0.790416882035156	0.360184054256059	0.943983608955007	0.0505709925095085	0.053028264953944	0.0517996287317263	0.00173755400868324	0.0279304541133771	0.0535313010187602	0.041581154830891	0.0126942572911072	0.279307626278126	0.124471623424007	0.19181838685226	0.146086175811254	0.028172455923557	0.652024933227229	1	0.8217237820114	0.131344087330487	-0.169456996974972	0.76877546538886	0.356274238934004	0.938232462363832	0.289851	0.344722	0.3172865	0.038799656190487	0.557498	0.602496	0.579997	0.0318183909398323	0.067408	0.0890754	0.0782417	0.0153211654706814	0.487441	0.489494
Tyrosinase.slide1_image8_left.2019_08_29	Tyrosinase	0.343869624776854	0.0924977313332695	0.18695129988345	0.133313076614307	0.0340991530287308	0.600385744318152	1	0.806090433405535	0.150886841833954	-0.306878268842351	0.874898342623293	0.402330787554997	1.18177661146564	0.0434021354744036	0.0513663910394022	0.0473842632569029	0.00563157911711323	0.0252308669456397	0.0461794685985331	0.035535690657774	0.0101764669379787	0.410194283536547	0.108620207161021	0.196457074288112	0.136874345517668	0.0316183642434752	0.564564270039472	1	0.783349334085573	0.162604767072568	-0.396364807230958	0.861587297279122	0.411121698354666	1.25795210451008	0.378377	0.519895	0.449136	0.100068337459958	0.251557	0.302561	0.277059	0.0360652742676387	0.0515661	0.0539598	0.05276295	0.00169260150212624	0.256118	0.305406
Tyrosinase.slide1_image8_left.2020_02_06	Tyrosinase	0.391115109812751	0.121548632626414	0.214130655273011	0.153916848457979	0.0339128293524007	0.547080261181507	1	0.762903782954981	0.169438379634905	-0.293079641116572	0.839919107552423	0.385394206868459	1.132998748669	0.0808931050995848	0.102056416881417	0.0914747609905011	0.0149647212732991	0.0279453209264003	0.0392954899079124	0.0337364505280519	0.0047786546615799	0.373317396159304	0.139838528248884	0.237883795730084	0.171146709486601	0.0367699290293545	0.532502723412919	1	0.756794019228592	0.168802549243054	-0.30498824295156	0.828602966841378	0.385131416922132	1.13359120979294	0.355648	0.435343	0.3954955	0.0563528749266619	0.430251	0.530852	0.4805515	0.0711356492941479	0.0552958	0.0709612	0.0631285	0.0110771105699997	0.318273	0.332206
Tyrosinase.slide1_image8_right.2019_08_29	Tyrosinase	0.347178197918588	0.0852928186557553	0.200789047447724	0.120753817563143	0.0409933499527343	0.572643166352942	1	0.791873229346146	0.175013049057995	-0.740052521382116	0.934430381909484	0.57429518633827	1.6744829032916	0.0479069477237799	0.0521211989325857	0.0500140733281828	0.00297992560737022	0.0215789307226371	0.0322755300099021	0.0268889148145504	0.00561246540289209	0.36858669906214	0.095587905262637	0.200176204062339	0.123716321803551	0.0382908305449044	0.547201126008	1	0.777936925654035	0.188442475314612	-0.63402692419841	0.908261251286348	0.533612717826722	1.54228817548476	0.285302	0.329083	0.3071925	0.0309578419871282	0.3867	0.425107	0.4059035	0.0271578501450317	0.0747807	0.0774111	0.0760959	0.00185997367723309	0.248358	0.312393
Tyrosinase.slide1_image8_right.2020_02_06	Tyrosinase	0.409053372799452	0.0681363832180296	0.123501204643674	0.0979916173651339	0.0208620739337008	0.562673599714936	1	0.775746512861479	0.182442254724622	-0.297627953903159	0.850048782111386	0.367678591933192	1.14767673601455	0.0395094142573003	0.0625702985267656	0.051039856392033	0.0163065076470971	0.0257089069153867	0.0447054279657484	0.0333454246394458	0.00859246299364898	0.433497224584119	0.0868873509702519	0.150768403078327	0.12199447687193	0.0261322727371137	0.511940283346153	1	0.749166744466973	0.198769348839996	-0.311478603371638	0.835010826491715	0.372602676665057	1.14648942986335	0.273159	0.339322	0.3062405	0.0467843059636456	0.423647	0.474245	0.448946	0.035778188914477	0.0489929	0.0692084	0.05910065	0.0142945171350767	0.356969	0.37052
Tyrosinase.slide1_image9_left.2019_08_29	Tyrosinase	0.472908359922842	0.0501381236903334	0.160202205842442	0.125969547933472	0.0429235691019373	0.513912375156382	1	0.737330506354536	0.204552031593771	-0.172825946500306	0.95130268712838	0.377501025623261	1.12412863362869	0.0675424220900798	0.0676807408401758	0.0676115814651278	9.78E-05	0.023551080037747	0.0485049784594197	0.0354906620326722	0.0138006429075389	0.495980390378097	0.0800214140074371	0.192646107051496	0.148121177026142	0.0414949441746962	0.489972873406391	1	0.727663055903934	0.209787020727836	-0.137905686589489	0.91144967751592	0.36842591504687	1.04935536410541	0.280474	0.289298	0.284886	0.00623951023719009	0.459678	0.46972	0.464699	0.00710076629667535	0.0479477	0.0560425	0.0519951	0.00572388797234886	0.352217	0.356128
Tyrosinase.slide1_image9_right.2019_08_29	Tyrosinase	0.433748339651938	0.0667293278597527	0.216548800702571	0.156860856679267	0.0599953155827282	0.625420423951429	1	0.811649465385422	0.165652698157418	-0.578167062171677	0.967876898480585	0.488640389188659	1.54604396065226	0.0793255996421241	0.0798191373482066	0.0795723684951654	0.000348983858742248	0.0279650361600267	0.0499062908593989	0.0390635535473143	0.0120150813365609	0.491982270380151	0.0989301489773806	0.239308272302154	0.171976082477603	0.0505289193847369	0.563385722112248	1	0.780812828248937	0.184851844300991	-0.639088970879193	0.948104176494692	0.465910780838066	1.58719314737389	0.225252	0.270558	0.247905	0.0320361798284377	0.53868	0.633765	0.5862225	0.0672352482891228	0.073275	0.0736103	0.07344265	0.000237092903731847	0.463858	0.478615
Tyrosinase.slide2_image1.2019_08_29	Tyrosinase	0.371500205615793	0.0647822966414315	0.11731072600771	0.0834615399092126	0.01828581356085	0.617651711180933	1	0.805051408268249	0.161770172950502	-0.344607606356822	0.855136734434501	0.393813398216614	1.19974434079132	0.0351507733788342	0.037023931981235	0.0360873526800346	0.00132452314999552	0.0238193638022591	0.0391487385385625	0.0310761052318153	0.00636350416837047	0.39340295258599	0.0821286237290833	0.141621841560068	0.102596185306214	0.0220429909758434	0.583572126680832	1	0.785340503081748	0.170070975570986	-0.333664038510028	0.837340817371745	0.386316391918054	1.17100485588177	0.0876656	0.182735	0.1352003	0.0672242174233364	0.591901	0.725076	0.6584885	0.0941689455845185	0.0553245	0.0762026	0.06576355	0.0147630460882909	0.379122	0.425759
Tyrosinase.slide2_image1.2020_02_06	Tyrosinase	0.466775574989853	0.0897875803813964	0.161848153302884	0.117818348121451	0.0250553592584026	0.553687318456951	1	0.781690523787573	0.185194640459646	-0.193563469495456	0.837365778225081	0.35654903360344	1.03092924772054	0.0421006262260193	0.0507827134881984	0.0464416698571089	0.00613916277794021	0.0360846479869643	0.0494362466752613	0.0421943253115215	0.00661840243233378	0.527368411411564	0.112539236593673	0.191237744904574	0.135121063173082	0.0297762910753897	0.468882285601932	1	0.745170756401854	0.215783513073668	-0.365611962801833	0.831222363702654	0.388383589473966	1.19683432650449	0.138186	0.14442	0.141303	0.00440810367391693	0.716031	0.877782	0.7969065	0.114375228963705	0.0506796	0.0570308	0.0538552	0.004490976588672	0.429281	0.439418
Tyrosinase.slide2_image1.2020_10_06	Tyrosinase	0.35167324480248	0.0530777525916271	0.147666450489618	0.0959005742145012	0.0320127646486079	0.56824908507896	1	0.774265253337312	0.180752821305121	-0.554933674609839	0.954247112696259	0.478285058253475	1.5091807873061	0.038074129421048	0.045985344092512	0.04202973675678	0.00559407354161473	0.0225579828306964	0.0439890860284585	0.0332399594733435	0.0109856623868075	0.396573420102891	0.0798109502795484	0.161221740512149	0.105403394486251	0.0286728365054544	0.518779592144366	1	0.755015948785724	0.201268336853249	-0.559646924679318	0.911971422687845	0.464025177586213	1.47161834736716	0.159225	0.172103	0.165664	0.00910612112812036	0.4789	0.58725	0.533075	0.0766150197415625	0.0762579	0.0879169	0.0820874	0.00824415796185396	0.459809	0.467916
Tyrosinase.slide2_image10_left.2020_02_06	Tyrosinase	0.361270615778058	0.0929390296726677	0.212062725988658	0.151194288583153	0.0440967922800356	0.63497122119509	1	0.818921933964366	0.143219590914887	-0.299037706684508	0.908351440060101	0.410116802900154	1.20738914674461	0.0488815705113488	0.071321590398701	0.0601015804550249	0.0158674902323078	0.0471703299084032	0.0527986913473245	0.0497883202894288	0.00255439194823397	0.378474382277512	0.101160346927552	0.220271976463609	0.16223883340671	0.041716424696843	0.591947689216385	1	0.794596532881503	0.156714562687569	-0.237854073155755	0.894997135207224	0.383030077519127	1.13285120836298	0.18946	0.441315	0.3153875	0.178088378375738	0.425648	0.605734	0.515691	0.127340031796761	0.0826596	0.0967768	0.0897182	0.00998236785136673	0.377672	0.51914
Tyrosinase.slide2_image10_right.2020_02_06	Tyrosinase	0	0.0690444418628523	0.211738608676456	0.139736975593081	0.0375948792938776	0.813517591358442	1	0.890228975722834	0.0731848637254086	-0.605184691829726	0.909015028588978	0.388525021416664	1.5141997204187	0.0446347890601258	0.0446347890601258	0.0446347890601258	0	0.0316996538165615	0.05480939171179	0.0441774314390429	0.0100792097004219	0	0.086045450040717	0.218634161549476	0.155949093785499	0.0396890910940829	0.80040384306736	1	0.882189048860171	0.0825240590038169	-0.459998085874083	0.897562585402137	0.355472349962188	1.35756067127622	0.111376	0.111376	0.111376	0	0.694989	0.694989	0.694989	0	0.0622619	0.0622619	0.0622619	0	0.495188	0.495188
Tyrosinase.slide2_image10.2019_08_29	Tyrosinase	0.156275685892221	0.133665035497387	0.232029477907705	0.182471666379773	0.0497279511886526	0.771379596989486	1	0.868299414340088	0.0925349954372548	-0.344825157029602	0.831206517118143	0.444167192789909	1.17603167414775	0.0758919916663263	0.0769325039806752	0.0764122478235008	0.000735753313384246	0.028033407401518	0.0636618520805053	0.0466977327730356	0.0195660665035712	0.199722555412664	0.144169752554537	0.26464762083062	0.199942205307208	0.0580533832569099	0.712769755283417	1	0.831088560723005	0.104651633416448	-0.395394487767517	0.843312259219589	0.471587109035526	1.23870674698711	0.256717	0.280315	0.268516	0.0166863058224402	0.581054	0.677186	0.62912	0.0679755890890252	0.0624348	0.0628143	0.06262455	0.000268347023460298	0.507357	0.547727
Tyrosinase.slide2_image11_left.2020_02_06	Tyrosinase	0.557269617246262	0.0866648704033571	0.150978230292374	0.102695077029972	0.0245388448270372	0.476981576870943	1	0.735997315791216	0.240633258842479	-0.486446298676721	0.865140663067621	0.426669284058911	1.35158696174434	0.0618458529655025	0.0668541871914427	0.0643500200784726	0.00354142709361097	0.0283483243726067	0.0421544759656933	0.0360097919389167	0.00691406972020167	0.491486394075988	0.102924606414731	0.178395077833121	0.124297144202299	0.0281165574811786	0.506209503592364	1	0.746677400593773	0.216747603157896	-0.360476773535273	0.839438112722228	0.401285373349672	1.1999148862575	0.178674	0.212002	0.195338	0.0235664548033853	0.621305	0.637101	0.629203	0.0111694587156227	0.0592857	0.0636246	0.06145515	0.00306806561289032	0.45572	0.463219
Tyrosinase.slide2_image11_right.2020_02_06	Tyrosinase	0.436370069187751	0.0804953677172952	0.15047132682169	0.113511405703729	0.0250142730043392	0.536878277704587	1	0.765407146607622	0.198580143126223	-0.284836916923417	0.858511155924661	0.374275255472376	1.14334807284808	0.0604632986444514	0.0699793717623338	0.0652213352033926	0.00672887983192162	0.0334839670037179	0.0454617725320767	0.0391345314412169	0.00609693285946591	0.421869736932642	0.114956120864024	0.175170091289818	0.135698766987698	0.0258014122175518	0.523694780187109	1	0.756096132450711	0.196061840852485	-0.155338470322471	0.761395039418264	0.344189470410849	0.916733509740735	0.239755	0.266026	0.2528905	0.0185764022485518	0.539449	0.56098	0.5502145	0.0152247161057276	0.0521587	0.0710826	0.06162065	0.0133812180164961	0.451997	0.475326
Tyrosinase.slide2_image11.2019_08_29	Tyrosinase	0.375228821363337	0.0703061615637243	0.156479780897093	0.117899042740203	0.0287819435929205	0.615955095794607	1	0.802356232613104	0.15453113559802	-0.301081803364176	0.903565263891379	0.379178044744525	1.20464706725556	0.041947012696409	0.0639837704261815	0.0529653915612952	0.0155823408260872	0.0163255734291731	0.0521077122887599	0.037313746464971	0.0164810306176245	0.423293513293754	0.0946881642083508	0.152857378915042	0.115929702339314	0.0237090651013646	0.5868013449578	1	0.792058133878231	0.165879144908634	-0.296467391588218	0.80622759320559	0.370466454975862	1.10269498479381	0.254412	0.257918	0.256165	0.00247911637484	0.504993	0.548737	0.526865	0.0309316790362243	0.0623922	0.0650695	0.06373085	0.00189313698527074	0.309949	0.35567
Tyrosinase.slide2_image12_left.2020_02_06	Tyrosinase	0.273178983060389	0.0987147066358865	0.169071021128199	0.121617155299124	0.025833481423005	0.645022856783835	1	0.823342916048452	0.140890861952103	-0.36585347890334	0.839482076063253	0.385496470246024	1.20533555496659	0.0532828776195961	0.0583514292455674	0.0558171534325817	0.00358400722551838	0.0375146191040579	0.0483551901900039	0.0437314603954653	0.00485958657294181	0.340662729873434	0.11058413187446	0.175984721470508	0.136963554549417	0.0267518959927686	0.575155779929564	1	0.792287568584122	0.164492634488786	-0.222344241345325	0.790358851109206	0.352930851038604	1.01270309245453	0.218142	0.254578	0.23636	0.0257641426793131	0.61028	0.755233	0.6827565	0.102497249253334	0.058891	0.0729203	0.06590565	0.00992021316530043	0.476209	0.488268
Tyrosinase.slide2_image12_right.2020_02_06	Tyrosinase	0.410790954202917	0.100809274096613	0.166471672249104	0.117527236861654	0.025322583931196	0.561551603140579	1	0.781709024637501	0.169566875038107	-0.307585931103662	0.817194852407733	0.391794621654129	1.1247807835114	0.0403426461579908	0.0458986455311336	0.0431206458445622	0.00392868483301747	0.0326885341605124	0.0490085905861296	0.0408378837452927	0.00880666113049346	0.430732205158313	0.11209775812483	0.178784519967133	0.131655499228475	0.0265195742148616	0.536932202328566	1	0.767052256881207	0.177514372035057	-0.218305789235858	0.790953488311151	0.369003219936296	1.00925927754701	0.172695	0.242371	0.207533	0.0492683720859539	0.459804	0.594485	0.5271445	0.0952338483969854	0.0551122	0.0822384	0.0686753	0.0191811199678225	0.453541	0.474526
Tyrosinase.slide2_image13_left.2020_02_06	Tyrosinase	0.467075313203994	0.0920385214628676	0.17470546781724	0.128758420879667	0.0298835823915491	0.531137407210671	1	0.758632376048462	0.199540789868047	-0.192575355951651	0.856009475342689	0.350178639867282	1.04858483129434	0.0621732205557009	0.0758533829620028	0.0690133017588519	0.00967333560522931	0.0392094364245262	0.0549063988609245	0.0462230883842658	0.00648578145095903	0.470761508366283	0.0904674120098851	0.208036872443145	0.150343564556441	0.042253587101022	0.509706361353499	1	0.741335217409679	0.203090980420705	-0.304514905134279	0.910181469364685	0.390462410239203	1.21469637449896	0.161015	0.196132	0.1785735	0.024831468834928	0.643653	0.69679	0.6702215	0.0375735330319096	0.0613221	0.0643393	0.0628307	0.00213348258019605	0.433216	0.46706
Tyrosinase.slide2_image13_right.2020_02_06	Tyrosinase	0.475824834727917	0.0661517980079867	0.181555257119868	0.136765091748627	0.0445485737608567	0.534119298300063	1	0.771242729618437	0.203535876256581	-0.167609929068693	0.933257795325445	0.387875036925813	1.10086772439414	0.0384331638908823	0.0608610567498801	0.0496471103203812	0.0158589151283227	0.0247245405416612	0.0346866879120828	0.0297603166651639	0.00409855112056891	0.433630648966185	0.0887462631014293	0.205578083758084	0.154080157595823	0.0458051056990471	0.558077265354426	1	0.780490692751542	0.189197328569091	-0.168232997896023	0.902364892022926	0.389622798613895	1.07059788991895	0.216432	0.25886	0.237646	0.0300011265121828	0.557393	0.715862	0.6366275	0.112054504507851	0.067576	0.0705374	0.0690567	0.00209402602180584	0.306188	0.440775
Tyrosinase.slide2_image13.2019_08_29	Tyrosinase	0.412098540097155	0.0835128214352612	0.168959916116809	0.110942962607191	0.0310412370306424	0.595993309758572	1	0.804309725443975	0.144339198322533	-0.51275699536387	0.894767463230952	0.46473166750242	1.40752445859482	0.0465394618665385	0.0473150079481834	0.046927234907361	0.00054839389345378	0.0258476914992168	0.0427049827089693	0.0348667166755395	0.00859709061884029	0.426323614274012	0.0995684756510823	0.185777756419205	0.123765638522391	0.0318250319745207	0.550524872155654	1	0.776861597644839	0.16129364798786	-0.505172402429225	0.877306931504555	0.453025800744714	1.38247933393378	0.0965386	0.161924	0.1292313	0.0462344597305949	0.655754	0.74434	0.700047	0.0626397613181915	0.0720697	0.0897229	0.0808963	0.0124826974296424	0.447	0.447593
Tyrosinase.slide2_image14.2019_08_29	Tyrosinase	0.372857289402958	0.0962184947893972	0.249796612316084	0.189180055035554	0.0599349381444404	0.571840124103548	1	0.78644435798985	0.176415787373931	-0.400084692113819	0.935617361461397	0.410129632793199	1.33570205357522	0.0247498330885789	0.062228715426096	0.0434892742573375	0.0265015718521511	0.0306415318222525	0.0497051241472729	0.0395301523872229	0.00832546866347296	0.368991905655218	0.104965955690037	0.239488698716859	0.181959855511584	0.0506375072960612	0.58301003230535	1	0.792052497507804	0.171615078165407	-0.499047300256794	0.92506341499027	0.420658654494053	1.42411071524706	0.147099	0.244626	0.1958625	0.0689620030487804	0.659885	0.758509	0.709197	0.069737699187742	0.102859	0.133569	0.118214	0.0217152492502389	0.39286	0.406918
Tyrosinase.slide2_image14.2020_02_06	Tyrosinase	0.364970141499139	0.0953860466105235	0.179852165097214	0.13008076952874	0.0316161250400373	0.56228448684915	1	0.793194376167997	0.165572657988755	-0.403041597934652	0.874306641565788	0.405859219635426	1.27734823950044	0.056659906068267	0.0785935968865015	0.0676267514773842	0.0155094615140228	0.031223208312228	0.058905095867551	0.041632102345059	0.0122858139651029	0.403169382730023	0.119422544359156	0.204427275171734	0.147943503228855	0.0327841219174119	0.52821341540143	1	0.775509513153372	0.180381264372945	-0.358257708874202	0.828814338378924	0.391235461776933	1.18707204725313	0.174223	0.219996	0.1971095	0.0323663986952518	0.726283	0.783061	0.754672	0.0401481088222098	0.0708672	0.0850849	0.07797605	0.010053432082876	0.459675	0.478644
Tyrosinase.slide2_image15.2019_08_29	Tyrosinase	0.28543241640469	0.0616066556251437	0.114879421719144	0.0842448328966438	0.0181241641383815	0.617284010336645	1	0.805798434854073	0.155233715252246	-0.354593593588251	0.865200744239041	0.378969481996681	1.21979433782729	0.0360822957154546	0.0363431508163968	0.0362127232659257	0.000184452410783328	0.0283396503757795	0.037589733684507	0.0333048171806598	0.00410560522203326	0.359282543813211	0.0729901272780614	0.133412830876288	0.102558448870913	0.0219618773111563	0.537754188801251	1	0.765932328289949	0.190465330587682	-0.216129916465881	0.845377813623192	0.350707829758042	1.06150773008907	0.1031	0.128763	0.1159315	0.0181464813255904	0.578034	0.642251	0.6101425	0.0454082761674565	0.0745673	0.082332	0.07844965	0.00549047202387918	0.399596	0.415828
Tyrosinase.slide2_image15.2020_02_06	Tyrosinase	0.416042934043907	0.0787743041201884	0.156013273794329	0.118924695227808	0.0305209420541211	0.554975061621054	1	0.775351142255571	0.193222930800302	-0.108899031116225	0.864915402075048	0.368158686399534	0.973814433191273	0.0544395988812118	0.0555707573927598	0.0550051781369858	0.000799849854112417	0.0335570233095997	0.0449308037077948	0.037821620916355	0.00494348587110014	0.433287200383721	0.0991749142973962	0.166795568151511	0.127125652445354	0.0256563382534943	0.518903025174294	1	0.75586101654173	0.202641042420489	-0.121761520566991	0.807282272946097	0.357987766516636	0.929043793513088	0.174438	0.182285	0.1783615	0.00554866691197083	0.532506	0.631408	0.581957	0.0699342748729119	0.0811699	0.0900528	0.08561135	0.00628115882660198	0.434409	0.442635
Tyrosinase.slide2_image16_right.2019_08_29	Tyrosinase	0.288826276831549	0.119908734733829	0.203902541149123	0.148188359698689	0.031709030955382	0.568505785367933	1	0.786423540370158	0.151157145758793	-0.220026476546391	0.818797991029884	0.378722670964864	1.03882446757628	0.0372702857930413	0.0456840321952338	0.0414771589941375	0.00594941713617419	0.03213271991205	0.0406858438490009	0.0370892459093392	0.00358474111241542	0.317449051342785	0.127639184788656	0.198035130270326	0.148538320068994	0.0290699500022514	0.540413891425069	1	0.772970459742425	0.166858365992035	-0.15967466913596	0.771475937907123	0.361544264865795	0.931150607043083	0.26383	0.404577	0.3342035	0.099523158131663	0.321331	0.465564	0.3934475	0.101988132370879	0.0851568	0.11442	0.0997884	0.0206922071592182	0.386483	0.423664
Tyrosinase.slide2_image17.2019_08_29	Tyrosinase	0.278160879230674	0.146633883882073	0.291699243223626	0.205362492012701	0.0538499537068838	0.734137721497691	1	0.872043584864615	0.11177254698541	-0.421585352779991	0.890065652467801	0.416857305373837	1.31165100524779	0.0685267554349594	0.0769490105646462	0.0727378829998028	0.00595543371508475	0.0660400748427467	0.0785882758901469	0.072301751132662	0.00544367447809727	0.337648962627334	0.169366772021449	0.332285036829684	0.224054828770918	0.0563438178743053	0.720287922499816	1	0.856158501321585	0.117001736748847	-0.46074340971968	0.891825955400429	0.436858845904202	1.35256936512011	0.415225	0.456404	0.4358145	0.0291179501424808	0.375288	0.453388	0.414338	0.0552250396106694	0.0650294	0.080691	0.0728602	0.0110744235642312	0.408183	0.458556
Tyrosinase.slide2_image18_left.2019_08_29	Tyrosinase	0.260273171495521	0.0899439819721882	0.151644299780205	0.113787386743314	0.0234637895914221	0.618085480628235	1	0.805991781435189	0.144531178304204	-0.365091586142658	0.833723420725326	0.378006678233474	1.19881500686798	0.0355120913441929	0.051687901318166	0.0435999963311795	0.0114380249237814	0.0272486164753995	0.0351252931187225	0.0303463385873459	0.00360083407201884	0.319933527219967	0.0941190339718604	0.155987127999251	0.112655809182369	0.0234666921599406	0.569593816148959	1	0.782694229643662	0.168504621294698	-0.351152383261487	0.825123173297433	0.382504052314714	1.17627555655892	0.206082	0.309552	0.257817	0.0731643386493721	0.515384	0.543496	0.52944	0.0198781858327162	0.0956214	0.106105	0.1008632	0.0074130246512473	0.368984	0.3898
Tyrosinase.slide2_image18_right.2019_08_29	Tyrosinase	0.190916145249892	0.11780452343745	0.273105677277186	0.177986917755	0.0527308548983615	0.650104217584783	1	0.820887826652084	0.110624261484081	-0.622849532738563	0.941338367608563	0.498151773051528	1.56418790034713	0.0697677441483778	0.0785745341621082	0.074171139155243	0.00622734093919473	0.0365599778808992	0.0594634707573	0.0475951627289025	0.0096273295822332	0.306551988741558	0.133213325984426	0.255500339334516	0.171327668188966	0.0436210200097805	0.542928899511081	1	0.777302016720349	0.159100933888757	-0.433137109113604	0.875163012213452	0.441676480899834	1.30830012132706	0.339013	0.358763	0.348888	0.0139653589284343	0.520661	0.543459	0.53206	0.0161206203974909	0.0580592	0.108784	0.0834216	0.0358678500543314	0.414725	0.426476
Tyrosinase.slide2_image19.2019_08_29	Tyrosinase	0.329633752183003	0.120471019859139	0.213614649554527	0.151516098886387	0.0336931207907906	0.682740056832602	1	0.850779898937724	0.11199708887031	-0.292676722283258	0.837327908104476	0.390958778637259	1.13000463038773	0.0634774750872974	0.0670538335892901	0.0652656543382938	0.00252886734871323	0.0383754894300534	0.0551233385920418	0.0485709318847557	0.00715378034410545	0.319558193301093	0.131749464396887	0.230096964785867	0.163020616637545	0.0353881650857993	0.650459217606631	1	0.836242110614253	0.123210904757936	-0.362800135433163	0.845755530435059	0.396053768149476	1.20855566586822	0.251272	0.355236	0.303254	0.0735136493992782	0.536024	0.658645	0.5973345	0.0867061406158757	0.115218	0.141099	0.1281585	0.018300630603889	0.513178	0.539876
Tyrosinase.slide2_image2_left.2020_02_06	Tyrosinase	0.342414205001592	0.0758358130665252	0.139063108400877	0.110645617135836	0.0247052882864295	0.60191420736174	1	0.804267138529489	0.161270529422114	-0.0987681749146669	0.839947690804972	0.334262758494888	0.938715865719639	0.0508479312584322	0.0564481399808831	0.0536480356196577	0.00395994556370511	0.0268882426618973	0.0384096355837006	0.0332895510256319	0.00489774386656955	0.39396761997865	0.0985425827271764	0.153792929545585	0.124419218018071	0.0235944611439902	0.55924500679941	1	0.779266926572847	0.177279185873052	-0.0729050122211068	0.76917071449254	0.327212864068072	0.842075726713647	0.332352	0.337483	0.3349175	0.00362816489426817	0.3547	0.421745	0.3882225	0.0474079741446521	0.0540428	0.064189	0.0591159	0.00717444682327494	0.363525	0.387242
Tyrosinase.slide2_image2_right.2020_02_06	Tyrosinase	0.192109378023999	0.172599258602207	0.172599258602207	0.172599258602207	0	0.489792324075259	1	0.695603554299836	0.21559060114178	0	0	0	0	0.0311479254585721	0.0597508485322309	0.0424215523883373	0.0152327000007425	0.0233008187254877	0.0321212921118017	0.0277110554186447	0.00623701654473811	0.223800401130979	0.174554254516666	0.174554254516666	0.174554254516666	0	0.448820499609205	1	0.680645269601625	0.232984773501663	0	0	0	0	0.149508	0.216252	0.193376333333333	0.0380027554834295	0.647922	0.67021	0.658698333333333	0.0111621804470871	0.0579958	0.0895712	0.0698221333333333	0.0172142019534259	0.378158	0.502745
Tyrosinase.slide2_image2.2020_10_06	Tyrosinase	0.286012142815339	0.084734315307716	0.166235971861375	0.121732180508819	0.0279508766151446	0.687347252500459	1	0.840793798359307	0.120467331142669	-0.597854050613464	0.912715092216409	0.422223417908007	1.51056914282987	0.0475635086833354	0.0703341155609348	0.0589488121221351	0.0161012505348836	0.0303760685237889	0.0475181439682893	0.040902103291092	0.00738083141617949	0.30225953052491	0.110192016184719	0.189006738064367	0.139817914845746	0.0285565353606704	0.684440333313927	1	0.843987742101601	0.122542595726924	-0.311978861851778	0.832578292796947	0.373820780795563	1.14455715464873	0.266363	0.418865	0.342614	0.107835198344511	0.343532	0.645582	0.494557	0.213581603257397	0.0848434	0.0977974	0.0913204	0.00915986124349054	0.47013	0.536954
Tyrosinase.slide2_image20.2019_08_29	Tyrosinase	0.257344623495854	0.0773775521899885	0.13341173847808	0.100074745971629	0.0207381224465264	0.644795506785074	1	0.821665042851058	0.141129300616928	-0.331057948813764	0.836946205750073	0.373708239618945	1.16800415456384	0.0409747765966596	0.0419043574468284	0.041439567021744	0.000657312922815502	0.0304851924573749	0.0408350188011523	0.0350544662467885	0.0044416208092191	0.302854868266089	0.0873826743972645	0.134042700460593	0.105121581114097	0.0201267852344208	0.594352714438164	1	0.801280043312856	0.164536479822683	-0.0597138152105882	0.759301935259318	0.351782160482273	0.819015750469906	0.194836	0.259573	0.2272045	0.0457759716936735	0.578939	0.605274	0.5921065	0.0186216570825477	0.0764295	0.0870252	0.08172735	0.0074922913214183	0.425399	0.425991
Tyrosinase.slide2_image21.2019_08_29	Tyrosinase	0.229016787740727	0.102719573609611	0.175269167991574	0.139977370551464	0.0284680888933903	0.629092777384578	1	0.818869824721079	0.136672724302775	-0.193050120071054	0.818123198698831	0.362665828646065	1.01117331876989	0.0615404811439046	0.0705005139031812	0.0660204975235429	0.00633569992373805	0.0249490173153361	0.0430081136953147	0.0317854543738924	0.00841675148692485	0.286533153531959	0.118017109694742	0.179355004230849	0.142819594120127	0.0274358970636144	0.57870605846392	1	0.792506513877007	0.162087383069087	-0.060687542460425	0.754068635827545	0.349108917337055	0.81475617828797	0.399761	0.405785	0.402773	0.00425961124986778	0.44438	0.451794	0.448087	0.00524248967571705	0.064374	0.0802657	0.07231985	0.0112371288345823	0.423513	0.423652
Tyrosinase.slide2_image22_left.2019_08_29	Tyrosinase	0.341720407223026	0.0869057939745282	0.175072442045998	0.115728488273885	0.0314769641478386	0.568253876942682	1	0.788084906916446	0.182973649450492	-0.467067591432607	0.898522838018465	0.455015028325843	1.36559042945107	0.0346414751112186	0.0362437445339167	0.0354426098225677	0.00113297557407766	0.0239865453683632	0.0295953878927327	0.0268083278476253	0.00250668479968423	0.362924660185951	0.100305026413416	0.176489338213288	0.119674855742119	0.0284431911768964	0.545531104894168	1	0.77387777165616	0.194003349885662	-0.417173274594776	0.856276354955039	0.429951033431246	1.27344962954982	0.178568	0.281731	0.2301495	0.0729472568675478	0.417491	0.537802	0.4776465	0.0850727239513347	0.0805138	0.0928191	0.08666645	0.00870116107453483	0.437625	0.441805
Tyrosinase.slide2_image22_right.2019_08_29	Tyrosinase	0.308211094931726	0.0598599445470867	0.134619626798527	0.0970702321084807	0.0240785688965884	0.608191632739742	1	0.808547572957791	0.166178849283074	-0.450438983668405	0.917820542191583	0.405546526805857	1.36825952585999	0.0387189311014128	0.0476484238572013	0.0431836774793071	0.00631410488017422	0.0244873711137235	0.033978937146078	0.028893224930355	0.00415029395998378	0.346852382681088	0.0743569780974647	0.140281390179731	0.105063593639044	0.0224443352022081	0.571253805099478	1	0.787318255525645	0.185232439393051	-0.2881351157833	0.861606929939173	0.371288640538071	1.14974204572247	0.16312	0.198762	0.180941	0.0252026998950509	0.595217	0.646926	0.6210715	0.0365637845483752	0.0733495	0.0759215	0.0746355	0.0018186786412118	0.408935	0.419467
Tyrosinase.slide2_image23_left.2019_08_29	Tyrosinase	0.206462700252557	0.10815836560163	0.191929792419291	0.145974970032711	0.0313114468004385	0.705120228395308	1	0.846128495803753	0.106379801481746	-0.234960018808987	0.836638880576223	0.358281788368292	1.07159889938521	0.0555338201161023	0.0578485734599867	0.0566911967880445	0.00163677778623487	0.0219554531126691	0.0373582550376784	0.0316627383608618	0.0067012512383668	0.310112501131397	0.115556913731265	0.213721013976083	0.152919110692726	0.034811993345293	0.699249979865886	1	0.853804854943777	0.104838718729677	-0.280481156354586	0.846437204191249	0.376512620766409	1.12691836054584	0.407232	0.422864	0.415048	0.0110534932035081	0.395512	0.439191	0.4173515	0.0308857170954472	0.0728931	0.0790396	0.07596635	0.00434623183056311	0.444552	0.478266
Tyrosinase.slide2_image23_right.2019_08_29	Tyrosinase	0.206571726833646	0.0910508850351159	0.17694834943318	0.115930834392383	0.0312437688970739	0.705506620284416	1	0.860045818144173	0.106588939457719	-0.520849982449767	0.882875647509619	0.467913470055047	1.40372562995939	0.0589878727756482	0.0678089351192244	0.0633984039474363	0.00623743300041202	0.0409733229261788	0.0485605751818181	0.0461056402828226	0.00349860341294381	0.282766134664899	0.118596736369209	0.204297948101341	0.139975158889483	0.0326693724303617	0.653106506830794	1	0.837423581457496	0.122565294175423	-0.440043120975502	0.853383717253724	0.420029119435821	1.29342683822923	0.272792	0.313812	0.293302	0.0290055201642722	0.605425	0.642352	0.6238885	0.0261113321088757	0.0571893	0.0604075	0.0587984	0.00227561104321455	0.505341	0.508915
Tyrosinase.slide2_image3.2019_08_29	Tyrosinase	0.559216855502851	0.101400052388111	0.187358971976902	0.142611332210677	0.0333658989087651	0.528965660179841	1	0.775230924529895	0.183002400487657	-0.553250646488433	0.892607936315311	0.41894704316458	1.44585858280374	0.0515323450976203	0.0521764033267042	0.0518543742121622	0.00045541794126423	0.0305341833698709	0.0586758010616097	0.0439991640252996	0.0125376816243055	0.533653365226677	0.105584462540753	0.194703889804344	0.152603031715493	0.0372452084418455	0.529987708713422	1	0.780982153679255	0.183417468070495	-0.475636466257843	0.878895582087537	0.413540089984941	1.35453204834538	0.115068	0.181619	0.1483435	0.0470586633947459	0.658588	0.775756	0.717172	0.0828502873380654	0.0802094	0.105475	0.0928422	0.0178654770907468	0.446473	0.452513
Tyrosinase.slide2_image3.2020_02_06	Tyrosinase	0.284083684453483	0.0982880568044325	0.167036166013732	0.128976247742223	0.0262648857720553	0.676481661612566	1	0.833877097938187	0.125347325321311	-0.229993430152703	0.819800346835443	0.365452669086912	1.04979377698815	0.0544870472627342	0.0622147350545353	0.0583508911586348	0.00546430044047509	0.0225857290187965	0.0346309800391669	0.0266249654941102	0.0055918233893546	0.31561933958188	0.103899147074134	0.164173586492337	0.123611959119915	0.0241455756003261	0.646388286476064	1	0.815557169139557	0.141305179936878	-0.140688767520316	0.778236411661501	0.355800041207403	0.918925179181817	0.377589	0.386731	0.38216	0.00646437019360741	0.406684	0.490184	0.448434	0.0590434162290767	0.0847642	0.0988847	0.09182445	0.00998470130374465	0.407387	0.421365
Tyrosinase.slide2_image3.2020_10_06	Tyrosinase	0.363903183007109	0.108186590626053	0.203524632526071	0.140903830287905	0.0334535153173882	0.672761744141056	1	0.834243410050484	0.106857815625475	-0.378878651069103	0.870631938590066	0.4056252951506	1.24951058965917	0.0613875153562513	0.0639061841219505	0.0626468497391009	0.00178096776378863	0.043649488425355	0.0606635064515942	0.0495368575418566	0.00768433201733458	0.425048101381945	0.106408463642214	0.211048885772301	0.148211576025112	0.0358780473143181	0.640381367077265	1	0.81653467179289	0.121216599175043	-0.293317915548605	0.876164647435789	0.399966599086647	1.16948256298439	0.165162	0.166397	0.1657795	0.000873276874765376	0.770742	0.777028	0.773885	0.00444487322653865	0.107703	0.115152	0.1114275	0.0052672384130586	0.490966	0.496695
Tyrosinase.slide2_image4_left.2019_08_29	Tyrosinase	0.32831208396396	0.110549438791531	0.175666730570834	0.134527422283955	0.0260825487101343	0.557295974200226	1	0.77587650827935	0.17642389127861	-0.150179708177069	0.782877209340142	0.35028956268174	0.933056917517211	0.0434991126515155	0.0518567889224843	0.0476779507869999	0.00590976956616398	0.0222665072265429	0.0371407783718267	0.0290148299938839	0.00642071467587943	0.344911710824875	0.104955985808428	0.172425459373749	0.133897253920986	0.0263799284057183	0.549055054411239	1	0.773093508463258	0.181503080375598	-0.222667508751035	0.804891729982094	0.353025831644616	1.02755923873313	0.214527	0.2795	0.2470135	0.0459428488940336	0.568207	0.604588	0.5863975	0.0257252518063478	0.0853988	0.0868704	0.0861346	0.00104057833919413	0.349422	0.395187
Tyrosinase.slide2_image4_left.2020_10_06	Tyrosinase	0.428992232136462	0.0904156088194828	0.149597377133248	0.112777135274019	0.0233182249441141	0.555302922263813	1	0.773210872040095	0.178211672449781	-0.212934640164263	0.807014129522834	0.357024034999315	1.0199487696871	0.0385629930897792	0.045334499855209	0.0419487464724941	0.00478817835268597	0.0355072118416065	0.0386882966515262	0.0368792493110855	0.00138934295540619	0.409007119543717	0.0946574602896525	0.153585638199899	0.116759381342165	0.0239081773274207	0.56052474441555	1	0.776304738488856	0.174514722034123	-0.199118961308515	0.793872212768884	0.358347276527697	0.992991174077399	0.179187	0.286624	0.2329055	0.0759694312503391	0.421773	0.57011	0.4959415	0.104890098600869	0.0740752	0.0810746	0.0775749	0.00494932320423712	0.478342	0.491572
Tyrosinase.slide2_image4_right.2019_08_29	Tyrosinase	0.297856710117432	0.066176324119631	0.171303997440212	0.121235583682082	0.035586128438928	0.592102031155564	1	0.785393824300778	0.158796495913155	-0.590667209666948	0.950174381060328	0.447978910585941	1.54084159072728	0.0478987578199576	0.0606974185123364	0.054298088166147	0.00905001976568673	0.0235631647428095	0.0325659600218113	0.0283711019972156	0.00450865145028933	0.349493689456076	0.0848803885810268	0.173751022080098	0.12775197164015	0.030957801140568	0.535706165455116	1	0.760368313409355	0.183597054023201	-0.428718604778187	0.897337415820762	0.397257530005427	1.32605602059895	0.139782	0.213478	0.17663	0.0521109413463238	0.724013	0.818402	0.7712075	0.066743101969417	0.0862838	0.0932315	0.08975765	0.00491276578364978	0.473672	0.495847
Tyrosinase.slide2_image4_right.2020_10_06	Tyrosinase	0.137062286504857	0.0980879630359079	0.204485680544723	0.158399539527167	0.0374532876616727	0.492086320451741	1	0.799356197798671	0.188845296956109	-0.160033252224669	0.879258649360602	0.366618548701924	1.03929190158527	0.0381942741566623	0.0622191171167875	0.0519151918450873	0.0123715458895255	0.0283446549237923	0.069252279191666	0.0450850043373307	0.0183630334311062	0.0980974887689602	0.12529993130091	0.229166238763778	0.166377436973603	0.0369079260607104	0.496310876877717	1	0.767129384190014	0.170254815868667	-0.240138501405832	0.843666976409346	0.381992794881717	1.08380547781518	0.266586	0.471742	0.338903	0.115193013881051	0.341719	0.686165	0.492105333333333	0.176327200857761	0.0742568	0.0971418	0.0865596666666667	0.0115391290249019	0.435146	0.518757
Tyrosinase.slide2_image4.2020_02_06	Tyrosinase	0.236387087830891	0.102597379122102	0.194948526609126	0.136797253515228	0.032488139199748	0.68008265138234	1	0.842032188403378	0.121013287150617	-0.567527716080451	0.901242853519816	0.429031761380184	1.46877056960027	0.0473905454482106	0.0727422258196381	0.0600663856339243	0.0179263451051103	0.0367192089126836	0.055631310006698	0.0469823836992327	0.00990534136824035	0.32136977185866	0.112890567539485	0.205148650515433	0.151556417844004	0.032339866105539	0.598703505448917	1	0.804188886110707	0.152960011952406	-0.437571054717822	0.869001826225551	0.390379155073342	1.30657288094337	0.278049	0.327711	0.30288	0.0351163369672863	0.549704	0.573742	0.561723	0.0169974328061622	0.0676355	0.0831558	0.07539565	0.0109745093760496	0.477292	0.494921
Tyrosinase.slide2_image5_left.2020_02_06	Tyrosinase	0.313309268962792	0.0624701762612637	0.146635516181011	0.0975446497124585	0.0289266335062075	0.624668124645793	1	0.810379407847139	0.151624022737056	-0.513881373283512	0.930823489280984	0.472954413676863	1.4447048625645	0.0447796381042318	0.0543205059411132	0.0495500720226725	0.00674641234586346	0.0220231568886619	0.0401357859966963	0.0331872239063165	0.00789813997928686	0.376040348322728	0.102171249916044	0.172187993458185	0.12112810579724	0.0263087015034113	0.561730314079246	1	0.779828350035554	0.181147903128932	-0.342947923074378	0.830254115014014	0.396748671402282	1.17320203808839	0.192739	0.194458	0.1935985	0.00121551655685967	0.493057	0.615889	0.554473	0.086855340146706	0.0478479	0.0578567	0.0528523	0.00707729035153992	0.463533	0.495396
Tyrosinase.slide2_image5_left.2020_10_06	Tyrosinase	0.406611420023004	0.10418934153412	0.226257558534961	0.14290561005441	0.0456808528483535	0.613141875729823	1	0.820578969469475	0.145815315453173	-0.557224171170831	0.924007874954335	0.500854753904624	1.48123204612517	0.0514419790865998	0.0693491859575096	0.0603955825220547	0.0126623074105307	0.0270423710711429	0.052145005177474	0.0420580216510643	0.0116405031678093	0.45430568469921	0.109048627332308	0.252239987595128	0.156146542172841	0.0523894257544653	0.574800555382202	1	0.806088026696661	0.159650793611039	-0.59348554978065	0.937512650429298	0.529795997043897	1.53099820020995	0.181306	0.19435	0.187828	0.00922350085379733	0.639366	0.744138	0.691752	0.0740849916784769	0.0678474	0.0795175	0.07368245	0.00825200684712513	0.445933	0.452743
Tyrosinase.slide2_image5_right.2020_02_06	Tyrosinase	0.305973660926631	0.142375709787392	0.282876007689918	0.185072702572352	0.0513641475845047	0.683833347879995	1	0.832946466865641	0.113406286060002	-0.576071761185989	0.889225831658021	0.476162624648817	1.46529759284401	0.042222438417956	0.0724661210632525	0.0573442797406043	0.0213855130865431	0.0359491685089021	0.0724241263703478	0.0528713841894338	0.0169575447152616	0.316809212260637	0.143329319607799	0.29999486685107	0.187877634423109	0.0572785723147943	0.653823268412102	1	0.822188904644273	0.124676819058906	-0.716678347946653	0.94285601678048	0.532603510957884	1.65953436472713	0.233192	0.40785	0.320521	0.12350185618848	0.46251	0.768094	0.615302	0.21608051862211	0.0838344	0.091053	0.0874437	0.00510432101067321	0.25352	0.503604
Tyrosinase.slide2_image5_right.2020_10_06	Tyrosinase	0.325409148577763	0.110367575621044	0.205483490702538	0.136815193170866	0.034563131554727	0.652832837311859	1	0.828501169240144	0.110907849091001	-0.579181571310474	0.89904675181487	0.45554805245474	1.47822832312534	0.0519583258254808	0.0664606121261119	0.0592094689757964	0.0102546649858851	0.0298676901315813	0.0504562201769504	0.0385652720669084	0.0103757880129524	0.327043982002073	0.115410043658684	0.212084478056651	0.142936010409574	0.0357469039512767	0.636448801492784	1	0.820468040447681	0.116021821053542	-0.656319873868232	0.911830434141805	0.457187610565246	1.56815030801004	0.373085	0.438694	0.4058895	0.0463925688068682	0.420759	0.441651	0.431205	0.0147728748725494	0.0830506	0.0879194	0.085485	0.00344276149624106	0.485355	0.536845
Tyrosinase.slide2_image6_left.2020_02_06	Tyrosinase	0.320451209017884	0.117497475680918	0.281404034905462	0.190257575426808	0.0695726958277507	0.533393175493776	1	0.737884144421139	0.15748234426538	-0.952994603942933	0.991965415960427	0.67828817577261	1.94496001990336	0.0406057823706187	0.0680393170422826	0.0543225497064507	0.0193984383982498	0.0409265863654871	0.0643579853068679	0.0521781065326227	0.0120529151117098	0.36696883231269	0.105944716387681	0.256295770412151	0.177238369412405	0.0613899858185301	0.510363070703153	1	0.72693804381203	0.171698569344088	-0.921691354109772	0.98633777712091	0.665155734634511	1.90802913123068	0.138059	0.505486	0.3217725	0.25981012329103	0.354509	0.696833	0.525671	0.242059621762904	0.0760069	0.0766109	0.0763089	0.00042709249583667	0.377509	0.431207
Tyrosinase.slide2_image6_right.2020_02_06	Tyrosinase	0.422156148553767	0.125186186659653	0.235380882130796	0.153415626077921	0.0411529790341735	0.47091534209272	1	0.729630104502276	0.190781017970177	-0.616426183139942	0.90808696326566	0.47486232977835	1.5245131464056	0.0523692346026701	0.0583093148765703	0.0553392747396202	0.00420027104246729	0.0295080246278565	0.0386140143904794	0.0324365782201782	0.00416793938700963	0.439578186704272	0.128364849459962	0.244708052255952	0.161636298988274	0.0424711709074375	0.461366176168972	1	0.733790214787438	0.197958266647404	-0.500318440716292	0.874824295697913	0.458328009955986	1.37514273641421	0.11792	0.196226	0.157073	0.0553707036075938	0.735651	0.87973	0.8076905	0.101879237926577	0.0624892	0.085272	0.0738806	0.0161098723744169	0.431752	0.486062
Tyrosinase.slide2_image7.2020_02_06	Tyrosinase	0.273603663697739	0.072335118553342	0.193045277226693	0.124290053315043	0.0465505364293139	0.639554158745114	1	0.81017495168373	0.138658717037822	-0.813674877785402	0.975988098097911	0.602342802883783	1.78966297588331	0.0579829213566229	0.0715144677967353	0.0647486945766791	0.00956824824774412	0.0291445625407103	0.0426973745483545	0.0358844439099133	0.00569427614330146	0.299497104975873	0.0874121761394002	0.20652869889521	0.138035297129701	0.0417778022988727	0.590896907387298	1	0.783940214934131	0.154604799677554	-0.716434629566269	0.955411239480288	0.506695216794534	1.67184586904656	0.229473	0.410132	0.3198025	0.12774520398238	0.465136	0.641053	0.5530945	0.124392103625994	0.0679141	0.0752512	0.07158265	0.00518811316424382	0.498995	0.531066
Tyrosinase.slide2_image7.2020_10_06	Tyrosinase	0.408548106678544	0.101020804031339	0.196122714038823	0.132608090268872	0.0376427666103527	0.519362278343288	1	0.750606361123789	0.19484066062634	-0.695411845351322	0.923705287986349	0.483524858397293	1.61911713333767	0.052763733369633	0.0541807095401676	0.0534722214549003	0.00100195345896475	0.0259712467441626	0.0479228381750179	0.0379446709376959	0.0102727636255022	0.395516290164519	0.108407935390371	0.197234104258087	0.135997074539662	0.033056797517689	0.516200481706309	1	0.74647620382587	0.191479213305199	-0.617064801823822	0.901624710895837	0.444760302507203	1.51868951271966	0.294746	0.329649	0.3121975	0.0246801479837541	0.506381	0.525873	0.516127	0.0137829253788882	0.0781901	0.0812043	0.0796972	0.00213136125985249	0.430912	0.441453
Tyrosinase.slide2_image8.2020_02_06	Tyrosinase	0.141307980422029	0.123762298465299	0.219808019928778	0.158646749349502	0.037949382444981	0.768404484614538	1	0.870668700521685	0.0878635086477808	-0.466246117957112	0.86711811047027	0.403901951298586	1.33336422842738	0.0648654615872944	0.0690374492377782	0.0669514554125363	0.00295004075868362	0.0313484454057423	0.0681604833221487	0.0508763999035845	0.015426494589766	0.256529420878084	0.132775343196553	0.228019781217563	0.168297536353286	0.035531334426378	0.734031432564293	1	0.855165759439513	0.0952937361748958	-0.365717669007236	0.840404729537743	0.373742109572531	1.20612239854498	0.338647	0.388114	0.3633805	0.034978451144955	0.482443	0.553969	0.518206	0.050576519631149	0.0750088	0.0784521	0.07673045	0.00243478077965964	0.403807	0.460788
Tyrosinase.slide2_image9_left.2019_08_29	Tyrosinase	0.268341640274178	0.0700779316740131	0.143657780175015	0.0941264267924068	0.0276264648871656	0.619817207853376	1	0.802319074737543	0.147607081432185	-0.492675743245945	0.904935376413542	0.454587974539794	1.39761111965949	0.0469976138001761	0.0476745409150494	0.0473360773576127	0.00047865975329597	0.0246228260790077	0.0357388283901678	0.0296658237105739	0.00459264999470695	0.336465202564604	0.0894431255336347	0.166352060452295	0.114876066318269	0.0281081059799169	0.550265278851362	1	0.769125767411144	0.176867589583069	-0.385549011626212	0.868262698800362	0.415413202556256	1.25381171042657	0.321158	0.431447	0.3763025	0.0779860997902832	0.31611	0.440146	0.378128	0.0877066967112546	0.0684671	0.0786451	0.0735561	0.00719693281891668	0.442467	0.462874
Tyrosinase.slide2_image9_right.2019_08_29	Tyrosinase	0.2617815286329	0.0695307791057937	0.131124582125999	0.102799247065435	0.025590318604493	0.644643480900142	1	0.823054395179112	0.139697585662668	-0.311181192871529	0.851126463367639	0.401153818233351	1.16230765623917	0.0399693404193097	0.0495629939915665	0.0447661672054381	0.00678373749729735	0.0301787626440937	0.0457375228300607	0.0375741148331863	0.00686844059049683	0.300118908186041	0.0769372225181058	0.135899476330104	0.109033634942066	0.0242673193604455	0.607144877952781	1	0.804327281515984	0.153938891378253	-0.17467371447842	0.825803345150965	0.357296288799592	1.00047705962939	0.246859	0.361523	0.304191	0.0810796919579743	0.429839	0.454915	0.442377	0.0177314096450339	0.0626064	0.0784025	0.07050445	0.0111695294263008	0.361535	0.46267
Tyrosinase.slide2_image9.2020_02_06	Tyrosinase	0.205132626156675	0.0518510046731698	0.128649075781999	0.0786467418730033	0.0289300761031575	0.700779280847356	1	0.854070757827427	0.108669651109064	-0.771009925415493	0.962268473844939	0.627866390971834	1.73327839926043	0.0391756023688121	0.0440282182939604	0.0416019103313862	0.00343131762716613	0.0198211318715775	0.0281385486856824	0.0243834226522158	0.00390607873322196	0.318322568284288	0.0844523748444064	0.155796413277675	0.102325427209013	0.0270533090072917	0.609604712935964	1	0.811473156251719	0.144722502155763	-0.588931258234913	0.89893069709599	0.4711669117362	1.4878619553309	0.148265	0.186872	0.1675685	0.027299271501269	0.651606	0.657896	0.654751	0.0044477016536634	0.0515984	0.0527913	0.05219485	0.00084350767927743	0.48357	0.493187
[truncated: 72 more columns]
