# Supplementary material for: Cell cycle-driven transcriptome maturation confers multilineage competence to cardiopharyngeal progenitors
Source: EMBO J. 2025 Nov 3;44(24):7649–76. doi: 10.1038/s44318-025-00613-y (PMC12705688; doi:10.1038/s44318-025-00613-y)
Supplement: Supplementary file 15 — Source data Fig. 8 [file 44318_2025_613_MOESM15_ESM.zip]

Archive with 74 entries (66 files):
- Figure 8/
- __MACOSX/._Figure 8
- Figure 8/Figure 8O/
- __MACOSX/Figure 8/._Figure 8O
- Figure 8/.DS_Store
- __MACOSX/Figure 8/._.DS_Store
- Figure 8/8J,N/
- __MACOSX/Figure 8/._8J,N
- Figure 8/8A/
- __MACOSX/Figure 8/._8A
- Figure 8/Figure 8K/
- __MACOSX/Figure 8/._Figure 8K
- Figure 8/8B,C,D/
- __MACOSX/Figure 8/._8B,C,D
- Figure 8/8F,G/
- __MACOSX/Figure 8/._8F,G
- Figure 8/8E/
- __MACOSX/Figure 8/._8E
- Figure 8/Figure 8O/GATA.tif
- __MACOSX/Figure 8/Figure 8O/._GATA.tif
- Figure 8/Figure 8O/Flank+GATA.tif
- __MACOSX/Figure 8/Figure 8O/._Flank+GATA.tif
- Figure 8/Figure 8O/FOX.tif
- __MACOSX/Figure 8/Figure 8O/._FOX.tif
- Figure 8/Figure 8O/Flank.tif
- __MACOSX/Figure 8/Figure 8O/._Flank.tif
- Figure 8/Figure 8O/Readme.docx
- __MACOSX/Figure 8/Figure 8O/._Readme.docx
- Figure 8/8J,N/.DS_Store
- __MACOSX/Figure 8/8J,N/._.DS_Store
- Figure 8/8J,N/robusta_Embryo statistics_table_tidy.xlsx
- __MACOSX/Figure 8/8J,N/._robusta_Embryo statistics_table_tidy.xlsx
- Figure 8/8A/20230317 DepdcGata_dFISH_8H_[ii2_DepdcGata_dFISH_8H_11_Image_3]_2024-03-22T06-39-15.390 copy.tif
- __MACOSX/Figure 8/8A/._20230317 DepdcGata_dFISH_8H_[ii2_DepdcGata_dFISH_8H_11_Image_3]_2024-03-22T06-39-15.390 copy.tif
- Figure 8/8A/20230316 DepdcGata_dFISH_10H_[ii8_DepdcGata_dFISH_10H_14-1024_Image_9]_2024-03-22T06-32-25.024.tif
- __MACOSX/Figure 8/8A/._20230316 DepdcGata_dFISH_10H_[ii8_DepdcGata_dFISH_10H_14-1024_Image_9]_2024-03-22T06-32-25.024.tif
- Figure 8/8A/20230316 DepdcGata_dFISH_10H_[ii8_DepdcGata_dFISH_10H_14-1024_Image_9]_2024-03-22T06-27-46.121 copy.tif
- __MACOSX/Figure 8/8A/._20230316 DepdcGata_dFISH_10H_[ii8_DepdcGata_dFISH_10H_14-1024_Image_9]_2024-03-22T06-27-46.121 copy.tif
- Figure 8/8A/20230317 DepdcGata_dFISH_8H_[ii2_DepdcGata_dFISH_8H_11_Image_3]_2024-03-22T06-23-51.017.tif
- __MACOSX/Figure 8/8A/._20230317 DepdcGata_dFISH_8H_[ii2_DepdcGata_dFISH_8H_11_Image_3]_2024-03-22T06-23-51.017.tif
- Figure 8/8A/20230308 DepdcGata_dFISH_12H_[ii4_DepdcGata_dFISH_12H_9-1024_Image_5]_2024-03-22T06-37-36.709 copy.tif
- __MACOSX/Figure 8/8A/._20230308 DepdcGata_dFISH_12H_[ii4_DepdcGata_dFISH_12H_9-1024_Image_5]_2024-03-22T06-37-36.709 copy.tif
- Figure 8/8A/20230308 DepdcGata_dFISH_12H_[ii4_DepdcGata_dFISH_12H_9-1024_Image_5]_2024-03-22T06-37-03.834.tif
- __MACOSX/Figure 8/8A/._20230308 DepdcGata_dFISH_12H_[ii4_DepdcGata_dFISH_12H_9-1024_Image_5]_2024-03-22T06-37-03.834.tif
- Figure 8/Figure 8K/-1969_-1.tif
- __MACOSX/Figure 8/Figure 8K/._-1969_-1.tif
- Figure 8/Figure 8K/-2537_-1.tif
- __MACOSX/Figure 8/Figure 8K/._-2537_-1.tif
- Figure 8/Figure 8K/-3691_-1.tif
- __MACOSX/Figure 8/Figure 8K/._-3691_-1.tif
- Figure 8/Figure 8K/-2786_-2062.tif
- __MACOSX/Figure 8/Figure 8K/._-2786_-2062.tif
- Figure 8/Figure 8K/Readme.docx
- __MACOSX/Figure 8/Figure 8K/._Readme.docx
- Figure 8/8B,C,D/20230330 DepGat_dFISH.xlsx
- __MACOSX/Figure 8/8B,C,D/._20230330 DepGat_dFISH.xlsx
- Figure 8/8F,G/20231012 EP33III Graphs.xlsx
- __MACOSX/Figure 8/8F,G/._20231012 EP33III Graphs.xlsx
- Figure 8/8E/20231004 EP33III_Tyr_11H_[ii13_EP33III_gataDep_Tyr_11H_14-1024_Image_14]_2024-03-22T06-09-37.978.tif
- __MACOSX/Figure 8/8E/._20231004 EP33III_Tyr_11H_[ii13_EP33III_gataDep_Tyr_11H_14-1024_Image_14]_2024-03-22T06-09-37.978.tif
- Figure 8/8E/20231005 EP33III_Tyr_10H_[ii6_EP33III_gataDep_Tyr_10H_6_Image_7]_2024-03-22T06-06-34.526.tif
- __MACOSX/Figure 8/8E/._20231005 EP33III_Tyr_10H_[ii6_EP33III_gataDep_Tyr_10H_6_Image_7]_2024-03-22T06-06-34.526.tif
- Figure 8/8E/20231006 EP33III_Tyr_9H_[ii9_EP33III_gataDep_Tyr_9H_10-0.22_Image_10]_2024-03-22T06-04-21.806.tif
- __MACOSX/Figure 8/8E/._20231006 EP33III_Tyr_9H_[ii9_EP33III_gataDep_Tyr_9H_10-0.22_Image_10]_2024-03-22T06-04-21.806.tif
- Figure 8/8E/20231004 EP33III_Gata_11H_[ii7_EP33III_gataDep_Gata_11H_7-1024_Image_8]_2024-03-22T05-59-10.676.tif
- __MACOSX/Figure 8/8E/._20231004 EP33III_Gata_11H_[ii7_EP33III_gataDep_Gata_11H_7-1024_Image_8]_2024-03-22T05-59-10.676.tif
- Figure 8/8E/20231005 EP33III_Tyr_12H_[ii4_EP33III_gataDep_Tyr_12H_5-1024_Image_5]_2024-03-22T09-19-39.672.tif
- __MACOSX/Figure 8/8E/._20231005 EP33III_Tyr_12H_[ii4_EP33III_gataDep_Tyr_12H_5-1024_Image_5]_2024-03-22T09-19-39.672.tif
- Figure 8/8E/20231006 EP33III_Gata_9H_[ii2_EP33III_gataDep_Gata_9H_3_Image_3]_2024-03-22T05-55-16.930.tif
- __MACOSX/Figure 8/8E/._20231006 EP33III_Gata_9H_[ii2_EP33III_gataDep_Gata_9H_3_Image_3]_2024-03-22T05-55-16.930.tif
- Figure 8/8E/20231005 EP33III_Gata_10H_[ii3_EP33III_gataDep_Gata_10H_4_Image_4]_2024-03-22T05-57-35.762.tif
- __MACOSX/Figure 8/8E/._20231005 EP33III_Gata_10H_[ii3_EP33III_gataDep_Gata_10H_4_Image_4]_2024-03-22T05-57-35.762.tif
- Figure 8/8E/20231005 EP33III_Gata_12H_[ii2_EP33III_gataDep_Gata_12H_3-1024_Image_3]_2024-03-22T06-02-41.336.tif
- __MACOSX/Figure 8/8E/._20231005 EP33III_Gata_12H_[ii2_EP33III_gataDep_Gata_12H_3-1024_Image_3]_2024-03-22T06-02-41.336.tif
