# Supplementary material for: Cell cycle-driven transcriptome maturation confers multilineage competence to cardiopharyngeal progenitors
Source: EMBO J. 2025 Nov 3;44(24):7649–76. doi: 10.1038/s44318-025-00613-y (PMC12705688; doi:10.1038/s44318-025-00613-y)
Supplement: Supplementary file 15 — Source data Fig. 8 [file 44318_2025_613_MOESM15_ESM.zip › Figure 8/8J,N/robusta_Embryo statistics_table_tidy.xlsx]

## Sheet: group1_Depdc_locus
Construct	Construct_Start	Construct_End	Embryo	Tissue	Expression
-3691/-1	-3691	-1	embryo1	TVC	+
-3691/-1	-3691	-1	embryo2	TVC	+
-3691/-1	-3691	-1	embryo3	TVC	+
-3691/-1	-3691	-1	embryo4	TVC	+
-3691/-1	-3691	-1	embryo5	TVC	+
-3691/-1	-3691	-1	embryo6	TVC	+
-3691/-1	-3691	-1	embryo7	TVC	+
-3691/-1	-3691	-1	embryo8	TVC	+
-3691/-1	-3691	-1	embryo9	TVC	+
-3691/-1	-3691	-1	embryo10	TVC	++
-3691/-1	-3691	-1	embryo11	TVC	++
-3691/-1	-3691	-1	embryo12	TVC	++
-3691/-1	-3691	-1	embryo13	TVC	++
-3691/-1	-3691	-1	embryo14	TVC	++
-3691/-1	-3691	-1	embryo15	TVC	++
-3691/-1	-3691	-1	embryo16	TVC	++
-3691/-1	-3691	-1	embryo17	TVC	++
-3691/-1	-3691	-1	embryo18	TVC	++
-3691/-1	-3691	-1	embryo19	TVC	++
-3691/-1	-3691	-1	embryo20	TVC	++
-3691/-1	-3691	-1	embryo21	TVC	++
-3691/-1	-3691	-1	embryo22	TVC	++
-3691/-1	-3691	-1	embryo23	TVC	++
-3691/-1	-3691	-1	embryo24	TVC	++
-3691/-1	-3691	-1	embryo25	TVC	++
-3691/-1	-3691	-1	embryo26	TVC	++
-3691/-1	-3691	-1	embryo27	TVC	++
-3691/-1	-3691	-1	embryo28	TVC	++
-3691/-1	-3691	-1	embryo29	TVC	++
-3691/-1	-3691	-1	embryo30	TVC	++
-3691/-1	-3691	-1	embryo31	TVC	++
-3691/-1	-3691	-1	embryo32	TVC	++
-3691/-1	-3691	-1	embryo33	TVC	++
-3691/-1	-3691	-1	embryo34	TVC	++
-3691/-1	-3691	-1	embryo35	TVC	++
-3691/-1	-3691	-1	embryo36	TVC	++
-3691/-1	-3691	-1	embryo37	TVC	++
-3691/-1	-3691	-1	embryo38	TVC	++
-3691/-1	-3691	-1	embryo39	TVC	++
-3691/-1	-3691	-1	embryo40	TVC	++
-3691/-1	-3691	-1	embryo41	TVC	++
-3691/-1	-3691	-1	embryo42	TVC	++
-3691/-1	-3691	-1	embryo43	TVC	++
-3691/-1	-3691	-1	embryo44	TVC	++
-3691/-1	-3691	-1	embryo45	TVC	++
-3691/-1	-3691	-1	embryo46	TVC	++
-3691/-1	-3691	-1	embryo47	TVC	++
-3691/-1	-3691	-1	embryo48	TVC	++
-3691/-1	-3691	-1	embryo49	TVC	++
-3691/-1	-3691	-1	embryo50	TVC	++
-3691/-1	-3691	-1	embryo51	TVC	++
-3691/-1	-3691	-1	embryo52	TVC	++
-3691/-1	-3691	-1	embryo53	TVC	++
-3691/-1	-3691	-1	embryo54	TVC	++
-3691/-1	-3691	-1	embryo55	TVC	++
-3691/-1	-3691	-1	embryo56	TVC	++
-3691/-1	-3691	-1	embryo57	TVC	++
-3691/-1	-3691	-1	embryo58	TVC	++
-3691/-1	-3691	-1	embryo59	TVC	++
-3691/-1	-3691	-1	embryo60	TVC	++
-3691/-1	-3691	-1	embryo61	TVC	++
-3691/-1	-3691	-1	embryo62	TVC	++
-3691/-1	-3691	-1	embryo63	TVC	++
-3691/-1	-3691	-1	embryo64	TVC	++
-3691/-1	-3691	-1	embryo65	TVC	++
-3691/-1	-3691	-1	embryo66	TVC	++
-3691/-1	-3691	-1	embryo67	TVC	++
-3691/-1	-3691	-1	embryo68	TVC	++
-3691/-1	-3691	-1	embryo69	TVC	++
-3691/-1	-3691	-1	embryo70	TVC	++
-2537/-1	-2537	-1	embryo1	TVC	-
-2537/-1	-2537	-1	embryo2	TVC	-
-2537/-1	-2537	-1	embryo3	TVC	+
-2537/-1	-2537	-1	embryo4	TVC	+
-2537/-1	-2537	-1	embryo5	TVC	+
-2537/-1	-2537	-1	embryo6	TVC	+
-2537/-1	-2537	-1	embryo7	TVC	+
-2537/-1	-2537	-1	embryo8	TVC	+
-2537/-1	-2537	-1	embryo9	TVC	+
-2537/-1	-2537	-1	embryo10	TVC	+
-2537/-1	-2537	-1	embryo11	TVC	+
-2537/-1	-2537	-1	embryo12	TVC	+
-2537/-1	-2537	-1	embryo13	TVC	++
-2537/-1	-2537	-1	embryo14	TVC	++
-2537/-1	-2537	-1	embryo15	TVC	++
-2537/-1	-2537	-1	embryo16	TVC	++
-2537/-1	-2537	-1	embryo17	TVC	++
-2537/-1	-2537	-1	embryo18	TVC	++
-2537/-1	-2537	-1	embryo19	TVC	++
-2537/-1	-2537	-1	embryo20	TVC	++
-2537/-1	-2537	-1	embryo21	TVC	++
-2537/-1	-2537	-1	embryo22	TVC	++
-2537/-1	-2537	-1	embryo23	TVC	++
-2537/-1	-2537	-1	embryo24	TVC	++
-2537/-1	-2537	-1	embryo25	TVC	++
-2537/-1	-2537	-1	embryo26	TVC	++
-2537/-1	-2537	-1	embryo27	TVC	++
-2537/-1	-2537	-1	embryo28	TVC	++
-2537/-1	-2537	-1	embryo29	TVC	++
-2537/-1	-2537	-1	embryo30	TVC	++
-2537/-1	-2537	-1	embryo31	TVC	++
-2537/-1	-2537	-1	embryo32	TVC	++
-2537/-1	-2537	-1	embryo33	TVC	++
-2537/-1	-2537	-1	embryo34	TVC	++
-2537/-1	-2537	-1	embryo35	TVC	++
-2537/-1	-2537	-1	embryo36	TVC	++
-2537/-1	-2537	-1	embryo37	TVC	++
-2537/-1	-2537	-1	embryo38	TVC	++
-2537/-1	-2537	-1	embryo39	TVC	++
-2537/-1	-2537	-1	embryo40	TVC	++
-2537/-1	-2537	-1	embryo41	TVC	++
-2537/-1	-2537	-1	embryo42	TVC	++
-2537/-1	-2537	-1	embryo43	TVC	++
-2537/-1	-2537	-1	embryo44	TVC	++
-2537/-1	-2537	-1	embryo45	TVC	++
-2537/-1	-2537	-1	embryo46	TVC	++
-2537/-1	-2537	-1	embryo47	TVC	++
-2537/-1	-2537	-1	embryo48	TVC	++
-2537/-1	-2537	-1	embryo49	TVC	++
-2537/-1	-2537	-1	embryo50	TVC	++
-2537/-1	-2537	-1	embryo51	TVC	++
-2537/-1	-2537	-1	embryo52	TVC	++
-2537/-1	-2537	-1	embryo53	TVC	++
-2537/-1	-2537	-1	embryo54	TVC	++
-2537/-1	-2537	-1	embryo55	TVC	++
-2537/-1	-2537	-1	embryo56	TVC	++
-2537/-1	-2537	-1	embryo57	TVC	++
-2537/-1	-2537	-1	embryo58	TVC	++
-2537/-1	-2537	-1	embryo59	TVC	++
-2537/-1	-2537	-1	embryo60	TVC	++
-2537/-1	-2537	-1	embryo61	TVC	++
-2537/-1	-2537	-1	embryo62	TVC	++
-2537/-1	-2537	-1	embryo63	TVC	++
-2537/-1	-2537	-1	embryo64	TVC	++
-2537/-1	-2537	-1	embryo65	TVC	++
-2537/-1	-2537	-1	embryo66	TVC	++
-2537/-1	-2537	-1	embryo67	TVC	++
-2537/-1	-2537	-1	embryo68	TVC	++
-2537/-1	-2537	-1	embryo69	TVC	++
-2537/-1	-2537	-1	embryo70	TVC	++
-2537/-1	-2537	-1	embryo71	TVC	++
-2537/-1	-2537	-1	embryo72	TVC	++
-2537/-1	-2537	-1	embryo73	TVC	++
-2537/-1	-2537	-1	embryo74	TVC	++
-2537/-1	-2537	-1	embryo75	TVC	++
-2537/-1	-2537	-1	embryo76	TVC	++
-2537/-1	-2537	-1	embryo77	TVC	++
-2537/-1	-2537	-1	embryo78	TVC	++
-1969/-1	-1969	-1	embryo1	TVC	++
-1969/-1	-1969	-1	embryo2	TVC	++
-1969/-1	-1969	-1	embryo3	TVC	++
-1969/-1	-1969	-1	embryo4	TVC	+
-1969/-1	-1969	-1	embryo5	TVC	+
-1969/-1	-1969	-1	embryo6	TVC	+
-1969/-1	-1969	-1	embryo7	TVC	+
-1969/-1	-1969	-1	embryo8	TVC	+
-1969/-1	-1969	-1	embryo9	TVC	-
-1969/-1	-1969	-1	embryo10	TVC	-
-1969/-1	-1969	-1	embryo11	TVC	-
-1969/-1	-1969	-1	embryo12	TVC	-
-1969/-1	-1969	-1	embryo13	TVC	-
-1969/-1	-1969	-1	embryo14	TVC	-
-1969/-1	-1969	-1	embryo15	TVC	-
-1969/-1	-1969	-1	embryo16	TVC	-
-1969/-1	-1969	-1	embryo17	TVC	-
-1969/-1	-1969	-1	embryo18	TVC	-
-1969/-1	-1969	-1	embryo19	TVC	-
-1969/-1	-1969	-1	embryo20	TVC	-
-1969/-1	-1969	-1	embryo21	TVC	-
-1969/-1	-1969	-1	embryo22	TVC	-
-1969/-1	-1969	-1	embryo23	TVC	-
-1969/-1	-1969	-1	embryo24	TVC	-
-1969/-1	-1969	-1	embryo25	TVC	-
-1969/-1	-1969	-1	embryo26	TVC	-
-1969/-1	-1969	-1	embryo27	TVC	-
-1969/-1	-1969	-1	embryo28	TVC	-
-1969/-1	-1969	-1	embryo29	TVC	-
-1969/-1	-1969	-1	embryo30	TVC	-
-1969/-1	-1969	-1	embryo31	TVC	-
-1969/-1	-1969	-1	embryo32	TVC	-
-1969/-1	-1969	-1	embryo33	TVC	-
-1969/-1	-1969	-1	embryo34	TVC	-
-1969/-1	-1969	-1	embryo35	TVC	-
-1969/-1	-1969	-1	embryo36	TVC	-
-1969/-1	-1969	-1	embryo37	TVC	-
-1969/-1	-1969	-1	embryo38	TVC	-
-1969/-1	-1969	-1	embryo39	TVC	-
-1969/-1	-1969	-1	embryo40	TVC	-
-1969/-1	-1969	-1	embryo41	TVC	-
-1969/-1	-1969	-1	embryo42	TVC	-
-1969/-1	-1969	-1	embryo43	TVC	-
-1969/-1	-1969	-1	embryo44	TVC	-
-1969/-1	-1969	-1	embryo45	TVC	-
-1969/-1	-1969	-1	embryo46	TVC	-
-1969/-1	-1969	-1	embryo47	TVC	-
-1969/-1	-1969	-1	embryo48	TVC	-
-1969/-1	-1969	-1	embryo49	TVC	-
-1969/-1	-1969	-1	embryo50	TVC	-
-1969/-1	-1969	-1	embryo51	TVC	-
-1969/-1	-1969	-1	embryo52	TVC	-
-1969/-1	-1969	-1	embryo53	TVC	-
-1969/-1	-1969	-1	embryo54	TVC	-
-1969/-1	-1969	-1	embryo55	TVC	-
-1969/-1	-1969	-1	embryo56	TVC	-
-1969/-1	-1969	-1	embryo57	TVC	-
-1969/-1	-1969	-1	embryo58	TVC	-
-1969/-1	-1969	-1	embryo59	TVC	-
-1969/-1	-1969	-1	embryo60	TVC	-
-1969/-1	-1969	-1	embryo61	TVC	-
-1969/-1	-1969	-1	embryo62	TVC	-
-1969/-1	-1969	-1	embryo63	TVC	-
-1969/-1	-1969	-1	embryo64	TVC	-
-1969/-1	-1969	-1	embryo65	TVC	-
-1969/-1	-1969	-1	embryo66	TVC	-
-1969/-1	-1969	-1	embryo67	TVC	-
-1969/-1	-1969	-1	embryo68	TVC	-
-1969/-1	-1969	-1	embryo69	TVC	-
-1969/-1	-1969	-1	embryo70	TVC	-
-1969/-1	-1969	-1	embryo71	TVC	-
-1969/-1	-1969	-1	embryo72	TVC	-
-2786/-2062	-2786	-2062	embryo1	TVC	++
-2786/-2062	-2786	-2062	embryo2	TVC	++
-2786/-2062	-2786	-2062	embryo3	TVC	++
-2786/-2062	-2786	-2062	embryo4	TVC	++
-2786/-2062	-2786	-2062	embryo5	TVC	++
-2786/-2062	-2786	-2062	embryo6	TVC	++
-2786/-2062	-2786	-2062	embryo7	TVC	+
-2786/-2062	-2786	-2062	embryo8	TVC	+
-2786/-2062	-2786	-2062	embryo9	TVC	+
-2786/-2062	-2786	-2062	embryo10	TVC	+
-2786/-2062	-2786	-2062	embryo11	TVC	+
-2786/-2062	-2786	-2062	embryo12	TVC	+
-2786/-2062	-2786	-2062	embryo13	TVC	+
-2786/-2062	-2786	-2062	embryo14	TVC	+
-2786/-2062	-2786	-2062	embryo15	TVC	+
-2786/-2062	-2786	-2062	embryo16	TVC	+
-2786/-2062	-2786	-2062	embryo17	TVC	+
-2786/-2062	-2786	-2062	embryo18	TVC	+
-2786/-2062	-2786	-2062	embryo19	TVC	+
-2786/-2062	-2786	-2062	embryo20	TVC	+
-2786/-2062	-2786	-2062	embryo21	TVC	+
-2786/-2062	-2786	-2062	embryo22	TVC	+
-2786/-2062	-2786	-2062	embryo23	TVC	+
-2786/-2062	-2786	-2062	embryo24	TVC	+
-2786/-2062	-2786	-2062	embryo25	TVC	+
-2786/-2062	-2786	-2062	embryo26	TVC	-
-2786/-2062	-2786	-2062	embryo27	TVC	-
-2786/-2062	-2786	-2062	embryo28	TVC	-
-2786/-2062	-2786	-2062	embryo29	TVC	-
-2786/-2062	-2786	-2062	embryo30	TVC	-
-2786/-2062	-2786	-2062	embryo31	TVC	-
-2786/-2062	-2786	-2062	embryo32	TVC	-
-2786/-2062	-2786	-2062	embryo33	TVC	-
-2786/-2062	-2786	-2062	embryo34	TVC	-
-2786/-2062	-2786	-2062	embryo35	TVC	-
-2786/-2062	-2786	-2062	embryo36	TVC	-
-2786/-2062	-2786	-2062	embryo37	TVC	-
-2786/-2062	-2786	-2062	embryo38	TVC	-
-2786/-2062	-2786	-2062	embryo39	TVC	-
-2786/-2062	-2786	-2062	embryo40	TVC	-
-2786/-2062	-2786	-2062	embryo41	TVC	-
-2786/-2062	-2786	-2062	embryo42	TVC	-
-2786/-2062	-2786	-2062	embryo43	TVC	-
-2786/-2062	-2786	-2062	embryo44	TVC	-
-2786/-2062	-2786	-2062	embryo45	TVC	-
-2786/-2062	-2786	-2062	embryo46	TVC	-
-2786/-2062	-2786	-2062	embryo47	TVC	-
-2786/-2062	-2786	-2062	embryo48	TVC	-
-2786/-2062	-2786	-2062	embryo49	TVC	-
-2786/-2062	-2786	-2062	embryo50	TVC	-
-2786/-2062	-2786	-2062	embryo51	TVC	-
-2786/-2062	-2786	-2062	embryo52	TVC	-
-2786/-2062	-2786	-2062	embryo53	TVC	-
-2786/-2062	-2786	-2062	embryo54	TVC	-
-2786/-2062	-2786	-2062	embryo55	TVC	-
-2786/-2062	-2786	-2062	embryo56	TVC	-
-2786/-2062	-2786	-2062	embryo57	TVC	-
-2786/-2062	-2786	-2062	embryo58	TVC	-
-2786/-2062	-2786	-2062	embryo59	TVC	-
-2786/-2062	-2786	-2062	embryo60	TVC	-
-2786/-2062	-2786	-2062	embryo61	TVC	-
-2786/-2062	-2786	-2062	embryo62	TVC	-
-2786/-2062	-2786	-2062	embryo63	TVC	-
-2786/-2062	-2786	-2062	embryo64	TVC	-
-2786/-2062	-2786	-2062	embryo65	TVC	-
-2786/-2062	-2786	-2062	embryo66	TVC	-
-2786/-2062	-2786	-2062	embryo67	TVC	-
-2786/-2062	-2786	-2062	embryo68	TVC	-
-2786/-2062	-2786	-2062	embryo69	TVC	-
-2786/-2062	-2786	-2062	embryo70	TVC	-
-3691/-1	-3691	-1	embryo1	Mesenchyme	++
-3691/-1	-3691	-1	embryo2	Mesenchyme	++
-3691/-1	-3691	-1	embryo3	Mesenchyme	++
-3691/-1	-3691	-1	embryo4	Mesenchyme	++
-3691/-1	-3691	-1	embryo5	Mesenchyme	++
-3691/-1	-3691	-1	embryo6	Mesenchyme	++
-3691/-1	-3691	-1	embryo7	Mesenchyme	++
-3691/-1	-3691	-1	embryo8	Mesenchyme	++
-3691/-1	-3691	-1	embryo9	Mesenchyme	++
-3691/-1	-3691	-1	embryo10	Mesenchyme	++
-3691/-1	-3691	-1	embryo11	Mesenchyme	++
-3691/-1	-3691	-1	embryo12	Mesenchyme	++
-3691/-1	-3691	-1	embryo13	Mesenchyme	++
-3691/-1	-3691	-1	embryo14	Mesenchyme	++
-3691/-1	-3691	-1	embryo15	Mesenchyme	++
-3691/-1	-3691	-1	embryo16	Mesenchyme	++
-3691/-1	-3691	-1	embryo17	Mesenchyme	++
-3691/-1	-3691	-1	embryo18	Mesenchyme	++
-3691/-1	-3691	-1	embryo19	Mesenchyme	++
-3691/-1	-3691	-1	embryo20	Mesenchyme	++
-3691/-1	-3691	-1	embryo21	Mesenchyme	++
-3691/-1	-3691	-1	embryo22	Mesenchyme	++
-3691/-1	-3691	-1	embryo23	Mesenchyme	++
-3691/-1	-3691	-1	embryo24	Mesenchyme	++
-3691/-1	-3691	-1	embryo25	Mesenchyme	++
-3691/-1	-3691	-1	embryo26	Mesenchyme	++
-3691/-1	-3691	-1	embryo27	Mesenchyme	++
-3691/-1	-3691	-1	embryo28	Mesenchyme	++
-3691/-1	-3691	-1	embryo29	Mesenchyme	++
-3691/-1	-3691	-1	embryo30	Mesenchyme	++
-3691/-1	-3691	-1	embryo31	Mesenchyme	++
-3691/-1	-3691	-1	embryo32	Mesenchyme	++
-3691/-1	-3691	-1	embryo33	Mesenchyme	++
-3691/-1	-3691	-1	embryo34	Mesenchyme	++
-3691/-1	-3691	-1	embryo35	Mesenchyme	++
-3691/-1	-3691	-1	embryo36	Mesenchyme	++
-3691/-1	-3691	-1	embryo37	Mesenchyme	++
-3691/-1	-3691	-1	embryo38	Mesenchyme	++
-3691/-1	-3691	-1	embryo39	Mesenchyme	++
-3691/-1	-3691	-1	embryo40	Mesenchyme	++
-3691/-1	-3691	-1	embryo41	Mesenchyme	++
-3691/-1	-3691	-1	embryo42	Mesenchyme	++
-3691/-1	-3691	-1	embryo43	Mesenchyme	++
-3691/-1	-3691	-1	embryo44	Mesenchyme	++
-3691/-1	-3691	-1	embryo45	Mesenchyme	++
-3691/-1	-3691	-1	embryo46	Mesenchyme	++
-3691/-1	-3691	-1	embryo47	Mesenchyme	++
-3691/-1	-3691	-1	embryo48	Mesenchyme	++
-3691/-1	-3691	-1	embryo49	Mesenchyme	++
-3691/-1	-3691	-1	embryo50	Mesenchyme	++
-3691/-1	-3691	-1	embryo51	Mesenchyme	++
-3691/-1	-3691	-1	embryo52	Mesenchyme	++
-3691/-1	-3691	-1	embryo53	Mesenchyme	++
-3691/-1	-3691	-1	embryo54	Mesenchyme	++
-3691/-1	-3691	-1	embryo55	Mesenchyme	++
-3691/-1	-3691	-1	embryo56	Mesenchyme	++
-3691/-1	-3691	-1	embryo57	Mesenchyme	++
-3691/-1	-3691	-1	embryo58	Mesenchyme	++
-3691/-1	-3691	-1	embryo59	Mesenchyme	++
-3691/-1	-3691	-1	embryo60	Mesenchyme	++
-3691/-1	-3691	-1	embryo61	Mesenchyme	++
-3691/-1	-3691	-1	embryo62	Mesenchyme	++
-3691/-1	-3691	-1	embryo63	Mesenchyme	++
-3691/-1	-3691	-1	embryo64	Mesenchyme	++
-3691/-1	-3691	-1	embryo65	Mesenchyme	++
-3691/-1	-3691	-1	embryo66	Mesenchyme	++
-3691/-1	-3691	-1	embryo67	Mesenchyme	++
-3691/-1	-3691	-1	embryo68	Mesenchyme	++
-3691/-1	-3691	-1	embryo69	Mesenchyme	++
-3691/-1	-3691	-1	embryo70	Mesenchyme	++
-2537/-1	-2537	-1	embryo1	Mesenchyme	++
-2537/-1	-2537	-1	embryo2	Mesenchyme	++
-2537/-1	-2537	-1	embryo3	Mesenchyme	++
-2537/-1	-2537	-1	embryo4	Mesenchyme	++
-2537/-1	-2537	-1	embryo5	Mesenchyme	++
-2537/-1	-2537	-1	embryo6	Mesenchyme	++
-2537/-1	-2537	-1	embryo7	Mesenchyme	++
-2537/-1	-2537	-1	embryo8	Mesenchyme	++
-2537/-1	-2537	-1	embryo9	Mesenchyme	++
-2537/-1	-2537	-1	embryo10	Mesenchyme	++
-2537/-1	-2537	-1	embryo11	Mesenchyme	++
-2537/-1	-2537	-1	embryo12	Mesenchyme	++
-2537/-1	-2537	-1	embryo13	Mesenchyme	++
-2537/-1	-2537	-1	embryo14	Mesenchyme	++
-2537/-1	-2537	-1	embryo15	Mesenchyme	++
-2537/-1	-2537	-1	embryo16	Mesenchyme	++
-2537/-1	-2537	-1	embryo17	Mesenchyme	++
-2537/-1	-2537	-1	embryo18	Mesenchyme	++
-2537/-1	-2537	-1	embryo19	Mesenchyme	++
-2537/-1	-2537	-1	embryo20	Mesenchyme	++
-2537/-1	-2537	-1	embryo21	Mesenchyme	++
-2537/-1	-2537	-1	embryo22	Mesenchyme	++
-2537/-1	-2537	-1	embryo23	Mesenchyme	++
-2537/-1	-2537	-1	embryo24	Mesenchyme	++
-2537/-1	-2537	-1	embryo25	Mesenchyme	++
-2537/-1	-2537	-1	embryo26	Mesenchyme	++
-2537/-1	-2537	-1	embryo27	Mesenchyme	++
-2537/-1	-2537	-1	embryo28	Mesenchyme	++
-2537/-1	-2537	-1	embryo29	Mesenchyme	++
-2537/-1	-2537	-1	embryo30	Mesenchyme	++
-2537/-1	-2537	-1	embryo31	Mesenchyme	++
-2537/-1	-2537	-1	embryo32	Mesenchyme	++
-2537/-1	-2537	-1	embryo33	Mesenchyme	++
-2537/-1	-2537	-1	embryo34	Mesenchyme	++
-2537/-1	-2537	-1	embryo35	Mesenchyme	++
-2537/-1	-2537	-1	embryo36	Mesenchyme	++
-2537/-1	-2537	-1	embryo37	Mesenchyme	++
-2537/-1	-2537	-1	embryo38	Mesenchyme	++
-2537/-1	-2537	-1	embryo39	Mesenchyme	++
-2537/-1	-2537	-1	embryo40	Mesenchyme	++
-2537/-1	-2537	-1	embryo41	Mesenchyme	++
-2537/-1	-2537	-1	embryo42	Mesenchyme	++
-2537/-1	-2537	-1	embryo43	Mesenchyme	++
-2537/-1	-2537	-1	embryo44	Mesenchyme	++
-2537/-1	-2537	-1	embryo45	Mesenchyme	++
-2537/-1	-2537	-1	embryo46	Mesenchyme	++
-2537/-1	-2537	-1	embryo47	Mesenchyme	++
-2537/-1	-2537	-1	embryo48	Mesenchyme	++
-2537/-1	-2537	-1	embryo49	Mesenchyme	++
-2537/-1	-2537	-1	embryo50	Mesenchyme	++
-2537/-1	-2537	-1	embryo51	Mesenchyme	++
-2537/-1	-2537	-1	embryo52	Mesenchyme	++
-2537/-1	-2537	-1	embryo53	Mesenchyme	++
-2537/-1	-2537	-1	embryo54	Mesenchyme	++
-2537/-1	-2537	-1	embryo55	Mesenchyme	++
-2537/-1	-2537	-1	embryo56	Mesenchyme	++
-2537/-1	-2537	-1	embryo57	Mesenchyme	++
-2537/-1	-2537	-1	embryo58	Mesenchyme	++
-2537/-1	-2537	-1	embryo59	Mesenchyme	++
-2537/-1	-2537	-1	embryo60	Mesenchyme	++
-2537/-1	-2537	-1	embryo61	Mesenchyme	++
-2537/-1	-2537	-1	embryo62	Mesenchyme	++
-2537/-1	-2537	-1	embryo63	Mesenchyme	++
-2537/-1	-2537	-1	embryo64	Mesenchyme	++
-2537/-1	-2537	-1	embryo65	Mesenchyme	++
-2537/-1	-2537	-1	embryo66	Mesenchyme	++
-2537/-1	-2537	-1	embryo67	Mesenchyme	++
-2537/-1	-2537	-1	embryo68	Mesenchyme	++
-2537/-1	-2537	-1	embryo69	Mesenchyme	++
-2537/-1	-2537	-1	embryo70	Mesenchyme	++
-2537/-1	-2537	-1	embryo71	Mesenchyme	++
-2537/-1	-2537	-1	embryo72	Mesenchyme	++
-2537/-1	-2537	-1	embryo73	Mesenchyme	++
-2537/-1	-2537	-1	embryo74	Mesenchyme	++
-2537/-1	-2537	-1	embryo75	Mesenchyme	++
-2537/-1	-2537	-1	embryo76	Mesenchyme	++
-2537/-1	-2537	-1	embryo77	Mesenchyme	++
-2537/-1	-2537	-1	embryo78	Mesenchyme	++
-1969/-1	-1969	-1	embryo1	Mesenchyme	++
-1969/-1	-1969	-1	embryo2	Mesenchyme	++
-1969/-1	-1969	-1	embryo3	Mesenchyme	++
-1969/-1	-1969	-1	embryo4	Mesenchyme	++
-1969/-1	-1969	-1	embryo5	Mesenchyme	++
-1969/-1	-1969	-1	embryo6	Mesenchyme	++
-1969/-1	-1969	-1	embryo7	Mesenchyme	++
-1969/-1	-1969	-1	embryo8	Mesenchyme	++
-1969/-1	-1969	-1	embryo9	Mesenchyme	++
-1969/-1	-1969	-1	embryo10	Mesenchyme	++
-1969/-1	-1969	-1	embryo11	Mesenchyme	++
-1969/-1	-1969	-1	embryo12	Mesenchyme	++
-1969/-1	-1969	-1	embryo13	Mesenchyme	++
-1969/-1	-1969	-1	embryo14	Mesenchyme	++
-1969/-1	-1969	-1	embryo15	Mesenchyme	++
-1969/-1	-1969	-1	embryo16	Mesenchyme	++
-1969/-1	-1969	-1	embryo17	Mesenchyme	++
-1969/-1	-1969	-1	embryo18	Mesenchyme	++
-1969/-1	-1969	-1	embryo19	Mesenchyme	++
-1969/-1	-1969	-1	embryo20	Mesenchyme	++
-1969/-1	-1969	-1	embryo21	Mesenchyme	++
-1969/-1	-1969	-1	embryo22	Mesenchyme	++
-1969/-1	-1969	-1	embryo23	Mesenchyme	++
-1969/-1	-1969	-1	embryo24	Mesenchyme	++
-1969/-1	-1969	-1	embryo25	Mesenchyme	++
-1969/-1	-1969	-1	embryo26	Mesenchyme	++
-1969/-1	-1969	-1	embryo27	Mesenchyme	++
-1969/-1	-1969	-1	embryo28	Mesenchyme	++
-1969/-1	-1969	-1	embryo29	Mesenchyme	++
-1969/-1	-1969	-1	embryo30	Mesenchyme	++
-1969/-1	-1969	-1	embryo31	Mesenchyme	++
-1969/-1	-1969	-1	embryo32	Mesenchyme	++
-1969/-1	-1969	-1	embryo33	Mesenchyme	++
-1969/-1	-1969	-1	embryo34	Mesenchyme	++
-1969/-1	-1969	-1	embryo35	Mesenchyme	++
-1969/-1	-1969	-1	embryo36	Mesenchyme	++
-1969/-1	-1969	-1	embryo37	Mesenchyme	++
-1969/-1	-1969	-1	embryo38	Mesenchyme	++
-1969/-1	-1969	-1	embryo39	Mesenchyme	++
-1969/-1	-1969	-1	embryo40	Mesenchyme	++
-1969/-1	-1969	-1	embryo41	Mesenchyme	++
-1969/-1	-1969	-1	embryo42	Mesenchyme	++
-1969/-1	-1969	-1	embryo43	Mesenchyme	++
-1969/-1	-1969	-1	embryo44	Mesenchyme	++
-1969/-1	-1969	-1	embryo45	Mesenchyme	++
-1969/-1	-1969	-1	embryo46	Mesenchyme	++
-1969/-1	-1969	-1	embryo47	Mesenchyme	++
-1969/-1	-1969	-1	embryo48	Mesenchyme	++
-1969/-1	-1969	-1	embryo49	Mesenchyme	++
-1969/-1	-1969	-1	embryo50	Mesenchyme	++
-1969/-1	-1969	-1	embryo51	Mesenchyme	++
-1969/-1	-1969	-1	embryo52	Mesenchyme	++
-1969/-1	-1969	-1	embryo53	Mesenchyme	++
-1969/-1	-1969	-1	embryo54	Mesenchyme	++
-1969/-1	-1969	-1	embryo55	Mesenchyme	++
-1969/-1	-1969	-1	embryo56	Mesenchyme	++
-1969/-1	-1969	-1	embryo57	Mesenchyme	++
-1969/-1	-1969	-1	embryo58	Mesenchyme	++
-1969/-1	-1969	-1	embryo59	Mesenchyme	++
-1969/-1	-1969	-1	embryo60	Mesenchyme	++
-1969/-1	-1969	-1	embryo61	Mesenchyme	++
-1969/-1	-1969	-1	embryo62	Mesenchyme	++
-1969/-1	-1969	-1	embryo63	Mesenchyme	++
-1969/-1	-1969	-1	embryo64	Mesenchyme	++
-1969/-1	-1969	-1	embryo65	Mesenchyme	++
-1969/-1	-1969	-1	embryo66	Mesenchyme	++
-1969/-1	-1969	-1	embryo67	Mesenchyme	++
-1969/-1	-1969	-1	embryo68	Mesenchyme	++
-1969/-1	-1969	-1	embryo69	Mesenchyme	++
-1969/-1	-1969	-1	embryo70	Mesenchyme	++
-1969/-1	-1969	-1	embryo71	Mesenchyme	++
-1969/-1	-1969	-1	embryo72	Mesenchyme	++
-2786/-2062	-2786	-2062	embryo1	Mesenchyme	++
-2786/-2062	-2786	-2062	embryo2	Mesenchyme	++
-2786/-2062	-2786	-2062	embryo3	Mesenchyme	++
-2786/-2062	-2786	-2062	embryo4	Mesenchyme	++
-2786/-2062	-2786	-2062	embryo5	Mesenchyme	++
-2786/-2062	-2786	-2062	embryo6	Mesenchyme	++
-2786/-2062	-2786	-2062	embryo7	Mesenchyme	++
-2786/-2062	-2786	-2062	embryo8	Mesenchyme	++
-2786/-2062	-2786	-2062	embryo9	Mesenchyme	++
-2786/-2062	-2786	-2062	embryo10	Mesenchyme	++
-2786/-2062	-2786	-2062	embryo11	Mesenchyme	++
-2786/-2062	-2786	-2062	embryo12	Mesenchyme	++
-2786/-2062	-2786	-2062	embryo13	Mesenchyme	++
-2786/-2062	-2786	-2062	embryo14	Mesenchyme	++
-2786/-2062	-2786	-2062	embryo15	Mesenchyme	++
-2786/-2062	-2786	-2062	embryo16	Mesenchyme	++
-2786/-2062	-2786	-2062	embryo17	Mesenchyme	++
-2786/-2062	-2786	-2062	embryo18	Mesenchyme	++
-2786/-2062	-2786	-2062	embryo19	Mesenchyme	++
-2786/-2062	-2786	-2062	embryo20	Mesenchyme	++
-2786/-2062	-2786	-2062	embryo21	Mesenchyme	++
-2786/-2062	-2786	-2062	embryo22	Mesenchyme	++
-2786/-2062	-2786	-2062	embryo23	Mesenchyme	++
-2786/-2062	-2786	-2062	embryo24	Mesenchyme	++
-2786/-2062	-2786	-2062	embryo25	Mesenchyme	++
-2786/-2062	-2786	-2062	embryo26	Mesenchyme	++
-2786/-2062	-2786	-2062	embryo27	Mesenchyme	++
-2786/-2062	-2786	-2062	embryo28	Mesenchyme	++
-2786/-2062	-2786	-2062	embryo29	Mesenchyme	++
-2786/-2062	-2786	-2062	embryo30	Mesenchyme	++
-2786/-2062	-2786	-2062	embryo31	Mesenchyme	++
-2786/-2062	-2786	-2062	embryo32	Mesenchyme	++
-2786/-2062	-2786	-2062	embryo33	Mesenchyme	++
-2786/-2062	-2786	-2062	embryo34	Mesenchyme	++
-2786/-2062	-2786	-2062	embryo35	Mesenchyme	++
-2786/-2062	-2786	-2062	embryo36	Mesenchyme	++
-2786/-2062	-2786	-2062	embryo37	Mesenchyme	++
-2786/-2062	-2786	-2062	embryo38	Mesenchyme	++
-2786/-2062	-2786	-2062	embryo39	Mesenchyme	++
-2786/-2062	-2786	-2062	embryo40	Mesenchyme	++
-2786/-2062	-2786	-2062	embryo41	Mesenchyme	++
-2786/-2062	-2786	-2062	embryo42	Mesenchyme	++
-2786/-2062	-2786	-2062	embryo43	Mesenchyme	++
-2786/-2062	-2786	-2062	embryo44	Mesenchyme	++
-2786/-2062	-2786	-2062	embryo45	Mesenchyme	++
-2786/-2062	-2786	-2062	embryo46	Mesenchyme	++
-2786/-2062	-2786	-2062	embryo47	Mesenchyme	++
-2786/-2062	-2786	-2062	embryo48	Mesenchyme	++
-2786/-2062	-2786	-2062	embryo49	Mesenchyme	++
-2786/-2062	-2786	-2062	embryo50	Mesenchyme	++
-2786/-2062	-2786	-2062	embryo51	Mesenchyme	++
-2786/-2062	-2786	-2062	embryo52	Mesenchyme	++
-2786/-2062	-2786	-2062	embryo53	Mesenchyme	++
-2786/-2062	-2786	-2062	embryo54	Mesenchyme	++
-2786/-2062	-2786	-2062	embryo55	Mesenchyme	++
-2786/-2062	-2786	-2062	embryo56	Mesenchyme	++
-2786/-2062	-2786	-2062	embryo57	Mesenchyme	++
-2786/-2062	-2786	-2062	embryo58	Mesenchyme	++
-2786/-2062	-2786	-2062	embryo59	Mesenchyme	++
-2786/-2062	-2786	-2062	embryo60	Mesenchyme	++
-2786/-2062	-2786	-2062	embryo61	Mesenchyme	++
-2786/-2062	-2786	-2062	embryo62	Mesenchyme	++
-2786/-2062	-2786	-2062	embryo63	Mesenchyme	++
-2786/-2062	-2786	-2062	embryo64	Mesenchyme	++
-2786/-2062	-2786	-2062	embryo65	Mesenchyme	++
-2786/-2062	-2786	-2062	embryo66	Mesenchyme	++
-2786/-2062	-2786	-2062	embryo67	Mesenchyme	++
-2786/-2062	-2786	-2062	embryo68	Mesenchyme	++
-2786/-2062	-2786	-2062	embryo69	Mesenchyme	++
-2786/-2062	-2786	-2062	embryo70	Mesenchyme	++

## Sheet: group1_Mutation_analysis
Construct	Embryo	Tissue	Expression
-3691/-1	embryo1	TVC	+
-3691/-1	embryo2	TVC	+
-3691/-1	embryo3	TVC	+
-3691/-1	embryo4	TVC	+
-3691/-1	embryo5	TVC	+
-3691/-1	embryo6	TVC	+
-3691/-1	embryo7	TVC	+
-3691/-1	embryo8	TVC	+
-3691/-1	embryo9	TVC	+
-3691/-1	embryo10	TVC	++
-3691/-1	embryo11	TVC	++
-3691/-1	embryo12	TVC	++
-3691/-1	embryo13	TVC	++
-3691/-1	embryo14	TVC	++
-3691/-1	embryo15	TVC	++
-3691/-1	embryo16	TVC	++
-3691/-1	embryo17	TVC	++
-3691/-1	embryo18	TVC	++
-3691/-1	embryo19	TVC	++
-3691/-1	embryo20	TVC	++
-3691/-1	embryo21	TVC	++
-3691/-1	embryo22	TVC	++
-3691/-1	embryo23	TVC	++
-3691/-1	embryo24	TVC	++
-3691/-1	embryo25	TVC	++
-3691/-1	embryo26	TVC	++
-3691/-1	embryo27	TVC	++
-3691/-1	embryo28	TVC	++
-3691/-1	embryo29	TVC	++
-3691/-1	embryo30	TVC	++
-3691/-1	embryo31	TVC	++
-3691/-1	embryo32	TVC	++
-3691/-1	embryo33	TVC	++
-3691/-1	embryo34	TVC	++
-3691/-1	embryo35	TVC	++
-3691/-1	embryo36	TVC	++
-3691/-1	embryo37	TVC	++
-3691/-1	embryo38	TVC	++
-3691/-1	embryo39	TVC	++
-3691/-1	embryo40	TVC	++
-3691/-1	embryo41	TVC	++
-3691/-1	embryo42	TVC	++
-3691/-1	embryo43	TVC	++
-3691/-1	embryo44	TVC	++
-3691/-1	embryo45	TVC	++
-3691/-1	embryo46	TVC	++
-3691/-1	embryo47	TVC	++
-3691/-1	embryo48	TVC	++
-3691/-1	embryo49	TVC	++
-3691/-1	embryo50	TVC	++
-3691/-1	embryo51	TVC	++
-3691/-1	embryo52	TVC	++
-3691/-1	embryo53	TVC	++
-3691/-1	embryo54	TVC	++
-3691/-1	embryo55	TVC	++
-3691/-1	embryo56	TVC	++
-3691/-1	embryo57	TVC	++
-3691/-1	embryo58	TVC	++
-3691/-1	embryo59	TVC	++
-3691/-1	embryo60	TVC	++
-3691/-1	embryo61	TVC	++
-3691/-1	embryo62	TVC	++
-3691/-1	embryo63	TVC	++
-3691/-1	embryo64	TVC	++
-3691/-1	embryo65	TVC	++
-3691/-1	embryo66	TVC	++
-3691/-1	embryo67	TVC	++
-3691/-1	embryo68	TVC	++
-3691/-1	embryo69	TVC	++
-3691/-1	embryo70	TVC	++
ΔFlank	embryo1	TVC	-
ΔFlank	embryo2	TVC	-
ΔFlank	embryo3	TVC	+
ΔFlank	embryo4	TVC	+
ΔFlank	embryo5	TVC	+
ΔFlank	embryo6	TVC	+
ΔFlank	embryo7	TVC	+
ΔFlank	embryo8	TVC	++
ΔFlank	embryo9	TVC	++
ΔFlank	embryo10	TVC	++
ΔFlank	embryo11	TVC	++
ΔFlank	embryo12	TVC	++
ΔFlank	embryo13	TVC	++
ΔFlank	embryo14	TVC	++
ΔFlank	embryo15	TVC	++
ΔFlank	embryo16	TVC	++
ΔFlank	embryo17	TVC	++
ΔFlank	embryo18	TVC	++
ΔFlank	embryo19	TVC	++
ΔFlank	embryo20	TVC	++
ΔFlank	embryo21	TVC	++
ΔFlank	embryo22	TVC	++
ΔFlank	embryo23	TVC	++
ΔFlank	embryo24	TVC	++
ΔFlank	embryo25	TVC	++
ΔFlank	embryo26	TVC	++
ΔFlank	embryo27	TVC	++
ΔFlank	embryo28	TVC	++
ΔFlank	embryo29	TVC	++
ΔFlank	embryo30	TVC	++
ΔFlank	embryo31	TVC	++
ΔFlank	embryo32	TVC	++
ΔFlank	embryo33	TVC	++
ΔFlank	embryo34	TVC	++
ΔFlank	embryo35	TVC	++
ΔFlank	embryo36	TVC	++
ΔFlank	embryo37	TVC	++
ΔFlank	embryo38	TVC	++
ΔFlank	embryo39	TVC	++
ΔFlank	embryo40	TVC	++
ΔFlank	embryo41	TVC	++
ΔFlank	embryo42	TVC	++
ΔFlank	embryo43	TVC	++
ΔFlank	embryo44	TVC	++
ΔFlank	embryo45	TVC	++
ΔFlank	embryo46	TVC	++
ΔFlank	embryo47	TVC	++
ΔFlank	embryo48	TVC	++
ΔFlank	embryo49	TVC	++
ΔFlank	embryo50	TVC	++
ΔFlank	embryo51	TVC	++
ΔFlank	embryo52	TVC	++
ΔFlank	embryo53	TVC	++
ΔFlank	embryo54	TVC	++
ΔFlank	embryo55	TVC	++
ΔFlank	embryo56	TVC	++
ΔFlank	embryo57	TVC	++
ΔFlank	embryo58	TVC	++
ΔFlank	embryo59	TVC	++
ΔFlank	embryo60	TVC	++
ΔFlank	embryo61	TVC	++
ΔFlank	embryo62	TVC	++
ΔFlank	embryo63	TVC	++
ΔFlank	embryo64	TVC	++
ΔFlank	embryo65	TVC	++
ΔFlank	embryo66	TVC	++
ΔFlank	embryo67	TVC	++
ΔFlank	embryo68	TVC	++
ΔFlank	embryo69	TVC	++
ΔFlank	embryo70	TVC	++
ΔFlank	embryo71	TVC	++
ΔFlank	embryo72	TVC	++
ΔFlank	embryo73	TVC	++
ΔFlank	embryo74	TVC	++
ΔFlank	embryo75	TVC	++
ΔFlank	embryo76	TVC	++
ΔGata4/5/6	embryo1	TVC	-
ΔGata4/5/6	embryo2	TVC	-
ΔGata4/5/6	embryo3	TVC	-
ΔGata4/5/6	embryo4	TVC	+
ΔGata4/5/6	embryo5	TVC	+
ΔGata4/5/6	embryo6	TVC	+
ΔGata4/5/6	embryo7	TVC	+
ΔGata4/5/6	embryo8	TVC	+
ΔGata4/5/6	embryo9	TVC	+
ΔGata4/5/6	embryo10	TVC	+
ΔGata4/5/6	embryo11	TVC	+
ΔGata4/5/6	embryo12	TVC	+
ΔGata4/5/6	embryo13	TVC	+
ΔGata4/5/6	embryo14	TVC	+
ΔGata4/5/6	embryo15	TVC	+
ΔGata4/5/6	embryo16	TVC	+
ΔGata4/5/6	embryo17	TVC	++
ΔGata4/5/6	embryo18	TVC	++
ΔGata4/5/6	embryo19	TVC	++
ΔGata4/5/6	embryo20	TVC	++
ΔGata4/5/6	embryo21	TVC	++
ΔGata4/5/6	embryo22	TVC	++
ΔGata4/5/6	embryo23	TVC	++
ΔGata4/5/6	embryo24	TVC	++
ΔGata4/5/6	embryo25	TVC	++
ΔGata4/5/6	embryo26	TVC	++
ΔGata4/5/6	embryo27	TVC	++
ΔGata4/5/6	embryo28	TVC	++
ΔGata4/5/6	embryo29	TVC	++
ΔGata4/5/6	embryo30	TVC	++
ΔGata4/5/6	embryo31	TVC	++
ΔGata4/5/6	embryo32	TVC	++
ΔGata4/5/6	embryo33	TVC	++
ΔGata4/5/6	embryo34	TVC	++
ΔGata4/5/6	embryo35	TVC	++
ΔGata4/5/6	embryo36	TVC	++
ΔGata4/5/6	embryo37	TVC	++
ΔGata4/5/6	embryo38	TVC	++
ΔGata4/5/6	embryo39	TVC	++
ΔGata4/5/6	embryo40	TVC	++
ΔGata4/5/6	embryo41	TVC	++
ΔGata4/5/6	embryo42	TVC	++
ΔGata4/5/6	embryo43	TVC	++
ΔGata4/5/6	embryo44	TVC	++
ΔGata4/5/6	embryo45	TVC	++
ΔGata4/5/6	embryo46	TVC	++
ΔGata4/5/6	embryo47	TVC	++
ΔGata4/5/6	embryo48	TVC	++
ΔGata4/5/6	embryo49	TVC	++
ΔGata4/5/6	embryo50	TVC	++
ΔGata4/5/6	embryo51	TVC	++
ΔGata4/5/6	embryo52	TVC	++
ΔGata4/5/6	embryo53	TVC	++
ΔGata4/5/6	embryo54	TVC	++
ΔGata4/5/6	embryo55	TVC	++
ΔGata4/5/6	embryo56	TVC	++
ΔGata4/5/6	embryo57	TVC	++
ΔGata4/5/6	embryo58	TVC	++
ΔGata4/5/6	embryo59	TVC	++
ΔGata4/5/6	embryo60	TVC	++
ΔGata4/5/6	embryo61	TVC	++
ΔGata4/5/6	embryo62	TVC	++
ΔGata4/5/6	embryo63	TVC	++
ΔGata4/5/6	embryo64	TVC	++
ΔGata4/5/6	embryo65	TVC	++
ΔGata4/5/6	embryo66	TVC	++
ΔGata4/5/6	embryo67	TVC	++
ΔGata4/5/6	embryo68	TVC	++
ΔGata4/5/6	embryo69	TVC	++
ΔGata4/5/6	embryo70	TVC	++
ΔGata4/5/6	embryo71	TVC	++
ΔGata4/5/6	embryo72	TVC	++
ΔGata4/5/6	embryo73	TVC	++
ΔGata4/5/6	embryo74	TVC	++
ΔGata4/5/6	embryo75	TVC	++
ΔGata4/5/6	embryo76	TVC	++
ΔGata4/5/6	embryo77	TVC	++
ΔGata4/5/6	embryo78	TVC	++
Δ(Flank+Gata4/5/6)	embryo1	TVC	-
Δ(Flank+Gata4/5/6)	embryo2	TVC	-
Δ(Flank+Gata4/5/6)	embryo3	TVC	-
Δ(Flank+Gata4/5/6)	embryo4	TVC	-
Δ(Flank+Gata4/5/6)	embryo5	TVC	-
Δ(Flank+Gata4/5/6)	embryo6	TVC	-
Δ(Flank+Gata4/5/6)	embryo7	TVC	-
Δ(Flank+Gata4/5/6)	embryo8	TVC	-
Δ(Flank+Gata4/5/6)	embryo9	TVC	-
Δ(Flank+Gata4/5/6)	embryo10	TVC	-
Δ(Flank+Gata4/5/6)	embryo11	TVC	-
Δ(Flank+Gata4/5/6)	embryo12	TVC	-
Δ(Flank+Gata4/5/6)	embryo13	TVC	-
Δ(Flank+Gata4/5/6)	embryo14	TVC	-
Δ(Flank+Gata4/5/6)	embryo15	TVC	-
Δ(Flank+Gata4/5/6)	embryo16	TVC	-
Δ(Flank+Gata4/5/6)	embryo17	TVC	-
Δ(Flank+Gata4/5/6)	embryo18	TVC	-
Δ(Flank+Gata4/5/6)	embryo19	TVC	-
Δ(Flank+Gata4/5/6)	embryo20	TVC	-
Δ(Flank+Gata4/5/6)	embryo21	TVC	-
Δ(Flank+Gata4/5/6)	embryo22	TVC	-
Δ(Flank+Gata4/5/6)	embryo23	TVC	-
Δ(Flank+Gata4/5/6)	embryo24	TVC	-
Δ(Flank+Gata4/5/6)	embryo25	TVC	-
Δ(Flank+Gata4/5/6)	embryo26	TVC	-
Δ(Flank+Gata4/5/6)	embryo27	TVC	+
Δ(Flank+Gata4/5/6)	embryo28	TVC	+
Δ(Flank+Gata4/5/6)	embryo29	TVC	+
Δ(Flank+Gata4/5/6)	embryo30	TVC	+
Δ(Flank+Gata4/5/6)	embryo31	TVC	+
Δ(Flank+Gata4/5/6)	embryo32	TVC	+
Δ(Flank+Gata4/5/6)	embryo33	TVC	+
Δ(Flank+Gata4/5/6)	embryo34	TVC	+
Δ(Flank+Gata4/5/6)	embryo35	TVC	+
Δ(Flank+Gata4/5/6)	embryo36	TVC	+
Δ(Flank+Gata4/5/6)	embryo37	TVC	+
Δ(Flank+Gata4/5/6)	embryo38	TVC	+
Δ(Flank+Gata4/5/6)	embryo39	TVC	++
Δ(Flank+Gata4/5/6)	embryo40	TVC	++
Δ(Flank+Gata4/5/6)	embryo41	TVC	++
Δ(Flank+Gata4/5/6)	embryo42	TVC	++
Δ(Flank+Gata4/5/6)	embryo43	TVC	++
Δ(Flank+Gata4/5/6)	embryo44	TVC	++
Δ(Flank+Gata4/5/6)	embryo45	TVC	++
Δ(Flank+Gata4/5/6)	embryo46	TVC	++
Δ(Flank+Gata4/5/6)	embryo47	TVC	++
Δ(Flank+Gata4/5/6)	embryo48	TVC	++
Δ(Flank+Gata4/5/6)	embryo49	TVC	++
Δ(Flank+Gata4/5/6)	embryo50	TVC	++
Δ(Flank+Gata4/5/6)	embryo51	TVC	++
Δ(Flank+Gata4/5/6)	embryo52	TVC	++
Δ(Flank+Gata4/5/6)	embryo53	TVC	++
Δ(Flank+Gata4/5/6)	embryo54	TVC	++
Δ(Flank+Gata4/5/6)	embryo55	TVC	++
Δ(Flank+Gata4/5/6)	embryo56	TVC	++
Δ(Flank+Gata4/5/6)	embryo57	TVC	++
Δ(Flank+Gata4/5/6)	embryo58	TVC	++
Δ(Flank+Gata4/5/6)	embryo59	TVC	++
Δ(Flank+Gata4/5/6)	embryo60	TVC	++
Δ(Flank+Gata4/5/6)	embryo61	TVC	++
Δ(Flank+Gata4/5/6)	embryo62	TVC	++
Δ(Flank+Gata4/5/6)	embryo63	TVC	++
Δ(Flank+Gata4/5/6)	embryo64	TVC	++
Δ(Flank+Gata4/5/6)	embryo65	TVC	++
Δ(Flank+Gata4/5/6)	embryo66	TVC	++
Δ(Flank+Gata4/5/6)	embryo67	TVC	++
Δ(Flank+Gata4/5/6)	embryo68	TVC	++
ΔFoxa1/2/3	embryo1	TVC	-
ΔFoxa1/2/3	embryo2	TVC	-
ΔFoxa1/2/3	embryo3	TVC	-
ΔFoxa1/2/3	embryo4	TVC	-
ΔFoxa1/2/3	embryo5	TVC	-
ΔFoxa1/2/3	embryo6	TVC	+
ΔFoxa1/2/3	embryo7	TVC	+
ΔFoxa1/2/3	embryo8	TVC	+
ΔFoxa1/2/3	embryo9	TVC	+
ΔFoxa1/2/3	embryo10	TVC	+
ΔFoxa1/2/3	embryo11	TVC	+
ΔFoxa1/2/3	embryo12	TVC	+
ΔFoxa1/2/3	embryo13	TVC	+
ΔFoxa1/2/3	embryo14	TVC	+
ΔFoxa1/2/3	embryo15	TVC	+
ΔFoxa1/2/3	embryo16	TVC	+
ΔFoxa1/2/3	embryo17	TVC	+
ΔFoxa1/2/3	embryo18	TVC	+
ΔFoxa1/2/3	embryo19	TVC	+
ΔFoxa1/2/3	embryo20	TVC	++
ΔFoxa1/2/3	embryo21	TVC	++
ΔFoxa1/2/3	embryo22	TVC	++
ΔFoxa1/2/3	embryo23	TVC	++
ΔFoxa1/2/3	embryo24	TVC	++
ΔFoxa1/2/3	embryo25	TVC	++
ΔFoxa1/2/3	embryo26	TVC	++
ΔFoxa1/2/3	embryo27	TVC	++
ΔFoxa1/2/3	embryo28	TVC	++
ΔFoxa1/2/3	embryo29	TVC	++
ΔFoxa1/2/3	embryo30	TVC	++
ΔFoxa1/2/3	embryo31	TVC	++
ΔFoxa1/2/3	embryo32	TVC	++
ΔFoxa1/2/3	embryo33	TVC	++
ΔFoxa1/2/3	embryo34	TVC	++
ΔFoxa1/2/3	embryo35	TVC	++
ΔFoxa1/2/3	embryo36	TVC	++
ΔFoxa1/2/3	embryo37	TVC	++
ΔFoxa1/2/3	embryo38	TVC	++
ΔFoxa1/2/3	embryo39	TVC	++
ΔFoxa1/2/3	embryo40	TVC	++
ΔFoxa1/2/3	embryo41	TVC	++
ΔFoxa1/2/3	embryo42	TVC	++
ΔFoxa1/2/3	embryo43	TVC	++
ΔFoxa1/2/3	embryo44	TVC	++
ΔFoxa1/2/3	embryo45	TVC	++
ΔFoxa1/2/3	embryo46	TVC	++
ΔFoxa1/2/3	embryo47	TVC	++
ΔFoxa1/2/3	embryo48	TVC	++
ΔFoxa1/2/3	embryo49	TVC	++
ΔFoxa1/2/3	embryo50	TVC	++
ΔFoxa1/2/3	embryo51	TVC	++
ΔFoxa1/2/3	embryo52	TVC	++
ΔFoxa1/2/3	embryo53	TVC	++
ΔFoxa1/2/3	embryo54	TVC	++
ΔFoxa1/2/3	embryo55	TVC	++
ΔFoxa1/2/3	embryo56	TVC	++
ΔFoxa1/2/3	embryo57	TVC	++
ΔFoxa1/2/3	embryo58	TVC	++
ΔFoxa1/2/3	embryo59	TVC	++
ΔFoxa1/2/3	embryo60	TVC	++
ΔFoxa1/2/3	embryo61	TVC	++
ΔFoxa1/2/3	embryo62	TVC	++
ΔFoxa1/2/3	embryo63	TVC	++
ΔFoxa1/2/3	embryo64	TVC	++
ΔFoxa1/2/3	embryo65	TVC	++
ΔFoxa1/2/3	embryo66	TVC	++
ΔFoxa1/2/3	embryo67	TVC	++
ΔFoxa1/2/3	embryo68	TVC	++
ΔFoxa1/2/3	embryo69	TVC	++
ΔFoxa1/2/3	embryo70	TVC	++
ΔFoxa1/2/3	embryo71	TVC	++
ΔFoxa1/2/3	embryo72	TVC	++
-3691/-1	embryo1	Mesenchyme	++
-3691/-1	embryo2	Mesenchyme	++
-3691/-1	embryo3	Mesenchyme	++
-3691/-1	embryo4	Mesenchyme	++
-3691/-1	embryo5	Mesenchyme	++
-3691/-1	embryo6	Mesenchyme	++
-3691/-1	embryo7	Mesenchyme	++
-3691/-1	embryo8	Mesenchyme	++
-3691/-1	embryo9	Mesenchyme	++
-3691/-1	embryo10	Mesenchyme	++
-3691/-1	embryo11	Mesenchyme	++
-3691/-1	embryo12	Mesenchyme	++
-3691/-1	embryo13	Mesenchyme	++
-3691/-1	embryo14	Mesenchyme	++
-3691/-1	embryo15	Mesenchyme	++
-3691/-1	embryo16	Mesenchyme	++
-3691/-1	embryo17	Mesenchyme	++
-3691/-1	embryo18	Mesenchyme	++
-3691/-1	embryo19	Mesenchyme	++
-3691/-1	embryo20	Mesenchyme	++
-3691/-1	embryo21	Mesenchyme	++
-3691/-1	embryo22	Mesenchyme	++
-3691/-1	embryo23	Mesenchyme	++
-3691/-1	embryo24	Mesenchyme	++
-3691/-1	embryo25	Mesenchyme	++
-3691/-1	embryo26	Mesenchyme	++
-3691/-1	embryo27	Mesenchyme	++
-3691/-1	embryo28	Mesenchyme	++
-3691/-1	embryo29	Mesenchyme	++
-3691/-1	embryo30	Mesenchyme	++
-3691/-1	embryo31	Mesenchyme	++
-3691/-1	embryo32	Mesenchyme	++
-3691/-1	embryo33	Mesenchyme	++
-3691/-1	embryo34	Mesenchyme	++
-3691/-1	embryo35	Mesenchyme	++
-3691/-1	embryo36	Mesenchyme	++
-3691/-1	embryo37	Mesenchyme	++
-3691/-1	embryo38	Mesenchyme	++
-3691/-1	embryo39	Mesenchyme	++
-3691/-1	embryo40	Mesenchyme	++
-3691/-1	embryo41	Mesenchyme	++
-3691/-1	embryo42	Mesenchyme	++
-3691/-1	embryo43	Mesenchyme	++
-3691/-1	embryo44	Mesenchyme	++
-3691/-1	embryo45	Mesenchyme	++
-3691/-1	embryo46	Mesenchyme	++
-3691/-1	embryo47	Mesenchyme	++
-3691/-1	embryo48	Mesenchyme	++
-3691/-1	embryo49	Mesenchyme	++
-3691/-1	embryo50	Mesenchyme	++
-3691/-1	embryo51	Mesenchyme	++
-3691/-1	embryo52	Mesenchyme	++
-3691/-1	embryo53	Mesenchyme	++
-3691/-1	embryo54	Mesenchyme	++
-3691/-1	embryo55	Mesenchyme	++
-3691/-1	embryo56	Mesenchyme	++
-3691/-1	embryo57	Mesenchyme	++
-3691/-1	embryo58	Mesenchyme	++
-3691/-1	embryo59	Mesenchyme	++
-3691/-1	embryo60	Mesenchyme	++
-3691/-1	embryo61	Mesenchyme	++
-3691/-1	embryo62	Mesenchyme	++
-3691/-1	embryo63	Mesenchyme	++
-3691/-1	embryo64	Mesenchyme	++
-3691/-1	embryo65	Mesenchyme	++
-3691/-1	embryo66	Mesenchyme	++
-3691/-1	embryo67	Mesenchyme	++
-3691/-1	embryo68	Mesenchyme	++
-3691/-1	embryo69	Mesenchyme	++
-3691/-1	embryo70	Mesenchyme	++
ΔFlank	embryo1	Mesenchyme	++
ΔFlank	embryo2	Mesenchyme	++
ΔFlank	embryo3	Mesenchyme	++
ΔFlank	embryo4	Mesenchyme	++
ΔFlank	embryo5	Mesenchyme	++
ΔFlank	embryo6	Mesenchyme	++
ΔFlank	embryo7	Mesenchyme	++
ΔFlank	embryo8	Mesenchyme	++
ΔFlank	embryo9	Mesenchyme	++
ΔFlank	embryo10	Mesenchyme	++
ΔFlank	embryo11	Mesenchyme	++
ΔFlank	embryo12	Mesenchyme	++
ΔFlank	embryo13	Mesenchyme	++
ΔFlank	embryo14	Mesenchyme	++
ΔFlank	embryo15	Mesenchyme	++
ΔFlank	embryo16	Mesenchyme	++
ΔFlank	embryo17	Mesenchyme	++
ΔFlank	embryo18	Mesenchyme	++
ΔFlank	embryo19	Mesenchyme	++
ΔFlank	embryo20	Mesenchyme	++
ΔFlank	embryo21	Mesenchyme	++
ΔFlank	embryo22	Mesenchyme	++
ΔFlank	embryo23	Mesenchyme	++
ΔFlank	embryo24	Mesenchyme	++
ΔFlank	embryo25	Mesenchyme	++
ΔFlank	embryo26	Mesenchyme	++
ΔFlank	embryo27	Mesenchyme	++
ΔFlank	embryo28	Mesenchyme	++
ΔFlank	embryo29	Mesenchyme	++
ΔFlank	embryo30	Mesenchyme	++
ΔFlank	embryo31	Mesenchyme	++
ΔFlank	embryo32	Mesenchyme	++
ΔFlank	embryo33	Mesenchyme	++
ΔFlank	embryo34	Mesenchyme	++
ΔFlank	embryo35	Mesenchyme	++
ΔFlank	embryo36	Mesenchyme	++
ΔFlank	embryo37	Mesenchyme	++
ΔFlank	embryo38	Mesenchyme	++
ΔFlank	embryo39	Mesenchyme	++
ΔFlank	embryo40	Mesenchyme	++
ΔFlank	embryo41	Mesenchyme	++
ΔFlank	embryo42	Mesenchyme	++
ΔFlank	embryo43	Mesenchyme	++
ΔFlank	embryo44	Mesenchyme	++
ΔFlank	embryo45	Mesenchyme	++
ΔFlank	embryo46	Mesenchyme	++
ΔFlank	embryo47	Mesenchyme	++
ΔFlank	embryo48	Mesenchyme	++
ΔFlank	embryo49	Mesenchyme	++
ΔFlank	embryo50	Mesenchyme	++
ΔFlank	embryo51	Mesenchyme	++
ΔFlank	embryo52	Mesenchyme	++
ΔFlank	embryo53	Mesenchyme	++
ΔFlank	embryo54	Mesenchyme	++
ΔFlank	embryo55	Mesenchyme	++
ΔFlank	embryo56	Mesenchyme	++
ΔFlank	embryo57	Mesenchyme	++
ΔFlank	embryo58	Mesenchyme	++
ΔFlank	embryo59	Mesenchyme	++
ΔFlank	embryo60	Mesenchyme	++
ΔFlank	embryo61	Mesenchyme	++
ΔFlank	embryo62	Mesenchyme	++
ΔFlank	embryo63	Mesenchyme	++
ΔFlank	embryo64	Mesenchyme	++
ΔFlank	embryo65	Mesenchyme	++
ΔFlank	embryo66	Mesenchyme	++
ΔFlank	embryo67	Mesenchyme	++
ΔFlank	embryo68	Mesenchyme	++
ΔFlank	embryo69	Mesenchyme	++
ΔFlank	embryo70	Mesenchyme	++
ΔFlank	embryo71	Mesenchyme	++
ΔFlank	embryo72	Mesenchyme	++
ΔFlank	embryo73	Mesenchyme	++
ΔFlank	embryo74	Mesenchyme	++
ΔFlank	embryo75	Mesenchyme	++
ΔFlank	embryo76	Mesenchyme	++
ΔGata4/5/6	embryo1	Mesenchyme	++
ΔGata4/5/6	embryo2	Mesenchyme	++
ΔGata4/5/6	embryo3	Mesenchyme	++
ΔGata4/5/6	embryo4	Mesenchyme	++
ΔGata4/5/6	embryo5	Mesenchyme	++
ΔGata4/5/6	embryo6	Mesenchyme	++
ΔGata4/5/6	embryo7	Mesenchyme	++
ΔGata4/5/6	embryo8	Mesenchyme	++
ΔGata4/5/6	embryo9	Mesenchyme	++
ΔGata4/5/6	embryo10	Mesenchyme	++
ΔGata4/5/6	embryo11	Mesenchyme	++
ΔGata4/5/6	embryo12	Mesenchyme	++
ΔGata4/5/6	embryo13	Mesenchyme	++
ΔGata4/5/6	embryo14	Mesenchyme	++
ΔGata4/5/6	embryo15	Mesenchyme	++
ΔGata4/5/6	embryo16	Mesenchyme	++
ΔGata4/5/6	embryo17	Mesenchyme	++
ΔGata4/5/6	embryo18	Mesenchyme	++
ΔGata4/5/6	embryo19	Mesenchyme	++
ΔGata4/5/6	embryo20	Mesenchyme	++
ΔGata4/5/6	embryo21	Mesenchyme	++
ΔGata4/5/6	embryo22	Mesenchyme	++
ΔGata4/5/6	embryo23	Mesenchyme	++
ΔGata4/5/6	embryo24	Mesenchyme	++
ΔGata4/5/6	embryo25	Mesenchyme	++
ΔGata4/5/6	embryo26	Mesenchyme	++
ΔGata4/5/6	embryo27	Mesenchyme	++
ΔGata4/5/6	embryo28	Mesenchyme	++
ΔGata4/5/6	embryo29	Mesenchyme	++
ΔGata4/5/6	embryo30	Mesenchyme	++
ΔGata4/5/6	embryo31	Mesenchyme	++
ΔGata4/5/6	embryo32	Mesenchyme	++
ΔGata4/5/6	embryo33	Mesenchyme	++
ΔGata4/5/6	embryo34	Mesenchyme	++
ΔGata4/5/6	embryo35	Mesenchyme	++
ΔGata4/5/6	embryo36	Mesenchyme	++
ΔGata4/5/6	embryo37	Mesenchyme	++
ΔGata4/5/6	embryo38	Mesenchyme	++
ΔGata4/5/6	embryo39	Mesenchyme	++
ΔGata4/5/6	embryo40	Mesenchyme	++
ΔGata4/5/6	embryo41	Mesenchyme	++
ΔGata4/5/6	embryo42	Mesenchyme	++
ΔGata4/5/6	embryo43	Mesenchyme	++
ΔGata4/5/6	embryo44	Mesenchyme	++
ΔGata4/5/6	embryo45	Mesenchyme	++
ΔGata4/5/6	embryo46	Mesenchyme	++
ΔGata4/5/6	embryo47	Mesenchyme	++
ΔGata4/5/6	embryo48	Mesenchyme	++
ΔGata4/5/6	embryo49	Mesenchyme	++
ΔGata4/5/6	embryo50	Mesenchyme	++
ΔGata4/5/6	embryo51	Mesenchyme	++
ΔGata4/5/6	embryo52	Mesenchyme	++
ΔGata4/5/6	embryo53	Mesenchyme	++
ΔGata4/5/6	embryo54	Mesenchyme	++
ΔGata4/5/6	embryo55	Mesenchyme	++
ΔGata4/5/6	embryo56	Mesenchyme	++
ΔGata4/5/6	embryo57	Mesenchyme	++
ΔGata4/5/6	embryo58	Mesenchyme	++
ΔGata4/5/6	embryo59	Mesenchyme	++
ΔGata4/5/6	embryo60	Mesenchyme	++
ΔGata4/5/6	embryo61	Mesenchyme	++
ΔGata4/5/6	embryo62	Mesenchyme	++
ΔGata4/5/6	embryo63	Mesenchyme	++
ΔGata4/5/6	embryo64	Mesenchyme	++
ΔGata4/5/6	embryo65	Mesenchyme	++
ΔGata4/5/6	embryo66	Mesenchyme	++
ΔGata4/5/6	embryo67	Mesenchyme	++
ΔGata4/5/6	embryo68	Mesenchyme	++
ΔGata4/5/6	embryo69	Mesenchyme	++
ΔGata4/5/6	embryo70	Mesenchyme	++
ΔGata4/5/6	embryo71	Mesenchyme	++
ΔGata4/5/6	embryo72	Mesenchyme	++
ΔGata4/5/6	embryo73	Mesenchyme	++
ΔGata4/5/6	embryo74	Mesenchyme	++
ΔGata4/5/6	embryo75	Mesenchyme	++
ΔGata4/5/6	embryo76	Mesenchyme	++
ΔGata4/5/6	embryo77	Mesenchyme	++
ΔGata4/5/6	embryo78	Mesenchyme	++
Δ(Flank+Gata4/5/6)	embryo1	Mesenchyme	++
Δ(Flank+Gata4/5/6)	embryo2	Mesenchyme	++
Δ(Flank+Gata4/5/6)	embryo3	Mesenchyme	++
Δ(Flank+Gata4/5/6)	embryo4	Mesenchyme	++
Δ(Flank+Gata4/5/6)	embryo5	Mesenchyme	++
Δ(Flank+Gata4/5/6)	embryo6	Mesenchyme	++
Δ(Flank+Gata4/5/6)	embryo7	Mesenchyme	++
Δ(Flank+Gata4/5/6)	embryo8	Mesenchyme	++
Δ(Flank+Gata4/5/6)	embryo9	Mesenchyme	++
Δ(Flank+Gata4/5/6)	embryo10	Mesenchyme	++
Δ(Flank+Gata4/5/6)	embryo11	Mesenchyme	++
Δ(Flank+Gata4/5/6)	embryo12	Mesenchyme	++
Δ(Flank+Gata4/5/6)	embryo13	Mesenchyme	++
Δ(Flank+Gata4/5/6)	embryo14	Mesenchyme	++
Δ(Flank+Gata4/5/6)	embryo15	Mesenchyme	++
Δ(Flank+Gata4/5/6)	embryo16	Mesenchyme	++
Δ(Flank+Gata4/5/6)	embryo17	Mesenchyme	++
Δ(Flank+Gata4/5/6)	embryo18	Mesenchyme	++
Δ(Flank+Gata4/5/6)	embryo19	Mesenchyme	++
Δ(Flank+Gata4/5/6)	embryo20	Mesenchyme	++
Δ(Flank+Gata4/5/6)	embryo21	Mesenchyme	++
Δ(Flank+Gata4/5/6)	embryo22	Mesenchyme	++
Δ(Flank+Gata4/5/6)	embryo23	Mesenchyme	++
Δ(Flank+Gata4/5/6)	embryo24	Mesenchyme	++
Δ(Flank+Gata4/5/6)	embryo25	Mesenchyme	++
Δ(Flank+Gata4/5/6)	embryo26	Mesenchyme	++
Δ(Flank+Gata4/5/6)	embryo27	Mesenchyme	++
Δ(Flank+Gata4/5/6)	embryo28	Mesenchyme	++
Δ(Flank+Gata4/5/6)	embryo29	Mesenchyme	++
Δ(Flank+Gata4/5/6)	embryo30	Mesenchyme	++
Δ(Flank+Gata4/5/6)	embryo31	Mesenchyme	++
Δ(Flank+Gata4/5/6)	embryo32	Mesenchyme	++
Δ(Flank+Gata4/5/6)	embryo33	Mesenchyme	++
Δ(Flank+Gata4/5/6)	embryo34	Mesenchyme	++
Δ(Flank+Gata4/5/6)	embryo35	Mesenchyme	++
Δ(Flank+Gata4/5/6)	embryo36	Mesenchyme	++
Δ(Flank+Gata4/5/6)	embryo37	Mesenchyme	++
Δ(Flank+Gata4/5/6)	embryo38	Mesenchyme	++
Δ(Flank+Gata4/5/6)	embryo39	Mesenchyme	++
Δ(Flank+Gata4/5/6)	embryo40	Mesenchyme	++
Δ(Flank+Gata4/5/6)	embryo41	Mesenchyme	++
Δ(Flank+Gata4/5/6)	embryo42	Mesenchyme	++
Δ(Flank+Gata4/5/6)	embryo43	Mesenchyme	++
Δ(Flank+Gata4/5/6)	embryo44	Mesenchyme	++
Δ(Flank+Gata4/5/6)	embryo45	Mesenchyme	++
Δ(Flank+Gata4/5/6)	embryo46	Mesenchyme	++
Δ(Flank+Gata4/5/6)	embryo47	Mesenchyme	++
Δ(Flank+Gata4/5/6)	embryo48	Mesenchyme	++
Δ(Flank+Gata4/5/6)	embryo49	Mesenchyme	++
Δ(Flank+Gata4/5/6)	embryo50	Mesenchyme	++
Δ(Flank+Gata4/5/6)	embryo51	Mesenchyme	++
Δ(Flank+Gata4/5/6)	embryo52	Mesenchyme	++
Δ(Flank+Gata4/5/6)	embryo53	Mesenchyme	++
Δ(Flank+Gata4/5/6)	embryo54	Mesenchyme	++
Δ(Flank+Gata4/5/6)	embryo55	Mesenchyme	++
Δ(Flank+Gata4/5/6)	embryo56	Mesenchyme	++
Δ(Flank+Gata4/5/6)	embryo57	Mesenchyme	++
Δ(Flank+Gata4/5/6)	embryo58	Mesenchyme	++
Δ(Flank+Gata4/5/6)	embryo59	Mesenchyme	++
Δ(Flank+Gata4/5/6)	embryo60	Mesenchyme	++
Δ(Flank+Gata4/5/6)	embryo61	Mesenchyme	++
Δ(Flank+Gata4/5/6)	embryo62	Mesenchyme	++
Δ(Flank+Gata4/5/6)	embryo63	Mesenchyme	++
Δ(Flank+Gata4/5/6)	embryo64	Mesenchyme	++
Δ(Flank+Gata4/5/6)	embryo65	Mesenchyme	++
Δ(Flank+Gata4/5/6)	embryo66	Mesenchyme	++
Δ(Flank+Gata4/5/6)	embryo67	Mesenchyme	++
Δ(Flank+Gata4/5/6)	embryo68	Mesenchyme	++
ΔFoxa1/2/3	embryo1	Mesenchyme	++
ΔFoxa1/2/3	embryo2	Mesenchyme	++
ΔFoxa1/2/3	embryo3	Mesenchyme	++
ΔFoxa1/2/3	embryo4	Mesenchyme	++
ΔFoxa1/2/3	embryo5	Mesenchyme	++
ΔFoxa1/2/3	embryo6	Mesenchyme	++
ΔFoxa1/2/3	embryo7	Mesenchyme	++
ΔFoxa1/2/3	embryo8	Mesenchyme	++
ΔFoxa1/2/3	embryo9	Mesenchyme	++
ΔFoxa1/2/3	embryo10	Mesenchyme	++
ΔFoxa1/2/3	embryo11	Mesenchyme	++
ΔFoxa1/2/3	embryo12	Mesenchyme	++
ΔFoxa1/2/3	embryo13	Mesenchyme	++
ΔFoxa1/2/3	embryo14	Mesenchyme	++
ΔFoxa1/2/3	embryo15	Mesenchyme	++
ΔFoxa1/2/3	embryo16	Mesenchyme	++
ΔFoxa1/2/3	embryo17	Mesenchyme	++
ΔFoxa1/2/3	embryo18	Mesenchyme	++
ΔFoxa1/2/3	embryo19	Mesenchyme	++
ΔFoxa1/2/3	embryo20	Mesenchyme	++
ΔFoxa1/2/3	embryo21	Mesenchyme	++
ΔFoxa1/2/3	embryo22	Mesenchyme	++
ΔFoxa1/2/3	embryo23	Mesenchyme	++
ΔFoxa1/2/3	embryo24	Mesenchyme	++
ΔFoxa1/2/3	embryo25	Mesenchyme	++
ΔFoxa1/2/3	embryo26	Mesenchyme	++
ΔFoxa1/2/3	embryo27	Mesenchyme	++
ΔFoxa1/2/3	embryo28	Mesenchyme	++
ΔFoxa1/2/3	embryo29	Mesenchyme	++
ΔFoxa1/2/3	embryo30	Mesenchyme	++
ΔFoxa1/2/3	embryo31	Mesenchyme	++
ΔFoxa1/2/3	embryo32	Mesenchyme	++
ΔFoxa1/2/3	embryo33	Mesenchyme	++
ΔFoxa1/2/3	embryo34	Mesenchyme	++
ΔFoxa1/2/3	embryo35	Mesenchyme	++
ΔFoxa1/2/3	embryo36	Mesenchyme	++
ΔFoxa1/2/3	embryo37	Mesenchyme	++
ΔFoxa1/2/3	embryo38	Mesenchyme	++
ΔFoxa1/2/3	embryo39	Mesenchyme	++
ΔFoxa1/2/3	embryo40	Mesenchyme	++
ΔFoxa1/2/3	embryo41	Mesenchyme	++
ΔFoxa1/2/3	embryo42	Mesenchyme	++
ΔFoxa1/2/3	embryo43	Mesenchyme	++
ΔFoxa1/2/3	embryo44	Mesenchyme	++
ΔFoxa1/2/3	embryo45	Mesenchyme	++
ΔFoxa1/2/3	embryo46	Mesenchyme	++
ΔFoxa1/2/3	embryo47	Mesenchyme	++
ΔFoxa1/2/3	embryo48	Mesenchyme	++
ΔFoxa1/2/3	embryo49	Mesenchyme	++
ΔFoxa1/2/3	embryo50	Mesenchyme	++
ΔFoxa1/2/3	embryo51	Mesenchyme	++
ΔFoxa1/2/3	embryo52	Mesenchyme	++
ΔFoxa1/2/3	embryo53	Mesenchyme	++
ΔFoxa1/2/3	embryo54	Mesenchyme	++
ΔFoxa1/2/3	embryo55	Mesenchyme	++
ΔFoxa1/2/3	embryo56	Mesenchyme	++
ΔFoxa1/2/3	embryo57	Mesenchyme	++
ΔFoxa1/2/3	embryo58	Mesenchyme	++
ΔFoxa1/2/3	embryo59	Mesenchyme	++
ΔFoxa1/2/3	embryo60	Mesenchyme	++
ΔFoxa1/2/3	embryo61	Mesenchyme	++
ΔFoxa1/2/3	embryo62	Mesenchyme	++
ΔFoxa1/2/3	embryo63	Mesenchyme	++
ΔFoxa1/2/3	embryo64	Mesenchyme	++
ΔFoxa1/2/3	embryo65	Mesenchyme	++
ΔFoxa1/2/3	embryo66	Mesenchyme	++
ΔFoxa1/2/3	embryo67	Mesenchyme	++
ΔFoxa1/2/3	embryo68	Mesenchyme	++
ΔFoxa1/2/3	embryo69	Mesenchyme	++
ΔFoxa1/2/3	embryo70	Mesenchyme	++
ΔFoxa1/2/3	embryo71	Mesenchyme	++
ΔFoxa1/2/3	embryo72	Mesenchyme	++

## Sheet: group2_Depdc_locus
Construct	Construct_Start	Construct_End	Embryo	Tissue	Expression
-3691/-1	-3691	-1	embryo1	TVC	+
-3691/-1	-3691	-1	embryo2	TVC	+
-3691/-1	-3691	-1	embryo3	TVC	+
-3691/-1	-3691	-1	embryo4	TVC	+
-3691/-1	-3691	-1	embryo5	TVC	+
-3691/-1	-3691	-1	embryo6	TVC	++
-3691/-1	-3691	-1	embryo7	TVC	++
-3691/-1	-3691	-1	embryo8	TVC	++
-3691/-1	-3691	-1	embryo9	TVC	++
-3691/-1	-3691	-1	embryo10	TVC	++
-3691/-1	-3691	-1	embryo11	TVC	++
-3691/-1	-3691	-1	embryo12	TVC	++
-3691/-1	-3691	-1	embryo13	TVC	++
-3691/-1	-3691	-1	embryo14	TVC	++
-3691/-1	-3691	-1	embryo15	TVC	++
-3691/-1	-3691	-1	embryo16	TVC	++
-3691/-1	-3691	-1	embryo17	TVC	++
-3691/-1	-3691	-1	embryo18	TVC	++
-3691/-1	-3691	-1	embryo19	TVC	++
-3691/-1	-3691	-1	embryo20	TVC	++
-3691/-1	-3691	-1	embryo21	TVC	++
-3691/-1	-3691	-1	embryo22	TVC	++
-3691/-1	-3691	-1	embryo23	TVC	++
-3691/-1	-3691	-1	embryo24	TVC	++
-3691/-1	-3691	-1	embryo25	TVC	++
-3691/-1	-3691	-1	embryo26	TVC	++
-3691/-1	-3691	-1	embryo27	TVC	++
-3691/-1	-3691	-1	embryo28	TVC	++
-3691/-1	-3691	-1	embryo29	TVC	++
-3691/-1	-3691	-1	embryo30	TVC	++
-3691/-1	-3691	-1	embryo31	TVC	++
-3691/-1	-3691	-1	embryo32	TVC	++
-3691/-1	-3691	-1	embryo33	TVC	++
-3691/-1	-3691	-1	embryo34	TVC	++
-3691/-1	-3691	-1	embryo35	TVC	++
-3691/-1	-3691	-1	embryo36	TVC	++
-3691/-1	-3691	-1	embryo37	TVC	++
-3691/-1	-3691	-1	embryo38	TVC	++
-3691/-1	-3691	-1	embryo39	TVC	++
-3691/-1	-3691	-1	embryo40	TVC	++
-3691/-1	-3691	-1	embryo41	TVC	++
-3691/-1	-3691	-1	embryo42	TVC	++
-3691/-1	-3691	-1	embryo43	TVC	++
-3691/-1	-3691	-1	embryo44	TVC	++
-3691/-1	-3691	-1	embryo45	TVC	++
-3691/-1	-3691	-1	embryo46	TVC	++
-3691/-1	-3691	-1	embryo47	TVC	++
-3691/-1	-3691	-1	embryo48	TVC	++
-3691/-1	-3691	-1	embryo49	TVC	++
-3691/-1	-3691	-1	embryo50	TVC	++
-3691/-1	-3691	-1	embryo51	TVC	++
-3691/-1	-3691	-1	embryo52	TVC	++
-3691/-1	-3691	-1	embryo53	TVC	++
-3691/-1	-3691	-1	embryo54	TVC	++
-3691/-1	-3691	-1	embryo55	TVC	++
-3691/-1	-3691	-1	embryo56	TVC	++
-3691/-1	-3691	-1	embryo57	TVC	++
-3691/-1	-3691	-1	embryo58	TVC	++
-3691/-1	-3691	-1	embryo59	TVC	++
-3691/-1	-3691	-1	embryo60	TVC	++
-3691/-1	-3691	-1	embryo61	TVC	++
-3691/-1	-3691	-1	embryo62	TVC	++
-3691/-1	-3691	-1	embryo63	TVC	++
-3691/-1	-3691	-1	embryo64	TVC	++
-3691/-1	-3691	-1	embryo65	TVC	++
-3691/-1	-3691	-1	embryo66	TVC	++
-3691/-1	-3691	-1	embryo67	TVC	++
-3691/-1	-3691	-1	embryo68	TVC	++
-3691/-1	-3691	-1	embryo69	TVC	++
-3691/-1	-3691	-1	embryo70	TVC	++
-2537/-1	-2537	-1	embryo1	TVC	-
-2537/-1	-2537	-1	embryo2	TVC	-
-2537/-1	-2537	-1	embryo3	TVC	-
-2537/-1	-2537	-1	embryo4	TVC	-
-2537/-1	-2537	-1	embryo5	TVC	-
-2537/-1	-2537	-1	embryo6	TVC	+
-2537/-1	-2537	-1	embryo7	TVC	+
-2537/-1	-2537	-1	embryo8	TVC	+
-2537/-1	-2537	-1	embryo9	TVC	+
-2537/-1	-2537	-1	embryo10	TVC	+
-2537/-1	-2537	-1	embryo11	TVC	+
-2537/-1	-2537	-1	embryo12	TVC	+
-2537/-1	-2537	-1	embryo13	TVC	+
-2537/-1	-2537	-1	embryo14	TVC	+
-2537/-1	-2537	-1	embryo15	TVC	++
-2537/-1	-2537	-1	embryo16	TVC	++
-2537/-1	-2537	-1	embryo17	TVC	++
-2537/-1	-2537	-1	embryo18	TVC	++
-2537/-1	-2537	-1	embryo19	TVC	++
-2537/-1	-2537	-1	embryo20	TVC	++
-2537/-1	-2537	-1	embryo21	TVC	++
-2537/-1	-2537	-1	embryo22	TVC	++
-2537/-1	-2537	-1	embryo23	TVC	++
-2537/-1	-2537	-1	embryo24	TVC	++
-2537/-1	-2537	-1	embryo25	TVC	++
-2537/-1	-2537	-1	embryo26	TVC	++
-2537/-1	-2537	-1	embryo27	TVC	++
-2537/-1	-2537	-1	embryo28	TVC	++
-2537/-1	-2537	-1	embryo29	TVC	++
-2537/-1	-2537	-1	embryo30	TVC	++
-2537/-1	-2537	-1	embryo31	TVC	++
-2537/-1	-2537	-1	embryo32	TVC	++
-2537/-1	-2537	-1	embryo33	TVC	++
-2537/-1	-2537	-1	embryo34	TVC	++
-2537/-1	-2537	-1	embryo35	TVC	++
-2537/-1	-2537	-1	embryo36	TVC	++
-2537/-1	-2537	-1	embryo37	TVC	++
-2537/-1	-2537	-1	embryo38	TVC	++
-2537/-1	-2537	-1	embryo39	TVC	++
-2537/-1	-2537	-1	embryo40	TVC	++
-2537/-1	-2537	-1	embryo41	TVC	++
-2537/-1	-2537	-1	embryo42	TVC	++
-2537/-1	-2537	-1	embryo43	TVC	++
-2537/-1	-2537	-1	embryo44	TVC	++
-2537/-1	-2537	-1	embryo45	TVC	++
-2537/-1	-2537	-1	embryo46	TVC	++
-2537/-1	-2537	-1	embryo47	TVC	++
-2537/-1	-2537	-1	embryo48	TVC	++
-2537/-1	-2537	-1	embryo49	TVC	++
-2537/-1	-2537	-1	embryo50	TVC	++
-2537/-1	-2537	-1	embryo51	TVC	++
-2537/-1	-2537	-1	embryo52	TVC	++
-2537/-1	-2537	-1	embryo53	TVC	++
-2537/-1	-2537	-1	embryo54	TVC	++
-2537/-1	-2537	-1	embryo55	TVC	++
-2537/-1	-2537	-1	embryo56	TVC	++
-2537/-1	-2537	-1	embryo57	TVC	++
-2537/-1	-2537	-1	embryo58	TVC	++
-2537/-1	-2537	-1	embryo59	TVC	++
-2537/-1	-2537	-1	embryo60	TVC	++
-2537/-1	-2537	-1	embryo61	TVC	++
-2537/-1	-2537	-1	embryo62	TVC	++
-2537/-1	-2537	-1	embryo63	TVC	++
-2537/-1	-2537	-1	embryo64	TVC	++
-2537/-1	-2537	-1	embryo65	TVC	++
-2537/-1	-2537	-1	embryo66	TVC	++
-2537/-1	-2537	-1	embryo67	TVC	++
-2537/-1	-2537	-1	embryo68	TVC	++
-2537/-1	-2537	-1	embryo69	TVC	++
-1969/-1	-1969	-1	embryo1	TVC	++
-1969/-1	-1969	-1	embryo2	TVC	++
-1969/-1	-1969	-1	embryo3	TVC	++
-1969/-1	-1969	-1	embryo4	TVC	+
-1969/-1	-1969	-1	embryo5	TVC	+
-1969/-1	-1969	-1	embryo6	TVC	+
-1969/-1	-1969	-1	embryo7	TVC	+
-1969/-1	-1969	-1	embryo8	TVC	+
-1969/-1	-1969	-1	embryo9	TVC	+
-1969/-1	-1969	-1	embryo10	TVC	+
-1969/-1	-1969	-1	embryo11	TVC	+
-1969/-1	-1969	-1	embryo12	TVC	+
-1969/-1	-1969	-1	embryo13	TVC	-
-1969/-1	-1969	-1	embryo14	TVC	-
-1969/-1	-1969	-1	embryo15	TVC	-
-1969/-1	-1969	-1	embryo16	TVC	-
-1969/-1	-1969	-1	embryo17	TVC	-
-1969/-1	-1969	-1	embryo18	TVC	-
-1969/-1	-1969	-1	embryo19	TVC	-
-1969/-1	-1969	-1	embryo20	TVC	-
-1969/-1	-1969	-1	embryo21	TVC	-
-1969/-1	-1969	-1	embryo22	TVC	-
-1969/-1	-1969	-1	embryo23	TVC	-
-1969/-1	-1969	-1	embryo24	TVC	-
-1969/-1	-1969	-1	embryo25	TVC	-
-1969/-1	-1969	-1	embryo26	TVC	-
-1969/-1	-1969	-1	embryo27	TVC	-
-1969/-1	-1969	-1	embryo28	TVC	-
-1969/-1	-1969	-1	embryo29	TVC	-
-1969/-1	-1969	-1	embryo30	TVC	-
-1969/-1	-1969	-1	embryo31	TVC	-
-1969/-1	-1969	-1	embryo32	TVC	-
-1969/-1	-1969	-1	embryo33	TVC	-
-1969/-1	-1969	-1	embryo34	TVC	-
-1969/-1	-1969	-1	embryo35	TVC	-
-1969/-1	-1969	-1	embryo36	TVC	-
-1969/-1	-1969	-1	embryo37	TVC	-
-1969/-1	-1969	-1	embryo38	TVC	-
-1969/-1	-1969	-1	embryo39	TVC	-
-1969/-1	-1969	-1	embryo40	TVC	-
-1969/-1	-1969	-1	embryo41	TVC	-
-1969/-1	-1969	-1	embryo42	TVC	-
-1969/-1	-1969	-1	embryo43	TVC	-
-1969/-1	-1969	-1	embryo44	TVC	-
-1969/-1	-1969	-1	embryo45	TVC	-
-1969/-1	-1969	-1	embryo46	TVC	-
-1969/-1	-1969	-1	embryo47	TVC	-
-1969/-1	-1969	-1	embryo48	TVC	-
-1969/-1	-1969	-1	embryo49	TVC	-
-1969/-1	-1969	-1	embryo50	TVC	-
-1969/-1	-1969	-1	embryo51	TVC	-
-1969/-1	-1969	-1	embryo52	TVC	-
-1969/-1	-1969	-1	embryo53	TVC	-
-1969/-1	-1969	-1	embryo54	TVC	-
-1969/-1	-1969	-1	embryo55	TVC	-
-1969/-1	-1969	-1	embryo56	TVC	-
-1969/-1	-1969	-1	embryo57	TVC	-
-1969/-1	-1969	-1	embryo58	TVC	-
-1969/-1	-1969	-1	embryo59	TVC	-
-1969/-1	-1969	-1	embryo60	TVC	-
-1969/-1	-1969	-1	embryo61	TVC	-
-1969/-1	-1969	-1	embryo62	TVC	-
-1969/-1	-1969	-1	embryo63	TVC	-
-1969/-1	-1969	-1	embryo64	TVC	-
-1969/-1	-1969	-1	embryo65	TVC	-
-1969/-1	-1969	-1	embryo66	TVC	-
-1969/-1	-1969	-1	embryo67	TVC	-
-1969/-1	-1969	-1	embryo68	TVC	-
-1969/-1	-1969	-1	embryo69	TVC	-
-1969/-1	-1969	-1	embryo70	TVC	-
-1969/-1	-1969	-1	embryo71	TVC	-
-2786/-2062	-2786	-2062	embryo1	TVC	++
-2786/-2062	-2786	-2062	embryo2	TVC	++
-2786/-2062	-2786	-2062	embryo3	TVC	++
-2786/-2062	-2786	-2062	embryo4	TVC	++
-2786/-2062	-2786	-2062	embryo5	TVC	++
-2786/-2062	-2786	-2062	embryo6	TVC	++
-2786/-2062	-2786	-2062	embryo7	TVC	+
-2786/-2062	-2786	-2062	embryo8	TVC	+
-2786/-2062	-2786	-2062	embryo9	TVC	+
-2786/-2062	-2786	-2062	embryo10	TVC	+
-2786/-2062	-2786	-2062	embryo11	TVC	+
-2786/-2062	-2786	-2062	embryo12	TVC	+
-2786/-2062	-2786	-2062	embryo13	TVC	+
-2786/-2062	-2786	-2062	embryo14	TVC	+
-2786/-2062	-2786	-2062	embryo15	TVC	+
-2786/-2062	-2786	-2062	embryo16	TVC	+
-2786/-2062	-2786	-2062	embryo17	TVC	+
-2786/-2062	-2786	-2062	embryo18	TVC	+
-2786/-2062	-2786	-2062	embryo19	TVC	+
-2786/-2062	-2786	-2062	embryo20	TVC	+
-2786/-2062	-2786	-2062	embryo21	TVC	+
-2786/-2062	-2786	-2062	embryo22	TVC	+
-2786/-2062	-2786	-2062	embryo23	TVC	+
-2786/-2062	-2786	-2062	embryo24	TVC	-
-2786/-2062	-2786	-2062	embryo25	TVC	-
-2786/-2062	-2786	-2062	embryo26	TVC	-
-2786/-2062	-2786	-2062	embryo27	TVC	-
-2786/-2062	-2786	-2062	embryo28	TVC	-
-2786/-2062	-2786	-2062	embryo29	TVC	-
-2786/-2062	-2786	-2062	embryo30	TVC	-
-2786/-2062	-2786	-2062	embryo31	TVC	-
-2786/-2062	-2786	-2062	embryo32	TVC	-
-2786/-2062	-2786	-2062	embryo33	TVC	-
-2786/-2062	-2786	-2062	embryo34	TVC	-
-2786/-2062	-2786	-2062	embryo35	TVC	-
-2786/-2062	-2786	-2062	embryo36	TVC	-
-2786/-2062	-2786	-2062	embryo37	TVC	-
-2786/-2062	-2786	-2062	embryo38	TVC	-
-2786/-2062	-2786	-2062	embryo39	TVC	-
-2786/-2062	-2786	-2062	embryo40	TVC	-
-2786/-2062	-2786	-2062	embryo41	TVC	-
-2786/-2062	-2786	-2062	embryo42	TVC	-
-2786/-2062	-2786	-2062	embryo43	TVC	-
-2786/-2062	-2786	-2062	embryo44	TVC	-
-2786/-2062	-2786	-2062	embryo45	TVC	-
-2786/-2062	-2786	-2062	embryo46	TVC	-
-2786/-2062	-2786	-2062	embryo47	TVC	-
-2786/-2062	-2786	-2062	embryo48	TVC	-
-2786/-2062	-2786	-2062	embryo49	TVC	-
-2786/-2062	-2786	-2062	embryo50	TVC	-
-2786/-2062	-2786	-2062	embryo51	TVC	-
-2786/-2062	-2786	-2062	embryo52	TVC	-
-2786/-2062	-2786	-2062	embryo53	TVC	-
-2786/-2062	-2786	-2062	embryo54	TVC	-
-2786/-2062	-2786	-2062	embryo55	TVC	-
-2786/-2062	-2786	-2062	embryo56	TVC	-
-2786/-2062	-2786	-2062	embryo57	TVC	-
-2786/-2062	-2786	-2062	embryo58	TVC	-
-2786/-2062	-2786	-2062	embryo59	TVC	-
-2786/-2062	-2786	-2062	embryo60	TVC	-
-2786/-2062	-2786	-2062	embryo61	TVC	-
-2786/-2062	-2786	-2062	embryo62	TVC	-
-2786/-2062	-2786	-2062	embryo63	TVC	-
-2786/-2062	-2786	-2062	embryo64	TVC	-
-3691/-1	-3691	-1	embryo1	Mesenchyme	++
-3691/-1	-3691	-1	embryo2	Mesenchyme	++
-3691/-1	-3691	-1	embryo3	Mesenchyme	++
-3691/-1	-3691	-1	embryo4	Mesenchyme	++
-3691/-1	-3691	-1	embryo5	Mesenchyme	++
-3691/-1	-3691	-1	embryo6	Mesenchyme	++
-3691/-1	-3691	-1	embryo7	Mesenchyme	++
-3691/-1	-3691	-1	embryo8	Mesenchyme	++
-3691/-1	-3691	-1	embryo9	Mesenchyme	++
-3691/-1	-3691	-1	embryo10	Mesenchyme	++
-3691/-1	-3691	-1	embryo11	Mesenchyme	++
-3691/-1	-3691	-1	embryo12	Mesenchyme	++
-3691/-1	-3691	-1	embryo13	Mesenchyme	++
-3691/-1	-3691	-1	embryo14	Mesenchyme	++
-3691/-1	-3691	-1	embryo15	Mesenchyme	++
-3691/-1	-3691	-1	embryo16	Mesenchyme	++
-3691/-1	-3691	-1	embryo17	Mesenchyme	++
-3691/-1	-3691	-1	embryo18	Mesenchyme	++
-3691/-1	-3691	-1	embryo19	Mesenchyme	++
-3691/-1	-3691	-1	embryo20	Mesenchyme	++
-3691/-1	-3691	-1	embryo21	Mesenchyme	++
-3691/-1	-3691	-1	embryo22	Mesenchyme	++
-3691/-1	-3691	-1	embryo23	Mesenchyme	++
-3691/-1	-3691	-1	embryo24	Mesenchyme	++
-3691/-1	-3691	-1	embryo25	Mesenchyme	++
-3691/-1	-3691	-1	embryo26	Mesenchyme	++
-3691/-1	-3691	-1	embryo27	Mesenchyme	++
-3691/-1	-3691	-1	embryo28	Mesenchyme	++
-3691/-1	-3691	-1	embryo29	Mesenchyme	++
-3691/-1	-3691	-1	embryo30	Mesenchyme	++
-3691/-1	-3691	-1	embryo31	Mesenchyme	++
-3691/-1	-3691	-1	embryo32	Mesenchyme	++
-3691/-1	-3691	-1	embryo33	Mesenchyme	++
-3691/-1	-3691	-1	embryo34	Mesenchyme	++
-3691/-1	-3691	-1	embryo35	Mesenchyme	++
-3691/-1	-3691	-1	embryo36	Mesenchyme	++
-3691/-1	-3691	-1	embryo37	Mesenchyme	++
-3691/-1	-3691	-1	embryo38	Mesenchyme	++
-3691/-1	-3691	-1	embryo39	Mesenchyme	++
-3691/-1	-3691	-1	embryo40	Mesenchyme	++
-3691/-1	-3691	-1	embryo41	Mesenchyme	++
-3691/-1	-3691	-1	embryo42	Mesenchyme	++
-3691/-1	-3691	-1	embryo43	Mesenchyme	++
-3691/-1	-3691	-1	embryo44	Mesenchyme	++
-3691/-1	-3691	-1	embryo45	Mesenchyme	++
-3691/-1	-3691	-1	embryo46	Mesenchyme	++
-3691/-1	-3691	-1	embryo47	Mesenchyme	++
-3691/-1	-3691	-1	embryo48	Mesenchyme	++
-3691/-1	-3691	-1	embryo49	Mesenchyme	++
-3691/-1	-3691	-1	embryo50	Mesenchyme	++
-3691/-1	-3691	-1	embryo51	Mesenchyme	++
-3691/-1	-3691	-1	embryo52	Mesenchyme	++
-3691/-1	-3691	-1	embryo53	Mesenchyme	++
-3691/-1	-3691	-1	embryo54	Mesenchyme	++
-3691/-1	-3691	-1	embryo55	Mesenchyme	++
-3691/-1	-3691	-1	embryo56	Mesenchyme	++
-3691/-1	-3691	-1	embryo57	Mesenchyme	++
-3691/-1	-3691	-1	embryo58	Mesenchyme	++
-3691/-1	-3691	-1	embryo59	Mesenchyme	++
-3691/-1	-3691	-1	embryo60	Mesenchyme	++
-3691/-1	-3691	-1	embryo61	Mesenchyme	++
-3691/-1	-3691	-1	embryo62	Mesenchyme	++
-3691/-1	-3691	-1	embryo63	Mesenchyme	++
-3691/-1	-3691	-1	embryo64	Mesenchyme	++
-3691/-1	-3691	-1	embryo65	Mesenchyme	++
-3691/-1	-3691	-1	embryo66	Mesenchyme	++
-3691/-1	-3691	-1	embryo67	Mesenchyme	++
-3691/-1	-3691	-1	embryo68	Mesenchyme	++
-3691/-1	-3691	-1	embryo69	Mesenchyme	++
-3691/-1	-3691	-1	embryo70	Mesenchyme	++
-2537/-1	-2537	-1	embryo1	Mesenchyme	++
-2537/-1	-2537	-1	embryo2	Mesenchyme	++
-2537/-1	-2537	-1	embryo3	Mesenchyme	++
-2537/-1	-2537	-1	embryo4	Mesenchyme	++
-2537/-1	-2537	-1	embryo5	Mesenchyme	++
-2537/-1	-2537	-1	embryo6	Mesenchyme	++
-2537/-1	-2537	-1	embryo7	Mesenchyme	++
-2537/-1	-2537	-1	embryo8	Mesenchyme	++
-2537/-1	-2537	-1	embryo9	Mesenchyme	++
-2537/-1	-2537	-1	embryo10	Mesenchyme	++
-2537/-1	-2537	-1	embryo11	Mesenchyme	++
-2537/-1	-2537	-1	embryo12	Mesenchyme	++
-2537/-1	-2537	-1	embryo13	Mesenchyme	++
-2537/-1	-2537	-1	embryo14	Mesenchyme	++
-2537/-1	-2537	-1	embryo15	Mesenchyme	++
-2537/-1	-2537	-1	embryo16	Mesenchyme	++
-2537/-1	-2537	-1	embryo17	Mesenchyme	++
-2537/-1	-2537	-1	embryo18	Mesenchyme	++
-2537/-1	-2537	-1	embryo19	Mesenchyme	++
-2537/-1	-2537	-1	embryo20	Mesenchyme	++
-2537/-1	-2537	-1	embryo21	Mesenchyme	++
-2537/-1	-2537	-1	embryo22	Mesenchyme	++
-2537/-1	-2537	-1	embryo23	Mesenchyme	++
-2537/-1	-2537	-1	embryo24	Mesenchyme	++
-2537/-1	-2537	-1	embryo25	Mesenchyme	++
-2537/-1	-2537	-1	embryo26	Mesenchyme	++
-2537/-1	-2537	-1	embryo27	Mesenchyme	++
-2537/-1	-2537	-1	embryo28	Mesenchyme	++
-2537/-1	-2537	-1	embryo29	Mesenchyme	++
-2537/-1	-2537	-1	embryo30	Mesenchyme	++
-2537/-1	-2537	-1	embryo31	Mesenchyme	++
-2537/-1	-2537	-1	embryo32	Mesenchyme	++
-2537/-1	-2537	-1	embryo33	Mesenchyme	++
-2537/-1	-2537	-1	embryo34	Mesenchyme	++
-2537/-1	-2537	-1	embryo35	Mesenchyme	++
-2537/-1	-2537	-1	embryo36	Mesenchyme	++
-2537/-1	-2537	-1	embryo37	Mesenchyme	++
-2537/-1	-2537	-1	embryo38	Mesenchyme	++
-2537/-1	-2537	-1	embryo39	Mesenchyme	++
-2537/-1	-2537	-1	embryo40	Mesenchyme	++
-2537/-1	-2537	-1	embryo41	Mesenchyme	++
-2537/-1	-2537	-1	embryo42	Mesenchyme	++
-2537/-1	-2537	-1	embryo43	Mesenchyme	++
-2537/-1	-2537	-1	embryo44	Mesenchyme	++
-2537/-1	-2537	-1	embryo45	Mesenchyme	++
-2537/-1	-2537	-1	embryo46	Mesenchyme	++
-2537/-1	-2537	-1	embryo47	Mesenchyme	++
-2537/-1	-2537	-1	embryo48	Mesenchyme	++
-2537/-1	-2537	-1	embryo49	Mesenchyme	++
-2537/-1	-2537	-1	embryo50	Mesenchyme	++
-2537/-1	-2537	-1	embryo51	Mesenchyme	++
-2537/-1	-2537	-1	embryo52	Mesenchyme	++
-2537/-1	-2537	-1	embryo53	Mesenchyme	++
-2537/-1	-2537	-1	embryo54	Mesenchyme	++
-2537/-1	-2537	-1	embryo55	Mesenchyme	++
-2537/-1	-2537	-1	embryo56	Mesenchyme	++
-2537/-1	-2537	-1	embryo57	Mesenchyme	++
-2537/-1	-2537	-1	embryo58	Mesenchyme	++
-2537/-1	-2537	-1	embryo59	Mesenchyme	++
-2537/-1	-2537	-1	embryo60	Mesenchyme	++
-2537/-1	-2537	-1	embryo61	Mesenchyme	++
-2537/-1	-2537	-1	embryo62	Mesenchyme	++
-2537/-1	-2537	-1	embryo63	Mesenchyme	++
-2537/-1	-2537	-1	embryo64	Mesenchyme	++
-2537/-1	-2537	-1	embryo65	Mesenchyme	++
-2537/-1	-2537	-1	embryo66	Mesenchyme	++
-2537/-1	-2537	-1	embryo67	Mesenchyme	++
-2537/-1	-2537	-1	embryo68	Mesenchyme	++
-2537/-1	-2537	-1	embryo69	Mesenchyme	++
-1969/-1	-1969	-1	embryo1	Mesenchyme	++
-1969/-1	-1969	-1	embryo2	Mesenchyme	++
-1969/-1	-1969	-1	embryo3	Mesenchyme	++
-1969/-1	-1969	-1	embryo4	Mesenchyme	++
-1969/-1	-1969	-1	embryo5	Mesenchyme	++
-1969/-1	-1969	-1	embryo6	Mesenchyme	++
-1969/-1	-1969	-1	embryo7	Mesenchyme	++
-1969/-1	-1969	-1	embryo8	Mesenchyme	++
-1969/-1	-1969	-1	embryo9	Mesenchyme	++
-1969/-1	-1969	-1	embryo10	Mesenchyme	++
-1969/-1	-1969	-1	embryo11	Mesenchyme	++
-1969/-1	-1969	-1	embryo12	Mesenchyme	++
-1969/-1	-1969	-1	embryo13	Mesenchyme	++
-1969/-1	-1969	-1	embryo14	Mesenchyme	++
-1969/-1	-1969	-1	embryo15	Mesenchyme	++
-1969/-1	-1969	-1	embryo16	Mesenchyme	++
-1969/-1	-1969	-1	embryo17	Mesenchyme	++
-1969/-1	-1969	-1	embryo18	Mesenchyme	++
-1969/-1	-1969	-1	embryo19	Mesenchyme	++
-1969/-1	-1969	-1	embryo20	Mesenchyme	++
-1969/-1	-1969	-1	embryo21	Mesenchyme	++
-1969/-1	-1969	-1	embryo22	Mesenchyme	++
-1969/-1	-1969	-1	embryo23	Mesenchyme	++
-1969/-1	-1969	-1	embryo24	Mesenchyme	++
-1969/-1	-1969	-1	embryo25	Mesenchyme	++
-1969/-1	-1969	-1	embryo26	Mesenchyme	++
-1969/-1	-1969	-1	embryo27	Mesenchyme	++
-1969/-1	-1969	-1	embryo28	Mesenchyme	++
-1969/-1	-1969	-1	embryo29	Mesenchyme	++
-1969/-1	-1969	-1	embryo30	Mesenchyme	++
-1969/-1	-1969	-1	embryo31	Mesenchyme	++
-1969/-1	-1969	-1	embryo32	Mesenchyme	++
-1969/-1	-1969	-1	embryo33	Mesenchyme	++
-1969/-1	-1969	-1	embryo34	Mesenchyme	++
-1969/-1	-1969	-1	embryo35	Mesenchyme	++
-1969/-1	-1969	-1	embryo36	Mesenchyme	++
-1969/-1	-1969	-1	embryo37	Mesenchyme	++
-1969/-1	-1969	-1	embryo38	Mesenchyme	++
-1969/-1	-1969	-1	embryo39	Mesenchyme	++
-1969/-1	-1969	-1	embryo40	Mesenchyme	++
-1969/-1	-1969	-1	embryo41	Mesenchyme	++
-1969/-1	-1969	-1	embryo42	Mesenchyme	++
-1969/-1	-1969	-1	embryo43	Mesenchyme	++
-1969/-1	-1969	-1	embryo44	Mesenchyme	++
-1969/-1	-1969	-1	embryo45	Mesenchyme	++
-1969/-1	-1969	-1	embryo46	Mesenchyme	++
-1969/-1	-1969	-1	embryo47	Mesenchyme	++
-1969/-1	-1969	-1	embryo48	Mesenchyme	++
-1969/-1	-1969	-1	embryo49	Mesenchyme	++
-1969/-1	-1969	-1	embryo50	Mesenchyme	++
-1969/-1	-1969	-1	embryo51	Mesenchyme	++
-1969/-1	-1969	-1	embryo52	Mesenchyme	++
-1969/-1	-1969	-1	embryo53	Mesenchyme	++
-1969/-1	-1969	-1	embryo54	Mesenchyme	++
-1969/-1	-1969	-1	embryo55	Mesenchyme	++
-1969/-1	-1969	-1	embryo56	Mesenchyme	++
-1969/-1	-1969	-1	embryo57	Mesenchyme	++
-1969/-1	-1969	-1	embryo58	Mesenchyme	++
-1969/-1	-1969	-1	embryo59	Mesenchyme	++
-1969/-1	-1969	-1	embryo60	Mesenchyme	++
-1969/-1	-1969	-1	embryo61	Mesenchyme	++
-1969/-1	-1969	-1	embryo62	Mesenchyme	++
-1969/-1	-1969	-1	embryo63	Mesenchyme	++
-1969/-1	-1969	-1	embryo64	Mesenchyme	++
-1969/-1	-1969	-1	embryo65	Mesenchyme	++
-1969/-1	-1969	-1	embryo66	Mesenchyme	++
-1969/-1	-1969	-1	embryo67	Mesenchyme	++
-1969/-1	-1969	-1	embryo68	Mesenchyme	++
-1969/-1	-1969	-1	embryo69	Mesenchyme	++
-1969/-1	-1969	-1	embryo70	Mesenchyme	++
-1969/-1	-1969	-1	embryo71	Mesenchyme	++
-2786/-2062	-2786	-2062	embryo1	Mesenchyme	++
-2786/-2062	-2786	-2062	embryo2	Mesenchyme	++
-2786/-2062	-2786	-2062	embryo3	Mesenchyme	++
-2786/-2062	-2786	-2062	embryo4	Mesenchyme	++
-2786/-2062	-2786	-2062	embryo5	Mesenchyme	++
-2786/-2062	-2786	-2062	embryo6	Mesenchyme	++
-2786/-2062	-2786	-2062	embryo7	Mesenchyme	++
-2786/-2062	-2786	-2062	embryo8	Mesenchyme	++
-2786/-2062	-2786	-2062	embryo9	Mesenchyme	++
-2786/-2062	-2786	-2062	embryo10	Mesenchyme	++
-2786/-2062	-2786	-2062	embryo11	Mesenchyme	++
-2786/-2062	-2786	-2062	embryo12	Mesenchyme	++
-2786/-2062	-2786	-2062	embryo13	Mesenchyme	++
-2786/-2062	-2786	-2062	embryo14	Mesenchyme	++
-2786/-2062	-2786	-2062	embryo15	Mesenchyme	++
-2786/-2062	-2786	-2062	embryo16	Mesenchyme	++
-2786/-2062	-2786	-2062	embryo17	Mesenchyme	++
-2786/-2062	-2786	-2062	embryo18	Mesenchyme	++
-2786/-2062	-2786	-2062	embryo19	Mesenchyme	++
-2786/-2062	-2786	-2062	embryo20	Mesenchyme	++
-2786/-2062	-2786	-2062	embryo21	Mesenchyme	++
-2786/-2062	-2786	-2062	embryo22	Mesenchyme	++
-2786/-2062	-2786	-2062	embryo23	Mesenchyme	++
-2786/-2062	-2786	-2062	embryo24	Mesenchyme	++
-2786/-2062	-2786	-2062	embryo25	Mesenchyme	++
-2786/-2062	-2786	-2062	embryo26	Mesenchyme	++
-2786/-2062	-2786	-2062	embryo27	Mesenchyme	++
-2786/-2062	-2786	-2062	embryo28	Mesenchyme	++
-2786/-2062	-2786	-2062	embryo29	Mesenchyme	++
-2786/-2062	-2786	-2062	embryo30	Mesenchyme	++
-2786/-2062	-2786	-2062	embryo31	Mesenchyme	++
-2786/-2062	-2786	-2062	embryo32	Mesenchyme	++
-2786/-2062	-2786	-2062	embryo33	Mesenchyme	++
-2786/-2062	-2786	-2062	embryo34	Mesenchyme	++
-2786/-2062	-2786	-2062	embryo35	Mesenchyme	++
-2786/-2062	-2786	-2062	embryo36	Mesenchyme	++
-2786/-2062	-2786	-2062	embryo37	Mesenchyme	++
-2786/-2062	-2786	-2062	embryo38	Mesenchyme	++
-2786/-2062	-2786	-2062	embryo39	Mesenchyme	++
-2786/-2062	-2786	-2062	embryo40	Mesenchyme	++
-2786/-2062	-2786	-2062	embryo41	Mesenchyme	++
-2786/-2062	-2786	-2062	embryo42	Mesenchyme	++
-2786/-2062	-2786	-2062	embryo43	Mesenchyme	++
-2786/-2062	-2786	-2062	embryo44	Mesenchyme	++
-2786/-2062	-2786	-2062	embryo45	Mesenchyme	++
-2786/-2062	-2786	-2062	embryo46	Mesenchyme	++
-2786/-2062	-2786	-2062	embryo47	Mesenchyme	++
-2786/-2062	-2786	-2062	embryo48	Mesenchyme	++
-2786/-2062	-2786	-2062	embryo49	Mesenchyme	++
-2786/-2062	-2786	-2062	embryo50	Mesenchyme	++
-2786/-2062	-2786	-2062	embryo51	Mesenchyme	++
-2786/-2062	-2786	-2062	embryo52	Mesenchyme	++
-2786/-2062	-2786	-2062	embryo53	Mesenchyme	++
-2786/-2062	-2786	-2062	embryo54	Mesenchyme	++
-2786/-2062	-2786	-2062	embryo55	Mesenchyme	++
-2786/-2062	-2786	-2062	embryo56	Mesenchyme	++
-2786/-2062	-2786	-2062	embryo57	Mesenchyme	++
-2786/-2062	-2786	-2062	embryo58	Mesenchyme	++
-2786/-2062	-2786	-2062	embryo59	Mesenchyme	++
-2786/-2062	-2786	-2062	embryo60	Mesenchyme	++
-2786/-2062	-2786	-2062	embryo61	Mesenchyme	++
-2786/-2062	-2786	-2062	embryo62	Mesenchyme	++
-2786/-2062	-2786	-2062	embryo63	Mesenchyme	++
-2786/-2062	-2786	-2062	embryo64	Mesenchyme	++

## Sheet: group2_Mutation_analysis
Construct	Embryo	Tissue	Expression
-3691/-1	embryo1	TVC	+
-3691/-1	embryo2	TVC	+
-3691/-1	embryo3	TVC	+
-3691/-1	embryo4	TVC	+
-3691/-1	embryo5	TVC	+
-3691/-1	embryo6	TVC	++
-3691/-1	embryo7	TVC	++
-3691/-1	embryo8	TVC	++
-3691/-1	embryo9	TVC	++
-3691/-1	embryo10	TVC	++
-3691/-1	embryo11	TVC	++
-3691/-1	embryo12	TVC	++
-3691/-1	embryo13	TVC	++
-3691/-1	embryo14	TVC	++
-3691/-1	embryo15	TVC	++
-3691/-1	embryo16	TVC	++
-3691/-1	embryo17	TVC	++
-3691/-1	embryo18	TVC	++
-3691/-1	embryo19	TVC	++
-3691/-1	embryo20	TVC	++
-3691/-1	embryo21	TVC	++
-3691/-1	embryo22	TVC	++
-3691/-1	embryo23	TVC	++
-3691/-1	embryo24	TVC	++
-3691/-1	embryo25	TVC	++
-3691/-1	embryo26	TVC	++
-3691/-1	embryo27	TVC	++
-3691/-1	embryo28	TVC	++
-3691/-1	embryo29	TVC	++
-3691/-1	embryo30	TVC	++
-3691/-1	embryo31	TVC	++
-3691/-1	embryo32	TVC	++
-3691/-1	embryo33	TVC	++
-3691/-1	embryo34	TVC	++
-3691/-1	embryo35	TVC	++
-3691/-1	embryo36	TVC	++
-3691/-1	embryo37	TVC	++
-3691/-1	embryo38	TVC	++
-3691/-1	embryo39	TVC	++
-3691/-1	embryo40	TVC	++
-3691/-1	embryo41	TVC	++
-3691/-1	embryo42	TVC	++
-3691/-1	embryo43	TVC	++
-3691/-1	embryo44	TVC	++
-3691/-1	embryo45	TVC	++
-3691/-1	embryo46	TVC	++
-3691/-1	embryo47	TVC	++
-3691/-1	embryo48	TVC	++
-3691/-1	embryo49	TVC	++
-3691/-1	embryo50	TVC	++
-3691/-1	embryo51	TVC	++
-3691/-1	embryo52	TVC	++
-3691/-1	embryo53	TVC	++
-3691/-1	embryo54	TVC	++
-3691/-1	embryo55	TVC	++
-3691/-1	embryo56	TVC	++
-3691/-1	embryo57	TVC	++
-3691/-1	embryo58	TVC	++
-3691/-1	embryo59	TVC	++
-3691/-1	embryo60	TVC	++
-3691/-1	embryo61	TVC	++
-3691/-1	embryo62	TVC	++
-3691/-1	embryo63	TVC	++
-3691/-1	embryo64	TVC	++
-3691/-1	embryo65	TVC	++
-3691/-1	embryo66	TVC	++
-3691/-1	embryo67	TVC	++
-3691/-1	embryo68	TVC	++
-3691/-1	embryo69	TVC	++
-3691/-1	embryo70	TVC	++
ΔFlank	embryo1	TVC	-
ΔFlank	embryo2	TVC	-
ΔFlank	embryo3	TVC	-
ΔFlank	embryo4	TVC	+
ΔFlank	embryo5	TVC	+
ΔFlank	embryo6	TVC	+
ΔFlank	embryo7	TVC	+
ΔFlank	embryo8	TVC	++
ΔFlank	embryo9	TVC	++
ΔFlank	embryo10	TVC	++
ΔFlank	embryo11	TVC	++
ΔFlank	embryo12	TVC	++
ΔFlank	embryo13	TVC	++
ΔFlank	embryo14	TVC	++
ΔFlank	embryo15	TVC	++
ΔFlank	embryo16	TVC	++
ΔFlank	embryo17	TVC	++
ΔFlank	embryo18	TVC	++
ΔFlank	embryo19	TVC	++
ΔFlank	embryo20	TVC	++
ΔFlank	embryo21	TVC	++
ΔFlank	embryo22	TVC	++
ΔFlank	embryo23	TVC	++
ΔFlank	embryo24	TVC	++
ΔFlank	embryo25	TVC	++
ΔFlank	embryo26	TVC	++
ΔFlank	embryo27	TVC	++
ΔFlank	embryo28	TVC	++
ΔFlank	embryo29	TVC	++
ΔFlank	embryo30	TVC	++
ΔFlank	embryo31	TVC	++
ΔFlank	embryo32	TVC	++
ΔFlank	embryo33	TVC	++
ΔFlank	embryo34	TVC	++
ΔFlank	embryo35	TVC	++
ΔFlank	embryo36	TVC	++
ΔFlank	embryo37	TVC	++
ΔFlank	embryo38	TVC	++
ΔFlank	embryo39	TVC	++
ΔFlank	embryo40	TVC	++
ΔFlank	embryo41	TVC	++
ΔFlank	embryo42	TVC	++
ΔFlank	embryo43	TVC	++
ΔFlank	embryo44	TVC	++
ΔFlank	embryo45	TVC	++
ΔFlank	embryo46	TVC	++
ΔFlank	embryo47	TVC	++
ΔFlank	embryo48	TVC	++
ΔFlank	embryo49	TVC	++
ΔFlank	embryo50	TVC	++
ΔFlank	embryo51	TVC	++
ΔFlank	embryo52	TVC	++
ΔFlank	embryo53	TVC	++
ΔFlank	embryo54	TVC	++
ΔFlank	embryo55	TVC	++
ΔFlank	embryo56	TVC	++
ΔFlank	embryo57	TVC	++
ΔFlank	embryo58	TVC	++
ΔFlank	embryo59	TVC	++
ΔFlank	embryo60	TVC	++
ΔFlank	embryo61	TVC	++
ΔFlank	embryo62	TVC	++
ΔFlank	embryo63	TVC	++
ΔFlank	embryo64	TVC	++
ΔFlank	embryo65	TVC	++
ΔFlank	embryo66	TVC	++
ΔFlank	embryo67	TVC	++
ΔFlank	embryo68	TVC	++
ΔFlank	embryo69	TVC	++
ΔFlank	embryo70	TVC	++
ΔGata4/5/6	embryo1	TVC	-
ΔGata4/5/6	embryo2	TVC	-
ΔGata4/5/6	embryo3	TVC	-
ΔGata4/5/6	embryo4	TVC	-
ΔGata4/5/6	embryo5	TVC	+
ΔGata4/5/6	embryo6	TVC	+
ΔGata4/5/6	embryo7	TVC	+
ΔGata4/5/6	embryo8	TVC	+
ΔGata4/5/6	embryo9	TVC	+
ΔGata4/5/6	embryo10	TVC	+
ΔGata4/5/6	embryo11	TVC	+
ΔGata4/5/6	embryo12	TVC	+
ΔGata4/5/6	embryo13	TVC	++
ΔGata4/5/6	embryo14	TVC	++
ΔGata4/5/6	embryo15	TVC	++
ΔGata4/5/6	embryo16	TVC	++
ΔGata4/5/6	embryo17	TVC	++
ΔGata4/5/6	embryo18	TVC	++
ΔGata4/5/6	embryo19	TVC	++
ΔGata4/5/6	embryo20	TVC	++
ΔGata4/5/6	embryo21	TVC	++
ΔGata4/5/6	embryo22	TVC	++
ΔGata4/5/6	embryo23	TVC	++
ΔGata4/5/6	embryo24	TVC	++
ΔGata4/5/6	embryo25	TVC	++
ΔGata4/5/6	embryo26	TVC	++
ΔGata4/5/6	embryo27	TVC	++
ΔGata4/5/6	embryo28	TVC	++
ΔGata4/5/6	embryo29	TVC	++
ΔGata4/5/6	embryo30	TVC	++
ΔGata4/5/6	embryo31	TVC	++
ΔGata4/5/6	embryo32	TVC	++
ΔGata4/5/6	embryo33	TVC	++
ΔGata4/5/6	embryo34	TVC	++
ΔGata4/5/6	embryo35	TVC	++
ΔGata4/5/6	embryo36	TVC	++
ΔGata4/5/6	embryo37	TVC	++
ΔGata4/5/6	embryo38	TVC	++
ΔGata4/5/6	embryo39	TVC	++
ΔGata4/5/6	embryo40	TVC	++
ΔGata4/5/6	embryo41	TVC	++
ΔGata4/5/6	embryo42	TVC	++
ΔGata4/5/6	embryo43	TVC	++
ΔGata4/5/6	embryo44	TVC	++
ΔGata4/5/6	embryo45	TVC	++
ΔGata4/5/6	embryo46	TVC	++
ΔGata4/5/6	embryo47	TVC	++
ΔGata4/5/6	embryo48	TVC	++
ΔGata4/5/6	embryo49	TVC	++
ΔGata4/5/6	embryo50	TVC	++
ΔGata4/5/6	embryo51	TVC	++
ΔGata4/5/6	embryo52	TVC	++
ΔGata4/5/6	embryo53	TVC	++
ΔGata4/5/6	embryo54	TVC	++
ΔGata4/5/6	embryo55	TVC	++
ΔGata4/5/6	embryo56	TVC	++
ΔGata4/5/6	embryo57	TVC	++
ΔGata4/5/6	embryo58	TVC	++
ΔGata4/5/6	embryo59	TVC	++
ΔGata4/5/6	embryo60	TVC	++
ΔGata4/5/6	embryo61	TVC	++
ΔGata4/5/6	embryo62	TVC	++
ΔGata4/5/6	embryo63	TVC	++
ΔGata4/5/6	embryo64	TVC	++
ΔGata4/5/6	embryo65	TVC	++
ΔGata4/5/6	embryo66	TVC	++
ΔGata4/5/6	embryo67	TVC	++
ΔGata4/5/6	embryo68	TVC	++
ΔGata4/5/6	embryo69	TVC	++
ΔGata4/5/6	embryo70	TVC	++
Δ(Flank+Gata4/5/6)	embryo1	TVC	-
Δ(Flank+Gata4/5/6)	embryo2	TVC	-
Δ(Flank+Gata4/5/6)	embryo3	TVC	-
Δ(Flank+Gata4/5/6)	embryo4	TVC	-
Δ(Flank+Gata4/5/6)	embryo5	TVC	-
Δ(Flank+Gata4/5/6)	embryo6	TVC	-
Δ(Flank+Gata4/5/6)	embryo7	TVC	-
Δ(Flank+Gata4/5/6)	embryo8	TVC	-
Δ(Flank+Gata4/5/6)	embryo9	TVC	-
Δ(Flank+Gata4/5/6)	embryo10	TVC	-
Δ(Flank+Gata4/5/6)	embryo11	TVC	-
Δ(Flank+Gata4/5/6)	embryo12	TVC	-
Δ(Flank+Gata4/5/6)	embryo13	TVC	-
Δ(Flank+Gata4/5/6)	embryo14	TVC	-
Δ(Flank+Gata4/5/6)	embryo15	TVC	-
Δ(Flank+Gata4/5/6)	embryo16	TVC	-
Δ(Flank+Gata4/5/6)	embryo17	TVC	-
Δ(Flank+Gata4/5/6)	embryo18	TVC	-
Δ(Flank+Gata4/5/6)	embryo19	TVC	-
Δ(Flank+Gata4/5/6)	embryo20	TVC	-
Δ(Flank+Gata4/5/6)	embryo21	TVC	-
Δ(Flank+Gata4/5/6)	embryo22	TVC	-
Δ(Flank+Gata4/5/6)	embryo23	TVC	-
Δ(Flank+Gata4/5/6)	embryo24	TVC	-
Δ(Flank+Gata4/5/6)	embryo25	TVC	-
Δ(Flank+Gata4/5/6)	embryo26	TVC	-
Δ(Flank+Gata4/5/6)	embryo27	TVC	-
Δ(Flank+Gata4/5/6)	embryo28	TVC	-
Δ(Flank+Gata4/5/6)	embryo29	TVC	-
Δ(Flank+Gata4/5/6)	embryo30	TVC	-
Δ(Flank+Gata4/5/6)	embryo31	TVC	-
Δ(Flank+Gata4/5/6)	embryo32	TVC	+
Δ(Flank+Gata4/5/6)	embryo33	TVC	+
Δ(Flank+Gata4/5/6)	embryo34	TVC	+
Δ(Flank+Gata4/5/6)	embryo35	TVC	+
Δ(Flank+Gata4/5/6)	embryo36	TVC	+
Δ(Flank+Gata4/5/6)	embryo37	TVC	+
Δ(Flank+Gata4/5/6)	embryo38	TVC	+
Δ(Flank+Gata4/5/6)	embryo39	TVC	+
Δ(Flank+Gata4/5/6)	embryo40	TVC	++
Δ(Flank+Gata4/5/6)	embryo41	TVC	++
Δ(Flank+Gata4/5/6)	embryo42	TVC	++
Δ(Flank+Gata4/5/6)	embryo43	TVC	++
Δ(Flank+Gata4/5/6)	embryo44	TVC	++
Δ(Flank+Gata4/5/6)	embryo45	TVC	++
Δ(Flank+Gata4/5/6)	embryo46	TVC	++
Δ(Flank+Gata4/5/6)	embryo47	TVC	++
Δ(Flank+Gata4/5/6)	embryo48	TVC	++
Δ(Flank+Gata4/5/6)	embryo49	TVC	++
Δ(Flank+Gata4/5/6)	embryo50	TVC	++
Δ(Flank+Gata4/5/6)	embryo51	TVC	++
Δ(Flank+Gata4/5/6)	embryo52	TVC	++
Δ(Flank+Gata4/5/6)	embryo53	TVC	++
Δ(Flank+Gata4/5/6)	embryo54	TVC	++
Δ(Flank+Gata4/5/6)	embryo55	TVC	++
Δ(Flank+Gata4/5/6)	embryo56	TVC	++
Δ(Flank+Gata4/5/6)	embryo57	TVC	++
Δ(Flank+Gata4/5/6)	embryo58	TVC	++
Δ(Flank+Gata4/5/6)	embryo59	TVC	++
Δ(Flank+Gata4/5/6)	embryo60	TVC	++
Δ(Flank+Gata4/5/6)	embryo61	TVC	++
Δ(Flank+Gata4/5/6)	embryo62	TVC	++
Δ(Flank+Gata4/5/6)	embryo63	TVC	++
Δ(Flank+Gata4/5/6)	embryo64	TVC	++
Δ(Flank+Gata4/5/6)	embryo65	TVC	++
Δ(Flank+Gata4/5/6)	embryo66	TVC	++
Δ(Flank+Gata4/5/6)	embryo67	TVC	++
Δ(Flank+Gata4/5/6)	embryo68	TVC	++
Δ(Flank+Gata4/5/6)	embryo69	TVC	++
Δ(Flank+Gata4/5/6)	embryo70	TVC	++
Δ(Flank+Gata4/5/6)	embryo71	TVC	++
ΔFoxa1/2/3	embryo1	TVC	-
ΔFoxa1/2/3	embryo2	TVC	-
ΔFoxa1/2/3	embryo3	TVC	-
ΔFoxa1/2/3	embryo4	TVC	-
ΔFoxa1/2/3	embryo5	TVC	-
ΔFoxa1/2/3	embryo6	TVC	-
ΔFoxa1/2/3	embryo7	TVC	-
ΔFoxa1/2/3	embryo8	TVC	-
ΔFoxa1/2/3	embryo9	TVC	-
ΔFoxa1/2/3	embryo10	TVC	+
ΔFoxa1/2/3	embryo11	TVC	+
ΔFoxa1/2/3	embryo12	TVC	+
ΔFoxa1/2/3	embryo13	TVC	+
ΔFoxa1/2/3	embryo14	TVC	+
ΔFoxa1/2/3	embryo15	TVC	+
ΔFoxa1/2/3	embryo16	TVC	+
ΔFoxa1/2/3	embryo17	TVC	+
ΔFoxa1/2/3	embryo18	TVC	+
ΔFoxa1/2/3	embryo19	TVC	+
ΔFoxa1/2/3	embryo20	TVC	+
ΔFoxa1/2/3	embryo21	TVC	+
ΔFoxa1/2/3	embryo22	TVC	+
ΔFoxa1/2/3	embryo23	TVC	+
ΔFoxa1/2/3	embryo24	TVC	+
ΔFoxa1/2/3	embryo25	TVC	++
ΔFoxa1/2/3	embryo26	TVC	++
ΔFoxa1/2/3	embryo27	TVC	++
ΔFoxa1/2/3	embryo28	TVC	++
ΔFoxa1/2/3	embryo29	TVC	++
ΔFoxa1/2/3	embryo30	TVC	++
ΔFoxa1/2/3	embryo31	TVC	++
ΔFoxa1/2/3	embryo32	TVC	++
ΔFoxa1/2/3	embryo33	TVC	++
ΔFoxa1/2/3	embryo34	TVC	++
ΔFoxa1/2/3	embryo35	TVC	++
ΔFoxa1/2/3	embryo36	TVC	++
ΔFoxa1/2/3	embryo37	TVC	++
ΔFoxa1/2/3	embryo38	TVC	++
ΔFoxa1/2/3	embryo39	TVC	++
ΔFoxa1/2/3	embryo40	TVC	++
ΔFoxa1/2/3	embryo41	TVC	++
ΔFoxa1/2/3	embryo42	TVC	++
ΔFoxa1/2/3	embryo43	TVC	++
ΔFoxa1/2/3	embryo44	TVC	++
ΔFoxa1/2/3	embryo45	TVC	++
ΔFoxa1/2/3	embryo46	TVC	++
ΔFoxa1/2/3	embryo47	TVC	++
ΔFoxa1/2/3	embryo48	TVC	++
ΔFoxa1/2/3	embryo49	TVC	++
ΔFoxa1/2/3	embryo50	TVC	++
ΔFoxa1/2/3	embryo51	TVC	++
ΔFoxa1/2/3	embryo52	TVC	++
ΔFoxa1/2/3	embryo53	TVC	++
ΔFoxa1/2/3	embryo54	TVC	++
ΔFoxa1/2/3	embryo55	TVC	++
ΔFoxa1/2/3	embryo56	TVC	++
ΔFoxa1/2/3	embryo57	TVC	++
ΔFoxa1/2/3	embryo58	TVC	++
ΔFoxa1/2/3	embryo59	TVC	++
ΔFoxa1/2/3	embryo60	TVC	++
ΔFoxa1/2/3	embryo61	TVC	++
ΔFoxa1/2/3	embryo62	TVC	++
ΔFoxa1/2/3	embryo63	TVC	++
ΔFoxa1/2/3	embryo64	TVC	++
ΔFoxa1/2/3	embryo65	TVC	++
ΔFoxa1/2/3	embryo66	TVC	++
ΔFoxa1/2/3	embryo67	TVC	++
ΔFoxa1/2/3	embryo68	TVC	++
ΔFoxa1/2/3	embryo69	TVC	++
ΔFoxa1/2/3	embryo70	TVC	++
-3691/-1	embryo1	Mesenchyme	++
-3691/-1	embryo2	Mesenchyme	++
-3691/-1	embryo3	Mesenchyme	++
-3691/-1	embryo4	Mesenchyme	++
-3691/-1	embryo5	Mesenchyme	++
-3691/-1	embryo6	Mesenchyme	++
-3691/-1	embryo7	Mesenchyme	++
-3691/-1	embryo8	Mesenchyme	++
-3691/-1	embryo9	Mesenchyme	++
-3691/-1	embryo10	Mesenchyme	++
-3691/-1	embryo11	Mesenchyme	++
-3691/-1	embryo12	Mesenchyme	++
-3691/-1	embryo13	Mesenchyme	++
-3691/-1	embryo14	Mesenchyme	++
-3691/-1	embryo15	Mesenchyme	++
-3691/-1	embryo16	Mesenchyme	++
-3691/-1	embryo17	Mesenchyme	++
-3691/-1	embryo18	Mesenchyme	++
-3691/-1	embryo19	Mesenchyme	++
-3691/-1	embryo20	Mesenchyme	++
-3691/-1	embryo21	Mesenchyme	++
-3691/-1	embryo22	Mesenchyme	++
-3691/-1	embryo23	Mesenchyme	++
-3691/-1	embryo24	Mesenchyme	++
-3691/-1	embryo25	Mesenchyme	++
-3691/-1	embryo26	Mesenchyme	++
-3691/-1	embryo27	Mesenchyme	++
-3691/-1	embryo28	Mesenchyme	++
-3691/-1	embryo29	Mesenchyme	++
-3691/-1	embryo30	Mesenchyme	++
-3691/-1	embryo31	Mesenchyme	++
-3691/-1	embryo32	Mesenchyme	++
-3691/-1	embryo33	Mesenchyme	++
-3691/-1	embryo34	Mesenchyme	++
-3691/-1	embryo35	Mesenchyme	++
-3691/-1	embryo36	Mesenchyme	++
-3691/-1	embryo37	Mesenchyme	++
-3691/-1	embryo38	Mesenchyme	++
-3691/-1	embryo39	Mesenchyme	++
-3691/-1	embryo40	Mesenchyme	++
-3691/-1	embryo41	Mesenchyme	++
-3691/-1	embryo42	Mesenchyme	++
-3691/-1	embryo43	Mesenchyme	++
-3691/-1	embryo44	Mesenchyme	++
-3691/-1	embryo45	Mesenchyme	++
-3691/-1	embryo46	Mesenchyme	++
-3691/-1	embryo47	Mesenchyme	++
-3691/-1	embryo48	Mesenchyme	++
-3691/-1	embryo49	Mesenchyme	++
-3691/-1	embryo50	Mesenchyme	++
-3691/-1	embryo51	Mesenchyme	++
-3691/-1	embryo52	Mesenchyme	++
-3691/-1	embryo53	Mesenchyme	++
-3691/-1	embryo54	Mesenchyme	++
-3691/-1	embryo55	Mesenchyme	++
-3691/-1	embryo56	Mesenchyme	++
-3691/-1	embryo57	Mesenchyme	++
-3691/-1	embryo58	Mesenchyme	++
-3691/-1	embryo59	Mesenchyme	++
-3691/-1	embryo60	Mesenchyme	++
-3691/-1	embryo61	Mesenchyme	++
-3691/-1	embryo62	Mesenchyme	++
-3691/-1	embryo63	Mesenchyme	++
-3691/-1	embryo64	Mesenchyme	++
-3691/-1	embryo65	Mesenchyme	++
-3691/-1	embryo66	Mesenchyme	++
-3691/-1	embryo67	Mesenchyme	++
-3691/-1	embryo68	Mesenchyme	++
-3691/-1	embryo69	Mesenchyme	++
-3691/-1	embryo70	Mesenchyme	++
ΔFlank	embryo1	Mesenchyme	++
ΔFlank	embryo2	Mesenchyme	++
ΔFlank	embryo3	Mesenchyme	++
ΔFlank	embryo4	Mesenchyme	++
ΔFlank	embryo5	Mesenchyme	++
ΔFlank	embryo6	Mesenchyme	++
ΔFlank	embryo7	Mesenchyme	++
ΔFlank	embryo8	Mesenchyme	++
ΔFlank	embryo9	Mesenchyme	++
ΔFlank	embryo10	Mesenchyme	++
ΔFlank	embryo11	Mesenchyme	++
ΔFlank	embryo12	Mesenchyme	++
ΔFlank	embryo13	Mesenchyme	++
ΔFlank	embryo14	Mesenchyme	++
ΔFlank	embryo15	Mesenchyme	++
ΔFlank	embryo16	Mesenchyme	++
ΔFlank	embryo17	Mesenchyme	++
ΔFlank	embryo18	Mesenchyme	++
ΔFlank	embryo19	Mesenchyme	++
ΔFlank	embryo20	Mesenchyme	++
ΔFlank	embryo21	Mesenchyme	++
ΔFlank	embryo22	Mesenchyme	++
ΔFlank	embryo23	Mesenchyme	++
ΔFlank	embryo24	Mesenchyme	++
ΔFlank	embryo25	Mesenchyme	++
ΔFlank	embryo26	Mesenchyme	++
ΔFlank	embryo27	Mesenchyme	++
ΔFlank	embryo28	Mesenchyme	++
ΔFlank	embryo29	Mesenchyme	++
ΔFlank	embryo30	Mesenchyme	++
ΔFlank	embryo31	Mesenchyme	++
ΔFlank	embryo32	Mesenchyme	++
ΔFlank	embryo33	Mesenchyme	++
ΔFlank	embryo34	Mesenchyme	++
ΔFlank	embryo35	Mesenchyme	++
ΔFlank	embryo36	Mesenchyme	++
ΔFlank	embryo37	Mesenchyme	++
ΔFlank	embryo38	Mesenchyme	++
ΔFlank	embryo39	Mesenchyme	++
ΔFlank	embryo40	Mesenchyme	++
ΔFlank	embryo41	Mesenchyme	++
ΔFlank	embryo42	Mesenchyme	++
ΔFlank	embryo43	Mesenchyme	++
ΔFlank	embryo44	Mesenchyme	++
ΔFlank	embryo45	Mesenchyme	++
ΔFlank	embryo46	Mesenchyme	++
ΔFlank	embryo47	Mesenchyme	++
ΔFlank	embryo48	Mesenchyme	++
ΔFlank	embryo49	Mesenchyme	++
ΔFlank	embryo50	Mesenchyme	++
ΔFlank	embryo51	Mesenchyme	++
ΔFlank	embryo52	Mesenchyme	++
ΔFlank	embryo53	Mesenchyme	++
ΔFlank	embryo54	Mesenchyme	++
ΔFlank	embryo55	Mesenchyme	++
ΔFlank	embryo56	Mesenchyme	++
ΔFlank	embryo57	Mesenchyme	++
ΔFlank	embryo58	Mesenchyme	++
ΔFlank	embryo59	Mesenchyme	++
ΔFlank	embryo60	Mesenchyme	++
ΔFlank	embryo61	Mesenchyme	++
ΔFlank	embryo62	Mesenchyme	++
ΔFlank	embryo63	Mesenchyme	++
ΔFlank	embryo64	Mesenchyme	++
ΔFlank	embryo65	Mesenchyme	++
ΔFlank	embryo66	Mesenchyme	++
ΔFlank	embryo67	Mesenchyme	++
ΔFlank	embryo68	Mesenchyme	++
ΔFlank	embryo69	Mesenchyme	++
ΔFlank	embryo70	Mesenchyme	++
ΔGata4/5/6	embryo1	Mesenchyme	++
ΔGata4/5/6	embryo2	Mesenchyme	++
ΔGata4/5/6	embryo3	Mesenchyme	++
ΔGata4/5/6	embryo4	Mesenchyme	++
ΔGata4/5/6	embryo5	Mesenchyme	++
ΔGata4/5/6	embryo6	Mesenchyme	++
ΔGata4/5/6	embryo7	Mesenchyme	++
ΔGata4/5/6	embryo8	Mesenchyme	++
ΔGata4/5/6	embryo9	Mesenchyme	++
ΔGata4/5/6	embryo10	Mesenchyme	++
ΔGata4/5/6	embryo11	Mesenchyme	++
ΔGata4/5/6	embryo12	Mesenchyme	++
ΔGata4/5/6	embryo13	Mesenchyme	++
ΔGata4/5/6	embryo14	Mesenchyme	++
ΔGata4/5/6	embryo15	Mesenchyme	++
ΔGata4/5/6	embryo16	Mesenchyme	++
ΔGata4/5/6	embryo17	Mesenchyme	++
ΔGata4/5/6	embryo18	Mesenchyme	++
ΔGata4/5/6	embryo19	Mesenchyme	++
ΔGata4/5/6	embryo20	Mesenchyme	++
ΔGata4/5/6	embryo21	Mesenchyme	++
ΔGata4/5/6	embryo22	Mesenchyme	++
ΔGata4/5/6	embryo23	Mesenchyme	++
ΔGata4/5/6	embryo24	Mesenchyme	++
ΔGata4/5/6	embryo25	Mesenchyme	++
ΔGata4/5/6	embryo26	Mesenchyme	++
ΔGata4/5/6	embryo27	Mesenchyme	++
ΔGata4/5/6	embryo28	Mesenchyme	++
ΔGata4/5/6	embryo29	Mesenchyme	++
ΔGata4/5/6	embryo30	Mesenchyme	++
ΔGata4/5/6	embryo31	Mesenchyme	++
ΔGata4/5/6	embryo32	Mesenchyme	++
ΔGata4/5/6	embryo33	Mesenchyme	++
ΔGata4/5/6	embryo34	Mesenchyme	++
ΔGata4/5/6	embryo35	Mesenchyme	++
ΔGata4/5/6	embryo36	Mesenchyme	++
ΔGata4/5/6	embryo37	Mesenchyme	++
ΔGata4/5/6	embryo38	Mesenchyme	++
ΔGata4/5/6	embryo39	Mesenchyme	++
ΔGata4/5/6	embryo40	Mesenchyme	++
ΔGata4/5/6	embryo41	Mesenchyme	++
ΔGata4/5/6	embryo42	Mesenchyme	++
ΔGata4/5/6	embryo43	Mesenchyme	++
ΔGata4/5/6	embryo44	Mesenchyme	++
ΔGata4/5/6	embryo45	Mesenchyme	++
ΔGata4/5/6	embryo46	Mesenchyme	++
ΔGata4/5/6	embryo47	Mesenchyme	++
ΔGata4/5/6	embryo48	Mesenchyme	++
ΔGata4/5/6	embryo49	Mesenchyme	++
ΔGata4/5/6	embryo50	Mesenchyme	++
ΔGata4/5/6	embryo51	Mesenchyme	++
ΔGata4/5/6	embryo52	Mesenchyme	++
ΔGata4/5/6	embryo53	Mesenchyme	++
ΔGata4/5/6	embryo54	Mesenchyme	++
ΔGata4/5/6	embryo55	Mesenchyme	++
ΔGata4/5/6	embryo56	Mesenchyme	++
ΔGata4/5/6	embryo57	Mesenchyme	++
ΔGata4/5/6	embryo58	Mesenchyme	++
ΔGata4/5/6	embryo59	Mesenchyme	++
ΔGata4/5/6	embryo60	Mesenchyme	++
ΔGata4/5/6	embryo61	Mesenchyme	++
ΔGata4/5/6	embryo62	Mesenchyme	++
ΔGata4/5/6	embryo63	Mesenchyme	++
ΔGata4/5/6	embryo64	Mesenchyme	++
ΔGata4/5/6	embryo65	Mesenchyme	++
ΔGata4/5/6	embryo66	Mesenchyme	++
ΔGata4/5/6	embryo67	Mesenchyme	++
ΔGata4/5/6	embryo68	Mesenchyme	++
ΔGata4/5/6	embryo69	Mesenchyme	++
ΔGata4/5/6	embryo70	Mesenchyme	++
Δ(Flank+Gata4/5/6)	embryo1	Mesenchyme	++
Δ(Flank+Gata4/5/6)	embryo2	Mesenchyme	++
Δ(Flank+Gata4/5/6)	embryo3	Mesenchyme	++
Δ(Flank+Gata4/5/6)	embryo4	Mesenchyme	++
Δ(Flank+Gata4/5/6)	embryo5	Mesenchyme	++
Δ(Flank+Gata4/5/6)	embryo6	Mesenchyme	++
Δ(Flank+Gata4/5/6)	embryo7	Mesenchyme	++
Δ(Flank+Gata4/5/6)	embryo8	Mesenchyme	++
Δ(Flank+Gata4/5/6)	embryo9	Mesenchyme	++
Δ(Flank+Gata4/5/6)	embryo10	Mesenchyme	++
Δ(Flank+Gata4/5/6)	embryo11	Mesenchyme	++
Δ(Flank+Gata4/5/6)	embryo12	Mesenchyme	++
Δ(Flank+Gata4/5/6)	embryo13	Mesenchyme	++
Δ(Flank+Gata4/5/6)	embryo14	Mesenchyme	++
Δ(Flank+Gata4/5/6)	embryo15	Mesenchyme	++
Δ(Flank+Gata4/5/6)	embryo16	Mesenchyme	++
Δ(Flank+Gata4/5/6)	embryo17	Mesenchyme	++
Δ(Flank+Gata4/5/6)	embryo18	Mesenchyme	++
Δ(Flank+Gata4/5/6)	embryo19	Mesenchyme	++
Δ(Flank+Gata4/5/6)	embryo20	Mesenchyme	++
Δ(Flank+Gata4/5/6)	embryo21	Mesenchyme	++
Δ(Flank+Gata4/5/6)	embryo22	Mesenchyme	++
Δ(Flank+Gata4/5/6)	embryo23	Mesenchyme	++
Δ(Flank+Gata4/5/6)	embryo24	Mesenchyme	++
Δ(Flank+Gata4/5/6)	embryo25	Mesenchyme	++
Δ(Flank+Gata4/5/6)	embryo26	Mesenchyme	++
Δ(Flank+Gata4/5/6)	embryo27	Mesenchyme	++
Δ(Flank+Gata4/5/6)	embryo28	Mesenchyme	++
Δ(Flank+Gata4/5/6)	embryo29	Mesenchyme	++
Δ(Flank+Gata4/5/6)	embryo30	Mesenchyme	++
Δ(Flank+Gata4/5/6)	embryo31	Mesenchyme	++
Δ(Flank+Gata4/5/6)	embryo32	Mesenchyme	++
Δ(Flank+Gata4/5/6)	embryo33	Mesenchyme	++
Δ(Flank+Gata4/5/6)	embryo34	Mesenchyme	++
Δ(Flank+Gata4/5/6)	embryo35	Mesenchyme	++
Δ(Flank+Gata4/5/6)	embryo36	Mesenchyme	++
Δ(Flank+Gata4/5/6)	embryo37	Mesenchyme	++
Δ(Flank+Gata4/5/6)	embryo38	Mesenchyme	++
Δ(Flank+Gata4/5/6)	embryo39	Mesenchyme	++
Δ(Flank+Gata4/5/6)	embryo40	Mesenchyme	++
Δ(Flank+Gata4/5/6)	embryo41	Mesenchyme	++
Δ(Flank+Gata4/5/6)	embryo42	Mesenchyme	++
Δ(Flank+Gata4/5/6)	embryo43	Mesenchyme	++
Δ(Flank+Gata4/5/6)	embryo44	Mesenchyme	++
Δ(Flank+Gata4/5/6)	embryo45	Mesenchyme	++
Δ(Flank+Gata4/5/6)	embryo46	Mesenchyme	++
Δ(Flank+Gata4/5/6)	embryo47	Mesenchyme	++
Δ(Flank+Gata4/5/6)	embryo48	Mesenchyme	++
Δ(Flank+Gata4/5/6)	embryo49	Mesenchyme	++
Δ(Flank+Gata4/5/6)	embryo50	Mesenchyme	++
Δ(Flank+Gata4/5/6)	embryo51	Mesenchyme	++
Δ(Flank+Gata4/5/6)	embryo52	Mesenchyme	++
Δ(Flank+Gata4/5/6)	embryo53	Mesenchyme	++
Δ(Flank+Gata4/5/6)	embryo54	Mesenchyme	++
Δ(Flank+Gata4/5/6)	embryo55	Mesenchyme	++
Δ(Flank+Gata4/5/6)	embryo56	Mesenchyme	++
Δ(Flank+Gata4/5/6)	embryo57	Mesenchyme	++
Δ(Flank+Gata4/5/6)	embryo58	Mesenchyme	++
Δ(Flank+Gata4/5/6)	embryo59	Mesenchyme	++
Δ(Flank+Gata4/5/6)	embryo60	Mesenchyme	++
Δ(Flank+Gata4/5/6)	embryo61	Mesenchyme	++
Δ(Flank+Gata4/5/6)	embryo62	Mesenchyme	++
Δ(Flank+Gata4/5/6)	embryo63	Mesenchyme	++
Δ(Flank+Gata4/5/6)	embryo64	Mesenchyme	++
Δ(Flank+Gata4/5/6)	embryo65	Mesenchyme	++
Δ(Flank+Gata4/5/6)	embryo66	Mesenchyme	++
Δ(Flank+Gata4/5/6)	embryo67	Mesenchyme	++
Δ(Flank+Gata4/5/6)	embryo68	Mesenchyme	++
Δ(Flank+Gata4/5/6)	embryo69	Mesenchyme	++
Δ(Flank+Gata4/5/6)	embryo70	Mesenchyme	++
Δ(Flank+Gata4/5/6)	embryo71	Mesenchyme	++
ΔFoxa1/2/3	embryo1	Mesenchyme	++
ΔFoxa1/2/3	embryo2	Mesenchyme	++
ΔFoxa1/2/3	embryo3	Mesenchyme	++
ΔFoxa1/2/3	embryo4	Mesenchyme	++
ΔFoxa1/2/3	embryo5	Mesenchyme	++
ΔFoxa1/2/3	embryo6	Mesenchyme	++
ΔFoxa1/2/3	embryo7	Mesenchyme	++
ΔFoxa1/2/3	embryo8	Mesenchyme	++
ΔFoxa1/2/3	embryo9	Mesenchyme	++
ΔFoxa1/2/3	embryo10	Mesenchyme	++
ΔFoxa1/2/3	embryo11	Mesenchyme	++
ΔFoxa1/2/3	embryo12	Mesenchyme	++
ΔFoxa1/2/3	embryo13	Mesenchyme	++
ΔFoxa1/2/3	embryo14	Mesenchyme	++
ΔFoxa1/2/3	embryo15	Mesenchyme	++
ΔFoxa1/2/3	embryo16	Mesenchyme	++
ΔFoxa1/2/3	embryo17	Mesenchyme	++
ΔFoxa1/2/3	embryo18	Mesenchyme	++
ΔFoxa1/2/3	embryo19	Mesenchyme	++
ΔFoxa1/2/3	embryo20	Mesenchyme	++
ΔFoxa1/2/3	embryo21	Mesenchyme	++
ΔFoxa1/2/3	embryo22	Mesenchyme	++
ΔFoxa1/2/3	embryo23	Mesenchyme	++
ΔFoxa1/2/3	embryo24	Mesenchyme	++
ΔFoxa1/2/3	embryo25	Mesenchyme	++
ΔFoxa1/2/3	embryo26	Mesenchyme	++
ΔFoxa1/2/3	embryo27	Mesenchyme	++
ΔFoxa1/2/3	embryo28	Mesenchyme	++
ΔFoxa1/2/3	embryo29	Mesenchyme	++
ΔFoxa1/2/3	embryo30	Mesenchyme	++
ΔFoxa1/2/3	embryo31	Mesenchyme	++
ΔFoxa1/2/3	embryo32	Mesenchyme	++
ΔFoxa1/2/3	embryo33	Mesenchyme	++
ΔFoxa1/2/3	embryo34	Mesenchyme	++
ΔFoxa1/2/3	embryo35	Mesenchyme	++
ΔFoxa1/2/3	embryo36	Mesenchyme	++
ΔFoxa1/2/3	embryo37	Mesenchyme	++
ΔFoxa1/2/3	embryo38	Mesenchyme	++
ΔFoxa1/2/3	embryo39	Mesenchyme	++
ΔFoxa1/2/3	embryo40	Mesenchyme	++
ΔFoxa1/2/3	embryo41	Mesenchyme	++
ΔFoxa1/2/3	embryo42	Mesenchyme	++
ΔFoxa1/2/3	embryo43	Mesenchyme	++
ΔFoxa1/2/3	embryo44	Mesenchyme	++
ΔFoxa1/2/3	embryo45	Mesenchyme	++
ΔFoxa1/2/3	embryo46	Mesenchyme	++
ΔFoxa1/2/3	embryo47	Mesenchyme	++
ΔFoxa1/2/3	embryo48	Mesenchyme	++
ΔFoxa1/2/3	embryo49	Mesenchyme	++
ΔFoxa1/2/3	embryo50	Mesenchyme	++
ΔFoxa1/2/3	embryo51	Mesenchyme	++
ΔFoxa1/2/3	embryo52	Mesenchyme	++
ΔFoxa1/2/3	embryo53	Mesenchyme	++
ΔFoxa1/2/3	embryo54	Mesenchyme	++
ΔFoxa1/2/3	embryo55	Mesenchyme	++
ΔFoxa1/2/3	embryo56	Mesenchyme	++
ΔFoxa1/2/3	embryo57	Mesenchyme	++
ΔFoxa1/2/3	embryo58	Mesenchyme	++
ΔFoxa1/2/3	embryo59	Mesenchyme	++
ΔFoxa1/2/3	embryo60	Mesenchyme	++
ΔFoxa1/2/3	embryo61	Mesenchyme	++
ΔFoxa1/2/3	embryo62	Mesenchyme	++
ΔFoxa1/2/3	embryo63	Mesenchyme	++
ΔFoxa1/2/3	embryo64	Mesenchyme	++
ΔFoxa1/2/3	embryo65	Mesenchyme	++
ΔFoxa1/2/3	embryo66	Mesenchyme	++
ΔFoxa1/2/3	embryo67	Mesenchyme	++
ΔFoxa1/2/3	embryo68	Mesenchyme	++
ΔFoxa1/2/3	embryo69	Mesenchyme	++
ΔFoxa1/2/3	embryo70	Mesenchyme	++
