# Supplementary material for: Cell cycle-driven transcriptome maturation confers multilineage competence to cardiopharyngeal progenitors
Source: EMBO J. 2025 Nov 3;44(24):7649–76. doi: 10.1038/s44318-025-00613-y (PMC12705688; doi:10.1038/s44318-025-00613-y)
Supplement: Supplementary file 15 — Source data Fig. 8 [file 44318_2025_613_MOESM15_ESM.zip › Figure 8/8B,C,D/20230330 DepGat_dFISH.xlsx]

## Sheet: Gata
EP30
Depdc/Gata dFISH
Gata4/5/6 FISH
		Raw												Sort-TVC
		8.0H	8.5H	9.0H	9.5H	10.0H	10.5H	11.0H	11.5H	12.0H	12.5H			8.0H	8.5H	9.0H	9.5H	10.0H	10.5H	11.0H	11.5H	12.0H	12.5H
		633 Gata IntronicRNA	633 Gata IntronicRNA	633 Gata IntronicRNA	633 Gata IntronicRNA	633 Gata IntronicRNA	633 Gata IntronicRNA	633 Gata IntronicRNA	633 Gata IntronicRNA	633 Gata IntronicRNA	633 Gata IntronicRNA			633 Gata IntronicRNA	633 Gata IntronicRNA	633 Gata IntronicRNA	633 Gata IntronicRNA	633 Gata IntronicRNA	633 Gata IntronicRNA	633 Gata IntronicRNA	633 Gata IntronicRNA	633 Gata IntronicRNA	633 Gata IntronicRNA
		1	1	1	1	3	1	3	3	3	3			1	1	1	1	1	1	1	1	1	1
		1	1	1	1	3	1	3	3	3	3			1	1	1	1	1	1	2	1	1	1
		1	3	3	1	3	1	3	3	3	3			1	1	1	1	1	1	2	2	1	1
		1	1	3	1	3	1	3	3	3	3			1	1	1	1	1	1	2	2	2	1
		1	1	1	3	3	1	3	3	1	3			1	1	1	1	1	1	2	2	2	1
		1	1	1	3	1	1	3	2	1	1			1	1	1	1	1	1	3	2	2	1
		1	1	2	3	1	1	3	3	3	3			1	1	1	1	1	1	3	2	2	1
		2	1	2	2	1	1	2	3	1	1			1	1	1	1	1	1	3	3	2	1
		1	2	1	1	2	3	3	3	3	S1F1			1	1	1	1	1	1	3	3	2	1
		1	2	1	1	1	3	3	2	3	Ding			1	1	1	1	1	1	3	3	2	2
		1	1	3	2	1	1	2	3	2	3			1	1	1	2	2	1	3	3	2	2
		1	1	3	1	1	1	2	2	3	3			1	1	1	2	2	1	3	3	3	3
		1	1	2	3	2	3	3	3	2	S2F2			1	1	1	2	2	2	3	3	3	3
		1	1	2	3	2	2	3	1	2	N/A			1	1	1	2	2	2	3	3	3	3
		1	1	1	2	2	2	3	3	2	3			1	1	1	3	2	2	3	3	3	3
		1	1	1	1	2	2	1	2	2	3			1	1	1	3	2	2	3	3	3	3
		1	1	1	3	1	2	3	3	3	2			1	1	1	3	2	2	3	3	3	3
		1	1	1	3	1	2	3	2	3	2			1	2	2	3	3	2	3	3	3	3
		1	1	1	1	3	3	3	3	3	1			1	2	2	3	3	3	3	3	3	3
		1	1	2	2	1	3	3	1	3	1			1	2	2	3	3	3	3	3	3	3
		1	2	2	3	2	3	3	20	2	1			1	2	2	3	3	3	3	20	3	3
		1	2	2	3	2	1	2		2	N/A			1	3	2	3	3	3	3		3	3
		1	22	1	3	3	3	3		3	1			1	22	2	3	3	3	3		3	22
		1		1	3	3	3	3		2	Ding			1		2	3	3	3	3		3
		1		1	1	3	2	3		24	3			1		2	3	3	3	3		24
		1		1	3	1	1	3			N/A			1		2	3	3	3	3
		1		1	26	26	26	3			S1F1			1		3	26	26	26	3
		1		1				3			1			1		3				3
		2		2				3			1			1		3				3
		1		2				3			1			1		3				3
		1		30				30						1		30				30
		1												1
		1												1
		1												1
		1												1
		1												1
		1												1
		1												2
		3												2
		1												3
		40												40
														Sort-TVC
														8.0H	8.5H	9.0H	9.5H	10.0H	10.5H	11.0H	11.5H	12.0H	12.5H	13.0H	13.5H	14.0H
														633 Gata IntronicRNA	633 Gata IntronicRNA	633 Gata IntronicRNA	633 Gata IntronicRNA	633 Gata IntronicRNA	633 Gata IntronicRNA	633 Gata IntronicRNA	633 Gata IntronicRNA	633 Gata IntronicRNA	633 Gata IntronicRNA	633 Gata IntronicRNA	633 Gata IntronicRNA	633 Gata IntronicRNA
													Pattern 1	37	17	17	10	10	12	1	2	3	9	2	3	2
													Pattern 2	2	4	9	4	7	6	4	5	8	2	1	1	0
													Pattern 3	1	1	4	12	9	8	25	13	13	11	4	0	0
													N=	40	22	30	26	26	26	30	20	24	22	7	4	2
														Sort-TVC
														8.0H	8.5H	9.0H	9.5H	10.0H	10.5H	11.0H	11.5H	12.0H	12.5H	13.0H	13.5H	14.0H
														633 Gata IntronicRNA	633 Gata IntronicRNA	633 Gata IntronicRNA	633 Gata IntronicRNA	633 Gata IntronicRNA	633 Gata IntronicRNA	633 Gata IntronicRNA	633 Gata IntronicRNA	633 Gata IntronicRNA	633 Gata IntronicRNA	633 Gata IntronicRNA	633 Gata IntronicRNA	633 Gata IntronicRNA
													Pattern 1	92.5	77.2727	56.6667	38.4615	38.4615	46.1538	3.33333	10	12.5	40.9091	28.5714	75	100
													Pattern 2	5	18.1818	30	15.3846	26.9231	23.0769	13.3333	25	33.3333	9.09091	14.2857	25	0
													Pattern 3	2.5	4.54545	13.3333	46.1538	34.6154	30.7692	83.3333	65	54.1667	50	57.1429	0	0
													N=	100	100	100	100	100	100	100	100	100	100	100	100	100

## Sheet: Depdc
	EP30
	Depdc/Gata dFISH
	Depdc1b FISH
			Raw												Sort-TVC
			8.0H	8.5H	9.0H	9.5H	10.0H	10.5H	11.0H	11.5H	12.0H	12.5H			8.0H	8.5H	9.0H	9.5H	10.0H	10.5H	11.0H	11.5H	12.0H	12.5H
			488 Depdc mRNA	488 Depdc mRNA	488 Depdc mRNA	488 Depdc mRNA	488 Depdc mRNA	488 Depdc mRNA	488 Depdc mRNA	488 Depdc mRNA	488 Depdc mRNA	488 Depdc mRNA			488 Depdc mRNA	488 Depdc mRNA	488 Depdc mRNA	488 Depdc mRNA	488 Depdc mRNA	488 Depdc mRNA	488 Depdc mRNA	488 Depdc mRNA	488 Depdc mRNA	488 Depdc mRNA
			1	1	1	1	5	5	5	5	4	5			1	1	1	1	1	2	3	1	1	2
			1	1	1	1	5	3	5	5	5	5			1	1	1	1	1	2	3	3	2	4
			1	2	1	1	3	4	5	5	5	5			1	1	1	1	1	2	3	4	2	4
			1	1	1	6	2	6	5	5	5	5			1	1	1	1	1	2	3	4	3	4
			1	1	1	2	1	6	3	5	4	4			1	1	1	1	1	2	4	4	3	4
			1	1	1	3	1	2	3	5	4	6			1	1	1	1	1	3	4	5	3	4
			1	1	1	5	1	3	5	5	2	5			1	1	1	1	1	3	4	5	4	4
			1	1	2	1	3	3	5	5	1	6			1	1	1	1	1	3	5	5	4	4
			1	2	1	1	1	5	5	4	5	S6F1			1	1	1	1	1	3	5	5	4	4
			1	1	1	1	2	5	6	5	5	Ding			1	1	1	2	2	3	5	5	4	5
			1	1	2	2	2	2	5	4	4	5			1	1	1	2	2	3	5	5	4	5
			1	1	3	1	1	2	4	5	5	5			1	1	1	2	2	3	5	5	4	5
			1	1	1	4	1	3	5	1	4	S5F4			1	1	1	3	2	3	5	5	5	5
			1	1	1	3	1	3	4	6	4	N/A			1	1	1	3	2	3	5	5	5	5
			1	1	1	1	2	3	5	5	5	4			1	1	1	3	2	3	5	5	5	5
			1	1	1	1	1	3	3	5	2	4			1	1	1	3	2	3	5	5	5	5
			1	1	1	5	2	3	5	4	5	4			1	1	1	3	3	3	5	5	5	6
			1	1	1	5	1	3	5	3	5	4			1	1	1	3	3	4	5	5	5	6
			1	1	1	2	4	3	5	5	5	4			1	1	1	3	3	5	5	5	5	6
			1	1	1	5	2	3	5	5	5	4			1	2	1	4	4	5	5	6	5	6
			1	2	1	3	4	5	5	20	3	6			1	2	1	5	4	5	5	20	5	6
			1	1	1	5	4	2	5		5	6			1	2	1	5	4	5	5		5	6
			1	22	1	3	3	5	3		3	2			1	22	1	5	4	5	5		5	6
			1		1	3	2	5	5		3	Ding			1		1	5	4	5	5		5
			1		1	3	4	3	5		24	4			1		1	5	5	6	5		24
			1		1	3	4	2	5			N/A			1		1	6	5	6	5
			1		1	26	26	26	5			S6F2			1		1	26	26	26	5
			1		1				5			6			1		2				5
			1		1				5			6			1		2				5
			2		1				4			6			1		3				6
			1		30				30			30			1		30				30			23
			1												1
			1												1
			1												1
			2												1
			1												1
			1												1
			1												1
			1												2
			1												2
			40												40
															Sort-TVC
															8.0H	8.5H	9.0H	9.5H	10.0H	10.5H	11.0H	11.5H	12.0H	12.5H	13.0H	13.5H	14.0H
															488 Depdc mRNA	488 Depdc mRNA	488 Depdc mRNA	488 Depdc mRNA	488 Depdc mRNA	488 Depdc mRNA	488 Depdc mRNA	488 Depdc mRNA	488 Depdc mRNA	488 Depdc mRNA	488 Depdc mRNA	488 Depdc mRNA	488 Depdc mRNA
														Pattern 1	38	19	27	9	9	0	0	1	1	0	0	0	0
														Pattern 2	2	3	2	3	7	5	0	0	2	1	0	2	1
														Pattern 3+4+6	0	0	1	13	10	19	29	18	21	15	7	2	1
														Pattern 6	0	0	0	1	0	2	1	1	0	7	0	0	0
														N=	40	22	30	26	26	26	30	20	24	23	7	4	2
															Sort-TVC
															8.0H	8.5H	9.0H	9.5H	10.0H	10.5H	11.0H	11.5H	12.0H	12.5H	13.0H	13.5H	14.0H
															488 Depdc mRNA	488 Depdc mRNA	488 Depdc mRNA	488 Depdc mRNA	488 Depdc mRNA	488 Depdc mRNA	488 Depdc mRNA	488 Depdc mRNA	488 Depdc mRNA	488 Depdc mRNA	488 Depdc mRNA	488 Depdc mRNA	488 Depdc mRNA
														Pattern 1	95	86.3636	90	34.6154	34.6154	0	0	5	4.16667	0	0	0	0
														Pattern 2	5	13.6364	6.66667	11.5385	26.9231	19.2308	0	0	8.33333	4.34783	0	50	50
														Pattern 3+4+6	0	0	3.33333	50	38.4615	73.0769	96.6667	90	87.5	65.2174	100	50	50
														Pattern 6	0	0	0	3.84615	0	7.69231	3.33333	5	0	30.4348	0	0	0
														N=	100	100	100	100	100	100	100	100	100	100	100	100	100

## Sheet: S phase
EP30
Depdc/Gata dFISH
S phase data
		1	1	2	4	1	4	6	8	10	D	N/A	8	S2F2		1	1	1	3	3	6	9	10	10	10	N/A	S2F1	S1F6		1	1	1	3	3	6	9	10	10	10
		1	1	3	5	1	5	9	10	10	NoNu	N/A	3	S3F1		1	1	1	3	4	6	9	10	10	10	N/A	S2F2	S2F1		1	1	1	3	4	6	9	10	10	10
		1	1	2	2	4	4	10	10	10	10	S1F1	S2F2	S6F2		1	1	1	3	4	6	9	10	10	10	N/A	S3F1	S2F1		1	1	1	3	4	6	9	10	10	10
		1	1	2	2	4	6	10	10	10	10	S1F1	S9F1	S2F2		1	1	1	3	4	6	10	10	10	10	NoNu	S3F3	S2F2		1	1	1	3	4	6	10	10	10	10
		1	1	1	4	2	4	10	8	10	10	S1F1	S2F1	10		1	1	1	3	4	7	10	10	10	10	S1F1	S7F1	S2F2		1	1	1	3	4	7	10	10	10	10
		1	1	1	5	1	5	9	9	10	9	S1F1	S2F1	10		1	2	2	4	4	8	10	10	10	10	S1F1	S9F1	S2F2		1	2	2	4	4	8	10	10	10	10
		1	1	1	1	1	5	10	10	10	10	S1F1	18	S1F6		1	2	2	4	4	8	10	10	10	10	S1F1	18	S2F3		1	2	2	4	4	8	10	10	10	10
		1	1	1	3	1	5	9	10	10	10	S1F1		S1F1		1	2	2	4	4	9	10	10	10	10	S1F1		S3F1		1	2	2	4	4	9	10	10	10	10
		1	1	2	3	4	4	4	20	10	10	N/A		S1F1		1	3	2	4	4	9	10	20	10	D	S1F1		S3F1		1	3	2	4	4	9	10	20	10	20
		1	1	2	3	4	4	4		10	NoNu	N/A		S1F1		1	3	2	4	4	10	10		10	D	S1F1		S3F1		1	3	2	4	4	10	10		10
		1	22	2	1	4	6	10		10	10	S1F2		S1F1		1	22	2	4	4	10	10		10	Ding	S1F1		S3F3		1	22	2	4	4	10	10		10
		1		2	2	3	10	10		10	Ding	S1F2		S1F1		1		2	5	4	10	10		10	Ding	S1F1		S6F1		1		2	5	4	10	10		10
		2		1	5	4	6	10		24	10	10		S3F1		1		2	5	4	10	10		24	Ding	S1F1		S6F2		1		2	5	4	10	10		24
		1		1	4	4	8	8			NoNU	10		S2F1		1		2	5	8	10	10			NoNu	S1F1		S6F2		1		2	5	8	10	10
		1		1	26	26	26	10			Ding	S1F1		S1F1		1		2	26	26	26	10			NoNu	S1F2		S6F2		1		2	26	26	26	10
		1		1				10			10	S1F1		S1F1		1		3				10			NoNu	S1F2		S8F3		1		3				10
		1		1				6			10	S2F2		28		1		3				10			NoNu	S2F2		28		1		3				10
		1		1				6			10	S2F2				1		?				10			NoNU	S2F2				1		29				10
		1		29				30				30				1		29				30				30				1						30
		1														1														1
		1														1														1
		1														1														1
		1														1														1
		1														1														1
		1														1														1
		1														1														1
		1														1														1
		1														2														2
	N=	40														40														40
																														555 GFP-PCNA
																														8.0H	8.5H	9.0H	9.5H	10.0H	10.5H	11.0H	11.5H	12.0H	12.5H	13.0H	13.5H	14.0H
																													Pattern 1	39	17	17	6	7	0	0	0	0	0	0	0	0
																													Pattern 2	1	3	10	5	1	0	0	0	0	0	0	0	0
																													Pattern 3	0	2	2	6	5	0	1	0	0	0	0	1	0
																													Pattern 4	0	0	0	6	12	5	2	0	0	0	0	0	0
																													Pattern 5	0	0	0	3	0	5	0	0	0	0	0	0	0
																													Pattern 6	0	0	0	0	0	6	3	0	0	0	0	0	0
																													Pattern 7	0	0	0	0	0	1	1	0	0	0	0	0	0
																													Pattern 8	0	0	0	0	1	2	2	2	0	0	1	1	0
																													Pattern 9	0	0	0	0	0	2	6	3	0	1	0	0	0
																													Pattern 10	0	0	0	0	0	5	15	15	24	19	5	2	2
																													N=	40	22	29	26	26	26	30	20	24	20	6	4	2
																														555 GFP-PCNA															555 GFP-PCNA
																														8.0H	8.5H	9.0H	9.5H	10.0H	10.5H	11.0H	11.5H	12.0H	12.5H	13.0H	13.5H	14.0H			8.0H	8.5H	9.0H	9.5H	10.0H
																													Pattern 1	39	17	17	6	7	0	0	0	0	0	0	0	0		No spot	39	17	17	6	7
																													Pattern 10	0	0	0	0	0	5	15	15	24	19	5	2	2		Enter/Exit	1	5	12	11	7
																													Pattern 2	1	3	10	5	1	0	0	0	0	0	0	0	0		Mid S	0	0	0	9	12
																													Pattern 3	0	2	2	6	5	0	1	0	0	0	0	1	0		Late S	0	0	0	0	0
																													Pattern 8	0	0	0	0	1	2	2	2	0	0	1	1	0		N=	40	22	29	26	26
																													Pattern 9	0	0	0	0	0	2	6	3	0	1	0	0	0
																													Pattern 4	0	0	0	6	12	5	2	0	0	0	0	0	0
																													Pattern 5	0	0	0	3	0	5	0	0	0	0	0	0	0
																													Pattern 6	0	0	0	0	0	6	3	0	0	0	0	0	0			555 GFP-PCNA
																													Pattern 7	0	0	0	0	0	1	1	0	0	0	0	0	0			8.0H	8.5H	9.0H	9.5H	10.0H
																													N=	40	22	29	26	26	26	30	20	24	20	6	4	2		No spot	39	17	17	6	7
																																												Enter/Exit	1	5	12	11	7
																																												Mid/Late S	0	0	0	9	12
																																												N=	40	22	29	26	26
																																													555 GFP-PCNA
																																													8.0H	8.5H	9.0H	9.5H	10.0H
																																												No spot	97.5	77.2727	58.6207	23.0769	26.9231
																																												Enter/Exit	2.5	22.7273	41.3793	42.3077	26.9231
																																												Mid/Late S	0	0	0	34.6154	46.1538
																																												N=	100	100	100	100	100
[truncated: 8 more columns]

## Sheet: Division
EP30
Depdc/Gata dFISH
Division Data
	Raw														Sort
	8.0H	8.5H	9.0H	9.5H	10.0H	10.5H	11.0H	11.5H	12.0H	12.5H	13.0H	13.5H	14.0H		8.0H	8.5H	9.0H	9.5H	10.0H	10.5H	11.0H	11.5H	12.0H	12.5H	13.0H	13.5H	14.0H
	Division	Division	Division	Division	Division	Division	Division	Division	Division	Division	Division	Division	D		Division	Division	Division	Division	Division	Division	Division	Division	Division	Division	Division	Division	Division
	X	X	X	X	X	X	X	X	X	X	X	D	D		X	X	X	X	X	X	X	X	X	X no nu	X	X	X
	X	X	X	X	X	X	X	X	X	X	No Nu X	D	D		X	X	X	X	X	X	X	X	X	X no nu	X	X	X
	X	X	X	X	X	X	X	X	X	X	D	D	D		X	X	X	X	X	X	X	X	X	X no nu	X	X	D			8.0H	8.5H	9.0H	9.5H	10.0H	10.5H	11.0H	11.5H	12.0H	12.5H	13.0H	13.5H	14.0H
	X	X	X	X	X	X	X	X	X	X	D	D	D		X	X	X	X	X	X	X	X	X	X no nu	X	X	D		X	40	22	30	26	26	26	30	20	24	25	13	4	2
	X	X	X	X	X	X	X	X	X	X	X	D	D		X	X	X	X	X	X	X	X	X	X no nu	X	D	D		D	0	0	0	0	0	0	0	0	0	5	17	14	26
	X	X	X	X	X	X	X	X	X	X no nu	D	D	D		X	X	X	X	X	X	X	X	X	X	X	D	D		Sum=	40	22	30	26	26	26	30	20	24	30	30	18	28
	X	X	X	X	X	X	X	X	X	X	D	D	D		X	X	X	X	X	X	X	X	X	X	X	D	D
	X	X	X	X	X	X	X	X	X	X no nu	D	D	D		X	X	X	X	X	X	X	X	X	X	X	D	D			8.0H	8.5H	9.0H	9.5H	10.0H	10.5H	11.0H	11.5H	12.0H	12.5H	13.0H	13.5H	14.0H
	X	X	X	X	X	X	X	X	X	D	X	D	D		X	X	X	X	X	X	X	X	X	X	X	D	D		X	100	100	100	100	100	100	100	100	100	83.3333	43.3333	22.2222	7.14286	No Nu X	X
	X	X	X	X	X	X	X	X	X	Ding	X	D	D		X	X	X	X	X	X	X	X	X	X	X	D	D		D	0	0	0	0	0	0	0	0	0	16.6667	56.6667	77.7778	92.8571	Ding	D
	X	X	X	X	X	X	X	X	X	X	X	X	D		X	X	X	X	X	X	X	X	X	X	X	D	D		Sum=	100	100	100	100	100	100	100	100	100	100	100	100	100
	X	X	X	X	X	X	X	X	X	X	X	X	D		X	X	X	X	X	X	X	X	X	X	X	D	D
	X	X	X	X	X	X	X	X	X	D	X	X	D		X	X	X	X	X	X	X	X	X	X	No Nu X	D	D
	X	X	X	X	X	X	X	X	X	X no nu	X	X	D		X	X	X	X	X	X	X	X	X	X	D	D	D
	X	X	X	X	X	X	X	X	X	X	D	D	D		X	X	X	X	X	X	X	X	X	X	D	D	D
	X	X	X	X	X	X	X	X	X	X	D	D	X		X	X	X	X	X	X	X	X	X	X	D	D	D
	X	X	X	X	X	X	X	X	X	X	D	D	X		X	X	X	X	X	X	X	X	X	X	D	D	D
	X	X	X	X	X	X	X	X	X	X	D	D	D		X	X	X	X	X	X	X	X	X	X	D	D	D
	X	X	X	X	X	X	X	X	X	X	D	18	D		X	X	X	X	X	X	X	X	X	X	D	18	D
	X	X	X	X	X	X	X	X	X	X	D		D		X	X	X	X	X	X	X	X	X	X	D		D
	X	X	X	X	X	X	X	20	X	X	X		D		X	X	X	X	X	X	X	20	X	X	D		D
	X	X	X	X	X	X	X		X	X no nu	X		D		X	X	X	X	X	X	X		X	X	D		D
	X	22	X	X	X	X	X		X	X	D		D		X	22	X	X	X	X	X		X	X	D		D
	X		X	X	X	X	X		X	Ding	D		D		X		X	X	X	X	X		X	X	D		D
	X		X	X	X	X	X		24	X	X		D		X		X	X	X	X	X		24	X	D		D
	X		X	X	X	X	X			X no nu	X		D		X		X	X	X	X	X			Ding	D		D
	X		X	26	26	26	X			Ding	D		D		X		X	26	26	26	X			Ding	D		D
	X		X				X			X	D		28		X		X				X			Ding	D		D
	X		X				X			X	D				X		X				X			D	D		28
	X		X				X			X	D				X		X				X			D	D
	X		30				30			30	30				X		30				30			30	30
	X														X
	X														X
	X														X
	X														X
	X														X
	X														X
	X														X
	X														X
	X														X
	40														40
