# Supplementary material for: Cell cycle-driven transcriptome maturation confers multilineage competence to cardiopharyngeal progenitors
Source: EMBO J. 2025 Nov 3;44(24):7649–76. doi: 10.1038/s44318-025-00613-y (PMC12705688; doi:10.1038/s44318-025-00613-y)
Supplement: Supplementary file 15 — Source data Fig. 8 [file 44318_2025_613_MOESM15_ESM.zip › Figure 8/8F,G/20231012 EP33III Graphs.xlsx]

## Sheet: EP33III_GRAPHS
EP33-III
	TyrCRISPR							GataCRISPR								TyrCRISPR							GataCRISPR									TyrCRISPR							GataCRISPR
			Depdc	Depdc	Depdc	Depdc				Depdc	Depdc	Depdc	Depdc					Gata	Gata	Gata	Gata				Gata	Gata	Gata	Gata
	Index	Description	9H	10H	11H	12H		Index	Description	9H	10H	11H	12H			Index	Description	9H	10H	11H	12H		Index	Description	9H	10H	11H	12H				Index	Description						Index	Description
	1	No expresson	19	6	0	0		1	No expresson	35	17	29	20			1	No expresson	17	5	4	6		1	No expresson	32	17	31	24				1	G1/S	19	17	0	0		1	G1/S	33	21	0	0
	2	Weak	5	5	1	0		2	Weak	1	4	3	4			2	Weak	2	1	2	4		2	Weak	2	3	4	2				2	Entry/Exit of S	3	2	0	0		2	Entry/Exit of S	3	1	0	0
	3	Strong (Nucleus)	0	7	0	0		3	Strong (Nucleus)	0	2	3	7			3	Strong	5	16	18	18		3	Strong	2	4	1	6				3	Entry/Exit of S	0	3	0	0		3	Entry/Exit of S	0	2	4	0
	4	Strong (Nucleus)	0	2	4	7		4	Strong (Nucleus)	0	1	1	0				Sum	24	22	24	28			Sum	36	24	36	32				4	Mid/Late S	2	0	4	0		4	Mid/Late S	0	0	1	1
	5	Vert strong (whole cell)	0	2	19	21		5	Vert strong (whole cell)	0	0	0	1																			5	Mid/Late S	0	0	6	0		5	Mid/Late S	0	0	0	0
		Sum	24	22	24	28			Sum	36	24	36	32																			6	Mid/Late S	0	0	2	0		6	Mid/Late S	0	0	0	1
																																7	Mid/Late S	0	0	6	6		7	Mid/Late S	0	0	3	2
	TyrCRISPR							GataCRISPR								TyrCRISPR							GataCRISPR									8	Entry/Exit of S	0	0	0	2		8	Entry/Exit of S	0	0	10	3
			Depdc	Depdc	Depdc	Depdc				Depdc	Depdc	Depdc	Depdc					Gata	Gata	Gata	Gata				Gata	Gata	Gata	Gata				9	Entry/Exit of S	0	0	1	3		9	Entry/Exit of S	0	0	8	1
	Index	Description	9H	10H	11H	12H		Index	Description	9H	10H	11H	12H			Index	Description	9H	10H	11H	12H		Index	Description	9H	10H	11H	12H				10	G1/S	0	0	5	15		10	G1/S	0	0	10	24
	1	No expresson	19	6	0	0		1	No expresson	35	17	29	20			1	No expresson	70.8333	22.7273	16.6667	21.4286		1	No expresson	88.8889	70.8333	86.1111	75					Sum	24	22	24	26			Sum	36	24	36	32
	2	Weak	5	5	1	0		2	Weak	1	4	3	4			2	Weak	8.33333	4.54545	8.33333	14.2857		2	Weak	5.55556	12.5	11.1111	6.25
	3+4	Strong (Nucleus)	0	9	4	7		3+4	Strong (Nucleus)	0	3	4	7			3	Strong	20.8333	72.7273	75	64.2857		3	Strong	5.55556	16.6667	2.77778	18.75				TyrCRISPR							GataCRISPR
	5	Vert strong (whole cell)	0	2	19	21		5	Vert strong (whole cell)	0	0	0	1				Sum	100	100	100	100			Sum	100	100	100	100						PCNA	PCNA	PCNA	PCNA				PCNA	PCNA	PCNA	PCNA
		Sum	24	22	24	28			Sum	36	24	36	32																			Index	Description	9H	10H	11H	12H		Index	Description	9H	10H	11H	12H
																																1,10	G1/S	19	17	5	15		1,10	G1/S	33	21	10	24
	TyrCRISPR							GataCRISPR																								2,3,8,9	Entry/Exit of S	3	5	1	5		2,3,8,9	Entry/Exit of S	3	3	18	4
			Depdc	Depdc	Depdc	Depdc				Depdc	Depdc	Depdc	Depdc																			4,5,6,7	Mid/Late S	2	0	18	6		4,5,6,7	Mid/Late S	0	0	4	4
	Index	Description	9H	10H	11H	12H		Index	Description	9H	10H	11H	12H																				Sum	24	22	24	26			Sum	36	24	32	32
	1	No expresson	79.1667	27.2727	0	0		1	No expresson	97.2222	70.8333	80.5556	62.5
	2	Weak	20.8333	22.7273	4.16667	0		2	Weak	2.77778	16.6667	8.33333	12.5																			TyrCRISPR							GataCRISPR
	3+4	Strong (Nucleus)	0	40.9091	16.6667	25		3+4	Strong (Nucleus)	0	12.5	11.1111	21.875																					PCNA	PCNA	PCNA	PCNA				PCNA	PCNA	PCNA	PCNA
	5	Strong	0	9.09091	79.1667	75		5	Strong	0	0	0	3.125																			Index	Description	9H	10H	11H	12H		Index	Description	9H	10H	11H	12H
		Sum	100	100	100	100			Sum	100	100	100	100																			1,10	G1/S	79.1667	77.2727	20.8333	57.6923		1,10	G1/S	91.6667	87.5	31.25	75
																																2,3,8,9	Entry/Exit of S	12.5	22.7273	4.16667	19.2308		2,3,8,9	Entry/Exit of S	8.33333	12.5	56.25	12.5
																																4,5,6,7	Mid/Late S	8.33333	0	75	23.0769		4,5,6,7	Mid/Late S	0	0	12.5	12.5
																																	Sum	100	100	100	100			Sum	100	100	100	100
