# Supplementary material for: Cell cycle-driven transcriptome maturation confers multilineage competence to cardiopharyngeal progenitors
Source: EMBO J. 2025 Nov 3;44(24):7649–76. doi: 10.1038/s44318-025-00613-y (PMC12705688; doi:10.1038/s44318-025-00613-y)
Supplement: Supplementary file 16 — Source data Fig. 9 [file 44318_2025_613_MOESM16_ESM.zip]

Archive with 20 entries (17 files):
- Figure 9/
- __MACOSX/._Figure 9
- Figure 9/9B/
- __MACOSX/Figure 9/._9B
- Figure 9/9C,D/
- __MACOSX/Figure 9/._9C,D
- Figure 9/9B/20230718 EP32_HA_10H_Re_[ii5_EP32_HA_10H_16_Image_6]_2024-03-22T06-57-20.088.tif
- __MACOSX/Figure 9/9B/._20230718 EP32_HA_10H_Re_[ii5_EP32_HA_10H_16_Image_6]_2024-03-22T06-57-20.088.tif
- Figure 9/9B/20230713 EP32_HA_12H_[ii9_EP32_HA_12H_10_Image_10]_2024-03-22T07-02-30.499.tif
- __MACOSX/Figure 9/9B/._20230713 EP32_HA_12H_[ii9_EP32_HA_12H_10_Image_10]_2024-03-22T07-02-30.499.tif
- Figure 9/9B/20230713 EP32_HA_8H_[ii5_EP32_HA_8H_12_Image_6]_2024-03-22T06-51-56.267.tif
- __MACOSX/Figure 9/9B/._20230713 EP32_HA_8H_[ii5_EP32_HA_8H_12_Image_6]_2024-03-22T06-51-56.267.tif
- Figure 9/9B/20230713 EP32_Cdkn1b_12H_[ii10_EP32_Cdkn1b_12H_10_Image_11]_2024-03-22T07-00-00.617.tif
- __MACOSX/Figure 9/9B/._20230713 EP32_Cdkn1b_12H_[ii10_EP32_Cdkn1b_12H_10_Image_11]_2024-03-22T07-00-00.617.tif
- Figure 9/9B/20230713 EP32_Cdkn1b_8H_[ii1_EP32_Cdkn1b_8H_2_Image_2]_2024-03-22T06-50-27.421.tif
- __MACOSX/Figure 9/9B/._20230713 EP32_Cdkn1b_8H_[ii1_EP32_Cdkn1b_8H_2_Image_2]_2024-03-22T06-50-27.421.tif
- Figure 9/9B/20230718 EP32_Cdkn1b_10H_Re_[ii14_EP32_Cdkn1b_10H_32_Image_15]_2024-03-22T06-55-18.581.tif
- __MACOSX/Figure 9/9B/._20230718 EP32_Cdkn1b_10H_Re_[ii14_EP32_Cdkn1b_10H_32_Image_15]_2024-03-22T06-55-18.581.tif
- Figure 9/9C,D/20230920 Figure 5.02 Data .xlsx
- __MACOSX/Figure 9/9C,D/._20230920 Figure 5.02 Data .xlsx
