# Supplementary material for: Cell cycle-driven transcriptome maturation confers multilineage competence to cardiopharyngeal progenitors
Source: EMBO J. 2025 Nov 3;44(24):7649–76. doi: 10.1038/s44318-025-00613-y (PMC12705688; doi:10.1038/s44318-025-00613-y)
Supplement: Supplementary file 16 — Source data Fig. 9 [file 44318_2025_613_MOESM16_ESM.zip › Figure 9/9C,D/20230920 Figure 5.02 Data .xlsx]

## Sheet: EP32 (I+III) Cdkn1b-Depdc
	*****
	PCNA	3xHA							EP32-III	EP32-III	EP32-III									Depdc mRNA	3xHA															Gata mRNA	3xHA	TVC	EP32-I	EP32-I	EP32-I	EP32-I	EP32-I
		Pattern 1-10		8H	9H	10H	11H	12H	13H	14H	15H										FISH Index		8H	9H	10H	11H	12H										Gata FISH Index		8H	9H	10H	11H	12H
		1,10	G1/G2	24	13	7	15	19	0	1	0										1,2	No expression	24	20	8	2	3										1,2	No expression	23	20	2	4	10
		2,3,8,9	Entry/Exit of S	0	12	6	4	5	1	0	0										3,4,6	Clear/medium expression	0	6	11	13	11										3,4,6	Clear expression	1	4	18	22	12
		4,5,6,7	Mid/Late S	0	1	7	11	0	0	0	0										5	Strong expression	0	0	3	15	10										5	Strong expression	0	2	2	4	0
		D + Ding	Mitosis+Divided	0	0	0	0	0	17	25	17											N=	24	26	22	30	24											N=	24	26	22	30	22
		2nd D	STVC divided	0	0	0	0	0	0	0	3																																(2 noise)
			N=	24	26	20	30	24	18	26	20											No expression	100	76.9231	36.3636	6.66667	12.5											No expression	95.8333	76.9231	9.09091	13.3333	45.4545
						(2 too weak)																Clear/medium expression	0	23.0769	50	43.3333	45.8333											Clear expression	4.16667	15.3846	81.8182	73.3333	54.5455
																						Strong expression	0	0	13.6364	50	41.6667											Strong expression	0	7.69231	9.09091	13.3333	0
			G1/G2	100	50	35	50	79.1667	0	3.84615	0											N=	100	100	100	100	100											N=	100	100	100	100	100
			Entry/Exit of S	0	46.1538	30	13.3333	20.8333	5.55556	0	0
			Mid/Late S	0	3.84615	35	36.6667	0	0	0	0
			Mitosis+Divided	0	0	0	0	0	94.4444	96.1538	85
			STVC divided	0	0	0	0	0	0	0	15
			N=	100	100	100	100	100	100	100	100
	PCNA	Cdkn1b::3xHA							EP32-III	EP32-III	EP32-III									Depdc mRNA	Cdkn1b::3xHA															Gata mRNA	Cdkn1b::3xHA	TVC	EP32-I	EP32-I	EP32-I	EP32-I	EP32-I
		Pattern 1-10		8H	9H	10H	11H	12H	13H	14H	15H										Pattern 1-10		8H	9H	10H	11H	12H										Gata FISH Index		8H	9H	10H	11H	12H
		1,10	G1/G2	23	21	21	27	29	20	19	22										1,2	No expression	24	26	21	13	12										1,2	No expression	24	21	14	16	13
		2,3,8,9	Entry/Exit of S	0	5	4	3	0	1	1	1										3,4,6	Clear/medium expression	0	0	5	15	15										3,4,6	Clear expression	0	5	9	16	17
		4,5,6,7	Mid/Late S	0	0	1	2	1	0	0	1										5	Strong expression	0	0	0	4	3										5	Strong expression	0	0	3	0	0
		D + Ding	Mitosis+Divided	0	0	0	0	0	1	6	0											N=	24	26	26	32	30											N=	24	26	26	32	30
		2nd D	STVC divided	0	0	0	0	0	0	0	0
			N=	23	26	26	32	30	22	26	24											No expression	100	100	80.7692	40.625	40											No expression	100	80.7692	53.8462	50	43.3333
				(1 overexposed)																		Clear/medium expression	0	0	19.2308	46.875	50											Clear expression	0	19.2308	34.6154	50	56.6667
																						Strong expression	0	0	0	12.5	10											Strong expression	0	0	11.5385	0	0
			G1/G2	100	80.7692	80.7692	84.375	96.6667	90.9091	73.0769	91.6667											N=	100	100	100	100	100											N=	100	100	100	100	100
			Entry/Exit of S	0	19.2308	15.3846	9.375	0	4.54545	3.84615	4.16667
			Mid/Late S	0	0	3.84615	6.25	3.33333	0	0	4.16667
			Mitosis+Divided	0	0	0	0	0	4.54545	23.0769	0
			STVC divided	0	0	0	0	0	0	0	0
			N=	100	100	100	100	100	100	100	100
